# Supplementary material for: Targeting E2F8 sensitizes gemcitabine-resistant gallbladder cancer to PARP inhibitors by disrupting RRM2-driven DNA repair
Source: J Exp Clin Cancer Res. 2025 Dec 14;45:19. doi: 10.1186/s13046-025-03586-2 (PMC12822184; doi:10.1186/s13046-025-03586-2)
Supplement: Supplementary file 2 — Supplementary Material 2. [file 13046_2025_3586_MOESM2_ESM.xlsx]

## Sheet: GBC-SD-R vs GBC-SD
Table-2: Differentially expressed genes between GBC-SD-R and parental GBC-SD cells
Gene_id	Gene name	Gene description	FC(GBC-SD-R/GBC-SD)	Log2FC(GBC-SD-R/GBC-SD)	Pvalue	Padjust	Significant	Regulate	GBC-SD-R_1	GBC-SD-R_2	GBC-SD-R_3	GBC-SD_1	GBC-SD_2	GBC-SD_3	GBC-SD-R	GBC-SD
ENSG00000000460	FIRRM	FIGNL1 interacting regulator of recombination and mitosis [Source:HGNC Symbol;Acc:HGNC:25565]	2.42728	1.27934	3.31542786768E-20	7.38651928463E-19	yes	up	23.22	24.77	25.88	10.69	13.27	13.79	24.6233	12.5833
ENSG00000001497	LAS1L	LAS1 like ribosome biogenesis factor [Source:HGNC Symbol;Acc:HGNC:25726]	2.01323	1.00951	4.06681776137E-29	1.5604295025E-27	yes	up	44.07	41.57	45.93	24.2	22.33	23.69	43.8567	23.4067
ENSG00000001630	CYP51A1	cytochrome P450 family 51 subfamily A member 1 [Source:HGNC Symbol;Acc:HGNC:2649]	0.404998	-1.30401	9.17422530106E-63	1.35173035586E-60	yes	down	60.15	61.12	63.62	157.75	155.18	166.42	61.63	159.783
ENSG00000002079	MYH16	myosin heavy chain 16 pseudogene [Source:HGNC Symbol;Acc:HGNC:31038]	2.69186	1.42861	0.00317857321087	0.0103035562531	yes	up	0.39	0.36	0.52	0.26	0.17	0.08	0.423333	0.17
ENSG00000002587	HS3ST1	heparan sulfate-glucosamine 3-sulfotransferase 1 [Source:HGNC Symbol;Acc:HGNC:5194]	0.484033	-1.04682	5.06852130788E-12	5.73869822876E-11	yes	down	2.6	2.04	2.66	5.84	3.5	3.88	2.43333	4.40667
ENSG00000002745	WNT16	Wnt family member 16 [Source:HGNC Symbol;Acc:HGNC:16267]	0.191947	-2.38122	7.10171481993E-193	9.80968745221E-190	yes	down	16.27	15.25	16.24	92.82	86.86	90.51	15.92	90.0633
ENSG00000003436	TFPI	tissue factor pathway inhibitor [Source:HGNC Symbol;Acc:HGNC:11760]	0.433951	-1.2044	4.62933873209E-10	4.280879302E-9	yes	down	4.56	3.05	3.91	9.62	9.19	11.84	3.84	10.2167
ENSG00000005001	PRSS22	serine protease 22 [Source:HGNC Symbol;Acc:HGNC:14368]	0.452621	-1.14363	1.42069408544E-21	3.47331415734E-20	yes	down	26.47	27.45	30.92	84.01	59.33	59.42	28.28	67.5867
ENSG00000005189	REXO5	RNA exonuclease 5 [Source:HGNC Symbol;Acc:HGNC:24661]	2.56337	1.35804	7.72745008798E-17	1.35758644193E-15	yes	up	11.25	11.8	13.91	5.95	7.12	5.68	12.32	6.25
ENSG00000005249	PRKAR2B	protein kinase cAMP-dependent type II regulatory subunit beta [Source:HGNC Symbol;Acc:HGNC:9392]	0.455504	-1.13447	6.54611910905E-14	9.00845444764E-13	yes	down	3.55	3.33	3.45	8.06	8.56	7.92	3.44333	8.18
ENSG00000006016	CRLF1	cytokine receptor like factor 1 [Source:HGNC Symbol;Acc:HGNC:2364]	0.497252	-1.00795	1.86641893671E-18	3.68959972454E-17	yes	down	67.83	70.95	77.16	188.77	124.03	138.73	71.98	150.51
ENSG00000006118	TMEM132A	transmembrane protein 132A [Source:HGNC Symbol;Acc:HGNC:31092]	0.365408	-1.45242	6.58315814323E-32	2.9632256237E-30	yes	down	70.84	74.12	70.65	238.59	143.84	173.01	71.87	185.147
ENSG00000006283	CACNA1G	calcium voltage-gated channel subunit alpha1 G [Source:HGNC Symbol;Acc:HGNC:1394]	0.330153	-1.59879	5.37030230314E-16	8.85078681593E-15	yes	down	1.57	1.17	1.33	5.76	3.17	4.07	1.35667	4.33333
ENSG00000006459	KDM7A	lysine demethylase 7A [Source:HGNC Symbol;Acc:HGNC:22224]	0.383536	-1.38257	3.1326008934E-40	2.07908745781E-38	yes	down	5.49	4.59	5.46	11.92	12.69	14.76	5.18	13.1233
ENSG00000006468	ETV1	ETS variant transcription factor 1 [Source:HGNC Symbol;Acc:HGNC:3490]	0.354754	-1.49511	8.61004258367E-14	1.16742669412E-12	yes	down	1.26	1.24	1.7	7.87	6.65	4.12	1.4	6.21333
ENSG00000006534	ALDH3B1	aldehyde dehydrogenase 3 family member B1 [Source:HGNC Symbol;Acc:HGNC:410]	2.64136	1.40128	1.70399977758E-14	2.46789640133E-13	yes	up	12.37	12.05	12.27	7.73	3.45	4.78	12.23	5.32
ENSG00000006606	CCL26	C-C motif chemokine ligand 26 [Source:HGNC Symbol;Acc:HGNC:10625]	10.7033	3.41998	0.000530530660131	0.00204255520889	yes	up	3.53	5.24	4.08	0.37	0.37	0.35	4.28333	0.363333
ENSG00000006611	USH1C	USH1 protein network component harmonin [Source:HGNC Symbol;Acc:HGNC:12597]	0.462508	-1.11245	3.5224334026E-26	1.16540869208E-24	yes	down	17.9	19.75	21.88	57.7	41.5	43.96	19.8433	47.72
ENSG00000006756	ARSD	arylsulfatase D [Source:HGNC Symbol;Acc:HGNC:717]	0.449634	-1.15318	5.29258084274E-34	2.62856919562E-32	yes	down	8.98	9.69	9.66	20.11	19.01	18.86	9.44333	19.3267
ENSG00000007129	CEACAM21	CEA cell adhesion molecule 21 [Source:HGNC Symbol;Acc:HGNC:28834]	0.269647	-1.89086	0.0106548813171	0.0302568033453	yes	down	0.45	0.12	0.27	1.01	0.76	1.56	0.28	1.11
ENSG00000007171	NOS2	nitric oxide synthase 2 [Source:HGNC Symbol;Acc:HGNC:7873]	6.55646	2.71292	3.26151094404E-9	2.7119132195E-8	yes	up	0.83	0.92	1.16	0.12	0.2	0.18	0.97	0.166667
ENSG00000007237	GAS7	growth arrest specific 7 [Source:HGNC Symbol;Acc:HGNC:4169]	0.279369	-1.83976	1.90517735967E-68	3.4513381005E-66	yes	down	3.25	3.72	4.03	16.16	13.52	12.59	3.66667	14.09
ENSG00000007255	TRAPPC6A	trafficking protein particle complex subunit 6A [Source:HGNC Symbol;Acc:HGNC:23069]	0.470066	-1.08906	3.36678365924E-5	0.000162288518327	yes	down	12.04	13.01	7.73	26.67	21.81	22.02	10.9267	23.5
ENSG00000007312	CD79B	CD79b molecule [Source:HGNC Symbol;Acc:HGNC:1699]	0.346363	-1.52964	5.43787166291E-5	0.000253015582362	yes	down	1.32	5.15	1.06	5.98	5.08	4.77	2.51	5.27667
ENSG00000007314	SCN4A	sodium voltage-gated channel alpha subunit 4 [Source:HGNC Symbol;Acc:HGNC:10591]	0.114405	-3.12778	8.03573061093E-35	4.13017865656E-33	yes	down	0.19	0.67	1.21	9.44	4.27	6.98	0.69	6.89667
ENSG00000007402	CACNA2D2	calcium voltage-gated channel auxiliary subunit alpha2delta 2 [Source:HGNC Symbol;Acc:HGNC:1400]	0.405779	-1.30123	1.02689136838E-35	5.4425242524E-34	yes	down	10.22	11.07	9.47	30.22	22.34	23.24	10.2533	25.2667
ENSG00000007968	E2F2	E2F transcription factor 2 [Source:HGNC Symbol;Acc:HGNC:3114]	2.52641	1.33709	2.95538944717E-39	1.87692707391E-37	yes	up	16.52	17	17.66	8.41	6.56	6.9	17.06	7.29
ENSG00000008086	CDKL5	cyclin dependent kinase like 5 [Source:HGNC Symbol;Acc:HGNC:11411]	0.429468	-1.21938	7.15528099041E-15	1.08092183984E-13	yes	down	1.54	1.11	1.62	2.9	3.46	3.11	1.42333	3.15667
ENSG00000008118	CAMK1G	calcium/calmodulin dependent protein kinase IG [Source:HGNC Symbol;Acc:HGNC:14585]	0.0490057716431	-4.3509	1.62573380321E-5	8.25795053659E-5	yes	down	0.03	0.03	0.03	0.77	0.55	0.83	0.03	0.716667
ENSG00000008256	CYTH3	cytohesin 3 [Source:HGNC Symbol;Acc:HGNC:9504]	0.434963	-1.20104	1.14622255771E-46	9.55949613134E-45	yes	down	30.67	30.28	33.8	90.17	66.28	66.6	31.5833	74.35
ENSG00000008311	AASS	aminoadipate-semialdehyde synthase [Source:HGNC Symbol;Acc:HGNC:17366]	0.404922	-1.30428	1.87005132641E-17	3.43272461504E-16	yes	down	2.37	2.31	2.01	5.49	5.17	5.24	2.23	5.3
ENSG00000010327	STAB1	stabilin 1 [Source:HGNC Symbol;Acc:HGNC:18628]	0.123529	-3.01708	0.00518123349623	0.0159463085225	yes	down	0.04	0	0.08	0.32	0.37	0.35	0.04	0.346667
ENSG00000010610	CD4	CD4 molecule [Source:HGNC Symbol;Acc:HGNC:1678]	0.368825	-1.43899	0.0172704478548	0.0460094223768	yes	down	0.33	0.54	0.31	0.85	0.94	1.61	0.393333	1.13333
ENSG00000010810	FYN	FYN proto-oncogene, Src family tyrosine kinase [Source:HGNC Symbol;Acc:HGNC:4037]	0.450656	-1.1499	9.54632819341E-23	2.52977697125E-21	yes	down	12.99	15.29	17.18	43.76	32.17	36.4	15.1533	37.4433
ENSG00000011028	MRC2	mannose receptor C type 2 [Source:HGNC Symbol;Acc:HGNC:16875]	0.445214	-1.16743	2.860077039E-15	4.48301862688E-14	yes	down	7.46	6.52	9.46	23.88	15.32	16.62	7.81333	18.6067
ENSG00000011105	TSPAN9	tetraspanin 9 [Source:HGNC Symbol;Acc:HGNC:21640]	0.452544	-1.14387	5.33184420091E-38	3.16771743775E-36	yes	down	13.63	17.32	14.62	38.09	30.64	30.11	15.19	32.9467
ENSG00000011347	SYT7	synaptotagmin 7 [Source:HGNC Symbol;Acc:HGNC:11514]	0.475754	-1.07171	6.46452481141E-23	1.74874495541E-21	yes	down	28.32	29.09	33.68	86.08	54.66	62.51	30.3633	67.75
ENSG00000012048	BRCA1	BRCA1 DNA repair associated [Source:HGNC Symbol;Acc:HGNC:1100]	3.11876	1.64097	6.2660067092E-53	6.62607723828E-51	yes	up	22.22	22.21	23.37	10.47	9.04	8.02	22.6	9.17667
ENSG00000012124	CD22	CD22 molecule [Source:HGNC Symbol;Acc:HGNC:1643]	6.64286	2.7318	6.7516201614E-41	4.6197386126E-39	yes	up	12.6	13.09	14.98	2.07	1.25	1.95	13.5567	1.75667
ENSG00000012779	ALOX5	arachidonate 5-lipoxygenase [Source:HGNC Symbol;Acc:HGNC:435]	2.59323	1.37475	2.29210426107E-11	2.42613966829E-10	yes	up	10.14	10.02	9.48	3.13	4.04	3.83	9.88	3.66667
ENSG00000012963	UBR7	ubiquitin protein ligase E3 component n-recognin 7 [Source:HGNC Symbol;Acc:HGNC:20344]	2.00699	1.00504	7.15460045677E-26	2.31853115389E-24	yes	up	35.06	37.2	32.8	20.28	19.35	20.07	35.02	19.9
ENSG00000013573	DDX11	DEAD/H-box helicase 11 [Source:HGNC Symbol;Acc:HGNC:2736]	2.03345	1.02393	1.92026195273E-22	4.98703988451E-21	yes	up	111.7	93.8	114.84	75.03	45.61	50.19	106.78	56.9433
ENSG00000014138	POLA2	DNA polymerase alpha 2, accessory subunit [Source:HGNC Symbol;Acc:HGNC:30073]	3.66011	1.87189	2.61285557882E-61	3.63186925456E-59	yes	up	24.58	21.82	25.79	7.38	6.31	7.54	24.0633	7.07667
ENSG00000014257	ACP3	acid phosphatase 3 [Source:HGNC Symbol;Acc:HGNC:125]	0.142593	-2.81003	0.00129271961263	0.00458226081134	yes	down	0.07	0.13	0.22	0.84	0.56	0.87	0.14	0.756667
ENSG00000015520	NPC1L1	NPC1 like intracellular cholesterol transporter 1 [Source:HGNC Symbol;Acc:HGNC:7898]	0.224065	-2.15801	0.00155772852972	0.00541992415543	yes	down	0.03	0.1	0.06	0.3	0.36	0.28	0.0633333333333	0.313333
ENSG00000016402	IL20RA	interleukin 20 receptor subunit alpha [Source:HGNC Symbol;Acc:HGNC:6003]	4.67908	2.22622	5.17648223351E-43	3.78825939877E-41	yes	up	11.41	9.72	9.95	2.14	3.02	2.12	10.36	2.42667
ENSG00000017483	SLC38A5	solute carrier family 38 member 5 [Source:HGNC Symbol;Acc:HGNC:18070]	2.39775	1.26168	5.31981330415E-30	2.1573063089E-28	yes	up	47.69	47.62	51.34	23.47	19.7	19.66	48.8833	20.9433
ENSG00000019186	CYP24A1	cytochrome P450 family 24 subfamily A member 1 [Source:HGNC Symbol;Acc:HGNC:2602]	48.8334	5.6098	1.62180072712E-20	3.68380450874E-19	yes	up	3.89	3.81	4.27	0.08	0.02	0.45	3.99	0.183333
ENSG00000019582	CD74	CD74 molecule [Source:HGNC Symbol;Acc:HGNC:1697]	6.58308	2.71876	2.53759227045E-47	2.14878646625E-45	yes	up	22.82	25.74	25.98	3.26	4.21	3.63	24.8467	3.7
ENSG00000021300	PLEKHB1	pleckstrin homology domain containing B1 [Source:HGNC Symbol;Acc:HGNC:19079]	0.486258	-1.04021	7.50756982086E-40	4.88014119444E-38	yes	down	65.39	66.34	68.02	160.38	131.9	155.39	66.5833	149.223
ENSG00000021826	CPS1	carbamoyl-phosphate synthase 1 [Source:HGNC Symbol;Acc:HGNC:2323]	0.478849	-1.06236	4.5343156572E-31	1.93835416518E-29	yes	down	9.93	9.89	11.58	22.83	22.6	22.26	10.4667	22.5633
ENSG00000023171	GRAMD1B	GRAM domain containing 1B [Source:HGNC Symbol;Acc:HGNC:29214]	0.475839	-1.07145	1.34882408979E-6	8.05685438065E-6	yes	down	1.25	1.47	1	2.89	2.09	3	1.24	2.66
ENSG00000023902	PLEKHO1	pleckstrin homology domain containing O1 [Source:HGNC Symbol;Acc:HGNC:24310]	0.433955	-1.20438	2.93184585898E-22	7.50831116214E-21	yes	down	10.47	11.67	11.85	34.85	24.72	30.52	11.33	30.03
ENSG00000025770	NCAPH2	non-SMC condensin II complex subunit H2 [Source:HGNC Symbol;Acc:HGNC:25071]	2.07912	1.05597	2.07362572259E-35	1.09377570632E-33	yes	up	76.33	82.01	83.22	46.16	35.75	42.61	80.52	41.5067
ENSG00000026103	FAS	Fas cell surface death receptor [Source:HGNC Symbol;Acc:HGNC:11920]	8.79723	3.13705	5.35374341152E-124	3.11376534574E-121	yes	up	33.2	33.37	34.25	3.89	4.69	3.93	33.6067	4.17
ENSG00000026652	AGPAT4	1-acylglycerol-3-phosphate O-acyltransferase 4 [Source:HGNC Symbol;Acc:HGNC:20885]	0.372458	-1.42485	2.7170148407E-36	1.46818447419E-34	yes	down	2.78	2.91	2.66	8.18	7.71	7.2	2.78333	7.69667
ENSG00000027869	SH2D2A	SH2 domain containing 2A [Source:HGNC Symbol;Acc:HGNC:10821]	3.09742	1.63107	0.0162967534516	0.0437582976592	yes	up	1.5	1.44	2.93	0.6	0.87	0.89	1.95667	0.786667
ENSG00000028137	TNFRSF1B	TNF receptor superfamily member 1B [Source:HGNC Symbol;Acc:HGNC:11917]	0.471969	-1.08323	0.000459159591746	0.00179101414352	yes	down	0.88	0.82	0.55	2.19	1.42	1.59	0.75	1.73333
ENSG00000029534	ANK1	ankyrin 1 [Source:HGNC Symbol;Acc:HGNC:492]	2.35973	1.23862	3.1331431912E-5	0.00015195435082	yes	up	1.47	1.92	1.66	1.02	0.39	0.98	1.68333	0.796667
ENSG00000036530	CYP46A1	cytochrome P450 family 46 subfamily A member 1 [Source:HGNC Symbol;Acc:HGNC:2641]	0.436788	-1.195	0.00406191049747	0.0128521523128	yes	down	0.69	0.59	0.44	2.6	1.12	0.95	0.573333	1.55667
ENSG00000037280	FLT4	fms related receptor tyrosine kinase 4 [Source:HGNC Symbol;Acc:HGNC:3767]	0.216555	-2.2072	0.0123999028739	0.0345499563057	yes	down	0.07	0.05	0.24	0.2	0.32	0.33	0.12	0.283333
ENSG00000037897	METTL1	methyltransferase 1, tRNA methylguanosine [Source:HGNC Symbol;Acc:HGNC:7030]	2.46463	1.30137	8.07240982584E-21	1.87798241643E-19	yes	up	33.6	34.35	31.42	15.06	15.1	16.74	33.1233	15.6333
ENSG00000037965	HOXC8	homeobox C8 [Source:HGNC Symbol;Acc:HGNC:5129]	2.41084	1.26954	0.00497346455187	0.0153710725858	yes	up	1.01	0.9	1.16	0.41	0.49	0.49	1.02333	0.463333
ENSG00000039139	DNAH5	dynein axonemal heavy chain 5 [Source:HGNC Symbol;Acc:HGNC:2950]	3.37889	1.75655	0.00148809618071	0.00519974919997	yes	up	0.64	0.31	0.48	0.17	0.12	0.05	0.476667	0.113333
ENSG00000047634	SCML1	Scm polycomb group protein like 1 [Source:HGNC Symbol;Acc:HGNC:10580]	0.331461	-1.59309	2.55820288656E-26	8.55353131557E-25	yes	down	4.63	4.57	3.9	13.17	15.69	13.29	4.36667	14.05
ENSG00000048052	HDAC9	histone deacetylase 9 [Source:HGNC Symbol;Acc:HGNC:14065]	0.46993	-1.08948	6.55225510498E-11	6.64882415404E-10	yes	down	4.29	3.27	5.19	10.29	9.73	10.95	4.25	10.3233
ENSG00000048162	NOP16	NOP16 nucleolar protein [Source:HGNC Symbol;Acc:HGNC:26934]	2.12573	1.08796	9.41278638062E-13	1.14871337271E-11	yes	up	68.84	65.76	63.22	28.03	31.69	40.29	65.94	33.3367
ENSG00000049130	KITLG	KIT ligand [Source:HGNC Symbol;Acc:HGNC:6343]	0.318797	-1.64929	3.21948584292E-76	7.56955921429E-74	yes	down	79.1	76.98	74.39	245.8	273.34	257.28	76.8233	258.807
ENSG00000049192	ADAMTS6	ADAM metallopeptidase with thrombospondin type 1 motif 6 [Source:HGNC Symbol;Acc:HGNC:222]	0.394636	-1.3414	0.0115769	0.0325480515069	yes	down	0.07	0.09	0.36	0.61	0.58	0.5	0.173333	0.563333
ENSG00000049239	H6PD	hexose-6-phosphate dehydrogenase/glucose 1-dehydrogenase [Source:HGNC Symbol;Acc:HGNC:4795]	0.487318	-1.03707	6.68491481768E-21	1.56507735578E-19	yes	down	4.62	4.06	4.81	11.97	9.41	8.9	4.49667	10.0933
ENSG00000049449	RCN1	reticulocalbin 1 [Source:HGNC Symbol;Acc:HGNC:9934]	0.283467	-1.81875	1.51172435635E-179	1.7584536842E-176	yes	down	165.37	158.43	165.78	646.22	616.17	619.56	163.193	627.317
ENSG00000049541	RFC2	replication factor C subunit 2 [Source:HGNC Symbol;Acc:HGNC:9970]	2.29151	1.1963	4.35887876249E-36	2.33258061816E-34	yes	up	79.85	75.53	75.4	42.66	35.41	36.18	76.9267	38.0833
ENSG00000049769	PPP1R3F	protein phosphatase 1 regulatory subunit 3F [Source:HGNC Symbol;Acc:HGNC:14944]	0.4913	-1.02533	0.000869442194863	0.00319301129091	yes	down	0.79	0.96	0.97	2.74	2.47	1.92	0.906667	2.37667
ENSG00000050165	DKK3	dickkopf WNT signaling pathway inhibitor 3 [Source:HGNC Symbol;Acc:HGNC:2893]	7.21186	2.85037	0.000683485026398	0.00257030841729	yes	up	0.92	0.69	1.03	0.04	0.11	0.4	0.88	0.183333
ENSG00000050426	LETMD1	LETM1 domain containing 1 [Source:HGNC Symbol;Acc:HGNC:24241]	2.11572	1.08115	1.71439999347E-25	5.35168845418E-24	yes	up	54.79	54.5	51.26	29.71	31.42	31.28	53.5167	30.8033
ENSG00000050438	SLC4A8	solute carrier family 4 member 8 [Source:HGNC Symbol;Acc:HGNC:11034]	0.477797	-1.06553	7.54581795769E-13	9.30636845328E-12	yes	down	1.56	2.04	1.29	3.13	4.15	3.28	1.63	3.52
ENSG00000051180	RAD51	RAD51 recombinase [Source:HGNC Symbol;Acc:HGNC:9817]	3.02818	1.59845	7.82421614032E-34	3.86852351045E-32	yes	up	23.86	22.03	25.12	7.87	9.24	9.63	23.67	8.91333
ENSG00000051341	POLQ	DNA polymerase theta [Source:HGNC Symbol;Acc:HGNC:9186]	2.50852	1.32684	1.6993450527E-26	5.73392748241E-25	yes	up	7.43	7.42	6.56	4.1	3.5	3.76	7.13667	3.78667
ENSG00000052802	MSMO1	methylsterol monooxygenase 1 [Source:HGNC Symbol;Acc:HGNC:10545]	0.262478	-1.92973	2.51309245023E-73	5.23979775874E-71	yes	down	41.17	36.25	35.33	146.65	162.77	164.18	37.5833	157.867
ENSG00000053254	FOXN3	forkhead box N3 [Source:HGNC Symbol;Acc:HGNC:1928]	0.420743	-1.24899	7.9516707493E-41	5.40738077631E-39	yes	down	6.31	6.03	5.08	22.23	14.82	15.9	5.80667	17.65
ENSG00000053372	MRTO4	MRT4 homolog, ribosome maturation factor [Source:HGNC Symbol;Acc:HGNC:18477]	2.43358	1.28308	1.98196518951E-36	1.08963713068E-34	yes	up	49.07	48.5	50.99	23.76	23.27	21.55	49.52	22.86
ENSG00000053747	LAMA3	laminin subunit alpha 3 [Source:HGNC Symbol;Acc:HGNC:6483]	3.34561	1.74227	4.45477660949E-52	4.55810267807E-50	yes	up	12.84	10.44	14.01	3.39	3.85	3.8	12.43	3.68
ENSG00000053918	KCNQ1	potassium voltage-gated channel subfamily Q member 1 [Source:HGNC Symbol;Acc:HGNC:6294]	0.457403	-1.12846	2.09134877158E-10	2.01222895954E-9	yes	down	4.3	4.17	3.99	13.3	8.08	12.49	4.15333	11.29
ENSG00000054277	OPN3	opsin 3 [Source:HGNC Symbol;Acc:HGNC:14007]	0.384427	-1.37922	2.81814111136E-8	2.10063192925E-7	yes	down	3.8	2.78	3.13	7.03	7.16	8.21	3.23667	7.46667
ENSG00000055813	CCDC85A	coiled-coil domain containing 85A [Source:HGNC Symbol;Acc:HGNC:29400]	0.0687100563662	-3.86333	2.96244788194E-65	4.8860493014E-63	yes	down	0.6	0.62	0.64	12.36	7.06	10.53	0.62	9.98333
ENSG00000056736	IL17RB	interleukin 17 receptor B [Source:HGNC Symbol;Acc:HGNC:18015]	2.6439	1.40267	5.42635029939E-30	2.19647926679E-28	yes	up	26.74	27.97	26.82	10.78	10.05	12.73	27.1767	11.1867
ENSG00000059377	TBXAS1	thromboxane A synthase 1 [Source:HGNC Symbol;Acc:HGNC:11609]	0.4474	-1.16036	0.00275220309679	0.00905424838376	yes	down	1.91	2.7	2.21	4.51	2.83	3.54	2.27333	3.62667
ENSG00000059804	SLC2A3	solute carrier family 2 member 3 [Source:HGNC Symbol;Acc:HGNC:11007]	2.9304	1.5511	8.24595591773E-54	8.9335231244E-52	yes	up	154.7	145.96	153.45	58.33	60.45	46.92	151.37	55.2333
ENSG00000060718	COL11A1	collagen type XI alpha 1 chain [Source:HGNC Symbol;Acc:HGNC:2186]	57.4675	5.84467	5.96409790441E-5	0.000275700748348	yes	up	0.29	0.34	0.16	0	0	0	0.263333	0
ENSG00000062524	LTK	leukocyte receptor tyrosine kinase [Source:HGNC Symbol;Acc:HGNC:6721]	0.313962	-1.67134	3.30657481507E-35	1.72355212235E-33	yes	down	7.1	5.7	5.54	24.41	21.41	17.75	6.11333	21.19
ENSG00000063127	SLC6A16	solute carrier family 6 member 16 [Source:HGNC Symbol;Acc:HGNC:13622]	0.298607	-1.74368	7.47262315161E-12	8.29494948638E-11	yes	down	2.71	2.61	1.74	7.44	7.66	7.1	2.35333	7.4
ENSG00000064115	TM7SF3	transmembrane 7 superfamily member 3 [Source:HGNC Symbol;Acc:HGNC:23049]	2.26626	1.18031	1.27828857897E-42	9.17255061161E-41	yes	up	59.21	74.72	62.1	46.55	32.18	35.88	65.3433	38.2033
ENSG00000064300	NGFR	nerve growth factor receptor [Source:HGNC Symbol;Acc:HGNC:7809]	0.246017	-2.02317	7.56375592921E-57	9.23572208793E-55	yes	down	12.72	11.19	12.46	69.33	43.8	49.28	12.1233	54.1367
ENSG00000064309	CDON	cell adhesion associated, oncogene regulated [Source:HGNC Symbol;Acc:HGNC:17104]	0.451604	-1.14687	1.56682514956E-31	6.87071480761E-30	yes	down	4.13	4.32	4.62	10.21	9.41	9.7	4.35667	9.77333
ENSG00000064393	HIPK2	homeodomain interacting protein kinase 2 [Source:HGNC Symbol;Acc:HGNC:14402]	0.4365	-1.19595	1.09200908111E-77	2.62331442408E-75	yes	down	12.81	12.9	12.9	34.3	30.6	31.1	12.87	32
ENSG00000065057	NTHL1	nth like DNA glycosylase 1 [Source:HGNC Symbol;Acc:HGNC:8028]	2.04965	1.03538	8.14270642264E-10	7.31255402872E-9	yes	up	26.87	31.01	26.42	13.08	14.31	15.9	28.1	14.43
ENSG00000065328	MCM10	minichromosome maintenance 10 replication initiation factor [Source:HGNC Symbol;Acc:HGNC:18043]	2.75452	1.4618	5.60411743753E-53	5.9546442061E-51	yes	up	31.97	30.89	27.67	11.16	11.19	13.08	30.1767	11.81
ENSG00000065609	SNAP91	synaptosome associated protein 91 [Source:HGNC Symbol;Acc:HGNC:14986]	25.8575	4.69251	0.00807861861737	0.0236672	yes	up	0.03	0.16	0.14	0	0	0	0.11	0
ENSG00000065618	COL17A1	collagen type XVII alpha 1 chain [Source:HGNC Symbol;Acc:HGNC:2194]	13.0017	3.70063	1.75629923614E-176	1.84837949609E-173	yes	up	28.42	23.17	28.21	2.66	1.44	2.33	26.6	2.14333
ENSG00000065675	PRKCQ	protein kinase C theta [Source:HGNC Symbol;Acc:HGNC:9410]	2.34962	1.23243	1.33706087786E-5	6.87058415754E-5	yes	up	2.08	1.95	1.95	0.83	1.06	0.87	1.99333	0.92
ENSG00000066032	CTNNA2	catenin alpha 2 [Source:HGNC Symbol;Acc:HGNC:2510]	35.9175	5.16662	7.85456028839E-6	4.16791445219E-5	yes	up	0.92	1.26	1.2	0	0.03	0.03	1.12667	0.02
ENSG00000067064	IDI1	isopentenyl-diphosphate delta isomerase 1 [Source:HGNC Symbol;Acc:HGNC:5387]	0.391041	-1.35461	2.6273981581E-38	1.60409189758E-36	yes	down	41.08	44.93	45.25	109.76	124.32	122.41	43.7533	118.83
ENSG00000067141	NEO1	neogenin 1 [Source:HGNC Symbol;Acc:HGNC:7754]	0.449127	-1.1548	1.35417384875E-55	1.57518927533E-53	yes	down	17.79	16.35	16.12	49.14	40.1	43.12	16.7533	44.12
ENSG00000067445	TRO	trophinin [Source:HGNC Symbol;Acc:HGNC:12326]	0.343719	-1.5407	0.00788536227377	0.0231614582601	yes	down	0.22	0.15	0.14	0.55	0.35	0.64	0.17	0.513333
ENSG00000067715	SYT1	synaptotagmin 1 [Source:HGNC Symbol;Acc:HGNC:11509]	0.303163	-1.72184	1.98905973165E-81	5.29641073847E-79	yes	down	19.86	19.06	19.79	67.4	72.9	69.6	19.57	69.9667
ENSG00000067798	NAV3	neuron navigator 3 [Source:HGNC Symbol;Acc:HGNC:15998]	0.406547	-1.29851	5.51536701586E-22	1.39787989011E-20	yes	down	4.88	5.06	4.96	10.52	10.54	10.27	4.96667	10.4433
ENSG00000068024	HDAC4	histone deacetylase 4 [Source:HGNC Symbol;Acc:HGNC:14063]	0.283143	-1.8204	7.83570877239E-57	9.51521975707E-55	yes	down	4.27	4.59	4.22	22.37	16.26	16.67	4.36	18.4333
ENSG00000068028	RASSF1	Ras association domain family member 1 [Source:HGNC Symbol;Acc:HGNC:9882]	2.13183	1.09209	2.23762832292E-21	5.41662908705E-20	yes	up	29.6	29.89	28.82	15.22	14.1	15.87	29.4367	15.0633
ENSG00000068079	IFI35	interferon induced protein 35 [Source:HGNC Symbol;Acc:HGNC:5399]	3.04329	1.60563	1.00014577451E-29	3.96133006494E-28	yes	up	33.48	32.99	32.25	14.04	10.81	12.26	32.9067	12.37
ENSG00000069482	GAL	galanin and GMAP prepropeptide [Source:HGNC Symbol;Acc:HGNC:4114]	5.93936	2.57031	2.92457277035E-48	2.53474442343E-46	yes	up	74.18	84.02	79.86	14.97	10.49	18.33	79.3533	14.5967
ENSG00000069667	RORA	RAR related orphan receptor A [Source:HGNC Symbol;Acc:HGNC:10258]	3.50521	1.8095	0.0181211445413	0.0479233475538	yes	up	0.41	0.25	0.36	0.06	0.08	0.04	0.34	0.06
ENSG00000070190	DAPP1	dual adaptor of phosphotyrosine and 3-phosphoinositides 1 [Source:HGNC Symbol;Acc:HGNC:16500]	13.0392	3.70478	0.000712227187229	0.00266750263768	yes	up	0.27	0.28	0.47	0.03	0.03	0.03	0.34	0.03
ENSG00000070540	WIPI1	WD repeat domain, phosphoinositide interacting 1 [Source:HGNC Symbol;Acc:HGNC:25471]	0.487135	-1.03761	9.40059061861E-21	2.17097652311E-19	yes	down	25.5	23.91	20.87	60.82	51.11	51.99	23.4267	54.64
ENSG00000070601	FRMPD1	FERM and PDZ domain containing 1 [Source:HGNC Symbol;Acc:HGNC:29159]	0.401544	-1.31637	5.30718437214E-5	0.000247403673927	yes	down	3.49	1.68	3.67	4.33	3.41	2.87	2.94667	3.53667
ENSG00000070669	ASNS	asparagine synthetase (glutamine-hydrolyzing) [Source:HGNC Symbol;Acc:HGNC:753]	0.491612	-1.02441	0.000795333079894	0.00294581136228	yes	down	36.6	34.42	37.45	73.96	114.25	58.03	36.1567	82.08
ENSG00000070729	CNGB1	cyclic nucleotide gated channel subunit beta 1 [Source:HGNC Symbol;Acc:HGNC:2151]	0.199973	-2.32212	0.00641251758879	0.0192820477864	yes	down	0.05	0.01	0.05	0.83	0.18	0.12	0.0366666666667	0.376667
ENSG00000070748	CHAT	choline O-acetyltransferase [Source:HGNC Symbol;Acc:HGNC:1912]	0.10666	-3.22891	1.14648869769E-6	6.90800073816E-6	yes	down	0.13	0.03	0.03	0.67	0.59	0.37	0.0633333333333	0.543333
ENSG00000070759	TESK2	testis associated actin remodelling kinase 2 [Source:HGNC Symbol;Acc:HGNC:11732]	0.394411	-1.34223	2.35986219678E-14	3.38670872799E-13	yes	down	2.8	2.5	2.57	7.78	6.19	6.88	2.62333	6.95
ENSG00000070814	TCOF1	treacle ribosome biogenesis factor 1 [Source:HGNC Symbol;Acc:HGNC:11654]	2.13148	1.09186	1.04708854259E-22	2.7681463971E-21	yes	up	51.99	52.66	52.82	34.86	21.67	25.94	52.49	27.49
ENSG00000070882	OSBPL3	oxysterol binding protein like 3 [Source:HGNC Symbol;Acc:HGNC:16370]	2.38428	1.25355	5.85516965489E-49	5.21794776382E-47	yes	up	36.01	35.67	35.3	15.6	12.3	15.06	35.66	14.32
ENSG00000070886	EPHA8	EPH receptor A8 [Source:HGNC Symbol;Acc:HGNC:3391]	0.210542	-2.24782	3.20852552124E-6	1.81545372619E-5	yes	down	0.13	0.25	0.08	1.14	0.74	0.65	0.153333	0.843333
ENSG00000070985	TRPM5	transient receptor potential cation channel subfamily M member 5 [Source:HGNC Symbol;Acc:HGNC:14323]	0.100907	-3.3089	1.77297913834E-13	2.3310298594E-12	yes	down	0.07	0.1	0.11	1.22	1	1.01	0.0933333333333	1.07667
ENSG00000071242	RPS6KA2	ribosomal protein S6 kinase A2 [Source:HGNC Symbol;Acc:HGNC:10431]	0.291319	-1.77933	2.1341417682E-51	2.12462464951E-49	yes	down	4.18	3.94	4.83	19.09	16.73	15.6	4.31667	17.14
ENSG00000071539	TRIP13	thyroid hormone receptor interactor 13 [Source:HGNC Symbol;Acc:HGNC:12307]	2.9225	1.5472	5.33825939791E-37	3.05649924749E-35	yes	up	27.27	25.04	24.17	8.77	10.79	10.15	25.4933	9.90333
ENSG00000071909	MYO3B	myosin IIIB [Source:HGNC Symbol;Acc:HGNC:15576]	0.293631	-1.76793	0.00810219390031	0.0237205705909	yes	down	0.03	0.1	0.1	0.3	0.23	0.27	0.0766666666667	0.266667
ENSG00000072422	RHOBTB1	Rho related BTB domain containing 1 [Source:HGNC Symbol;Acc:HGNC:18738]	0.222945	-2.16524	1.22374479539E-18	2.46544974685E-17	yes	down	0.56	0.64	1.54	5.15	4.31	3.76	0.913333	4.40667
ENSG00000073111	MCM2	minichromosome maintenance complex component 2 [Source:HGNC Symbol;Acc:HGNC:6944]	2.05365	1.03819	6.79079829258E-32	3.04428870313E-30	yes	up	103.79	103.11	110.77	65.93	47.64	55.48	105.89	56.35
ENSG00000073711	PPP2R3A	protein phosphatase 2 regulatory subunit B''alpha [Source:HGNC Symbol;Acc:HGNC:9307]	0.479454	-1.06053	2.81408376412E-13	3.61593402738E-12	yes	down	2.85	2.56	3.01	5.92	5.96	5.86	2.80667	5.91333
ENSG00000073849	ST6GAL1	ST6 beta-galactoside alpha-2,6-sialyltransferase 1 [Source:HGNC Symbol;Acc:HGNC:10860]	0.405702	-1.30151	1.6184489003E-36	8.98727114209E-35	yes	down	7.94	6.47	8.09	23.13	20.2	19.42	7.5	20.9167
ENSG00000073861	TBX21	T-box transcription factor 21 [Source:HGNC Symbol;Acc:HGNC:11599]	0.189413	-2.40039	0.00389081606153	0.0123639001834	yes	down	0.12	0.09	0.03	0.65	0.42	0.33	0.08	0.466667
ENSG00000074266	EED	embryonic ectoderm development [Source:HGNC Symbol;Acc:HGNC:3188]	2.04494	1.03206	3.41341167562E-21	8.13805948682E-20	yes	up	35.12	32.16	35.18	18.68	17.63	17.23	34.1533	17.8467
ENSG00000074416	MGLL	monoglyceride lipase [Source:HGNC Symbol;Acc:HGNC:17038]	0.371558	-1.42834	7.82168675313E-42	5.48784441051E-40	yes	down	9.94	9.84	11.06	34.51	25.22	27.09	10.28	28.94
ENSG00000074582	BCS1L	BCS1 homolog, ubiquinol-cytochrome c reductase complex chaperone [Source:HGNC Symbol;Acc:HGNC:1020]	2.60485	1.3812	9.36597515425E-27	3.20429437901E-25	yes	up	46.48	43.43	53.55	22.65	19.42	21.78	47.82	21.2833
ENSG00000074590	NUAK1	NUAK family kinase 1 [Source:HGNC Symbol;Acc:HGNC:14311]	0.471323	-1.08521	2.33509777906E-32	1.07741119029E-30	yes	down	7.22	7.14	7.47	17.5	15.66	16.6	7.27667	16.5867
ENSG00000074771	NOX3	NADPH oxidase 3 [Source:HGNC Symbol;Acc:HGNC:7890]	0.1108	-3.17397	1.47126302674E-9	1.28219180418E-8	yes	down	0.16	0.2	0.26	2.28	1.75	2.04	0.206667	2.02333
ENSG00000075336	TIMM21	translocase of inner mitochondrial membrane 21 [Source:HGNC Symbol;Acc:HGNC:25010]	2.61924	1.38915	1.70482272037E-25	5.32931922813E-24	yes	up	48.11	45.58	49.42	20.45	20.18	18.06	47.7033	19.5633
ENSG00000075399	VPS9D1	VPS9 domain containing 1 [Source:HGNC Symbol;Acc:HGNC:13526]	0.375684	-1.41241	1.81148868958E-14	2.6184245604E-13	yes	down	4.32	4	5.58	18.87	11.02	11.43	4.63333	13.7733
ENSG00000075643	MOCOS	molybdenum cofactor sulfurase [Source:HGNC Symbol;Acc:HGNC:18234]	2.08903	1.06283	6.43132858654E-21	1.50890438525E-19	yes	up	6.95	7.05	7.2	3.91	3.52	4.24	7.06667	3.89
ENSG00000075651	PLD1	phospholipase D1 [Source:HGNC Symbol;Acc:HGNC:9067]	0.499745	-1.00073	3.78557620909E-10	3.53763297239E-9	yes	down	2.52	4.17	3.31	6.27	6.3	5.13	3.33333	5.9
ENSG00000075673	ATP12A	ATPase H+/K+ transporting non-gastric alpha2 subunit [Source:HGNC Symbol;Acc:HGNC:13816]	0.283602	-1.81806	1.65076522566E-8	1.27164734236E-7	yes	down	0.39	0.32	0.43	1.69	1.17	1.51	0.38	1.45667
ENSG00000075702	WDR62	WD repeat domain 62 [Source:HGNC Symbol;Acc:HGNC:24502]	2.63	1.39506	5.19906409923E-26	1.69726020173E-24	yes	up	30.8	30.16	31.43	16.32	9.7	13.48	30.7967	13.1667
ENSG00000076662	ICAM3	intercellular adhesion molecule 3 [Source:HGNC Symbol;Acc:HGNC:5346]	2.31366	1.21018	1.88011166005E-5	9.45230841645E-5	yes	up	7.53	10.5	11.53	4.47	3.81	5.12	9.85333	4.46667
ENSG00000077152	UBE2T	ubiquitin conjugating enzyme E2 T [Source:HGNC Symbol;Acc:HGNC:25009]	2.25218	1.17133	8.68802505012E-25	2.63393747095E-23	yes	up	139.2	148.35	154.58	66.59	73.82	76.87	147.377	72.4267
ENSG00000077274	CAPN6	calpain 6 [Source:HGNC Symbol;Acc:HGNC:1483]	5.31573	2.41027	3.17514734739E-5	0.00015385646026	yes	up	0.51	0.55	0.72	0.12	0.14	0.11	0.593333	0.123333
ENSG00000077348	EXOSC5	exosome component 5 [Source:HGNC Symbol;Acc:HGNC:24662]	2.73232	1.45013	1.14599762083E-23	3.25130852605E-22	yes	up	42.67	39.16	45.52	17.26	18.52	15.02	42.45	16.9333
ENSG00000077514	POLD3	DNA polymerase delta 3, accessory subunit [Source:HGNC Symbol;Acc:HGNC:20932]	2.4797	1.31017	3.74918476895E-28	1.3695988856E-26	yes	up	20.15	20.42	19.97	8.28	8.13	7.62	20.18	8.01
ENSG00000077522	ACTN2	actinin alpha 2 [Source:HGNC Symbol;Acc:HGNC:164]	0.17744	-2.49459	0.00363849614583	0.0116256185223	yes	down	0.1	0.03	0.09	0.58	0.26	1.03	0.0733333333333	0.623333
ENSG00000078081	LAMP3	lysosomal associated membrane protein 3 [Source:HGNC Symbol;Acc:HGNC:14582]	2.78923	1.47986	5.28438821545E-22	1.3408755907E-20	yes	up	8.75	9.76	10.18	4.24	3.92	3.79	9.56333	3.98333
ENSG00000078487	ZCWPW1	zinc finger CW-type and PWWP domain containing 1 [Source:HGNC Symbol;Acc:HGNC:23486]	4.16559	2.05852	7.99725177027E-7	4.92469382488E-6	yes	up	2.52	3.03	5.07	1.21	0.71	0.93	3.54	0.95
ENSG00000078549	ADCYAP1R1	ADCYAP receptor type I [Source:HGNC Symbol;Acc:HGNC:242]	0.319744	-1.64501	0.0122036419596	0.0340589330659	yes	down	0.14	0.08	0.06	0.2	0.63	0.19	0.0933333333333	0.34
ENSG00000078804	TP53INP2	tumor protein p53 inducible nuclear protein 2 [Source:HGNC Symbol;Acc:HGNC:16104]	0.246828	-2.01842	1.68738260463E-74	3.69236068761E-72	yes	down	8.54	7.5	7.04	40.77	29.91	34.53	7.69333	35.07
ENSG00000078814	MYH7B	myosin heavy chain 7B [Source:HGNC Symbol;Acc:HGNC:15906]	0.21479	-2.219	1.02751236879E-8	8.11327290558E-8	yes	down	0.13	0.35	0.43	1.62	1.59	1.3	0.303333	1.50333
ENSG00000079459	FDFT1	farnesyl-diphosphate farnesyltransferase 1 [Source:HGNC Symbol;Acc:HGNC:3629]	0.376349	-1.40986	1.20049892283E-68	2.19274600773E-66	yes	down	134.38	137.81	133.59	390.98	394.43	411.25	135.26	398.887
ENSG00000079691	CARMIL1	capping protein regulator and myosin 1 linker 1 [Source:HGNC Symbol;Acc:HGNC:21581]	0.496878	-1.00904	7.33846104017E-30	2.9381762219E-28	yes	down	10.43	11.73	10.92	25.39	24.63	25.24	11.0267	25.0867
ENSG00000080200	CRYBG3	crystallin beta-gamma domain containing 3 [Source:HGNC Symbol;Acc:HGNC:34427]	0.472664	-1.08111	1.72833718697E-26	5.82286283069E-25	yes	down	8.08	6.12	9.03	17.76	16.45	16.97	7.74333	17.06
ENSG00000080546	SESN1	sestrin 1 [Source:HGNC Symbol;Acc:HGNC:21595]	2.43801	1.2857	3.29555566721E-28	1.20587873843E-26	yes	up	19.52	20.16	23.33	10.21	6.82	6.7	21.0033	7.91
ENSG00000081148	IMPG2	interphotoreceptor matrix proteoglycan 2 [Source:HGNC Symbol;Acc:HGNC:18362]	0.324404	-1.62414	5.301337351E-5	0.000247183242182	yes	down	0.11	0.12	0.16	0.42	0.48	0.4	0.13	0.433333
ENSG00000081189	MEF2C	myocyte enhancer factor 2C [Source:HGNC Symbol;Acc:HGNC:6996]	0.101553	-3.2997	2.42186649512E-212	6.69070892607E-209	yes	down	11.39	12.15	12.42	119.75	135.48	129.65	11.9867	128.293
ENSG00000081248	CACNA1S	calcium voltage-gated channel subunit alpha1 S [Source:HGNC Symbol;Acc:HGNC:1397]	0.257825	-1.95554	0.00576523036149	0.0175457664857	yes	down	0.1	0.07	0.08	0.36	0.29	0.43	0.0833333333333	0.36
ENSG00000081479	LRP2	LDL receptor related protein 2 [Source:HGNC Symbol;Acc:HGNC:6694]	19.1396	4.25849	2.97159159275E-19	6.2488245282E-18	yes	up	0.98	0.69	1.76	0.08	0.06	0.06	1.14333	0.0666666666667
ENSG00000081665	ZNF506	zinc finger protein 506 [Source:HGNC Symbol;Acc:HGNC:23780]	3.61856	1.85542	0.000281686946489	0.00114799247729	yes	up	1.33	0.77	0.77	0.34	0.44	0.25	0.956667	0.343333
ENSG00000081913	PHLPP1	PH domain and leucine rich repeat protein phosphatase 1 [Source:HGNC Symbol;Acc:HGNC:20610]	0.422496	-1.24299	8.73217872273E-55	9.7469637349E-53	yes	down	11.61	12.82	13.42	34.26	28.13	31.03	12.6167	31.14
ENSG00000082438	COBLL1	cordon-bleu WH2 repeat protein like 1 [Source:HGNC Symbol;Acc:HGNC:23571]	2.89301	1.53257	1.49171020694E-7	1.01347332565E-6	yes	up	1.79	2.32	2.15	0.65	1.78	0.79	2.08667	1.07333
ENSG00000082497	SERTAD4	SERTA domain containing 4 [Source:HGNC Symbol;Acc:HGNC:25236]	0.499322	-1.00196	1.21426532998E-8	9.5164815808E-8	yes	down	2	3.06	2.05	4.44	4.99	5.33	2.37	4.92
ENSG00000082781	ITGB5	integrin subunit beta 5 [Source:HGNC Symbol;Acc:HGNC:6160]	0.459118	-1.12306	4.98627413853E-44	3.76114828449E-42	yes	down	70.87	82.7	79.48	235.58	164.21	195.48	77.6833	198.423
ENSG00000083454	P2RX5	purinergic receptor P2X 5 [Source:HGNC Symbol;Acc:HGNC:8536]	2.17731	1.12255	0.000185076075275	0.000782246383565	yes	up	3.42	5.07	5.48	3.53	1.9	2.58	4.65667	2.67
ENSG00000083720	OXCT1	3-oxoacid CoA-transferase 1 [Source:HGNC Symbol;Acc:HGNC:8527]	4.31611	2.10973	2.10250028221E-40	1.39961923907E-38	yes	up	20.55	20.38	18.86	3.77	6.35	5.8	19.93	5.30667
ENSG00000084112	SSH1	slingshot protein phosphatase 1 [Source:HGNC Symbol;Acc:HGNC:30579]	0.43993	-1.18466	6.90688147073E-66	1.15643172261E-63	yes	down	17.54	17.43	19.47	52.57	40.92	43.84	18.1467	45.7767
ENSG00000084628	NKAIN1	sodium/potassium transporting ATPase interacting 1 [Source:HGNC Symbol;Acc:HGNC:25743]	0.293257	-1.76976	8.0520312824E-10	7.23700461051E-9	yes	down	1.72	0.68	0.8	3.4	3.08	2.44	1.06667	2.97333
ENSG00000084710	EFR3B	EFR3 homolog B [Source:HGNC Symbol;Acc:HGNC:29155]	0.425611	-1.23239	2.12224020041E-36	1.16386180321E-34	yes	down	4.08	4.22	4.83	11.99	10.22	10.77	4.37667	10.9933
ENSG00000084731	KIF3C	kinesin family member 3C [Source:HGNC Symbol;Acc:HGNC:6321]	0.284451	-1.81375	7.55278760577E-65	1.19231542054E-62	yes	down	12.98	11.4	11.4	62.68	41.81	51.83	11.9267	52.1067
ENSG00000085224	ATRX	ATRX chromatin remodeler [Source:HGNC Symbol;Acc:HGNC:886]	0.474569	-1.07531	1.95461197545E-33	9.41152053802E-32	yes	down	15.47	19.34	19.48	39.91	38.5	36.47	18.0967	38.2933
ENSG00000085465	OVGP1	oviductal glycoprotein 1 [Source:HGNC Symbol;Acc:HGNC:8524]	0.418577	-1.25643	5.81385637013E-7	3.64899417084E-6	yes	down	3.25	2.63	1.68	7.1	5.34	6.26	2.52	6.23333
ENSG00000085552	IGSF9	immunoglobulin superfamily member 9 [Source:HGNC Symbol;Acc:HGNC:18132]	0.284545	-1.81327	9.91659755035E-34	4.82746084714E-32	yes	down	6.11	6.71	6.77	33.19	18.93	23.96	6.53	25.36
ENSG00000085840	ORC1	origin recognition complex subunit 1 [Source:HGNC Symbol;Acc:HGNC:8487]	2.32112	1.21482	4.8319736673E-28	1.75355418754E-26	yes	up	18.46	19.01	18.79	9.8	7.68	8.95	18.7533	8.81
ENSG00000085999	RAD54L	RAD54 like [Source:HGNC Symbol;Acc:HGNC:9826]	2.40443	1.2657	9.38652279964E-37	5.27866515E-35	yes	up	48.05	39.96	51.34	17.11	19.5	21.92	46.45	19.51
ENSG00000087077	TRIP6	thyroid hormone receptor interactor 6 [Source:HGNC Symbol;Acc:HGNC:12311]	2.89829	1.5352	4.38823029973E-45	3.43915878916E-43	yes	up	105.39	109.16	108.49	51.59	33.4	38.77	107.68	41.2533
ENSG00000087088	BAX	BCL2 associated X, apoptosis regulator [Source:HGNC Symbol;Acc:HGNC:959]	2.17291	1.11963	3.85905166983E-33	1.8420928932E-31	yes	up	182.44	214.1	188.34	135.27	96.44	135.54	194.96	122.417
ENSG00000087116	ADAMTS2	ADAM metallopeptidase with thrombospondin type 1 motif 2 [Source:HGNC Symbol;Acc:HGNC:218]	0.370333	-1.43311	1.96224625342E-16	3.34884976424E-15	yes	down	2.18	1.68	1.99	6.16	3.76	4.47	1.95	4.79667
ENSG00000087494	PTHLH	parathyroid hormone like hormone [Source:HGNC Symbol;Acc:HGNC:9607]	0.300369	-1.73519	3.97816232592E-16	6.65063279616E-15	yes	down	4.76	3.34	3.77	17.87	12.67	11.9	3.95667	14.1467
ENSG00000088002	SULT2B1	sulfotransferase family 2B member 1 [Source:HGNC Symbol;Acc:HGNC:11459]	2.1411	1.09835	1.96585601439E-12	2.32214771641E-11	yes	up	21.4	24.53	23.92	11.98	11.43	12.58	23.2833	11.9967
ENSG00000088280	ASAP3	ArfGAP with SH3 domain, ankyrin repeat and PH domain 3 [Source:HGNC Symbol;Acc:HGNC:14987]	0.465435	-1.10335	4.11434600715E-21	9.75656235021E-20	yes	down	11.74	9.88	11.42	32.61	24.74	23.02	11.0133	26.79
ENSG00000088726	TMEM40	transmembrane protein 40 [Source:HGNC Symbol;Acc:HGNC:25620]	3.79229	1.92307	1.63974263724E-12	1.9536362278E-11	yes	up	6.46	6.32	5.53	1.4	1.7	1.95	6.10333	1.68333
ENSG00000088881	EBF4	EBF family member 4 [Source:HGNC Symbol;Acc:HGNC:29278]	0.386431	-1.37172	4.15103195128E-16	6.9134858444E-15	yes	down	7.33	5.88	8.42	27.2	15.92	18.06	7.21	20.3933
ENSG00000088882	CPXM1	carboxypeptidase X, M14 family member 1 [Source:HGNC Symbol;Acc:HGNC:15771]	0.137376	-2.8638	3.02209165239E-10	2.85554714021E-9	yes	down	0.2	0.22	0.42	2.61	2.45	1.59	0.28	2.21667
ENSG00000089041	P2RX7	purinergic receptor P2X 7 [Source:HGNC Symbol;Acc:HGNC:8537]	0.451957	-1.14574	0.00258238957005	0.00854647976755	yes	down	0.29	0.39	0.41	0.91	0.61	0.91	0.363333	0.81
ENSG00000089127	OAS1	2'-5'-oligoadenylate synthetase 1 [Source:HGNC Symbol;Acc:HGNC:8086]	3.73077	1.89947	2.66444239172E-36	1.45041481033E-34	yes	up	15.98	15.55	16.6	4.99	4.2	3.95	16.0433	4.38
ENSG00000089163	SIRT4	sirtuin 4 [Source:HGNC Symbol;Acc:HGNC:14932]	0.353622	-1.49972	7.83879760802E-9	6.27018696832E-8	yes	down	2.97	2.99	3.71	10.17	8.19	10.92	3.22333	9.76
ENSG00000089169	RPH3A	rabphilin 3A [Source:HGNC Symbol;Acc:HGNC:17056]	0.203205	-2.29899	0.00699857214347	0.0208419492914	yes	down	0.22	0.15	0.25	0.6	0.77	0.64	0.206667	0.67
ENSG00000089225	TBX5	T-box transcription factor 5 [Source:HGNC Symbol;Acc:HGNC:11604]	0.358659	-1.47931	0.00248606667918	0.00826233980099	yes	down	0.44	0.3	0.54	1.01	0.82	0.61	0.426667	0.813333
ENSG00000089327	FXYD5	FXYD domain containing ion transport regulator 5 [Source:HGNC Symbol;Acc:HGNC:4029]	2.51678	1.33158	3.76470190064E-47	3.17571285138E-45	yes	up	233.76	250.35	232.47	103.52	100.07	111.33	238.86	104.973
ENSG00000089351	GRAMD1A	GRAM domain containing 1A [Source:HGNC Symbol;Acc:HGNC:29305]	0.475701	-1.07187	5.13219826856E-15	7.87685513427E-14	yes	down	31.86	36.15	33.66	104.73	59.19	71.92	33.89	78.6133
ENSG00000089692	LAG3	lymphocyte activating 3 [Source:HGNC Symbol;Acc:HGNC:6476]	0.323046	-1.63019	0.00170990341568	0.00588271721511	yes	down	0.29	0.29	0.58	1.47	1.36	1.39	0.386667	1.40667
ENSG00000089775	ZBTB25	zinc finger and BTB domain containing 25 [Source:HGNC Symbol;Acc:HGNC:13112]	2.226	1.15445	9.49006533507E-21	2.18935212913E-19	yes	up	6.79	5.53	6.57	4.28	3.86	3.04	6.29667	3.72667
ENSG00000090013	BLVRB	biliverdin reductase B [Source:HGNC Symbol;Acc:HGNC:1063]	2.05392	1.03838	6.74617154253E-21	1.57774748425E-19	yes	up	124.88	144.77	131.5	79.94	61.96	70.36	133.717	70.7533
ENSG00000090382	LYZ	lysozyme [Source:HGNC Symbol;Acc:HGNC:6740]	5.41894	2.43801	8.0281703535E-13	9.87371135129E-12	yes	up	5.81	4.21	4.95	1.2	0.92	0.93	4.99	1.01667
ENSG00000090447	TFAP4	transcription factor AP-4 [Source:HGNC Symbol;Acc:HGNC:11745]	2.02635	1.01889	2.23715969753E-8	1.69268971157E-7	yes	up	10.71	10.48	12.88	11.95	4.33	5.78	11.3567	7.35333
ENSG00000090530	P3H2	prolyl 3-hydroxylase 2 [Source:HGNC Symbol;Acc:HGNC:19317]	0.444513	-1.1697	0.0190470007316	0.0499818870001	yes	down	1.04	0.37	1.03	1.38	0.72	0.86	0.813333	0.986667
ENSG00000090612	ZNF268	zinc finger protein 268 [Source:HGNC Symbol;Acc:HGNC:13061]	0.487148	-1.03757	8.40098420813E-11	8.46263226909E-10	yes	down	5.63	3.99	5.34	10.45	7.6	9.04	4.98667	9.03
ENSG00000091039	OSBPL8	oxysterol binding protein like 8 [Source:HGNC Symbol;Acc:HGNC:16396]	0.462748	-1.1117	4.96105811237E-36	2.64841413869E-34	yes	down	63.98	54.23	58.21	120.19	137.09	130.63	58.8067	129.303
ENSG00000091428	RAPGEF4	Rap guanine nucleotide exchange factor 4 [Source:HGNC Symbol;Acc:HGNC:16626]	0.32784	-1.60893	0.00260061463263	0.00859907001733	yes	down	0.24	0.13	0.42	0.71	0.79	0.36	0.263333	0.62
ENSG00000091536	MYO15A	myosin XVA [Source:HGNC Symbol;Acc:HGNC:7594]	0.400534	-1.32	1.51621251843E-7	1.02948733855E-6	yes	down	1.79	1.41	2.15	6.16	3.8	3.52	1.78333	4.49333
ENSG00000091879	ANGPT2	angiopoietin 2 [Source:HGNC Symbol;Acc:HGNC:485]	4.92764	2.3009	2.04998938018E-9	1.74862274378E-8	yes	up	1.02	1.39	1.36	0.49	0.14	0.18	1.25667	0.27
ENSG00000091972	CD200	CD200 molecule [Source:HGNC Symbol;Acc:HGNC:7203]	0.100144	-3.31985	3.77620735187E-9	3.11294139066E-8	yes	down	0.16	0.11	1.19	4.33	2.96	2.3	0.486667	3.19667
ENSG00000092068	SLC7A8	solute carrier family 7 member 8 [Source:HGNC Symbol;Acc:HGNC:11066]	0.27993	-1.83686	1.05942746118E-67	1.87315250556E-65	yes	down	9.6	9.52	8.75	31.67	27.91	33.34	9.29	30.9733
ENSG00000092096	SLC22A17	solute carrier family 22 member 17 [Source:HGNC Symbol;Acc:HGNC:23095]	0.463408	-1.10965	5.70004139743E-15	8.70605493604E-14	yes	down	9.73	9.15	11.43	28.2	18.51	21.71	10.1033	22.8067
ENSG00000092295	TGM1	transglutaminase 1 [Source:HGNC Symbol;Acc:HGNC:11777]	2.02714	1.01944	9.7522775902E-6	5.11352519623E-5	yes	up	7.54	7.48	7.49	5.1	2.49	5.06	7.50333	4.21667
ENSG00000092470	WDR76	WD repeat domain 76 [Source:HGNC Symbol;Acc:HGNC:25773]	2.50576	1.32525	2.5993299903E-35	1.3645556322E-33	yes	up	24.4	23.72	23.29	10.11	13.92	11.38	23.8033	11.8033
ENSG00000092853	CLSPN	claspin [Source:HGNC Symbol;Acc:HGNC:19715]	2.72986	1.44883	1.95434288643E-73	4.1136125841E-71	yes	up	31.88	29.83	33.55	13.31	13	12.56	31.7533	12.9567
ENSG00000092929	UNC13D	unc-13 homolog D [Source:HGNC Symbol;Acc:HGNC:23147]	2.58492	1.37012	8.17377893322E-34	4.03233679025E-32	yes	up	49.23	56.43	65	25.64	24.99	18.83	56.8867	23.1533
ENSG00000093009	CDC45	cell division cycle 45 [Source:HGNC Symbol;Acc:HGNC:1739]	3.50129	1.80789	1.40910493964E-62	2.04885712309E-60	yes	up	51.26	49.57	54.47	17.6	14.9	15.28	51.7667	15.9267
ENSG00000093217	XYLB	xylulokinase [Source:HGNC Symbol;Acc:HGNC:12839]	3.84912	1.94453	3.87011886159E-23	1.06223022945E-21	yes	up	6.41	6.3	5.24	2.18	1.33	3	5.98333	2.17
ENSG00000094804	CDC6	cell division cycle 6 [Source:HGNC Symbol;Acc:HGNC:1744]	3.09853	1.63159	1.18663028755E-80	3.08537835118E-78	yes	up	101.01	97.87	114.05	34.2	40.02	37.71	104.31	37.31
ENSG00000095303	PTGS1	prostaglandin-endoperoxide synthase 1 [Source:HGNC Symbol;Acc:HGNC:9604]	0.295496	-1.75879	1.76037010347E-19	3.76266340974E-18	yes	down	1.87	1.69	1.67	5.58	5.31	4.19	1.74333	5.02667
ENSG00000095370	SH2D3C	SH2 domain containing 3C [Source:HGNC Symbol;Acc:HGNC:16884]	0.384229	-1.37996	4.27725918506E-7	2.73450116428E-6	yes	down	0.99	1.15	1.12	3.12	2.71	3.55	1.08667	3.12667
ENSG00000095383	TBC1D2	TBC1 domain family member 2 [Source:HGNC Symbol;Acc:HGNC:18026]	2.07122	1.05048	4.60129746295E-14	6.43628324233E-13	yes	up	24.29	24.69	24.56	16.78	9.78	11.89	24.5133	12.8167
ENSG00000095596	CYP26A1	cytochrome P450 family 26 subfamily A member 1 [Source:HGNC Symbol;Acc:HGNC:2603]	4.37657	2.1298	1.20158485763E-6	7.22618420098E-6	yes	up	1.98	2.68	2.09	0.55	0.53	0.64	2.25	0.573333
ENSG00000095739	BAMBI	BMP and activin membrane bound inhibitor [Source:HGNC Symbol;Acc:HGNC:30251]	0.257291	-1.95853	4.3136203556E-135	2.97922885872E-132	yes	down	59.18	60.37	58.96	287.56	227.04	241.27	59.5033	251.957
ENSG00000099194	SCD	stearoyl-CoA desaturase [Source:HGNC Symbol;Acc:HGNC:10571]	0.370017	-1.43434	4.03318890847E-116	2.12232162062E-113	yes	down	216.61	211.94	214.14	646.02	623.13	621.28	214.23	630.143
ENSG00000099250	NRP1	neuropilin 1 [Source:HGNC Symbol;Acc:HGNC:8004]	7.7768	2.95918	7.74973154719E-15	1.16435633531E-13	yes	up	1.77	1.07	1.51	0.4	0.17	1.29	1.45	0.62
ENSG00000099860	GADD45B	growth arrest and DNA damage inducible beta [Source:HGNC Symbol;Acc:HGNC:4096]	0.431224	-1.21349	4.64548748282E-34	2.31238555986E-32	yes	down	31.28	33.32	34.47	88.37	80.12	74.8	33.0233	81.0967
ENSG00000099901	RANBP1	RAN binding protein 1 [Source:HGNC Symbol;Acc:HGNC:9847]	2.3706	1.24525	1.6137231839E-66	2.76472062692E-64	yes	up	477.97	474.92	493.67	211.78	192.59	216.9	482.187	207.09
ENSG00000099953	MMP11	matrix metallopeptidase 11 [Source:HGNC Symbol;Acc:HGNC:7157]	0.129769	-2.94599	8.13440101718E-120	4.49445992202E-117	yes	down	7.67	8.03	9.56	86.88	59.19	63	8.42	69.69
ENSG00000099954	CECR2	CECR2 histone acetyl-lysine reader [Source:HGNC Symbol;Acc:HGNC:1840]	0.460886	-1.11752	2.70710611477E-18	5.28531380234E-17	yes	down	1.92	2	1.89	4.87	4.9	4.27	1.93667	4.68
ENSG00000099977	DDT	D-dopachrome tautomerase [Source:HGNC Symbol;Acc:HGNC:2732]	3.38171	1.75775	1.42164881495E-53	1.53267611996E-51	yes	up	317.77	324.08	321.58	90.43	108.24	106.55	321.143	101.74
ENSG00000099994	SUSD2	sushi domain containing 2 [Source:HGNC Symbol;Acc:HGNC:30667]	5.10719	2.35253	2.37175555126E-23	6.56047176952E-22	yes	up	4.82	5.18	5.23	1.54	0.66	0.96	5.07667	1.05333
ENSG00000100027	YPEL1	yippee like 1 [Source:HGNC Symbol;Acc:HGNC:12845]	0.2307	-2.11591	6.67920370932E-23	1.80020830707E-21	yes	down	1.7	1.2	0.74	6.98	6.43	4.35	1.21333	5.92
ENSG00000100033	PRODH	proline dehydrogenase 1 [Source:HGNC Symbol;Acc:HGNC:9453]	2.79705	1.48391	6.68235782837E-13	8.28305049718E-12	yes	up	8.58	10.42	8.62	4.52	3.1	2.24	9.20667	3.28667
ENSG00000100055	CYTH4	cytohesin 4 [Source:HGNC Symbol;Acc:HGNC:9505]	0.432255	-1.21005	5.36464058939E-8	3.84947797617E-7	yes	down	2.87	4.16	2.74	5.95	6.32	5.19	3.25667	5.82
ENSG00000100078	PLA2G3	phospholipase A2 group III [Source:HGNC Symbol;Acc:HGNC:17934]	0.0926335952609	-3.43232	0.000208075004468	0.000870959407907	yes	down	0	0.06	0.09	0.75	0.29	0.75	0.05	0.596667
ENSG00000100097	LGALS1	galectin 1 [Source:HGNC Symbol;Acc:HGNC:6561]	0.348281	-1.52168	7.43743168545E-47	6.22631354849E-45	yes	down	583.63	592.03	582.6	1654.38	2000.34	1853.88	586.087	1836.2
ENSG00000100101	-	novel transcript	0.318113	-1.65239	0.00675288369507	0.0201983	yes	down	0.08	0.19	0.21	1.07	0.28	0.3	0.16	0.55
ENSG00000100162	CENPM	centromere protein M [Source:HGNC Symbol;Acc:HGNC:18352]	4.03919	2.01407	5.78845344139E-45	4.52051623704E-43	yes	up	64.44	65.53	63.33	16.01	15.24	20.8	64.4333	17.35
ENSG00000100170	SLC5A1	solute carrier family 5 member 1 [Source:HGNC Symbol;Acc:HGNC:11036]	0.249212	-2.00455	8.14264567917E-64	1.2242218514E-61	yes	down	2.94	3.11	3.16	14.91	13.04	13.05	3.07	13.6667
ENSG00000100234	TIMP3	TIMP metallopeptidase inhibitor 3 [Source:HGNC Symbol;Acc:HGNC:11822]	6.66803	2.73726	1.91474399867E-36	1.05969645551E-34	yes	up	4.65	4.11	4.23	0.63	0.86	0.63	4.33	0.706667
ENSG00000100297	MCM5	minichromosome maintenance complex component 5 [Source:HGNC Symbol;Acc:HGNC:6948]	2.21785	1.14916	2.37907483796E-46	1.9474049257E-44	yes	up	79	78.87	77.49	45.31	32.5	38.42	78.4533	38.7433
ENSG00000100302	RASD2	RASD family member 2 [Source:HGNC Symbol;Acc:HGNC:18229]	0.461732	-1.11487	1.69626776231E-7	1.14505845494E-6	yes	down	1.39	1.56	1.55	4.14	3.34	3.18	1.5	3.55333
ENSG00000100341	PNPLA5	patatin like phospholipase domain containing 5 [Source:HGNC Symbol;Acc:HGNC:24888]	2.2198	1.15043	0.00445767579118	0.0139664151773	yes	up	1.29	1.18	1.61	1.26	0.55	0.67	1.36	0.826667
ENSG00000100344	PNPLA3	patatin like phospholipase domain containing 3 [Source:HGNC Symbol;Acc:HGNC:18590]	0.412007	-1.27926	2.69857965997E-22	6.91894536718E-21	yes	down	6.58	7.49	6.17	20.98	17.1	19.92	6.74667	19.3333
ENSG00000100346	CACNA1I	calcium voltage-gated channel subunit alpha1 I [Source:HGNC Symbol;Acc:HGNC:1396]	0.403474	-1.30945	0.00383165993364	0.0121881859806	yes	down	0.12	0.11	0.07	0.33	0.21	0.27	0.1	0.27
ENSG00000100351	GRAP2	GRB2 related adaptor protein 2 [Source:HGNC Symbol;Acc:HGNC:4563]	0.26772	-1.9012	0.000942888549708	0.00343534121944	yes	down	0.6	0.18	0.58	0.77	0.55	0.93	0.453333	0.75
ENSG00000100479	POLE2	DNA polymerase epsilon 2, accessory subunit [Source:HGNC Symbol;Acc:HGNC:9178]	2.18669	1.12875	2.17209945897E-8	1.64628155496E-7	yes	up	11.38	14.43	13.38	7.72	6.27	4.93	13.0633	6.30667
ENSG00000100714	MTHFD1	methylenetetrahydrofolate dehydrogenase, cyclohydrolase and formyltetrahydrofolate synthetase 1 [Source:HGNC Symbol;Acc:HGNC:7432]	2.2952	1.19862	2.04634532995E-63	3.05582960386E-61	yes	up	103.92	99	102.67	51.21	46.38	50.34	101.863	49.31
ENSG00000100968	NFATC4	nuclear factor of activated T cells 4 [Source:HGNC Symbol;Acc:HGNC:7778]	0.309146	-1.69364	1.21416898131E-7	8.33364865088E-7	yes	down	1.03	0.82	1.49	7.6	3.44	1.87	1.11333	4.30333
ENSG00000100979	PLTP	phospholipid transfer protein [Source:HGNC Symbol;Acc:HGNC:9093]	0.406503	-1.29866	1.06032559215E-5	5.53739506432E-5	yes	down	1.54	1.86	2.31	6.18	4.12	5.19	1.90333	5.16333
ENSG00000101000	PROCR	protein C receptor [Source:HGNC Symbol;Acc:HGNC:9452]	2.11043	1.07754	1.99385774925E-22	5.16603166662E-21	yes	up	43.82	42.3	46.65	26.73	21.95	23.63	44.2567	24.1033
ENSG00000101003	GINS1	GINS complex subunit 1 [Source:HGNC Symbol;Acc:HGNC:28980]	2.31886	1.21341	6.28210130482E-33	2.97303470959E-31	yes	up	30.78	32.27	26.88	19.18	12.68	14.71	29.9767	15.5233
ENSG00000101004	NINL	ninein like [Source:HGNC Symbol;Acc:HGNC:29163]	0.474369	-1.07592	1.25988055814E-19	2.7218592586E-18	yes	down	12.75	14.29	17.34	43.79	26.56	30.53	14.7933	33.6267
ENSG00000101049	SGK2	serum/glucocorticoid regulated kinase 2 [Source:HGNC Symbol;Acc:HGNC:13900]	0.375932	-1.41146	4.95704852684E-6	2.72323463812E-5	yes	down	2.16	1.29	2.55	10.45	4.15	4.05	2	6.21667
ENSG00000101057	MYBL2	MYB proto-oncogene like 2 [Source:HGNC Symbol;Acc:HGNC:7548]	2.71628	1.44163	2.87702840407E-48	2.50335451805E-46	yes	up	83.93	88.21	87.27	42.3	29.24	33.11	86.47	34.8833
ENSG00000101115	SALL4	spalt like transcription factor 4 [Source:HGNC Symbol;Acc:HGNC:15924]	4.65993	2.22031	0.000602734390251	0.00229396121215	yes	up	1.09	0.7	1.2	0.28	0.03	0.09	0.996667	0.133333
ENSG00000101188	NTSR1	neurotensin receptor 1 [Source:HGNC Symbol;Acc:HGNC:8039]	0.35829	-1.4808	6.21177472491E-44	4.66960657127E-42	yes	down	29.29	30.01	29.54	116.49	81.69	81.31	29.6133	93.1633
ENSG00000101213	PTK6	protein tyrosine kinase 6 [Source:HGNC Symbol;Acc:HGNC:9617]	2.06115	1.04345	2.25212185168E-9	1.90924990579E-8	yes	up	7.4	8.13	8.4	5.43	3.19	4.11	7.97667	4.24333
ENSG00000101230	ISM1	isthmin 1 [Source:HGNC Symbol;Acc:HGNC:16213]	5.32009	2.41145	4.43272529016E-8	3.21627254228E-7	yes	up	1.54	1.28	1.04	0.2	0.26	0.32	1.28667	0.26
ENSG00000101265	RASSF2	Ras association domain family member 2 [Source:HGNC Symbol;Acc:HGNC:9883]	0.361925	-1.46624	2.83100425671E-58	3.61664884842E-56	yes	down	8.07	7.45	7.34	23.89	22.19	22.72	7.62	22.9333
ENSG00000101298	SNPH	syntaphilin [Source:HGNC Symbol;Acc:HGNC:15931]	0.467241	-1.09776	4.60451354164E-13	5.77550248489E-12	yes	down	7.76	7.68	7.37	23.66	12.86	16.98	7.60333	17.8333
ENSG00000101311	FERMT1	FERM domain containing kindlin 1 [Source:HGNC Symbol;Acc:HGNC:15889]	2.21694	1.14857	2.2817649455E-47	1.93958796387E-45	yes	up	45.53	45.2	45.21	22.85	21.73	21.87	45.3133	22.15
ENSG00000101335	MYL9	myosin light chain 9 [Source:HGNC Symbol;Acc:HGNC:15754]	2.1016	1.07149	2.18207375554E-36	1.19076573015E-34	yes	up	118.39	126.97	113.31	76.26	57.05	70.59	119.557	67.9667
ENSG00000101349	PAK5	p21 (RAC1) activated kinase 5 [Source:HGNC Symbol;Acc:HGNC:15916]	0.112321	-3.1543	1.34588386226E-6	8.04146505535E-6	yes	down	0.05	0.05	0.07	0.41	0.6	0.5	0.0566666666667	0.503333
ENSG00000101361	NOP56	NOP56 ribonucleoprotein [Source:HGNC Symbol;Acc:HGNC:15911]	2.01918	1.01377	7.02155993529E-55	7.90550729097E-53	yes	up	335.7	319.29	328.72	171.84	156.79	162.64	327.903	163.757
ENSG00000101493	ZNF516	zinc finger protein 516 [Source:HGNC Symbol;Acc:HGNC:28990]	0.368916	-1.43863	4.43374073717E-39	2.79174085562E-37	yes	down	5.88	6.32	7.49	25.44	18.28	17.92	6.56333	20.5467
ENSG00000101670	LIPG	lipase G, endothelial type [Source:HGNC Symbol;Acc:HGNC:6623]	0.352071	-1.50606	1.90534447946E-23	5.29685765289E-22	yes	down	1.87	2.55	2.46	7.43	6.37	5.67	2.29333	6.49
ENSG00000101695	RNF125	ring finger protein 125 [Source:HGNC Symbol;Acc:HGNC:21150]	0.466832	-1.09902	2.33083966154E-21	5.62378682965E-20	yes	down	4.35	5.89	4.73	14.17	13.82	12.07	4.99	13.3533
ENSG00000101883	RHOXF1	Rhox homeobox family member 1 [Source:HGNC Symbol;Acc:HGNC:29993]	0.279688	-1.83811	0.000520925755164	0.00201064968824	yes	down	0.24	0.27	0.48	1.36	1.58	1.63	0.33	1.52333
ENSG00000101898	MCTS2	MCTS family member 2 [Source:HGNC Symbol;Acc:HGNC:49760]	2.61753	1.38821	0.0028940094907	0.00946861639585	yes	up	4.42	8.11	5.2	2.57	1.71	3.1	5.91	2.46
ENSG00000101945	SUV39H1	SUV39H1 histone lysine methyltransferase [Source:HGNC Symbol;Acc:HGNC:11479]	2.15537	1.10794	2.88765945426E-16	4.87921724759E-15	yes	up	12.75	12.7	13.75	7.58	5.71	6.42	13.0667	6.57
ENSG00000101951	PAGE4	PAGE family member 4 [Source:HGNC Symbol;Acc:HGNC:4108]	0.160922	-2.63557	0.0031375656785	0.0101886	yes	down	0.65	0.6	0.69	4.14	4.92	3.63	0.646667	4.23
ENSG00000102032	RENBP	renin binding protein [Source:HGNC Symbol;Acc:HGNC:9959]	0.452906	-1.14272	0.00963429961745	0.0277249551882	yes	down	1.16	1.16	0.83	2.85	2.11	1.98	1.05	2.31333
ENSG00000102287	GABRE	gamma-aminobutyric acid type A receptor subunit epsilon [Source:HGNC Symbol;Acc:HGNC:4085]	2.69358	1.42952	4.61095402762E-7	2.93933357267E-6	yes	up	2.14	2.8	2.62	4.59	0.85	1	2.52	2.14667
ENSG00000102313	ITIH6	inter-alpha-trypsin inhibitor heavy chain family member 6 [Source:HGNC Symbol;Acc:HGNC:28907]	22.0901	4.46533	0.0183303193413	0.0483954590564	yes	up	0.27	0.06	0.02	0	0	0	0.116667	0
ENSG00000102349	KLF8	KLF transcription factor 8 [Source:HGNC Symbol;Acc:HGNC:6351]	0.496236	-1.0109	0.000142163308854	0.000613183311667	yes	down	0.47	0.46	0.62	0.8	1.01	1.29	0.516667	1.03333
ENSG00000102359	SRPX2	sushi repeat containing protein X-linked 2 [Source:HGNC Symbol;Acc:HGNC:30668]	5.1399	2.36174	1.67590178364E-28	6.24605486009E-27	yes	up	6.11	6.73	6.89	1.36	2.72	1.63	6.57667	1.90333
ENSG00000102384	CENPI	centromere protein I [Source:HGNC Symbol;Acc:HGNC:3968]	2.16881	1.1169	2.77773826571E-12	3.23620418611E-11	yes	up	19.07	16.05	18.18	7.65	7.95	9.73	17.7667	8.44333
ENSG00000102393	GLA	galactosidase alpha [Source:HGNC Symbol;Acc:HGNC:4296]	2.00215	1.00155	5.34525474784E-15	8.1867966169E-14	yes	up	41.8	35.88	33.88	18.92	20.36	22.04	37.1867	20.44
ENSG00000102409	BEX4	brain expressed X-linked 4 [Source:HGNC Symbol;Acc:HGNC:25475]	0.0945094734962	-3.4034	0.0035663218888	0.0114197739879	yes	down	0	0.06	0.19	0.61	0.5	1.21	0.0833333333333	0.773333
ENSG00000102547	CAB39L	calcium binding protein 39 like [Source:HGNC Symbol;Acc:HGNC:20290]	0.467681	-1.0964	5.66270691942E-11	5.77533390061E-10	yes	down	2.54	2.32	2.9	6.95	5.52	5.35	2.58667	5.94
ENSG00000102678	FGF9	fibroblast growth factor 9 [Source:HGNC Symbol;Acc:HGNC:3687]	0.310508	-1.6873	6.02887120777E-63	8.94255587671E-61	yes	down	13.76	14.25	12.85	41.91	50.07	41.47	13.62	44.4833
ENSG00000102804	TSC22D1	TSC22 domain family member 1 [Source:HGNC Symbol;Acc:HGNC:16826]	0.326702	-1.61395	1.18708207291E-97	4.60275454271E-95	yes	down	79.36	72.58	82.23	263.05	262.67	243.38	78.0567	256.367
ENSG00000102967	DHODH	dihydroorotate dehydrogenase (quinone) [Source:HGNC Symbol;Acc:HGNC:2867]	2.14709	1.10239	1.92942937287E-12	2.28155797591E-11	yes	up	18.47	15.06	15.71	10.73	4.92	7.66	16.4133	7.77
ENSG00000102984	ZNF821	zinc finger protein 821 [Source:HGNC Symbol;Acc:HGNC:28043]	0.406525	-1.29858	1.77086539087E-13	2.32963666688E-12	yes	down	4.66	6.01	5.64	17.57	12.02	13.69	5.43667	14.4267
ENSG00000103044	HAS3	hyaluronan synthase 3 [Source:HGNC Symbol;Acc:HGNC:4820]	2.8231	1.49728	4.62491115272E-42	3.27612696751E-40	yes	up	22.68	20.59	22.2	10.17	6.97	7.71	21.8233	8.28333
ENSG00000103056	SMPD3	sphingomyelin phosphodiesterase 3 [Source:HGNC Symbol;Acc:HGNC:14240]	0.317924	-1.65325	7.61927307576E-8	5.34582711896E-7	yes	down	0.54	0.48	0.47	2.7	2.03	2.04	0.496667	2.25667
ENSG00000103175	WFDC1	WAP four-disulfide core domain 1 [Source:HGNC Symbol;Acc:HGNC:15466]	0.446773	-1.16239	0.0042239617754	0.0133172295575	yes	down	0.51	0.97	0.84	1.56	1.84	2.7	0.773333	2.03333
ENSG00000103355	PRSS33	serine protease 33 [Source:HGNC Symbol;Acc:HGNC:30405]	0.130099	-2.94232	1.69645891063E-15	2.70515428454E-14	yes	down	0.34	0.68	0.76	5.9	4.21	4.91	0.593333	5.00667
ENSG00000103485	QPRT	quinolinate phosphoribosyltransferase [Source:HGNC Symbol;Acc:HGNC:9755]	0.190108	-2.39511	0.00655751786163	0.0196805679332	yes	down	0.22	0.07	0	1.09	0.71	0.63	0.0966666666667	0.81
ENSG00000103489	XYLT1	xylosyltransferase 1 [Source:HGNC Symbol;Acc:HGNC:15516]	0.433882	-1.20462	1.14388080475E-24	3.43957954635E-23	yes	down	2.25	2.57	2.43	8.38	5.25	6.18	2.41667	6.60333
ENSG00000103522	IL21R	interleukin 21 receptor [Source:HGNC Symbol;Acc:HGNC:6006]	0.100323	-3.31727	1.12133625297E-5	5.83670572934E-5	yes	down	0.03	0.01	0.51	0.43	1	0.65	0.183333	0.693333
ENSG00000103647	CORO2B	coronin 2B [Source:HGNC Symbol;Acc:HGNC:2256]	0.339473	-1.55863	2.32178102122E-12	2.72365617569E-11	yes	down	1.59	1.25	1.39	5.76	3.78	3.96	1.41	4.5
ENSG00000103740	ACSBG1	acyl-CoA synthetase bubblegum family member 1 [Source:HGNC Symbol;Acc:HGNC:29567]	0.0532883319625	-4.23004	2.44781951597E-11	2.58600665021E-10	yes	down	0.05	0.01	0.03	2.06	2.2	2.34	0.03	2.2
ENSG00000103888	CEMIP	cell migration inducing hyaluronidase 1 [Source:HGNC Symbol;Acc:HGNC:29213]	0.242485	-2.04403	2.9075762133E-159	2.92092463137E-156	yes	down	53.97	71.76	54.72	292	228.57	220.23	60.15	246.933
ENSG00000103995	CEP152	centrosomal protein 152 [Source:HGNC Symbol;Acc:HGNC:29298]	2.23623	1.16107	2.16306787677E-32	1.00222144957E-30	yes	up	14.35	14.74	14.31	8.18	7.27	6.42	14.4667	7.29
ENSG00000104043	ATP8B4	ATPase phospholipid transporting 8B4 (putative) [Source:HGNC Symbol;Acc:HGNC:13536]	3.33139	1.73613	0.0165926052529	0.0444123978072	yes	up	0.42	0.33	0.59	0.2	0.16	0.18	0.446667	0.18
ENSG00000104059	ENTREP2	endosomal transmembrane epsin interactor 2 [Source:HGNC Symbol;Acc:HGNC:29075]	0.214822	-2.21879	5.08502988917E-36	2.70805411038E-34	yes	down	1.25	2.1	1.44	9.32	8.51	7.84	1.59667	8.55667
ENSG00000104081	BMF	Bcl2 modifying factor [Source:HGNC Symbol;Acc:HGNC:24132]	0.103805	-3.26805	1.52666531826E-84	4.3257474614E-82	yes	down	2	1.59	0.82	15.9	12.09	14.51	1.47	14.1667
ENSG00000104147	OIP5	Opa interacting protein 5 [Source:HGNC Symbol;Acc:HGNC:20300]	3.04296	1.60548	8.88203130264E-22	2.2081189406E-20	yes	up	21.95	24.15	24.2	7.67	9.49	9.35	23.4333	8.83667
ENSG00000104267	CA2	carbonic anhydrase 2 [Source:HGNC Symbol;Acc:HGNC:1373]	5.59969	2.48535	1.29542394656E-83	3.57877058036E-81	yes	up	45.17	44.55	40.54	8.84	9.35	8.86	43.42	9.01667
ENSG00000104290	FZD3	frizzled class receptor 3 [Source:HGNC Symbol;Acc:HGNC:4041]	0.432047	-1.21074	5.46787757284E-24	1.5838212613E-22	yes	down	1.69	1.6	1.51	4.01	4.2	3.87	1.6	4.02667
ENSG00000104327	CALB1	calbindin 1 [Source:HGNC Symbol;Acc:HGNC:1434]	3.51324	1.8128	1.56544476783E-10	1.52682677907E-9	yes	up	13.61	8.34	14.39	4.54	4.04	3.6	12.1133	4.06
ENSG00000104369	JPH1	junctophilin 1 [Source:HGNC Symbol;Acc:HGNC:14201]	2.60634	1.38203	6.73177050199E-23	1.8077625743E-21	yes	up	8.34	7.44	7.29	4.13	2.83	3.72	7.69	3.56
ENSG00000104371	DKK4	dickkopf WNT signaling pathway inhibitor 4 [Source:HGNC Symbol;Acc:HGNC:2894]	0.350759	-1.51145	1.78470389452E-34	9.04672953507E-33	yes	down	22.84	26.54	24.76	80.16	73.83	76.99	24.7133	76.9933
ENSG00000104490	NCALD	neurocalcin delta [Source:HGNC Symbol;Acc:HGNC:7655]	0.32398	-1.62602	9.59248376707E-11	9.59291781611E-10	yes	down	1.01	1.55	1.21	3.64	4.46	5.29	1.25667	4.46333
ENSG00000104549	SQLE	squalene epoxidase [Source:HGNC Symbol;Acc:HGNC:11279]	0.38361	-1.38229	1.7461524695E-47	1.4900276343E-45	yes	down	22.08	20.73	25.26	58.46	66.33	63.33	22.69	62.7067
ENSG00000104689	TNFRSF10A	TNF receptor superfamily member 10a [Source:HGNC Symbol;Acc:HGNC:11904]	2.32648	1.21815	1.34467625746E-29	5.28802312565E-28	yes	up	43.51	41.38	40.48	19.43	13.65	18.26	41.79	17.1133
ENSG00000104738	MCM4	minichromosome maintenance complex component 4 [Source:HGNC Symbol;Acc:HGNC:6947]	2.76301	1.46624	2.31955475848E-102	9.67254334288E-100	yes	up	118.08	116.72	120.44	52.46	52.5	49.9	118.413	51.62
ENSG00000104808	DHDH	dihydrodiol dehydrogenase [Source:HGNC Symbol;Acc:HGNC:17887]	2.13767	1.09604	0.000771669754806	0.0028648871579	yes	up	5.34	6.83	5.35	3.88	2.67	3.37	5.84	3.30667
ENSG00000104814	MAP4K1	mitogen-activated protein kinase kinase kinase kinase 1 [Source:HGNC Symbol;Acc:HGNC:6863]	0.390739	-1.35572	4.29371050844E-5	0.000203245440023	yes	down	4.54	1.95	1.98	18.64	5.27	6.42	2.82333	10.11
ENSG00000104818	CGB2	chorionic gonadotropin subunit beta 2 [Source:HGNC Symbol;Acc:HGNC:16722]	0.431183	-1.21363	0.000943585606111	0.00343731423779	yes	down	3.9	3.28	2.26	7.54	7.12	9.01	3.14667	7.89
ENSG00000104833	TUBB4A	tubulin beta 4A class IVa [Source:HGNC Symbol;Acc:HGNC:20774]	0.497079	-1.00845	1.64638896745E-17	3.04237814128E-16	yes	down	32.09	38.52	34.4	99.32	58.95	77.31	35.0033	78.5267
ENSG00000104889	RNASEH2A	ribonuclease H2 subunit A [Source:HGNC Symbol;Acc:HGNC:18518]	3.02026	1.59467	1.23284830212E-61	1.75788260163E-59	yes	up	123.92	131.81	138.41	47.05	46.61	48.74	131.38	47.4667
ENSG00000104894	CD37	CD37 molecule [Source:HGNC Symbol;Acc:HGNC:1666]	0.314091	-1.67075	1.00558197084E-42	7.23920753663E-41	yes	down	11.66	12.96	11.24	42.91	32.29	36.17	11.9533	37.1233
ENSG00000104907	TRMT1	tRNA methyltransferase 1 [Source:HGNC Symbol;Acc:HGNC:25980]	2.83036	1.50098	7.3845307524E-50	6.97459462217E-48	yes	up	72.49	75.92	83.17	36.96	25.45	27.55	77.1933	29.9867
ENSG00000104967	NOVA2	NOVA alternative splicing regulator 2 [Source:HGNC Symbol;Acc:HGNC:7887]	0.328567	-1.60574	5.96199812899E-28	2.15656498607E-26	yes	down	1.38	1.55	1.71	6.11	4.99	5.46	1.54667	5.52
ENSG00000104983	CCDC61	coiled-coil domain containing 61 [Source:HGNC Symbol;Acc:HGNC:33629]	2.27206	1.184	0.000655329271565	0.00247749439461	yes	up	5.14	3.23	3.45	2.24	3.02	1.53	3.94	2.26333
ENSG00000105011	ASF1B	anti-silencing function 1B histone chaperone [Source:HGNC Symbol;Acc:HGNC:20996]	2.37376	1.24717	1.99753458288E-51	1.99762496906E-49	yes	up	110.4	106.15	108.94	50.79	45.39	54.88	108.497	50.3533
ENSG00000105088	OLFM2	olfactomedin 2 [Source:HGNC Symbol;Acc:HGNC:17189]	0.256368	-1.96371	1.00402247789E-73	2.1543592994E-71	yes	down	11.87	12.19	13.77	60.92	51	52.72	12.61	54.88
ENSG00000105173	CCNE1	cyclin E1 [Source:HGNC Symbol;Acc:HGNC:1589]	2.22754	1.15545	8.78122891462E-26	2.81674804415E-24	yes	up	35.08	35.91	34.86	18.16	17.96	15.41	35.2833	17.1767
ENSG00000105204	DYRK1B	dual specificity tyrosine phosphorylation regulated kinase 1B [Source:HGNC Symbol;Acc:HGNC:3092]	2.22422	1.1533	0.000374483159835	0.00148991040783	yes	up	3.21	2.28	2.74	1.35	1.66	1.24	2.74333	1.41667
ENSG00000105219	CCNP	cyclin P [Source:HGNC Symbol;Acc:HGNC:25805]	2.66317	1.41315	4.32471660722E-7	2.76404169278E-6	yes	up	6.94	8.1	7.07	3.19	2.4	3.39	7.37	2.99333
ENSG00000105246	EBI3	Epstein-Barr virus induced 3 [Source:HGNC Symbol;Acc:HGNC:3129]	3.73952	1.90285	0.0014776920382	0.00517075233316	yes	up	2.81	2.45	1.41	0.45	0.59	0.47	2.22333	0.503333
ENSG00000105251	SHD	Src homology 2 domain containing transforming protein D [Source:HGNC Symbol;Acc:HGNC:30633]	0.226475	-2.14257	0.00043236961787	0.00169880905325	yes	down	1.53	0.7	0.8	4.22	5.31	6.29	1.01	5.27333
ENSG00000105255	FSD1	fibronectin type III and SPRY domain containing 1 [Source:HGNC Symbol;Acc:HGNC:13745]	0.374055	-1.41868	4.54276983913E-32	2.06159663685E-30	yes	down	13.4	12.56	13.22	43.62	34.22	34.42	13.06	37.42
ENSG00000105383	CD33	CD33 molecule [Source:HGNC Symbol;Acc:HGNC:1659]	0.495198	-1.01392	0.00452817710138	0.0141592	yes	down	1.65	1.63	0.89	3.41	1.85	2.46	1.39	2.57333
ENSG00000105419	MEIS3	Meis homeobox 3 [Source:HGNC Symbol;Acc:HGNC:29537]	0.340967	-1.5523	4.86000272374E-40	3.18726766165E-38	yes	down	26.61	27.02	28.99	110.86	73.24	82.73	27.54	88.9433
ENSG00000105429	MEGF8	multiple EGF like domains 8 [Source:HGNC Symbol;Acc:HGNC:3233]	0.356558	-1.48779	6.08484799952E-37	3.45710091613E-35	yes	down	14.84	13.46	14.66	54.18	37.32	37.32	14.32	42.94
ENSG00000105443	CYTH2	cytohesin 2 [Source:HGNC Symbol;Acc:HGNC:9502]	0.419846	-1.25207	3.76479039169E-46	3.04782536435E-44	yes	down	51.84	52.44	56.61	149.38	118.53	124.69	53.63	130.867
ENSG00000105486	LIG1	DNA ligase 1 [Source:HGNC Symbol;Acc:HGNC:6598]	2.32122	1.21488	2.73962608854E-34	1.37298131934E-32	yes	up	90.86	84.11	91.21	52.01	36.57	39.75	88.7267	42.7767
ENSG00000105499	PLA2G4C	phospholipase A2 group IVC [Source:HGNC Symbol;Acc:HGNC:9037]	2.24003	1.16352	0.00546683423988	0.0167251527596	yes	up	1.17	3.04	2.51	1.79	1.26	1.41	2.24	1.48667
ENSG00000105559	PLEKHA4	pleckstrin homology domain containing A4 [Source:HGNC Symbol;Acc:HGNC:14339]	0.433789	-1.20493	8.20947497943E-31	3.46917029676E-29	yes	down	16.45	15.25	16.02	51.63	38.15	45.01	15.9067	44.93
ENSG00000105671	DDX49	DEAD-box helicase 49 [Source:HGNC Symbol;Acc:HGNC:18684]	2.13595	1.09488	2.21655392796E-24	6.54046173054E-23	yes	up	43.09	41.44	44.51	26.38	24.6	23.36	43.0133	24.78
ENSG00000105767	CADM4	cell adhesion molecule 4 [Source:HGNC Symbol;Acc:HGNC:30825]	0.4294	-1.21961	3.99927465626E-39	2.52537054794E-37	yes	down	45.01	55.49	51.21	148.08	111.66	127.25	50.57	128.997
ENSG00000105784	RUNDC3B	RUN domain containing 3B [Source:HGNC Symbol;Acc:HGNC:30286]	0.401119	-1.3179	1.80212377039E-5	9.07260534155E-5	yes	down	0.84	0.7	0.66	2.44	2.14	1.45	0.733333	2.01
ENSG00000105808	RASA4	RAS p21 protein activator 4 [Source:HGNC Symbol;Acc:HGNC:23181]	0.328666	-1.6053	7.8422228921E-21	1.82828025462E-19	yes	down	6.76	7.11	6.3	26.82	14.96	17.61	6.72333	19.7967
ENSG00000105928	GSDME	gasdermin E [Source:HGNC Symbol;Acc:HGNC:2810]	0.452798	-1.14306	9.77826639051E-22	2.41733182882E-20	yes	down	14.43	12.02	10.69	29.01	28.66	29.51	12.38	29.06
ENSG00000105929	ATP6V0A4	ATPase H+ transporting V0 subunit a4 [Source:HGNC Symbol;Acc:HGNC:866]	2.24583	1.16725	0.00492904714442	0.0152508569143	yes	up	0.71	1.3	1.48	0.81	0.59	0.5	1.16333	0.633333
ENSG00000105997	HOXA3	homeobox A3 [Source:HGNC Symbol;Acc:HGNC:5104]	0.411856	-1.27979	9.4261550598E-8	6.55117776656E-7	yes	down	2.33	2.99	3.9	11.36	6.51	7.24	3.07333	8.37
ENSG00000106069	CHN2	chimerin 2 [Source:HGNC Symbol;Acc:HGNC:1944]	0.27674	-1.8534	2.0434533055E-10	1.96957529458E-9	yes	down	1.69	1.19	1.45	4.27	4.1	4.23	1.44333	4.2
ENSG00000106070	GRB10	growth factor receptor bound protein 10 [Source:HGNC Symbol;Acc:HGNC:4564]	0.468838	-1.09284	8.25258939486E-31	3.4807343171E-29	yes	down	10.46	9.86	11.24	26.83	21.45	26.01	10.52	24.7633
ENSG00000106078	COBL	cordon-bleu WH2 repeat protein [Source:HGNC Symbol;Acc:HGNC:22199]	0.461897	-1.11436	7.46603213264E-28	2.68740677791E-26	yes	down	10.24	10.64	10.31	28.85	22.26	24.12	10.3967	25.0767
ENSG00000106123	EPHB6	EPH receptor B6 [Source:HGNC Symbol;Acc:HGNC:3396]	0.471835	-1.08365	2.59871517039E-18	5.07817895498E-17	yes	down	11.22	9.74	9.83	22.63	19.89	17.26	10.2633	19.9267
ENSG00000106125	MINDY4	MINDY lysine 48 deubiquitinase 4 [Source:HGNC Symbol;Acc:HGNC:21916]	2.0043	1.00309	7.56727428462E-7	4.67816304796E-6	yes	up	5.32	4.56	4.27	2.86	2.55	2.35	4.71667	2.58667
ENSG00000106268	NUDT1	nudix hydrolase 1 [Source:HGNC Symbol;Acc:HGNC:8048]	2.66861	1.41609	2.39195360763E-21	5.7649472936E-20	yes	up	60.76	59.92	60.85	24.09	24.41	25.48	60.51	24.66
ENSG00000106366	SERPINE1	serpin family E member 1 [Source:HGNC Symbol;Acc:HGNC:8583]	2.33437	1.22303	1.2512093911E-20	2.86559365313E-19	yes	up	11.46	11.81	12.17	6.54	4.99	5.09	11.8133	5.54
ENSG00000106399	RPA3	replication protein A3 [Source:HGNC Symbol;Acc:HGNC:10291]	2.03999	1.02856	4.89938427862E-13	6.13491739047E-12	yes	up	62.23	67.05	66.98	30.98	37.9	33.33	65.42	34.07
ENSG00000106526	ACTR3C	actin related protein 3C [Source:HGNC Symbol;Acc:HGNC:37282]	2.63045	1.39531	0.00403317984771	0.0127667298502	yes	up	2.25	1.99	2.99	0.69	1.01	1.11	2.41	0.936667
ENSG00000106538	RARRES2	retinoic acid receptor responder 2 [Source:HGNC Symbol;Acc:HGNC:9868]	5.24602	2.39122	9.0012809191E-7	5.49702430486E-6	yes	up	4.34	7.79	5.8	0.76	0.25	0.38	5.97667	0.463333
ENSG00000106688	SLC1A1	solute carrier family 1 member 1 [Source:HGNC Symbol;Acc:HGNC:10939]	0.405374	-1.30268	2.66915701498E-25	8.25049499134E-24	yes	down	5.93	6.01	5.12	16.81	15.19	14.37	5.68667	15.4567
ENSG00000106772	PRUNE2	prune homolog 2 with BCH domain [Source:HGNC Symbol;Acc:HGNC:25209]	0.350677	-1.51179	0.00572850796791	0.0174388091734	yes	down	0.3	0.14	1.52	0.5	0.59	0.34	0.653333	0.476667
ENSG00000106780	MEGF9	multiple EGF like domains 9 [Source:HGNC Symbol;Acc:HGNC:3234]	0.446613	-1.1629	8.5352001118E-34	4.18262655589E-32	yes	down	6.19	6.11	5.98	15.78	15	13.82	6.09333	14.8667
ENSG00000106785	TRIM14	tripartite motif containing 14 [Source:HGNC Symbol;Acc:HGNC:16283]	2.04698	1.0335	1.35065971275E-22	3.53713867545E-21	yes	up	13.03	13.38	13.59	8.7	6.36	7.15	13.3333	7.40333
ENSG00000106804	C5	complement C5 [Source:HGNC Symbol;Acc:HGNC:1331]	2.0631	1.04481	0.00734665194152	0.0217477035306	yes	up	0.62	0.49	0.65	0.41	0.45	0.31	0.586667	0.39
ENSG00000106976	DNM1	dynamin 1 [Source:HGNC Symbol;Acc:HGNC:2972]	0.446381	-1.16365	2.77792671511E-11	2.9180113275E-10	yes	down	7.05	7.26	5.95	20.59	13.38	13.59	6.75333	15.8533
ENSG00000107186	MPDZ	multiple PDZ domain crumbs cell polarity complex component [Source:HGNC Symbol;Acc:HGNC:7208]	30.0676	4.91014	0.00548209025849	0.0167695054398	yes	up	0.27	0.02	0.2	0	0	0	0.163333	0
ENSG00000107438	PDLIM1	PDZ and LIM domain 1 [Source:HGNC Symbol;Acc:HGNC:2067]	2.15023	1.10449	4.40169430485E-38	2.62923907653E-36	yes	up	94.81	96.43	92.52	50.43	46.69	48.26	94.5867	48.46
ENSG00000107443	CCNJ	cyclin J [Source:HGNC Symbol;Acc:HGNC:23434]	0.495443	-1.01321	5.76361110996E-15	8.78493580285E-14	yes	down	8	9.53	7.14	17.69	17.62	18.63	8.22333	17.98
ENSG00000107551	RASSF4	Ras association domain family member 4 [Source:HGNC Symbol;Acc:HGNC:20793]	0.429699	-1.2186	2.45569154892E-9	2.07387233178E-8	yes	down	3.16	1.5	2.31	6.48	5.48	4.69	2.32333	5.55
ENSG00000107611	CUBN	cubilin [Source:HGNC Symbol;Acc:HGNC:2548]	0.294202	-1.76512	5.92463224378E-6	3.20171363989E-5	yes	down	0.29	0.09	0.62	0.74	0.32	0.28	0.333333	0.446667
ENSG00000107796	ACTA2	actin alpha 2, smooth muscle [Source:HGNC Symbol;Acc:HGNC:130]	3.81892	1.93316	3.0761361614E-29	1.19273132111E-27	yes	up	16.62	16.01	14.37	5.05	4.14	4.66	15.6667	4.61667
ENSG00000107833	NPM3	nucleophosmin/nucleoplasmin 3 [Source:HGNC Symbol;Acc:HGNC:7931]	2.0003	1.00021	3.24765617826E-20	7.25014638341E-19	yes	up	111.34	122.79	111.13	63.46	63.69	61.12	115.087	62.7567
ENSG00000107859	PITX3	paired like homeodomain 3 [Source:HGNC Symbol;Acc:HGNC:9006]	0.395922	-1.33671	0.00363582938499	0.0116205	yes	down	0.42	1.04	1.4	3.31	2.2	2.42	0.953333	2.64333
ENSG00000107902	LHPP	phospholysine phosphohistidine inorganic pyrophosphate phosphatase [Source:HGNC Symbol;Acc:HGNC:30042]	0.409966	-1.28643	8.2401367466E-21	1.91297544366E-19	yes	down	17.23	21.66	18.49	49.33	41.74	48.26	19.1267	46.4433
ENSG00000107954	NEURL1	neuralized E3 ubiquitin protein ligase 1 [Source:HGNC Symbol;Acc:HGNC:7761]	0.326735	-1.61381	1.49613178076E-6	8.86099953796E-6	yes	down	0.99	0.53	0.31	1.87	1.66	2.64	0.61	2.05667
ENSG00000107984	DKK1	dickkopf WNT signaling pathway inhibitor 1 [Source:HGNC Symbol;Acc:HGNC:2891]	16.6293	4.05566	0	0	yes	up	151.36	150.18	152.7	10.97	8.16	10.23	151.413	9.78667
ENSG00000108176	DNAJC12	DnaJ heat shock protein family (Hsp40) member C12 [Source:HGNC Symbol;Acc:HGNC:28908]	0.399856	-1.32245	7.98234655016E-6	4.23368949136E-5	yes	down	3.98	2.38	2.38	6.97	7.88	7.86	2.91333	7.57
ENSG00000108306	FBXL20	F-box and leucine rich repeat protein 20 [Source:HGNC Symbol;Acc:HGNC:24679]	0.372293	-1.42549	2.22687592365E-35	1.17181392354E-33	yes	down	2.89	2.7	2.99	7.89	7.94	7.8	2.86	7.87667
ENSG00000108370	RGS9	regulator of G protein signaling 9 [Source:HGNC Symbol;Acc:HGNC:10004]	0.475706	-1.07186	9.37118985885E-13	1.14426887884E-11	yes	down	6	5.96	5.08	14.16	11.24	12.38	5.68	12.5933
ENSG00000108375	RNF43	ring finger protein 43 [Source:HGNC Symbol;Acc:HGNC:18505]	0.378066	-1.40329	4.05882533904E-64	6.1441163574E-62	yes	down	72.3	79.23	79.59	255.22	187.93	180.93	77.04	208.027
ENSG00000108384	RAD51C	RAD51 paralog C [Source:HGNC Symbol;Acc:HGNC:9820]	2.74765	1.4582	8.83030578624E-39	5.51295446841E-37	yes	up	119.13	118.13	131.32	42.35	53.67	42.95	122.86	46.3233
ENSG00000108405	P2RX1	purinergic receptor P2X 1 [Source:HGNC Symbol;Acc:HGNC:8533]	0.0382630055285	-4.70791	0.0172203236252	0.0458980188664	yes	down	0	0	0	0.49	0	0.21	0	0.233333
ENSG00000108417	KRT37	keratin 37 [Source:HGNC Symbol;Acc:HGNC:6455]	2.83725	1.50449	7.02960627164E-5	0.000321659064616	yes	up	2.58	2.38	3.48	0.71	1.33	1.18	2.81333	1.07333
ENSG00000108439	PNPO	pyridoxamine 5'-phosphate oxidase [Source:HGNC Symbol;Acc:HGNC:30260]	2.17561	1.12142	5.19866828363E-35	2.69708374968E-33	yes	up	49.65	44.6	49.3	28.02	23.67	23.14	47.85	24.9433
ENSG00000108448	TRIM16L	tripartite motif containing 16 like (pseudogene) [Source:HGNC Symbol;Acc:HGNC:32670]	2.78951	1.48001	0.00663056580909	0.0198836003998	yes	up	2.17	1.46	3.51	1.1	0.43	1.27	2.38	0.933333
ENSG00000108561	C1QBP	complement C1q binding protein [Source:HGNC Symbol;Acc:HGNC:1243]	2.40474	1.26588	7.34562353842E-40	4.78895651394E-38	yes	up	285.48	281.13	277.21	119.04	128.9	134.35	281.273	127.43
ENSG00000108602	ALDH3A1	aldehyde dehydrogenase 3 family member A1 [Source:HGNC Symbol;Acc:HGNC:405]	3.59899	1.84759	5.58949951196E-8	4.00173400434E-7	yes	up	4.5	4.36	4.19	1.68	1.29	0.72	4.35	1.23
ENSG00000108821	COL1A1	collagen type I alpha 1 chain [Source:HGNC Symbol;Acc:HGNC:2197]	0.437932	-1.19122	1.51673813948E-13	2.01088360052E-12	yes	down	27.33	24.66	27.46	78.49	48.2	50.43	26.4833	59.04
ENSG00000108830	RND2	Rho family GTPase 2 [Source:HGNC Symbol;Acc:HGNC:18315]	0.394978	-1.34016	1.30521969448E-8	1.01823722089E-7	yes	down	1.05	1.46	0.84	3.12	2.51	3.29	1.11667	2.97333
ENSG00000108840	HDAC5	histone deacetylase 5 [Source:HGNC Symbol;Acc:HGNC:14068]	0.411654	-1.2805	5.24901752739E-30	2.13250985979E-28	yes	down	20.6	18.64	17.98	59.62	40.38	40.82	19.0733	46.94
ENSG00000108984	MAP2K6	mitogen-activated protein kinase kinase 6 [Source:HGNC Symbol;Acc:HGNC:6846]	0.0411896316622	-4.60157	7.09005139033E-31	3.01921436951E-29	yes	down	0.03	0.13	0.48	3.39	4.45	3.61	0.213333	3.81667
ENSG00000109072	VTN	vitronectin [Source:HGNC Symbol;Acc:HGNC:12724]	12.4399	3.63691	0.00864775349543	0.0251478947372	yes	up	0.31	1.19	0.49	0	0	0.1	0.663333	0.0333333333333
ENSG00000109107	ALDOC	aldolase, fructose-bisphosphate C [Source:HGNC Symbol;Acc:HGNC:418]	0.350556	-1.51228	2.02685398331E-88	6.39935712645E-86	yes	down	93.02	93.81	93.58	306.65	294.51	270.46	93.47	290.54
ENSG00000109205	ODAM	odontogenic, ameloblast associated [Source:HGNC Symbol;Acc:HGNC:26043]	3.16348	1.66151	7.19195119941E-14	9.84816068513E-13	yes	up	31.38	31.24	33.67	7.74	11.55	12.4	32.0967	10.5633
ENSG00000109255	NMU	neuromedin U [Source:HGNC Symbol;Acc:HGNC:7859]	2.47786	1.30909	1.30884328312E-25	4.13379401901E-24	yes	up	90.27	90.63	94.47	37.25	43.79	40.95	91.79	40.6633
ENSG00000109265	CRACD	capping protein inhibiting regulator of actin dynamics [Source:HGNC Symbol;Acc:HGNC:29219]	0.322339	-1.63335	5.29995425139E-88	1.64977871704E-85	yes	down	9.94	9.97	9.41	41.32	28.85	31.98	9.77333	34.05
ENSG00000109321	AREG	amphiregulin [Source:HGNC Symbol;Acc:HGNC:651]	0.289848	-1.78663	6.99229349641E-107	3.21951413675E-104	yes	down	126.05	129.09	130.59	473.15	492.94	480.73	128.577	482.273
ENSG00000109339	MAPK10	mitogen-activated protein kinase 10 [Source:HGNC Symbol;Acc:HGNC:6872]	0.457847	-1.12706	0.00571172926211	0.0174025302101	yes	down	0.32	0.69	0.73	1.72	1.59	1.49	0.58	1.6
ENSG00000109654	TRIM2	tripartite motif containing 2 [Source:HGNC Symbol;Acc:HGNC:15974]	0.405765	-1.30128	1.59336239946E-83	4.34751881364E-81	yes	down	53.58	50.73	52.42	148.82	132.75	130.84	52.2433	137.47
ENSG00000109674	NEIL3	nei like DNA glycosylase 3 [Source:HGNC Symbol;Acc:HGNC:24573]	2.34434	1.22918	1.24069279244E-11	1.34282817854E-10	yes	up	10.52	9.32	9.59	3.95	5.14	4.57	9.81	4.55333
ENSG00000109686	SH3D19	SH3 domain containing 19 [Source:HGNC Symbol;Acc:HGNC:30418]	0.465027	-1.10461	7.84785296924E-43	5.72427057667E-41	yes	down	21.35	19.2	24.5	48.69	45.99	47.2	21.6833	47.2933
ENSG00000109758	HGFAC	HGF activator [Source:HGNC Symbol;Acc:HGNC:4894]	0.31839	-1.65113	0.00864315966493	0.0251378433682	yes	down	0.84	0.31	0.17	1.54	0.74	0.92	0.44	1.06667
ENSG00000109805	NCAPG	non-SMC condensin I complex subunit G [Source:HGNC Symbol;Acc:HGNC:24304]	2.08653	1.06111	1.79883894135E-30	7.51533826895E-29	yes	up	37.92	35.15	38.94	18.09	21.67	19.23	37.3367	19.6633
ENSG00000109881	CCDC34	coiled-coil domain containing 34 [Source:HGNC Symbol;Acc:HGNC:25079]	2.41771	1.27364	1.24617295263E-27	4.43505127633E-26	yes	up	53.65	51.91	49.34	19.19	21.05	24.9	51.6333	21.7133
ENSG00000109927	TECTA	tectorin alpha [Source:HGNC Symbol;Acc:HGNC:11720]	0.440611	-1.18242	0.000174069314484	0.000739256917017	yes	down	0.45	0.45	0.5	1.44	0.83	1.31	0.466667	1.19333
ENSG00000109929	SC5D	sterol-C5-desaturase [Source:HGNC Symbol;Acc:HGNC:10547]	0.426707	-1.22868	6.61776561976E-30	2.6544326309E-28	yes	down	30.52	30.66	29.67	46.41	61.18	60.48	30.2833	56.0233
ENSG00000110076	NRXN2	neurexin 2 [Source:HGNC Symbol;Acc:HGNC:8009]	0.298736	-1.74306	0.000755638787428	0.00281387916444	yes	down	0.13	0.37	0.22	1.33	1.55	0.73	0.24	1.20333
ENSG00000110375	UPK2	uroplakin 2 [Source:HGNC Symbol;Acc:HGNC:12579]	8.67875	3.11749	7.4751289791E-5	0.000339933797463	yes	up	3.29	2.7	1.11	0.48	0.11	0.32	2.36667	0.303333
ENSG00000110427	KIAA1549L	KIAA1549 like [Source:HGNC Symbol;Acc:HGNC:24836]	3.41723	1.77283	1.82201629988E-5	9.17066323015E-5	yes	up	0.31	0.26	0.29	0.09	0.13	0.1	0.286667	0.106667
ENSG00000110436	SLC1A2	solute carrier family 1 member 2 [Source:HGNC Symbol;Acc:HGNC:10940]	0.387327	-1.36838	0.00218776820754	0.00735939142045	yes	down	0.14	0.23	0.44	0.46	0.52	0.41	0.27	0.463333
ENSG00000110455	ACCS	1-aminocyclopropane-1-carboxylate synthase homolog (inactive) [Source:HGNC Symbol;Acc:HGNC:23989]	0.469003	-1.09233	4.09343073123E-7	2.62304762514E-6	yes	down	3.6	3.67	3.83	9.54	9.34	6.36	3.7	8.41333
ENSG00000110497	AMBRA1	autophagy and beclin 1 regulator 1 [Source:HGNC Symbol;Acc:HGNC:25990]	0.464598	-1.10594	1.9597301189E-30	8.17207459581E-29	yes	down	10.88	13.24	14.8	40.66	24.43	31.49	12.9733	32.1933
ENSG00000110799	VWF	von Willebrand factor [Source:HGNC Symbol;Acc:HGNC:12726]	0.363889	-1.45843	3.84554692218E-6	2.14839313769E-5	yes	down	0.24	0.3	0.21	1.69	0.97	2.24	0.25	1.63333
ENSG00000110876	SELPLG	selectin P ligand [Source:HGNC Symbol;Acc:HGNC:10722]	0.368416	-1.44059	0.00465445764293	0.0145007285546	yes	down	0.18	0.45	0.42	1.32	0.81	0.82	0.35	0.983333
ENSG00000110881	ASIC1	acid sensing ion channel subunit 1 [Source:HGNC Symbol;Acc:HGNC:100]	0.476716	-1.0688	1.61101729538E-9	1.39682594135E-8	yes	down	5.28	7.63	6.49	13.9	8.96	9.06	6.46667	10.64
ENSG00000110917	MLEC	malectin [Source:HGNC Symbol;Acc:HGNC:28973]	0.491362	-1.02514	1.79684635926E-56	2.15826637968E-54	yes	down	214.5	180.76	204.13	443.04	409	380.13	199.797	410.723
ENSG00000110944	IL23A	interleukin 23 subunit alpha [Source:HGNC Symbol;Acc:HGNC:15488]	0.265118	-1.91529	6.42126410499E-5	0.000295597496323	yes	down	1.66	0.97	1.51	2.8	4.76	6.7	1.38	4.75333
ENSG00000111199	TRPV4	transient receptor potential cation channel subfamily V member 4 [Source:HGNC Symbol;Acc:HGNC:18083]	0.244216	-2.03377	5.46979870041E-7	3.45098547182E-6	yes	down	0.28	0.35	0.46	1.97	1.21	1.22	0.363333	1.46667
ENSG00000111206	FOXM1	forkhead box M1 [Source:HGNC Symbol;Acc:HGNC:3818]	2.10349	1.07279	6.57825242241E-25	2.01087077161E-23	yes	up	79.15	78.78	74.91	49.26	32.09	38.52	77.6133	39.9567
ENSG00000111245	MYL2	myosin light chain 2 [Source:HGNC Symbol;Acc:HGNC:7583]	2.95685	1.56406	2.10412451848E-11	2.23680884959E-10	yes	up	18.13	20.82	19.34	6.89	7.16	7.91	19.43	7.32
ENSG00000111247	RAD51AP1	RAD51 associated protein 1 [Source:HGNC Symbol;Acc:HGNC:16956]	3.77587	1.91681	2.28976089101E-31	9.94224075683E-30	yes	up	46.71	42.54	51.03	9.69	14.97	15.44	46.76	13.3667
ENSG00000111275	ALDH2	aldehyde dehydrogenase 2 family member [Source:HGNC Symbol;Acc:HGNC:404]	0.487808	-1.03562	7.68452615006E-29	2.90317457167E-27	yes	down	18.34	20.29	21.33	48.81	43.33	40.7	19.9867	44.28
ENSG00000111331	OAS3	2'-5'-oligoadenylate synthetase 3 [Source:HGNC Symbol;Acc:HGNC:8088]	2.58626	1.37087	9.70213428995E-78	2.35633923013E-75	yes	up	51.99	47.61	49.46	23.55	18.77	20	49.6867	20.7733
ENSG00000111445	RFC5	replication factor C subunit 5 [Source:HGNC Symbol;Acc:HGNC:9973]	2.04657	1.03321	1.62770827641E-27	5.75583689871E-26	yes	up	58.31	55.34	55.22	29.54	28.68	29.63	56.29	29.2833
ENSG00000111452	ADGRD1	adhesion G protein-coupled receptor D1 [Source:HGNC Symbol;Acc:HGNC:19893]	0.323124	-1.62984	0.00241663762478	0.0080461145142	yes	down	0.33	0.48	0.11	1.96	0.78	1.1	0.306667	1.28
ENSG00000111788	DDX12B	DEAD/H-box helicase 12B, pseudogene [Source:HGNC Symbol;Acc:HGNC:38668]	2.31075	1.20836	8.49345563367E-12	9.37163569445E-11	yes	up	8.71	7.71	9.1	5.44	3.19	3.52	8.50667	4.05
ENSG00000111845	PAK1IP1	PAK1 interacting protein 1 [Source:HGNC Symbol;Acc:HGNC:20882]	2.06911	1.04901	2.6749526896E-11	2.81385670599E-10	yes	up	23.28	20.82	25.3	12.01	13.96	10.49	23.1333	12.1533
ENSG00000111886	GABRR2	gamma-aminobutyric acid type A receptor subunit rho2 [Source:HGNC Symbol;Acc:HGNC:4091]	0.295401	-1.75925	1.76633279788E-9	1.52253202675E-8	yes	down	0.75	0.46	0.39	3.06	1.65	1.73	0.533333	2.14667
ENSG00000111962	UST	uronyl 2-sulfotransferase [Source:HGNC Symbol;Acc:HGNC:17223]	0.44541	-1.1668	4.15155743828E-20	9.17535709435E-19	yes	down	4.02	4.08	3.95	10.51	9.62	8.92	4.01667	9.68333
ENSG00000112029	FBXO5	F-box protein 5 [Source:HGNC Symbol;Acc:HGNC:13584]	2.02201	1.01579	9.70334019202E-15	1.44121990312E-13	yes	up	27.17	24.55	28.52	13.38	15.69	13.31	26.7467	14.1267
ENSG00000112144	CILK1	ciliogenesis associated kinase 1 [Source:HGNC Symbol;Acc:HGNC:21219]	0.336816	-1.56997	7.16879870139E-60	9.66083049387E-58	yes	down	8.28	8.07	9.21	26.93	27.25	28.22	8.52	27.4667
ENSG00000112182	BACH2	BTB domain and CNC homolog 2 [Source:HGNC Symbol;Acc:HGNC:14078]	0.414719	-1.26979	3.60320831772E-6	2.02066752169E-5	yes	down	0.39	0.42	0.67	1.1	0.75	1.01	0.493333	0.953333
ENSG00000112195	TREML2	triggering receptor expressed on myeloid cells like 2 [Source:HGNC Symbol;Acc:HGNC:21092]	0.165827	-2.59225	1.08653735085E-7	7.50189378042E-7	yes	down	0.14	0.15	0.17	1.06	1.25	0.69	0.153333	1
ENSG00000112312	GMNN	geminin DNA replication inhibitor [Source:HGNC Symbol;Acc:HGNC:17493]	2.14056	1.09799	1.60218373824E-19	3.4311882557E-18	yes	up	64.93	66.15	64.11	29.5	33.77	34.36	65.0633	32.5433
ENSG00000112319	EYA4	EYA transcriptional coactivator and phosphatase 4 [Source:HGNC Symbol;Acc:HGNC:3522]	0.0905571	-3.46503	0.0167520158395	0.0447848436033	yes	down	0	0.02	0	0.08	0.16	0.05	0.00666666666667	0.0966666666667
ENSG00000112559	MDFI	MyoD family inhibitor [Source:HGNC Symbol;Acc:HGNC:6967]	2.67185	1.41784	1.23483805062E-23	3.48546050534E-22	yes	up	32.92	35.31	36.57	18.74	11.42	14.7	34.9333	14.9533
ENSG00000112782	CLIC5	chloride intracellular channel 5 [Source:HGNC Symbol;Acc:HGNC:13517]	3.1028	1.63357	1.47056760159E-19	3.15850481659E-18	yes	up	4.21	3.62	4.61	1.27	1.3	1.49	4.14667	1.35333
ENSG00000112877	CEP72	centrosomal protein 72 [Source:HGNC Symbol;Acc:HGNC:25547]	2.11501	1.08067	4.29821078927E-14	6.02758608209E-13	yes	up	15.41	17.01	14.63	8.13	6.53	7.53	15.6833	7.39667
ENSG00000112972	HMGCS1	3-hydroxy-3-methylglutaryl-CoA synthase 1 [Source:HGNC Symbol;Acc:HGNC:5007]	0.212263	-2.23607	6.15772429081E-106	2.72183729103E-103	yes	down	49.68	45.85	51.32	210.26	243.31	237.18	48.95	230.25
ENSG00000113161	HMGCR	3-hydroxy-3-methylglutaryl-CoA reductase [Source:HGNC Symbol;Acc:HGNC:5006]	0.345797	-1.532	1.16407791064E-69	2.25677946518E-67	yes	down	50.57	52.97	46.73	157.8	160.2	152.68	50.09	156.893
ENSG00000113212	PCDHB7	protocadherin beta 7 [Source:HGNC Symbol;Acc:HGNC:8692]	0.200502	-2.31831	0.00307972913608	0.0100155	yes	down	0.04	0.08	0.06	0.25	0.32	0.4	0.06	0.323333
ENSG00000113389	NPR3	natriuretic peptide receptor 3 [Source:HGNC Symbol;Acc:HGNC:7945]	0.290504	-1.78337	3.09102265449E-7	2.0068945854E-6	yes	down	0.76	0.32	0.56	1.5	1.22	0.79	0.546667	1.17
ENSG00000113430	IRX4	iroquois homeobox 4 [Source:HGNC Symbol;Acc:HGNC:6129]	2.1623	1.11257	1.58781192663E-10	1.54727651633E-9	yes	up	12.66	11.65	12.06	8.14	5.18	5.69	12.1233	6.33667
ENSG00000113448	PDE4D	phosphodiesterase 4D [Source:HGNC Symbol;Acc:HGNC:8783]	0.187768	-2.41297	1.85315431654E-64	2.88426503872E-62	yes	down	2.2	2.11	2.26	12.67	13.2	14.72	2.19	13.53
ENSG00000113555	PCDH12	protocadherin 12 [Source:HGNC Symbol;Acc:HGNC:8657]	0.400791	-1.31908	4.56547931655E-5	0.000215371736126	yes	down	0.83	0.66	0.51	2.21	1.18	0.9	0.666667	1.43
ENSG00000113569	NUP155	nucleoporin 155 [Source:HGNC Symbol;Acc:HGNC:8063]	2.03889	1.02778	1.81869785602E-34	9.19794995789E-33	yes	up	26.58	25.11	24.52	11.69	11.59	12.7	25.4033	11.9933
ENSG00000113578	FGF1	fibroblast growth factor 1 [Source:HGNC Symbol;Acc:HGNC:3665]	0.15663	-2.67456	5.0989957771E-6	2.79426991495E-5	yes	down	0.1	0.08	0.12	1.01	0.45	0.83	0.1	0.763333
ENSG00000113580	NR3C1	nuclear receptor subfamily 3 group C member 1 [Source:HGNC Symbol;Acc:HGNC:7978]	2.35667	1.23675	2.02359158228E-8	1.53953175766E-7	yes	up	2.11	1.94	2.34	1.08	0.91	1.03	2.13	1.00667
ENSG00000113594	LIFR	LIF receptor subunit alpha [Source:HGNC Symbol;Acc:HGNC:6597]	0.31086	-1.68566	2.84854073755E-26	9.50990919041E-25	yes	down	0.94	1.37	1.66	3.92	3.96	3.54	1.32333	3.80667
ENSG00000113657	DPYSL3	dihydropyrimidinase like 3 [Source:HGNC Symbol;Acc:HGNC:3015]	0.463336	-1.10987	4.75562948957E-48	4.10563153707E-46	yes	down	29.32	31.15	29.31	74.03	70.43	69.21	29.9267	71.2233
ENSG00000113739	STC2	stanniocalcin 2 [Source:HGNC Symbol;Acc:HGNC:11374]	2.03097	1.02217	4.5613807199E-15	7.0398795594E-14	yes	up	37.04	43.02	40.5	25.51	26.81	18.46	40.1867	23.5933
ENSG00000113916	BCL6	BCL6 transcription repressor [Source:HGNC Symbol;Acc:HGNC:1001]	0.397589	-1.33065	1.60242124619E-26	5.42344746738E-25	yes	down	10.71	11.58	10.39	33.91	26.47	25.46	10.8933	28.6133
ENSG00000114126	TFDP2	transcription factor Dp-2 [Source:HGNC Symbol;Acc:HGNC:11751]	0.344119	-1.53902	9.04796135553E-90	3.02983324119E-87	yes	down	18.62	12.88	17.17	47.2	45.46	43.34	16.2233	45.3333
ENSG00000114270	COL7A1	collagen type VII alpha 1 chain [Source:HGNC Symbol;Acc:HGNC:2214]	0.428485	-1.22268	3.60941150765E-14	5.09072136123E-13	yes	down	4.76	3.53	6.56	12.3	10.04	9.53	4.95	10.6233
ENSG00000114315	HES1	hes family bHLH transcription factor 1 [Source:HGNC Symbol;Acc:HGNC:5192]	2.11682	1.0819	5.99619310713E-12	6.70657205772E-11	yes	up	18.96	18.86	18.31	9.61	10.86	8.3	18.71	9.59
ENSG00000114529	C3orf52	chromosome 3 open reading frame 52 [Source:HGNC Symbol;Acc:HGNC:26255]	0.264113	-1.92077	1.31057293901E-73	2.78509351202E-71	yes	down	20.1	19.17	20.35	78.16	88	83.63	19.8733	83.2633
ENSG00000114626	ABTB1	ankyrin repeat and BTB domain containing 1 [Source:HGNC Symbol;Acc:HGNC:18275]	0.398514	-1.3273	5.4768263414E-19	1.12913562473E-17	yes	down	12.98	11.17	8.31	38.59	26.03	27.23	10.82	30.6167
ENSG00000114631	PODXL2	podocalyxin like 2 [Source:HGNC Symbol;Acc:HGNC:17936]	0.284645	-1.81277	3.70489683174E-13	4.69775816858E-12	yes	down	1.54	2.49	1.66	8.57	7.64	5.75	1.89667	7.32
ENSG00000114738	MAPKAPK3	MAPK activated protein kinase 3 [Source:HGNC Symbol;Acc:HGNC:6888]	2.13307	1.09293	1.9733876607E-38	1.22167620978E-36	yes	up	53.46	54.52	51.72	28.33	26.29	25.92	53.2333	26.8467
ENSG00000114739	ACVR2B	activin A receptor type 2B [Source:HGNC Symbol;Acc:HGNC:174]	0.49972	-1.00081	7.7091158258E-25	2.34037319871E-23	yes	down	4.32	4.15	4.8	9.48	9.63	9.59	4.42333	9.56667
ENSG00000114779	ABHD14B	abhydrolase domain containing 14B [Source:HGNC Symbol;Acc:HGNC:28235]	2.20834	1.14296	1.41522514251E-17	2.6306047834E-16	yes	up	22.01	21.99	20.53	11.99	9.67	11.05	21.51	10.9033
ENSG00000114796	KLHL24	kelch like family member 24 [Source:HGNC Symbol;Acc:HGNC:25947]	0.225864	-2.14647	4.00282402988E-64	6.10113199203E-62	yes	down	6.96	5.89	5.66	23.05	23.24	28.24	6.17	24.8433
ENSG00000114854	TNNC1	troponin C1, slow skeletal and cardiac type [Source:HGNC Symbol;Acc:HGNC:11943]	0.402444	-1.31314	2.24357557764E-26	7.52431924756E-25	yes	down	89.07	94.78	78.16	222.97	227.81	261.51	87.3367	237.43
ENSG00000115226	FNDC4	fibronectin type III domain containing 4 [Source:HGNC Symbol;Acc:HGNC:20239]	0.296157	-1.75557	3.60394333135E-13	4.57762940036E-12	yes	down	2.76	2.39	1.75	9.51	8.12	8.69	2.3	8.77333
ENSG00000115257	PCSK4	proprotein convertase subtilisin/kexin type 4 [Source:HGNC Symbol;Acc:HGNC:8746]	0.487137	-1.0376	0.000122031610416	0.00053374641239	yes	down	3.82	3.52	2.57	9.8	3.44	7.04	3.30333	6.76
ENSG00000115266	APC2	APC regulator of WNT signaling pathway 2 [Source:HGNC Symbol;Acc:HGNC:24036]	0.482526	-1.05132	3.00249658983E-5	0.000145874207808	yes	down	0.99	0.96	0.64	2.14	0.97	1.95	0.863333	1.68667
ENSG00000115363	EVA1A	eva-1 homolog A, regulator of programmed cell death [Source:HGNC Symbol;Acc:HGNC:25816]	2.47043	1.30476	2.33450873454E-5	0.000115450833614	yes	up	5.53	6.68	7.72	3.96	1.39	1.69	6.64333	2.34667
ENSG00000115414	FN1	fibronectin 1 [Source:HGNC Symbol;Acc:HGNC:3778]	0.314423	-1.66922	6.78782490463E-69	1.28220271981E-66	yes	down	7.67	9.88	10.64	40.8	34.11	32.21	9.39667	35.7067
ENSG00000115468	EFHD1	EF-hand domain family member D1 [Source:HGNC Symbol;Acc:HGNC:29556]	0.241868	-2.04771	5.96243067116E-6	3.22111171506E-5	yes	down	0.86	1.03	0.33	2.72	1.72	1.92	0.74	2.12
ENSG00000115525	ST3GAL5	ST3 beta-galactoside alpha-2,3-sialyltransferase 5 [Source:HGNC Symbol;Acc:HGNC:10872]	0.441247	-1.18034	2.1980060422E-12	2.58256945979E-11	yes	down	4.21	4.8	4.41	9.42	9.6	11.23	4.47333	10.0833
ENSG00000115541	HSPE1	heat shock protein family E (Hsp10) member 1 [Source:HGNC Symbol;Acc:HGNC:5269]	2.23485	1.16018	8.6011138404E-23	2.29027972273E-21	yes	up	1152.89	1163.7	1112.28	479.01	620.01	577.33	1142.96	558.783
ENSG00000115596	WNT6	Wnt family member 6 [Source:HGNC Symbol;Acc:HGNC:12785]	0.382111	-1.38794	6.8951473645E-13	8.53723540072E-12	yes	down	5.37	6.77	6.05	21.93	12.68	17.74	6.06333	17.45
ENSG00000115641	FHL2	four and a half LIM domains 2 [Source:HGNC Symbol;Acc:HGNC:3703]	3.25657	1.70335	1.48028381434E-72	3.02923635006E-70	yes	up	81.69	87.12	80.25	29.37	26.49	26.98	83.02	27.6133
ENSG00000115648	MLPH	melanophilin [Source:HGNC Symbol;Acc:HGNC:29643]	2.78358	1.47694	3.04871497777E-41	2.09905450852E-39	yes	up	54.23	52.12	63.17	25.64	19.05	21.37	56.5067	22.02
ENSG00000115758	ODC1	ornithine decarboxylase 1 [Source:HGNC Symbol;Acc:HGNC:8109]	2.01403	1.01008	1.48314527421E-33	7.17264632502E-32	yes	up	174.45	165.25	166.81	86.32	93.98	91.86	168.837	90.72
ENSG00000115844	DLX2	distal-less homeobox 2 [Source:HGNC Symbol;Acc:HGNC:2915]	0.322566	-1.63233	6.09986334447E-8	4.3474066358E-7	yes	down	1.28	0.83	1.39	5.16	2.78	3.8	1.16667	3.91333
ENSG00000115884	SDC1	syndecan 1 [Source:HGNC Symbol;Acc:HGNC:10658]	2.78306	1.47667	3.36959771862E-46	2.73792202864E-44	yes	up	66.16	70.21	68.28	31.78	21.62	26.24	68.2167	26.5467
ENSG00000115963	RND3	Rho family GTPase 3 [Source:HGNC Symbol;Acc:HGNC:671]	4.17945	2.06331	3.56810868674E-45	2.81638464592E-43	yes	up	15.72	13.37	14.73	3.49	3.66	3.69	14.6067	3.61333
ENSG00000116016	EPAS1	endothelial PAS domain protein 1 [Source:HGNC Symbol;Acc:HGNC:3374]	0.39676	-1.33366	4.9309179729E-65	8.01310427346E-63	yes	down	48.17	48.79	48.81	153.76	120.45	123.36	48.59	132.523
ENSG00000116032	GRIN3B	glutamate ionotropic receptor NMDA type subunit 3B [Source:HGNC Symbol;Acc:HGNC:16768]	0.206675	-2.27456	2.23514365068E-5	0.000111033737522	yes	down	0.29	0.16	0.12	0.9	0.72	0.72	0.19	0.78
ENSG00000116035	VAX2	ventral anterior homeobox 2 [Source:HGNC Symbol;Acc:HGNC:12661]	0.30426	-1.71662	0.00368955523644	0.0117768429059	yes	down	0.71	0.54	0.5	3.18	1.46	1.2	0.583333	1.94667
ENSG00000116120	FARSB	phenylalanyl-tRNA synthetase subunit beta [Source:HGNC Symbol;Acc:HGNC:17800]	2.25843	1.17532	7.83407629209E-31	3.31687586459E-29	yes	up	9.81	9.33	9.57	4.7	4.42	4.51	9.57	4.54333
ENSG00000116132	PRRX1	paired related homeobox 1 [Source:HGNC Symbol;Acc:HGNC:9142]	0.369462	-1.4365	0.00294862747726	0.0096287848515	yes	down	0.19	0.18	0.29	1.12	1.59	1.55	0.22	1.42
ENSG00000116133	DHCR24	24-dehydrocholesterol reductase [Source:HGNC Symbol;Acc:HGNC:2859]	0.480873	-1.05627	1.51237349802E-46	1.24720024925E-44	yes	down	129.79	131.73	129.11	334.16	256.67	288.1	130.21	292.977
ENSG00000116254	CHD5	chromodomain helicase DNA binding protein 5 [Source:HGNC Symbol;Acc:HGNC:16816]	2.36943	1.24454	9.97955953146E-28	3.56313804854E-26	yes	up	6.94	8	7.81	3.54	3.34	3.03	7.58333	3.30333
ENSG00000116455	WDR77	WD repeat domain 77 [Source:HGNC Symbol;Acc:HGNC:29652]	3.00094	1.58542	1.28910878778E-40	8.68615649962E-39	yes	up	34.68	33.89	33.69	11.02	14.58	11.66	34.0867	12.42
ENSG00000116649	SRM	spermidine synthase [Source:HGNC Symbol;Acc:HGNC:11296]	3.1194	1.64127	8.04473261496E-49	7.14042712945E-47	yes	up	74.74	81.57	71.91	28.99	22.89	28.62	76.0733	26.8333
ENSG00000116663	FBXO6	F-box protein 6 [Source:HGNC Symbol;Acc:HGNC:13585]	2.59024	1.37308	4.01296870759E-17	7.1698157968E-16	yes	up	22.13	21.96	18.05	8.77	8.25	9.47	20.7133	8.83
ENSG00000116678	LEPR	leptin receptor [Source:HGNC Symbol;Acc:HGNC:6554]	0.332397	-1.58902	4.34066388913E-26	1.42545338207E-24	yes	down	2.47	3	2.55	6.94	8.95	7.75	2.67333	7.88
ENSG00000116711	PLA2G4A	phospholipase A2 group IVA [Source:HGNC Symbol;Acc:HGNC:9035]	0.303762	-1.71899	1.40099186936E-44	1.07886136951E-42	yes	down	8.71	7.46	9.16	29.61	32.31	28.78	8.44333	30.2333
ENSG00000116729	WLS	Wnt ligand secretion mediator [Source:HGNC Symbol;Acc:HGNC:30238]	0.224663	-2.15417	1.68750833278E-205	3.39051106024E-202	yes	down	43.99	46.53	43.74	238.16	203.04	203.29	44.7533	214.83
ENSG00000116761	CTH	cystathionine gamma-lyase [Source:HGNC Symbol;Acc:HGNC:2501]	2.06358	1.04515	1.87816486906E-8	1.43481928003E-7	yes	up	13.31	13.4	14.53	5.41	8.31	7.38	13.7467	7.03333
ENSG00000116774	OLFML3	olfactomedin like 3 [Source:HGNC Symbol;Acc:HGNC:24956]	0.310602	-1.68686	0.000246096533325	0.00101435648695	yes	down	0.46	0.45	0.93	1.75	2.7	1.94	0.613333	2.13
ENSG00000116830	TTF2	transcription termination factor 2 [Source:HGNC Symbol;Acc:HGNC:12398]	2.57246	1.36315	2.06417219019E-48	1.80317271049E-46	yes	up	21.76	23.67	23.95	8.18	8.6	7.88	23.1267	8.22
ENSG00000116852	KIF21B	kinesin family member 21B [Source:HGNC Symbol;Acc:HGNC:29442]	0.375146	-1.41448	3.22633271734E-19	6.75878477592E-18	yes	down	3.68	3.75	3.34	14.32	8.33	8.78	3.59	10.4767
ENSG00000116962	NID1	nidogen 1 [Source:HGNC Symbol;Acc:HGNC:7821]	43.2354	5.43414	0.000616688802258	0.00234424479166	yes	up	0.1	0.04	0.16	0	0	0	0.1	0
ENSG00000116983	HPCAL4	hippocalcin like 4 [Source:HGNC Symbol;Acc:HGNC:18212]	0.338767	-1.56164	2.793867243E-23	7.71840749219E-22	yes	down	3.15	2.72	2.14	9.2	8.7	7.93	2.67	8.61
ENSG00000117009	KMO	kynurenine 3-monooxygenase [Source:HGNC Symbol;Acc:HGNC:6381]	5.03195	2.33112	7.53142903121E-13	9.29380865543E-12	yes	up	2.76	4.02	4.46	1.17	0.54	0.71	3.74667	0.806667
ENSG00000117139	KDM5B	lysine demethylase 5B [Source:HGNC Symbol;Acc:HGNC:18039]	0.429095	-1.22063	1.38894501228E-51	1.39532153256E-49	yes	down	14.29	13.05	13.46	38.24	38.03	32.34	13.6	36.2033
ENSG00000117148	ACTL8	actin like 8 [Source:HGNC Symbol;Acc:HGNC:24018]	42.746	5.41772	0.000451566829712	0.00176638557583	yes	up	0.45	0.26	0.37	0	0	0	0.36	0
ENSG00000117152	RGS4	regulator of G protein signaling 4 [Source:HGNC Symbol;Acc:HGNC:10000]	0.0141456117859	-6.1435	7.42098151925E-38	4.38532386516E-36	yes	down	0.66	0.34	0.06	14.15	11.11	15.06	0.353333	13.44
ENSG00000117228	GBP1	guanylate binding protein 1 [Source:HGNC Symbol;Acc:HGNC:4182]	0.147691	-2.75934	0.00501918466849	0.0154950412569	yes	down	0.06	0.09	0	0.21	0.51	0.83	0.05	0.516667
ENSG00000117394	SLC2A1	solute carrier family 2 member 1 [Source:HGNC Symbol;Acc:HGNC:11005]	0.416819	-1.26251	4.59359211011E-57	5.64016551253E-55	yes	down	762.6	871.81	781.48	2341.51	1780.11	2049.73	805.297	2057.12
ENSG00000117472	TSPAN1	tetraspanin 1 [Source:HGNC Symbol;Acc:HGNC:20657]	4.51042	2.17326	1.42633337216E-88	4.56860780552E-86	yes	up	112.16	114.23	113.53	25.95	27.45	28.73	113.307	27.3767
ENSG00000117525	F3	coagulation factor III, tissue factor [Source:HGNC Symbol;Acc:HGNC:3541]	4.47883	2.16312	8.97057161663E-91	3.09779067655E-88	yes	up	45.48	40.41	46.8	10.65	11.29	9.82	44.23	10.5867
ENSG00000117620	SLC35A3	solute carrier family 35 member A3 [Source:HGNC Symbol;Acc:HGNC:11023]	2.26523	1.17966	6.61583333213E-23	1.78530564681E-21	yes	up	23.58	22.58	23.16	9.44	10.23	9.66	23.1067	9.77667
ENSG00000117643	MAN1C1	mannosidase alpha class 1C member 1 [Source:HGNC Symbol;Acc:HGNC:19080]	0.378968	-1.39985	8.94766291042E-13	1.09315808725E-11	yes	down	2.19	2.64	3.3	10.85	7.45	6.94	2.71	8.41333
ENSG00000117877	POLR1G	RNA polymerase I subunit G [Source:HGNC Symbol;Acc:HGNC:24219]	2.30304	1.20354	1.38942583733E-20	3.16900933239E-19	yes	up	20.47	21.42	23.84	15.28	8.47	9.98	21.91	11.2433
ENSG00000117971	CHRNB4	cholinergic receptor nicotinic beta 4 subunit [Source:HGNC Symbol;Acc:HGNC:1964]	0.453734	-1.14008	0.00020860271287	0.000873002945872	yes	down	1.7	1.27	1.55	3.51	2.51	2.59	1.50667	2.87
ENSG00000118094	TREH	trehalase [Source:HGNC Symbol;Acc:HGNC:12266]	6.78672	2.76271	2.59022495497E-5	0.000127016999622	yes	up	0.79	0.86	1.22	0.19	0.04	0.16	0.956667	0.13
ENSG00000118194	TNNT2	troponin T2, cardiac type [Source:HGNC Symbol;Acc:HGNC:11949]	0.335823	-1.57423	0.00437573285191	0.0137447515293	yes	down	0.76	0.66	0.64	2.12	0.92	2.74	0.686667	1.92667
ENSG00000118263	KLF7	KLF transcription factor 7 [Source:HGNC Symbol;Acc:HGNC:6350]	0.487411	-1.03679	4.03362107579E-18	7.79939277306E-17	yes	down	3.59	4.18	3.46	8.45	8.65	7.54	3.74333	8.21333
ENSG00000118298	CA14	carbonic anhydrase 14 [Source:HGNC Symbol;Acc:HGNC:1372]	0.417082	-1.2616	0.0089990039307	0.0260699	yes	down	0.64	1.53	0.83	1.89	2.23	2.55	1	2.22333
ENSG00000118308	IRAG2	inositol 1,4,5-triphosphate receptor associated 2 [Source:HGNC Symbol;Acc:HGNC:6690]	3.65769	1.87093	0.00154149	0.00536849941324	yes	up	1.14	1.18	0.74	0.31	0.08	0.34	1.02	0.243333
ENSG00000118514	ALDH8A1	aldehyde dehydrogenase 8 family member A1 [Source:HGNC Symbol;Acc:HGNC:15471]	0.291369	-1.77908	2.81382351039E-6	1.60568844315E-5	yes	down	0.44	1.34	0.99	2.74	2.46	1.58	0.923333	2.26
ENSG00000118557	PMFBP1	polyamine modulated factor 1 binding protein 1 [Source:HGNC Symbol;Acc:HGNC:17728]	0.499692	-1.00089	0.000167547421652	0.000714306629229	yes	down	2.21	3.3	2.86	6.8	5.19	3.92	2.79	5.30333
ENSG00000118596	SLC16A7	solute carrier family 16 member 7 [Source:HGNC Symbol;Acc:HGNC:10928]	2.06584	1.04673	5.99474953294E-8	4.27800966831E-7	yes	up	1.23	1.43	1.28	0.77	0.69	0.62	1.31333	0.693333
ENSG00000118655	DCLRE1B	DNA cross-link repair 1B [Source:HGNC Symbol;Acc:HGNC:17641]	2.1259	1.08807	8.21280628894E-21	1.90863545523E-19	yes	up	16.14	15.58	17.75	8.22	8.13	7.68	16.49	8.01
ENSG00000118777	ABCG2	ATP binding cassette subfamily G member 2 (Junior blood group) [Source:HGNC Symbol;Acc:HGNC:74]	23.2023	4.53619	2.06595311851E-30	8.59880035257E-29	yes	up	3.9	5.07	3.9	0.1	0.13	0.28	4.29	0.17
ENSG00000118785	SPP1	secreted phosphoprotein 1 [Source:HGNC Symbol;Acc:HGNC:11255]	0.337369	-1.5676	0.00059901300358	0.00228176256328	yes	down	0.51	1.18	2.57	2.54	2.56	6.08	1.42	3.72667
ENSG00000118922	KLF12	KLF transcription factor 12 [Source:HGNC Symbol;Acc:HGNC:6346]	0.458105	-1.12625	8.36587103511E-19	1.70095782656E-17	yes	down	2.04	2.4	2.02	4.75	5.35	4.9	2.15333	5
ENSG00000119042	SATB2	SATB homeobox 2 [Source:HGNC Symbol;Acc:HGNC:21637]	0.47623	-1.07027	1.88603433354E-13	2.46938654061E-12	yes	down	2.3	2.52	2.55	6.14	5.08	4.86	2.45667	5.36
ENSG00000119125	GDA	guanine deaminase [Source:HGNC Symbol;Acc:HGNC:4212]	2.45177	1.29382	2.62318462786E-55	3.0353404953E-53	yes	up	33.59	31.17	32.13	14.24	15.2	13.55	32.2967	14.33
ENSG00000119242	CCDC92	coiled-coil domain containing 92 [Source:HGNC Symbol;Acc:HGNC:29563]	0.403423	-1.30964	1.26377116659E-24	3.78977022427E-23	yes	down	7.06	8.61	9.04	25.66	21.23	22.18	8.23667	23.0233
ENSG00000119326	CTNNAL1	catenin alpha like 1 [Source:HGNC Symbol;Acc:HGNC:2512]	3.63042	1.86014	4.77024237202E-96	1.78690045193E-93	yes	up	135.33	120.62	128.1	38.29	37.96	37.91	128.017	38.0533
ENSG00000119333	DYNC2I2	dynein 2 intermediate chain 2 [Source:HGNC Symbol;Acc:HGNC:28296]	2.20474	1.14061	1.02448442928E-31	4.53750107647E-30	yes	up	154.56	173.34	166.56	95.75	71.32	86.62	164.82	84.5633
ENSG00000119397	CNTRL	centriolin [Source:HGNC Symbol;Acc:HGNC:1858]	0.485044	-1.04381	7.73825015795E-22	1.93903703788E-20	yes	down	6.58	6.76	5.89	15.9	13.29	14.93	6.41	14.7067
ENSG00000119471	HSDL2	hydroxysteroid dehydrogenase like 2 [Source:HGNC Symbol;Acc:HGNC:18572]	2.01193	1.00858	4.10800410505E-16	6.84698331264E-15	yes	up	25.57	24.4	21.58	11.03	14.48	13.11	23.85	12.8733
ENSG00000119508	NR4A3	nuclear receptor subfamily 4 group A member 3 [Source:HGNC Symbol;Acc:HGNC:7982]	0.204196	-2.29197	8.36632338644E-50	7.80186131493E-48	yes	down	1.43	1.31	1.39	8.6	6.56	6.8	1.37667	7.32
ENSG00000119782	FKBP1B	FKBP prolyl isomerase 1B [Source:HGNC Symbol;Acc:HGNC:3712]	0.452671	-1.14346	6.61383676166E-10	5.99804703608E-9	yes	down	12.35	10.41	9.32	24.3	25.91	28.02	10.6933	26.0767
ENSG00000119969	HELLS	helicase, lymphoid specific [Source:HGNC Symbol;Acc:HGNC:4861]	2.39975	1.26289	9.57616983613E-43	6.91643560615E-41	yes	up	58.07	52.39	55.29	23.86	25.27	25.06	55.25	24.73
ENSG00000120051	CFAP58	cilia and flagella associated protein 58 [Source:HGNC Symbol;Acc:HGNC:26676]	0.437319	-1.19324	0.0140482802841	0.0384353853131	yes	down	0.21	0.71	0.27	0.88	0.91	0.79	0.396667	0.86
ENSG00000120093	HOXB3	homeobox B3 [Source:HGNC Symbol;Acc:HGNC:5114]	2.04368	1.03117	4.44770585101E-27	1.54801176399E-25	yes	up	62.21	63.49	70.21	48.34	56.05	61.27	65.3033	55.22
ENSG00000120253	NUP43	nucleoporin 43 [Source:HGNC Symbol;Acc:HGNC:21182]	2.04616	1.03292	6.81896208312E-24	1.95721923375E-22	yes	up	28.43	27.71	25.57	15.28	13.02	14.5	27.2367	14.2667
ENSG00000120324	PCDHB10	protocadherin beta 10 [Source:HGNC Symbol;Acc:HGNC:8681]	0.197528	-2.33987	0.000118736669949	0.000520364692154	yes	down	0.09	0.19	0.07	0.71	0.8	0.53	0.116667	0.68
ENSG00000120327	PCDHB14	protocadherin beta 14 [Source:HGNC Symbol;Acc:HGNC:8685]	0.462712	-1.11181	0.0150635	0.0408438085453	yes	down	0.34	0.38	0.38	0.62	0.41	0.6	0.366667	0.543333
ENSG00000120437	ACAT2	acetyl-CoA acetyltransferase 2 [Source:HGNC Symbol;Acc:HGNC:94]	0.477491	-1.06645	3.65370192114E-19	7.63958998667E-18	yes	down	48.3	44.9	44.48	93.5	109.22	115.4	45.8933	106.04
ENSG00000120539	MASTL	microtubule associated serine/threonine kinase like [Source:HGNC Symbol;Acc:HGNC:19042]	2.03757	1.02685	2.27292763948E-17	4.14471730695E-16	yes	up	14.69	12.73	14.93	7.62	6.75	8.2	14.1167	7.52333
ENSG00000120645	IQSEC3	IQ motif and Sec7 domain ArfGEF 3 [Source:HGNC Symbol;Acc:HGNC:29193]	0.0687019	-3.86351	0.0174590348673	0.0464334692662	yes	down	0.01	0	0	0.05	0.07	0.06	0.00333333333333	0.06
ENSG00000120694	HSPH1	heat shock protein family H (Hsp110) member 1 [Source:HGNC Symbol;Acc:HGNC:16969]	2.01206	1.00868	3.23640303491E-44	2.46647391291E-42	yes	up	126.58	118.78	119.99	67.07	69.5	66.94	121.783	67.8367
ENSG00000120708	TGFBI	transforming growth factor beta induced [Source:HGNC Symbol;Acc:HGNC:11771]	0.437319	-1.19324	0.00128376338968	0.00455489720267	yes	down	0.76	0.93	1.48	3.51	3.06	1.8	1.05667	2.79
ENSG00000120738	EGR1	early growth response 1 [Source:HGNC Symbol;Acc:HGNC:3238]	0.464212	-1.10714	4.60047477722E-14	6.43628324233E-13	yes	down	24.37	24.3	24.89	80.55	45.01	49.18	24.52	58.2467
ENSG00000120784	ZFP30	ZFP30 zinc finger protein [Source:HGNC Symbol;Acc:HGNC:29555]	3.23489	1.69372	0.00032508350612	0.00130963736215	yes	up	2.47	1	0.86	0.45	0.37	0.42	1.44333	0.413333
ENSG00000121039	RDH10	retinol dehydrogenase 10 [Source:HGNC Symbol;Acc:HGNC:19975]	2.69586	1.43074	2.40638247303E-34	1.2087149781E-32	yes	up	30.27	35.55	23.3	13.84	9.93	8.68	29.7067	10.8167
ENSG00000121068	TBX2	T-box transcription factor 2 [Source:HGNC Symbol;Acc:HGNC:11597]	0.17307	-2.53057	0.000117331577567	0.00051471718853	yes	down	0.12	0.07	0.05	0.61	0.44	0.52	0.08	0.523333
ENSG00000121104	FAM117A	family with sequence similarity 117 member A [Source:HGNC Symbol;Acc:HGNC:24179]	0.314652	-1.66817	7.47639087657E-29	2.82937867745E-27	yes	down	6.42	5.45	8.38	29.13	20.71	24.3	6.75	24.7133
ENSG00000121152	NCAPH	non-SMC condensin I complex subunit H [Source:HGNC Symbol;Acc:HGNC:1112]	2.0966	1.06805	3.62393517468E-34	1.81204957682E-32	yes	up	64.6	64.8	70.25	30.73	27.61	30.43	66.55	29.59
ENSG00000121211	MND1	meiotic nuclear divisions 1 [Source:HGNC Symbol;Acc:HGNC:24839]	3.43301	1.77947	5.98576444087E-11	6.09637695427E-10	yes	up	28.59	24.36	22.78	7.59	11.95	9.15	25.2433	9.56333
ENSG00000121335	PRB2	proline rich protein BstNI subfamily 2 [Source:HGNC Symbol;Acc:HGNC:9338]	30.7711	4.94351	1.0704777017E-16	1.86435206346E-15	yes	up	4.34	4.76	5.32	0.34	0.53	0.12	4.80667	0.33
ENSG00000121552	CSTA	cystatin A [Source:HGNC Symbol;Acc:HGNC:2481]	0.40539	-1.30262	0.000352709714772	0.00140886271574	yes	down	4.6	4.48	4.55	7.39	16.46	12.4	4.54333	12.0833
ENSG00000121743	GJA3	gap junction protein alpha 3 [Source:HGNC Symbol;Acc:HGNC:4277]	0.329347	-1.60232	1.23134759787E-41	8.58486222729E-40	yes	down	4.45	4.13	4.02	16.19	11.94	13.75	4.2	13.96
ENSG00000121897	LIAS	lipoic acid synthetase [Source:HGNC Symbol;Acc:HGNC:16429]	2.09102	1.06421	7.39029743126E-8	5.19837566926E-7	yes	up	9.65	10.82	9.72	4.62	5.32	3.56	10.0633	4.5
ENSG00000121989	ACVR2A	activin A receptor type 2A [Source:HGNC Symbol;Acc:HGNC:173]	0.322901	-1.63084	1.75546572023E-28	6.53157371766E-27	yes	down	5.73	8.26	4.15	12.66	14.23	17.09	6.04667	14.66
ENSG00000122378	PRXL2A	peroxiredoxin like 2A [Source:HGNC Symbol;Acc:HGNC:28651]	0.465041	-1.10457	2.92465601119E-12	3.39484361888E-11	yes	down	6.17	4.63	4.42	9.78	11.62	10.53	5.07333	10.6433
ENSG00000122507	BBS9	Bardet-Biedl syndrome 9 [Source:HGNC Symbol;Acc:HGNC:30000]	0.419282	-1.25401	3.44623132899E-13	4.38234514396E-12	yes	down	3.57	2.95	3.58	7.46	7.5	9.89	3.36667	8.28333
ENSG00000122644	ARL4A	ADP ribosylation factor like GTPase 4A [Source:HGNC Symbol;Acc:HGNC:695]	0.457719	-1.12747	8.0827689722E-14	1.09795499112E-12	yes	down	19.56	16.35	17.07	33.16	42.98	36.36	17.66	37.5
ENSG00000122733	PHF24	PHD finger protein 24 [Source:HGNC Symbol;Acc:HGNC:29180]	0.0854543169233	-3.5487	0.00164595718971	0.00568499101027	yes	down	0.01	0	0.03	0.22	0.18	0.1	0.0133333333333	0.166667
ENSG00000122877	EGR2	early growth response 2 [Source:HGNC Symbol;Acc:HGNC:3239]	0.358649	-1.47936	6.97264839176E-8	4.92183015351E-7	yes	down	1.05	1.18	0.9	3.21	2.84	3.07	1.04333	3.04
ENSG00000122952	ZWINT	ZW10 interacting kinetochore protein [Source:HGNC Symbol;Acc:HGNC:13195]	3.14725	1.65409	6.9922781372E-78	1.71707043456E-75	yes	up	228.57	221.01	226.19	80.18	81.88	79.48	225.257	80.5133
ENSG00000123080	CDKN2C	cyclin dependent kinase inhibitor 2C [Source:HGNC Symbol;Acc:HGNC:1789]	2.85692	1.51446	1.70982728181E-22	4.45623735321E-21	yes	up	15.36	15.01	16.43	5.99	5.05	6.65	15.6	5.89667
ENSG00000123104	ITPR2	inositol 1,4,5-trisphosphate receptor type 2 [Source:HGNC Symbol;Acc:HGNC:6181]	0.361196	-1.46915	1.46323088822E-46	1.21119347792E-44	yes	down	4.36	3.76	3.57	8.82	8.71	8.47	3.89667	8.66667
ENSG00000123136	DDX39A	DExD-box helicase 39A [Source:HGNC Symbol;Acc:HGNC:17821]	2.04335	1.03093	8.58607228084E-43	6.24213103549E-41	yes	up	174.54	169.68	175.71	107.81	87.44	90.17	173.31	95.14
ENSG00000123219	CENPK	centromere protein K [Source:HGNC Symbol;Acc:HGNC:29479]	3.64979	1.86781	8.87474010253E-22	2.2081189406E-20	yes	up	29.2	24.73	25.47	5.22	12.5	5.7	26.4667	7.80667
ENSG00000123243	ITIH5	inter-alpha-trypsin inhibitor heavy chain 5 [Source:HGNC Symbol;Acc:HGNC:21449]	5.17707	2.37214	1.40126915567E-8	1.08893985969E-7	yes	up	1.04	1.28	0.81	0.26	0.19	0.15	1.04333	0.2
ENSG00000123358	NR4A1	nuclear receptor subfamily 4 group A member 1 [Source:HGNC Symbol;Acc:HGNC:7980]	0.422859	-1.24175	4.71941667486E-17	8.4115990267E-16	yes	down	23.15	31.29	32.51	89.76	49.1	63.54	28.9833	67.4667
ENSG00000123405	NFE2	nuclear factor, erythroid 2 [Source:HGNC Symbol;Acc:HGNC:7780]	0.34663	-1.52853	4.11594400686E-8	2.9952742343E-7	yes	down	1.68	2.03	1.47	6.46	4.66	5.34	1.72667	5.48667
ENSG00000123416	TUBA1B	tubulin alpha 1b [Source:HGNC Symbol;Acc:HGNC:18809]	2.2371	1.16163	2.75704438353E-53	2.94364434398E-51	yes	up	1843.31	1871.35	1847.67	883.01	868.57	951.86	1854.11	901.147
ENSG00000123453	SARDH	sarcosine dehydrogenase [Source:HGNC Symbol;Acc:HGNC:10536]	0.384799	-1.37782	2.95547840347E-18	5.75498045771E-17	yes	down	4.56	4.4	4.8	17.9	12.34	12.13	4.58667	14.1233
ENSG00000123454	DBH	dopamine beta-hydroxylase [Source:HGNC Symbol;Acc:HGNC:2689]	0.180226	-2.47212	1.76721589903E-6	1.03710139629E-5	yes	down	0.31	0.16	0.21	2.09	1.27	0.82	0.226667	1.39333
ENSG00000123570	RAB9B	RAB9B, member RAS oncogene family [Source:HGNC Symbol;Acc:HGNC:14090]	0.191634	-2.38357	0.0167100211204	0.0446887919628	yes	down	0	0.06	0.06	0.14	0.28	0.26	0.04	0.226667
ENSG00000123600	METTL8	methyltransferase 8, methylcytidine [Source:HGNC Symbol;Acc:HGNC:25856]	2.02605	1.01867	2.07830221415E-11	2.2114856637E-10	yes	up	9.99	8.86	11.04	3.4	2.65	2.66	9.96333	2.90333
ENSG00000123843	C4BPB	complement component 4 binding protein beta [Source:HGNC Symbol;Acc:HGNC:1328]	77.6053	6.27808	2.13331617895E-12	2.51190308316E-11	yes	up	10.03	8.16	7.02	0.22	0	0.19	8.40333	0.136667
ENSG00000123933	MXD4	MAX dimerization protein 4 [Source:HGNC Symbol;Acc:HGNC:13906]	0.386965	-1.36973	7.84492604431E-29	2.95367479566E-27	yes	down	11.56	12.8	12.22	42.24	27.8	32.06	12.1933	34.0333
ENSG00000124097	HMGB1P1	high mobility group box 1 pseudogene 1 [Source:HGNC Symbol;Acc:HGNC:4993]	0.425668	-1.2322	0.000522103516143	0.00201414030551	yes	down	0.81	0.87	1.12	2.23	2.88	1.97	0.933333	2.36
ENSG00000124102	PI3	peptidase inhibitor 3 [Source:HGNC Symbol;Acc:HGNC:8947]	137.389	7.10212	4.50978594913E-8	3.26468323818E-7	yes	up	6.32	5.61	6.67	0	0	0	6.2	0
ENSG00000124107	SLPI	secretory leukocyte peptidase inhibitor [Source:HGNC Symbol;Acc:HGNC:11092]	4.35688	2.1233	2.2072183624E-15	3.49940696037E-14	yes	up	34.4	35.2	44.33	6.84	12.91	8.54	37.9767	9.43
ENSG00000124126	PREX1	phosphatidylinositol-3,4,5-trisphosphate dependent Rac exchange factor 1 [Source:HGNC Symbol;Acc:HGNC:32594]	0.346489	-1.52912	4.07644662092E-28	1.48424294512E-26	yes	down	2.78	2.88	2.68	11.06	7.27	8.03	2.78	8.78667
ENSG00000124207	CSE1L	chromosome segregation 1 like [Source:HGNC Symbol;Acc:HGNC:2431]	2.13232	1.09242	1.24712292894E-30	5.22020148721E-29	yes	up	81.28	78.88	81	38.4	40.54	43.01	80.3867	40.65
ENSG00000124602	UNC5CL	unc-5 family C-terminal like [Source:HGNC Symbol;Acc:HGNC:21203]	0.410075	-1.28604	5.12739429616E-7	3.24328967772E-6	yes	down	1.58	1.69	1.39	5.58	4.12	3.32	1.55333	4.34
ENSG00000124613	ZNF391	zinc finger protein 391 [Source:HGNC Symbol;Acc:HGNC:18779]	0.482628	-1.05102	0.00254058760821	0.00842327133648	yes	down	0.63	2.83	0.43	1.28	3.9	1.65	1.29667	2.27667
ENSG00000124743	KLHL31	kelch like family member 31 [Source:HGNC Symbol;Acc:HGNC:21353]	0.295295	-1.75977	3.75460980887E-6	2.10130745469E-5	yes	down	0.16	0.19	0.35	0.9	0.8	0.98	0.233333	0.893333
ENSG00000124762	CDKN1A	cyclin dependent kinase inhibitor 1A [Source:HGNC Symbol;Acc:HGNC:1784]	3.18282	1.67031	3.4489890176E-91	1.20993819489E-88	yes	up	580.5	606.88	603.65	240.39	172.02	200.43	597.01	204.28
ENSG00000124766	SOX4	SRY-box transcription factor 4 [Source:HGNC Symbol;Acc:HGNC:11200]	0.174095	-2.52205	2.412043083E-262	1.06617128355E-258	yes	down	75.22	78.19	78.54	553.55	428.04	474.9	77.3167	485.497
ENSG00000124788	ATXN1	ataxin 1 [Source:HGNC Symbol;Acc:HGNC:10548]	0.300175	-1.73612	9.77864102965E-127	5.84102014584E-124	yes	down	10.45	12.76	10.49	36.94	31.69	33.51	11.2333	34.0467
ENSG00000124882	EREG	epiregulin [Source:HGNC Symbol;Acc:HGNC:3443]	0.218334	-2.19539	9.67751698189E-132	6.11093722334E-129	yes	down	42.16	42.86	44.46	196.25	209.78	209.88	43.16	205.303
ENSG00000125319	HROB	homologous recombination factor with OB-fold [Source:HGNC Symbol;Acc:HGNC:28460]	2.62457	1.39208	1.2744828194E-15	2.04259208061E-14	yes	up	9.27	8.93	10.94	4.31	3.87	4.36	9.71333	4.18
ENSG00000125398	SOX9	SRY-box transcription factor 9 [Source:HGNC Symbol;Acc:HGNC:11204]	0.345154	-1.53469	2.41175695984E-57	2.99450789716E-55	yes	down	102.7	107.79	106.93	415.65	288.43	304.61	105.807	336.23
ENSG00000125409	TEKT3	tektin 3 [Source:HGNC Symbol;Acc:HGNC:14293]	0.233832	-2.09646	0.00745063681511	0.0220113	yes	down	0.23	0.1	0.26	1.55	1.78	1.05	0.196667	1.46
ENSG00000125450	NUP85	nucleoporin 85 [Source:HGNC Symbol;Acc:HGNC:8734]	2.08646	1.06106	5.32415866338E-38	3.16771743775E-36	yes	up	103.25	99.77	106.02	50.23	52.22	46.11	103.013	49.52
ENSG00000125454	SLC25A19	solute carrier family 25 member 19 [Source:HGNC Symbol;Acc:HGNC:14409]	2.52396	1.33569	2.54463192028E-24	7.47857846678E-23	yes	up	31.83	29.98	33.57	15.57	10.89	13.38	31.7933	13.28
ENSG00000125730	C3	complement C3 [Source:HGNC Symbol;Acc:HGNC:1318]	0.202101	-2.30685	5.73923048769E-15	8.75985725196E-14	yes	down	1.81	0.76	1.62	5.18	5.69	5.21	1.39667	5.36
ENSG00000125744	RTN2	reticulon 2 [Source:HGNC Symbol;Acc:HGNC:10468]	0.441404	-1.17983	1.84899854775E-14	2.67089652966E-13	yes	down	14.3	14.79	19.24	47.09	32.58	28.2	16.11	35.9567
ENSG00000125775	SDCBP2	syndecan binding protein 2 [Source:HGNC Symbol;Acc:HGNC:15756]	5.66038	2.5009	2.02788397775E-34	1.02324803179E-32	yes	up	20.94	20.93	18.03	5.78	3.05	3.41	19.9667	4.08
ENSG00000125841	NRSN2	neurensin 2 [Source:HGNC Symbol;Acc:HGNC:16229]	0.279895	-1.83704	0.0175935757627	0.0467575298138	yes	down	0.09	0.22	0.35	0.88	0.58	1.96	0.22	1.14
ENSG00000125848	FLRT3	fibronectin leucine rich transmembrane protein 3 [Source:HGNC Symbol;Acc:HGNC:3762]	3.86386	1.95004	7.75944548804E-13	9.55916971746E-12	yes	up	2.09	1.68	2.18	0.51	0.43	0.73	1.98333	0.556667
ENSG00000125850	OVOL2	ovo like zinc finger 2 [Source:HGNC Symbol;Acc:HGNC:15804]	4.1034	2.03682	2.18605990881E-11	2.3183354148E-10	yes	up	4.34	5.74	6.75	1.58	1.25	1.74	5.61	1.52333
ENSG00000125871	MGME1	mitochondrial genome maintenance exonuclease 1 [Source:HGNC Symbol;Acc:HGNC:16205]	2.05128	1.03652	4.02287718937E-25	1.23314297867E-23	yes	up	38.47	41.32	38.52	21.5	20.76	20.7	39.4367	20.9867
ENSG00000125872	LRRN4	leucine rich repeat neuronal 4 [Source:HGNC Symbol;Acc:HGNC:16208]	5.11941	2.35598	5.04344502681E-6	2.76539929908E-5	yes	up	0.79	1.24	1.01	0.24	0.14	0.21	1.01333	0.196667
ENSG00000125885	MCM8	minichromosome maintenance 8 homologous recombination repair factor [Source:HGNC Symbol;Acc:HGNC:16147]	2.8695	1.5208	1.64733280217E-59	2.16712513457E-57	yes	up	18.7	17.52	17.08	6.78	5.68	6.34	17.7667	6.26667
ENSG00000125931	CITED1	Cbp/p300 interacting transactivator with Glu/Asp rich carboxy-terminal domain 1 [Source:HGNC Symbol;Acc:HGNC:1986]	0.0729724069959	-3.77651	0	0	yes	down	45.45	40.73	46.78	735.94	771.7	769.71	44.32	759.117
ENSG00000126016	AMOT	angiomotin [Source:HGNC Symbol;Acc:HGNC:17810]	0.415977	-1.26542	6.09529181789E-29	2.32262145633E-27	yes	down	3.04	3.5	3.37	9.51	8.58	7.61	3.30333	8.56667
ENSG00000126106	TMEM53	transmembrane protein 53 [Source:HGNC Symbol;Acc:HGNC:26186]	0.476562	-1.06927	9.09685109093E-9	7.23199661729E-8	yes	down	6.15	5.74	6.33	14.15	11.34	15.2	6.07333	13.5633
ENSG00000126217	MCF2L	MCF.2 cell line derived transforming sequence like [Source:HGNC Symbol;Acc:HGNC:14576]	0.40317	-1.31054	7.72221197856E-26	2.48788056761E-24	yes	down	12.8	9.92	11.59	40.81	28.84	28.57	11.4367	32.74
ENSG00000126218	F10	coagulation factor X [Source:HGNC Symbol;Acc:HGNC:3528]	0.211731	-2.2397	2.0095314581E-39	1.28360273859E-37	yes	down	4.29	4.29	4.67	26.06	19.35	22.86	4.41667	22.7567
ENSG00000126246	IGFLR1	IGF like family receptor 1 [Source:HGNC Symbol;Acc:HGNC:23620]	3.16471	1.66207	1.09852354908E-5	5.7274048026E-5	yes	up	8	13.9	15.63	4.61	1.13	5.86	12.51	3.86667
ENSG00000126259	KIRREL2	kirre like nephrin family adhesion molecule 2 [Source:HGNC Symbol;Acc:HGNC:18816]	0.45715	-1.12926	0.000121981283882	0.000533631899263	yes	down	0.92	0.89	1.21	3.02	1.86	2.41	1.00667	2.43
ENSG00000126500	FLRT1	fibronectin leucine rich transmembrane protein 1 [Source:HGNC Symbol;Acc:HGNC:3760]	3.65149	1.86848	0.00582195447643	0.0177013	yes	up	0.36	0.25	0.4	0.06	0.08	0.15	0.336667	0.0966666666667
ENSG00000126709	IFI6	interferon alpha inducible protein 6 [Source:HGNC Symbol;Acc:HGNC:4054]	3.00261	1.58622	1.12987002602E-47	9.67878195547E-46	yes	up	162.68	175.22	160.22	57.75	63.08	60.18	166.04	60.3367
ENSG00000126882	FAM78A	family with sequence similarity 78 member A [Source:HGNC Symbol;Acc:HGNC:25465]	0.497883	-1.00612	1.58151048001E-8	1.2204246899E-7	yes	down	2.47	3.52	3.26	8.03	5.36	6.83	3.08333	6.74
ENSG00000126953	TIMM8A	translocase of inner mitochondrial membrane 8A [Source:HGNC Symbol;Acc:HGNC:11817]	2.40328	1.26501	6.00769741899E-13	7.47613291988E-12	yes	up	22.37	24.02	23.24	8.86	10.96	12.07	23.21	10.63
ENSG00000127084	FGD3	FYVE, RhoGEF and PH domain containing 3 [Source:HGNC Symbol;Acc:HGNC:16027]	2.02958	1.02118	6.04260966223E-7	3.78536610388E-6	yes	up	4.69	4.42	4.33	3.29	1.84	2.51	4.48	2.54667
ENSG00000127124	HIVEP3	HIVEP zinc finger 3 [Source:HGNC Symbol;Acc:HGNC:13561]	0.444703	-1.16908	2.7289321579E-18	5.32322415019E-17	yes	down	5.4	5.75	6.78	13.69	10.6	11.1	5.97667	11.7967
ENSG00000127129	EDN2	endothelin 2 [Source:HGNC Symbol;Acc:HGNC:3177]	10.1179	3.33883	6.71785730397E-6	3.6071760028E-5	yes	up	2.5	1.97	1.13	0.24	0.08	0.29	1.86667	0.203333
ENSG00000127152	BCL11B	BCL11 transcription factor B [Source:HGNC Symbol;Acc:HGNC:13222]	0.429229	-1.22018	3.76007763651E-7	2.41996143985E-6	yes	down	0.43	0.54	0.51	1.51	1.31	1.08	0.493333	1.3
ENSG00000127241	MASP1	MBL associated serine protease 1 [Source:HGNC Symbol;Acc:HGNC:6901]	0.11814	-3.08143	0.000236475225461	0.00097926530971	yes	down	0.06	0.02	0.04	0.54	0.72	0.48	0.04	0.58
ENSG00000127564	PKMYT1	protein kinase, membrane associated tyrosine/threonine 1 [Source:HGNC Symbol;Acc:HGNC:29650]	3.44459	1.78433	6.36590532444E-50	6.03832075431E-48	yes	up	74.4	78.12	77.84	32.69	19.05	26.13	76.7867	25.9567
ENSG00000127588	GNG13	G protein subunit gamma 13 [Source:HGNC Symbol;Acc:HGNC:14131]	0.346766	-1.52796	0.000158462036365	0.000678978182571	yes	down	1.97	1.3	2.28	4.01	6.39	6.78	1.85	5.72667
ENSG00000127824	TUBA4A	tubulin alpha 4a [Source:HGNC Symbol;Acc:HGNC:12407]	3.10917	1.63653	2.3741285753E-51	2.34243819833E-49	yes	up	39.86	44	48.34	16.29	15.99	16.4	44.0667	16.2267
ENSG00000127831	VIL1	villin 1 [Source:HGNC Symbol;Acc:HGNC:12690]	2.01543	1.01109	1.07505629577E-5	5.61034691682E-5	yes	up	1.97	1.47	1.75	1.6	0.97	1.3	1.73	1.29
ENSG00000127863	TNFRSF19	TNF receptor superfamily member 19 [Source:HGNC Symbol;Acc:HGNC:11915]	0.374413	-1.4173	9.57115186737E-30	3.79770246716E-28	yes	down	5.73	6.72	6.06	18.31	17.63	14.18	6.17	16.7067
ENSG00000127920	GNG11	G protein subunit gamma 11 [Source:HGNC Symbol;Acc:HGNC:4403]	199.89	7.64306	1.43026334863E-9	1.24941700664E-8	yes	up	0.89	1	0.86	0	0	0	0.916667	0
ENSG00000127928	GNGT1	G protein subunit gamma transducin 1 [Source:HGNC Symbol;Acc:HGNC:4411]	0.118558	-3.07633	0.00987392851965	0.0283162250699	yes	down	0	0.24	0.32	0.91	2.01	1.45	0.186667	1.45667
ENSG00000127990	SGCE	sarcoglycan epsilon [Source:HGNC Symbol;Acc:HGNC:10808]	0.4258	-1.23175	5.50978732142E-15	8.42128697031E-14	yes	down	7.83	7.44	8.18	19.84	26.01	21.24	7.81667	22.3633
ENSG00000128052	KDR	kinase insert domain receptor [Source:HGNC Symbol;Acc:HGNC:6307]	0.208526	-2.2617	9.0571425282E-5	0.000405699041378	yes	down	0.08	0.09	0.06	0.35	0.46	0.37	0.0766666666667	0.393333
ENSG00000128228	SDF2L1	stromal cell derived factor 2 like 1 [Source:HGNC Symbol;Acc:HGNC:10676]	2.07837	1.05545	1.94959862723E-14	2.8107031481E-13	yes	up	100.13	107.43	105.47	59.68	41.95	63.37	104.343	55
ENSG00000128242	GAL3ST1	galactose-3-O-sulfotransferase 1 [Source:HGNC Symbol;Acc:HGNC:24240]	0.275082	-1.86207	0.00302500669336	0.00985635750108	yes	down	0.39	0.59	0.37	2.35	1.78	2.21	0.45	2.11333
ENSG00000128266	GNAZ	G protein subunit alpha z [Source:HGNC Symbol;Acc:HGNC:4395]	0.325963	-1.61722	2.68146585666E-22	6.88305190454E-21	yes	down	4.24	5.8	6.6	23.24	14.22	16.06	5.54667	17.84
ENSG00000128271	ADORA2A	adenosine A2a receptor [Source:HGNC Symbol;Acc:HGNC:263]	0.439091	-1.18741	0.000775010461417	0.00287632346058	yes	down	1.31	1.08	2.14	4.85	2.7	2.56	1.51	3.37
ENSG00000128284	APOL3	apolipoprotein L3 [Source:HGNC Symbol;Acc:HGNC:14868]	24.2457	4.59966	0.00949082374233	0.0273441136135	yes	up	0.44	0.11	0.45	0	0	0	0.333333	0
ENSG00000128335	APOL2	apolipoprotein L2 [Source:HGNC Symbol;Acc:HGNC:619]	2.24636	1.16759	1.71583706864E-23	4.77603464157E-22	yes	up	26.77	38.52	31.79	15.11	12.86	11.75	32.36	13.24
ENSG00000128408	RIBC2	RIB43A domain with coiled-coils 2 [Source:HGNC Symbol;Acc:HGNC:13241]	2.98311	1.57682	7.9305576719E-18	1.50062718413E-16	yes	up	18.1	18.29	18.34	6.27	6.8	5.38	18.2433	6.15
ENSG00000128422	KRT17	keratin 17 [Source:HGNC Symbol;Acc:HGNC:6427]	23.6529	4.56395	0.000181146260752	0.000766662870332	yes	up	1.4	1.46	1.62	0	0.19	0.04	1.49333	0.0766666666667
ENSG00000128510	CPA4	carboxypeptidase A4 [Source:HGNC Symbol;Acc:HGNC:15740]	44.8485	5.48699	8.71962321236E-43	6.31843910218E-41	yes	up	9.63	8.11	7.24	0.09	0.12	0.41	8.32667	0.206667
ENSG00000128512	DOCK4	dedicator of cytokinesis 4 [Source:HGNC Symbol;Acc:HGNC:19192]	0.294138	-1.76544	4.3225238614E-38	2.59598097448E-36	yes	down	1.96	2.63	2.04	7.82	11.45	8.65	2.21	9.30667
ENSG00000128573	FOXP2	forkhead box P2 [Source:HGNC Symbol;Acc:HGNC:13875]	0.29108	-1.78051	0.00725273317093	0.0215042468219	yes	down	0.16	0.07	0.2	0.48	0.22	0.37	0.143333	0.356667
ENSG00000128655	PDE11A	phosphodiesterase 11A [Source:HGNC Symbol;Acc:HGNC:8773]	0.499651	-1.00101	0.0041051427277	0.0129759381329	yes	down	0.24	0.35	0.17	1	0.61	0.42	0.253333	0.676667
ENSG00000128849	CGNL1	cingulin like 1 [Source:HGNC Symbol;Acc:HGNC:25931]	0.318871	-1.64895	7.88142036672E-50	7.41222432021E-48	yes	down	2.7	2.57	2.57	9.6	8.42	8.27	2.61333	8.76333
ENSG00000128881	TTBK2	tau tubulin kinase 2 [Source:HGNC Symbol;Acc:HGNC:19141]	0.488927	-1.03231	7.60447104146E-20	1.65745970895E-18	yes	down	2.62	3.16	3.38	5.57	6.12	6.23	3.05333	5.97333
ENSG00000128918	ALDH1A2	aldehyde dehydrogenase 1 family member A2 [Source:HGNC Symbol;Acc:HGNC:15472]	0.165587	-2.59434	0.00472542055207	0.0146969490038	yes	down	0.29	0.2	0.44	2.28	2.52	0.88	0.31	1.89333
ENSG00000128965	CHAC1	ChaC glutathione specific gamma-glutamylcyclotransferase 1 [Source:HGNC Symbol;Acc:HGNC:28680]	0.361317	-1.46866	4.38196368069E-13	5.50886116649E-12	yes	down	9.62	8.79	8.05	29.24	30.98	18.01	8.82	26.0767
ENSG00000128973	CLN6	CLN6 transmembrane ER protein [Source:HGNC Symbol;Acc:HGNC:2077]	2.50625	1.32553	6.96689608336E-42	4.9036742146E-40	yes	up	44.72	48.02	47.9	21.04	16.86	20.58	46.88	19.4933
ENSG00000129009	ISLR	immunoglobulin superfamily containing leucine rich repeat [Source:HGNC Symbol;Acc:HGNC:6133]	8.51767	3.09046	0.00437487988538	0.0137440256357	yes	up	0.73	0.27	0.27	0.25	0	0.07	0.423333	0.106667
ENSG00000129028	THAP10	THAP domain containing 10 [Source:HGNC Symbol;Acc:HGNC:23193]	2.53431	1.34159	5.14238149044E-6	2.81107527381E-5	yes	up	4.49	3.01	3.36	1.88	1.55	1.26	3.62	1.56333
ENSG00000129167	TPH1	tryptophan hydroxylase 1 [Source:HGNC Symbol;Acc:HGNC:12008]	2.13697	1.09557	0.00777030203675	0.0228670366597	yes	up	0.93	0.52	0.93	0.21	0.78	0.46	0.793333	0.483333
ENSG00000129173	E2F8	E2F transcription factor 8 [Source:HGNC Symbol;Acc:HGNC:24727]	4.11859	2.04215	5.16671938107E-52	5.26219654567E-50	yes	up	15.24	12.98	15.56	4.13	2.97	3.71	14.5933	3.60333
ENSG00000129226	CD68	CD68 molecule [Source:HGNC Symbol;Acc:HGNC:1693]	16.7897	4.0695	9.87337346674E-16	1.59162237045E-14	yes	up	4.6	3.14	4.55	0.45	0.52	0.13	4.09667	0.366667
ENSG00000129451	KLK10	kallikrein related peptidase 10 [Source:HGNC Symbol;Acc:HGNC:6358]	3.73303	1.90035	2.38338383019E-80	6.12501930592E-78	yes	up	48.51	54.52	46	22.88	13.62	18.85	49.6767	18.45
ENSG00000129455	KLK8	kallikrein related peptidase 8 [Source:HGNC Symbol;Acc:HGNC:6369]	2.61238	1.38537	3.59754740558E-16	6.04634184112E-15	yes	up	56.72	70.39	80.62	31.55	40.79	28.63	69.2433	33.6567
ENSG00000129484	PARP2	poly(ADP-ribose) polymerase 2 [Source:HGNC Symbol;Acc:HGNC:272]	2.25812	1.17512	2.86517839025E-28	1.05363240604E-26	yes	up	60.53	56.7	60.98	29.44	30.25	29.27	59.4033	29.6533
ENSG00000129757	CDKN1C	cyclin dependent kinase inhibitor 1C [Source:HGNC Symbol;Acc:HGNC:1786]	0.213379	-2.22851	3.52586237055E-101	1.44305711577E-98	yes	down	16.78	17.04	16.74	87.26	72.34	86.43	16.8533	82.01
ENSG00000129946	SHC2	SHC adaptor protein 2 [Source:HGNC Symbol;Acc:HGNC:29869]	0.483712	-1.04778	6.10931832276E-7	3.82173915232E-6	yes	down	7.56	7.06	7.97	22.82	10.6	14.16	7.53	15.86
ENSG00000129990	SYT5	synaptotagmin 5 [Source:HGNC Symbol;Acc:HGNC:11513]	0.354708	-1.4953	6.99071485508E-6	3.74368279651E-5	yes	down	1.03	1.49	1.71	5.42	2.63	2.07	1.41	3.37333
ENSG00000130005	GAMT	guanidinoacetate N-methyltransferase [Source:HGNC Symbol;Acc:HGNC:4136]	2.02062	1.0148	1.44530106103E-19	3.10725668773E-18	yes	up	70.69	77	71.19	43.14	34.05	41.01	72.96	39.4
ENSG00000130066	SAT1	spermidine/spermine N1-acetyltransferase 1 [Source:HGNC Symbol;Acc:HGNC:10540]	0.496834	-1.00916	4.81039021006E-21	1.13583797043E-19	yes	down	136.76	121.97	127.64	272.03	308.34	258.59	128.79	279.653
ENSG00000130164	LDLR	low density lipoprotein receptor [Source:HGNC Symbol;Acc:HGNC:6547]	0.457826	-1.12713	2.53282983723E-39	1.6132009289E-37	yes	down	70.73	69.12	69.37	200.83	143.71	153.99	69.74	166.177
ENSG00000130204	TOMM40	translocase of outer mitochondrial membrane 40 [Source:HGNC Symbol;Acc:HGNC:18001]	2.07153	1.0507	1.19676686112E-28	4.48300752501E-27	yes	up	101.67	111.25	109.19	64.05	48.43	58.53	107.37	57.0033
ENSG00000130270	ATP8B3	ATPase phospholipid transporting 8B3 [Source:HGNC Symbol;Acc:HGNC:13535]	0.483096	-1.04962	4.14677650059E-13	5.22508024171E-12	yes	down	8.34	9.32	8.07	23.12	16.8	19.72	8.57667	19.88
ENSG00000130303	BST2	bone marrow stromal cell antigen 2 [Source:HGNC Symbol;Acc:HGNC:1119]	2.29443	1.19813	0.00444346739846	0.0139297975849	yes	up	2.98	3.46	4.36	1.42	1.95	1.73	3.6	1.7
ENSG00000130383	FUT5	fucosyltransferase 5 [Source:HGNC Symbol;Acc:HGNC:4016]	0.0406263673097	-4.62144	0.00991593071896	0.0284243819481	yes	down	0	0	0	0.41	0.09	0.18	0	0.226667
ENSG00000130433	CACNG6	calcium voltage-gated channel auxiliary subunit gamma 6 [Source:HGNC Symbol;Acc:HGNC:13625]	25.5126	4.67314	2.43391848366E-9	2.05627035197E-8	yes	up	1.66	2.22	1.21	0.04	0.05	0.18	1.69667	0.09
ENSG00000130508	PXDN	peroxidasin [Source:HGNC Symbol;Acc:HGNC:14966]	0.381755	-1.38928	2.37035037644E-46	1.9474049257E-44	yes	down	27.14	27.72	29.51	98.83	68.54	72.91	28.1233	80.0933
ENSG00000130513	GDF15	growth differentiation factor 15 [Source:HGNC Symbol;Acc:HGNC:30142]	7.24079	2.85615	1.40260902418E-280	7.74976551085E-277	yes	up	640.11	693.66	685.2	115.8	89.58	98.95	672.99	101.443
ENSG00000130600	H19	H19 imprinted maternally expressed transcript [Source:HGNC Symbol;Acc:HGNC:4713]	2.93138	1.55158	6.96337620629E-10	6.30727776784E-9	yes	up	6.37	6.13	5.09	2.58	1.59	2.44	5.86333	2.20333
ENSG00000130876	SLC7A10	solute carrier family 7 member 10 [Source:HGNC Symbol;Acc:HGNC:11058]	0.125462	-2.99467	0.000251321955813	0.00103338912473	yes	down	0.13	0.1	0.13	1.84	0.82	0.61	0.12	1.09
ENSG00000130940	CASZ1	castor zinc finger 1 [Source:HGNC Symbol;Acc:HGNC:26002]	0.482049	-1.05275	4.60132876193E-13	5.77478517703E-12	yes	down	5.25	4.43	4.48	15.92	9.06	7.69	4.72	10.89
ENSG00000131015	ULBP2	UL16 binding protein 2 [Source:HGNC Symbol;Acc:HGNC:14894]	2.09351	1.06592	1.91737924062E-20	4.33292419192E-19	yes	up	39.77	42.07	40.28	23.31	20.63	19.8	40.7067	21.2467
ENSG00000131016	AKAP12	A-kinase anchoring protein 12 [Source:HGNC Symbol;Acc:HGNC:370]	2.19101	1.13159	6.69768191589E-68	1.19375377438E-65	yes	up	150.73	148.74	155.51	83.45	72.99	69.74	151.66	75.3933
ENSG00000131067	GGT7	gamma-glutamyltransferase 7 [Source:HGNC Symbol;Acc:HGNC:4259]	0.404245	-1.3067	5.10093919699E-26	1.66769019516E-24	yes	down	9.28	11.28	9.4	33.49	23.85	24.63	9.98667	27.3233
ENSG00000131080	EDA2R	ectodysplasin A2 receptor [Source:HGNC Symbol;Acc:HGNC:17756]	38.9138	5.28221	0.000128157576882	0.000557561143047	yes	up	0.31	0.34	0.25	0.03	0	0	0.3	0.01
ENSG00000131153	GINS2	GINS complex subunit 2 [Source:HGNC Symbol;Acc:HGNC:24575]	2.5437	1.34693	1.57200510563E-31	6.87977917614E-30	yes	up	29.7	29.31	32.34	12.67	12.63	14.15	30.45	13.15
ENSG00000131242	RAB11FIP4	RAB11 family interacting protein 4 [Source:HGNC Symbol;Acc:HGNC:30267]	0.37532	-1.41381	3.21698833967E-51	3.15994041311E-49	yes	down	9.83	11.39	9.32	31.02	19.44	22.92	10.18	24.46
ENSG00000131389	SLC6A6	solute carrier family 6 member 6 [Source:HGNC Symbol;Acc:HGNC:11052]	0.252773	-1.98408	2.53617881728E-140	1.93283062209E-137	yes	down	20.74	20	20.45	93.4	76.07	73.68	20.3967	81.05
ENSG00000131459	GFPT2	glutamine-fructose-6-phosphate transaminase 2 [Source:HGNC Symbol;Acc:HGNC:4242]	0.494694	-1.01539	3.97059018692E-19	8.27868053973E-18	yes	down	8.66	8.53	9.7	23.7	17.72	23.16	8.96333	21.5267
ENSG00000131470	PSMC3IP	PSMC3 interacting protein [Source:HGNC Symbol;Acc:HGNC:17928]	2.7209	1.44409	4.05517090047E-45	3.18944242246E-43	yes	up	93.41	99.67	92.32	39.25	37.59	42.55	95.1333	39.7967
ENSG00000131724	IL13RA1	interleukin 13 receptor subunit alpha 1 [Source:HGNC Symbol;Acc:HGNC:5974]	0.419067	-1.25475	2.04225796022E-26	6.85956583265E-25	yes	down	12.96	11.54	11.41	28.66	33.51	31.56	11.97	31.2433
ENSG00000131737	KRT34	keratin 34 [Source:HGNC Symbol;Acc:HGNC:6452]	6.2649	2.64729	6.63845770965E-5	0.000304833895369	yes	up	1.18	1.27	1.35	0.29	0.33	0.05	1.26667	0.223333
ENSG00000131771	PPP1R1B	protein phosphatase 1 regulatory inhibitor subunit 1B [Source:HGNC Symbol;Acc:HGNC:9287]	0.425556	-1.23258	0.00638785566085	0.0192131189385	yes	down	0.59	1.05	0.62	2.41	2.22	1.64	0.753333	2.09
ENSG00000131849	ZNF132	zinc finger protein 132 [Source:HGNC Symbol;Acc:HGNC:12916]	2.14809	1.10306	5.02601070758E-6	2.75805831638E-5	yes	up	3.38	3.46	2.85	1.46	1.74	1.46	3.23	1.55333
ENSG00000131969	ABHD12B	abhydrolase domain containing 12B [Source:HGNC Symbol;Acc:HGNC:19837]	2.32522	1.21737	5.63725306827E-5	0.000261576590514	yes	up	8.96	9.15	7.2	4.3	3.91	3.55	8.43667	3.92
ENSG00000132003	ZSWIM4	zinc finger SWIM-type containing 4 [Source:HGNC Symbol;Acc:HGNC:25704]	0.272728	-1.87447	2.21070083765E-30	9.18396601745E-29	yes	down	2.91	3.18	3.05	16.39	9.71	10.63	3.04667	12.2433
ENSG00000132010	ZNF20	zinc finger protein 20 [Source:HGNC Symbol;Acc:HGNC:12992]	0.440423	-1.18304	0.000295350683021	0.00120013705561	yes	down	0.59	1.19	0.8	3.53	3.11	2.65	0.86	3.09667
ENSG00000132170	PPARG	peroxisome proliferator activated receptor gamma [Source:HGNC Symbol;Acc:HGNC:9236]	2.48354	1.3124	1.25920584591E-10	1.23907873555E-9	yes	up	11.54	11.81	9.48	4.91	5.31	3.66	10.9433	4.62667
ENSG00000132196	HSD17B7	hydroxysteroid 17-beta dehydrogenase 7 [Source:HGNC Symbol;Acc:HGNC:5215]	0.435494	-1.19928	1.377174298E-21	3.37064553267E-20	yes	down	18.33	22	20.21	46.21	50.11	51.7	20.18	49.34
ENSG00000132199	ENOSF1	enolase superfamily member 1 [Source:HGNC Symbol;Acc:HGNC:30365]	2.13319	1.09301	1.57163806385E-26	5.32741914865E-25	yes	up	29.89	37.31	28.22	14.85	15.11	11.71	31.8067	13.89
ENSG00000132274	TRIM22	tripartite motif containing 22 [Source:HGNC Symbol;Acc:HGNC:16379]	4.97904	2.31587	3.69045828597E-29	1.41848380136E-27	yes	up	9.05	8.98	7.85	3.72	2.29	3.36	8.62667	3.12333
ENSG00000132386	SERPINF1	serpin family F member 1 [Source:HGNC Symbol;Acc:HGNC:8824]	0.223992	-2.15848	1.33923254698E-22	3.51524685521E-21	yes	down	5.12	4.85	5.2	23.86	18.45	21.03	5.05667	21.1133
ENSG00000132510	KDM6B	lysine demethylase 6B [Source:HGNC Symbol;Acc:HGNC:29012]	0.473494	-1.07858	5.95743431261E-12	6.6665952275E-11	yes	down	15.63	11.24	16.26	36.47	20.48	27.85	14.3767	28.2667
ENSG00000132622	HSPA12B	heat shock protein family A (Hsp70) member 12B [Source:HGNC Symbol;Acc:HGNC:16193]	0.359311	-1.4767	0.00533012627562	0.0163454	yes	down	0.28	0.27	0.24	1.1	0.41	0.92	0.263333	0.81
ENSG00000132640	BTBD3	BTB domain containing 3 [Source:HGNC Symbol;Acc:HGNC:15854]	0.365143	-1.45347	1.64362745438E-74	3.63258103693E-72	yes	down	26.57	24.69	26.83	80.92	84.81	75.97	26.03	80.5667
ENSG00000132646	PCNA	proliferating cell nuclear antigen [Source:HGNC Symbol;Acc:HGNC:8729]	3.14779	1.65434	1.41568100598E-59	1.873530893E-57	yes	up	598.47	587.56	573.63	180.79	207.32	217.23	586.553	201.78
ENSG00000132677	RHBG	Rh family B glycoprotein [Source:HGNC Symbol;Acc:HGNC:14572]	0.453086	-1.14214	6.59006221484E-7	4.10735941935E-6	yes	down	4.67	4.83	3.83	15.88	8.13	10.85	4.44333	11.62
ENSG00000132702	HAPLN2	hyaluronan and proteoglycan link protein 2 [Source:HGNC Symbol;Acc:HGNC:17410]	0.0523581717911	-4.25544	0.00684336696325	0.0204468369954	yes	down	0	0.16	0	1.86	0.58	0.33	0.0533333333333	0.923333
ENSG00000132744	ACY3	aminoacylase 3 [Source:HGNC Symbol;Acc:HGNC:24104]	0.416353	-1.26412	0.00407689135478	0.0128940148586	yes	down	1.12	0.73	0.87	2.31	2.17	2.35	0.906667	2.27667
ENSG00000132768	DPH2	diphthamide biosynthesis 2 [Source:HGNC Symbol;Acc:HGNC:3004]	2.02785	1.01995	1.18971052665E-25	3.76701896125E-24	yes	up	53.01	58.12	50.44	31.54	26.78	26.86	53.8567	28.3933
ENSG00000132849	PATJ	PATJ crumbs cell polarity complex component [Source:HGNC Symbol;Acc:HGNC:28881]	0.452497	-1.14402	3.11461887259E-49	2.80964047768E-47	yes	down	21.88	16.12	19.19	46.54	46.85	42.77	19.0633	45.3867
ENSG00000132938	MTUS2	microtubule associated scaffold protein 2 [Source:HGNC Symbol;Acc:HGNC:20595]	0.379343	-1.39843	0.000914972985857	0.00334466059551	yes	down	0.35	0.18	0.67	0.81	0.8	1.03	0.4	0.88
ENSG00000133059	DSTYK	dual serine/threonine and tyrosine protein kinase [Source:HGNC Symbol;Acc:HGNC:29043]	0.364186	-1.45725	1.52626759902E-57	1.91659319352E-55	yes	down	4.8	4.82	4.99	14.97	14.52	14.25	4.87	14.58
ENSG00000133069	TMCC2	transmembrane and coiled-coil domain family 2 [Source:HGNC Symbol;Acc:HGNC:24239]	0.378501	-1.40163	2.5196014485E-22	6.49774931309E-21	yes	down	7.91	7.27	7.38	26.66	17.35	19.52	7.52	21.1767
ENSG00000133083	DCLK1	doublecortin like kinase 1 [Source:HGNC Symbol;Acc:HGNC:2700]	10.3626	3.37332	9.68948583335E-57	1.17020396941E-54	yes	up	5.04	5.17	4.88	0.57	0.46	0.51	5.03	0.513333
ENSG00000133106	EPSTI1	epithelial stromal interaction 1 [Source:HGNC Symbol;Acc:HGNC:16465]	2.11544	1.08096	0.00400241587227	0.0126766112343	yes	up	1.19	1.43	1.66	1.74	1.39	1.24	1.42667	1.45667
ENSG00000133116	KL	klotho [Source:HGNC Symbol;Acc:HGNC:6344]	44.6583	5.48086	0.000323664447173	0.0013043960516	yes	up	0.12	0.12	0.2	0	0	0	0.146667	0
ENSG00000133119	RFC3	replication factor C subunit 3 [Source:HGNC Symbol;Acc:HGNC:9971]	2.78074	1.47547	9.03739356379E-28	3.23720316294E-26	yes	up	26.18	23.83	27.16	9.24	11.72	9.34	25.7233	10.1
ENSG00000133135	RNF128	ring finger protein 128 [Source:HGNC Symbol;Acc:HGNC:21153]	0.343208	-1.54285	5.68257007822E-28	2.05886034916E-26	yes	down	4.09	4.12	3.99	13.49	12.85	12.27	4.06667	12.87
ENSG00000133216	EPHB2	EPH receptor B2 [Source:HGNC Symbol;Acc:HGNC:3393]	0.450326	-1.15096	8.32380577096E-26	2.67390161837E-24	yes	down	11.26	11	11.65	31.06	18.64	23.5	11.3033	24.4
ENSG00000133243	BTBD2	BTB domain containing 2 [Source:HGNC Symbol;Acc:HGNC:15504]	0.497557	-1.00707	3.84819243304E-16	6.45287564207E-15	yes	down	31.48	37.01	36.84	94.02	62.56	69.62	35.11	75.4
ENSG00000133302	SLF1	SMC5-SMC6 complex localization factor 1 [Source:HGNC Symbol;Acc:HGNC:25408]	2.64813	1.40497	2.64733789729E-27	9.28711347113E-26	yes	up	7.53	8.19	7.74	3.94	3.32	3.49	7.82	3.58333
ENSG00000133315	MACROD1	mono-ADP ribosylhydrolase 1 [Source:HGNC Symbol;Acc:HGNC:29598]	0.490691	-1.02711	2.92243243992E-9	2.44099317289E-8	yes	down	9.13	8.94	10.58	23.14	17.83	19.14	9.55	20.0367
ENSG00000133401	PDZD2	PDZ domain containing 2 [Source:HGNC Symbol;Acc:HGNC:18486]	0.23314	-2.10073	2.54800361769E-9	2.14817692225E-8	yes	down	0.33	0.25	0.23	1.05	0.82	0.88	0.27	0.916667
ENSG00000133636	NTS	neurotensin [Source:HGNC Symbol;Acc:HGNC:8038]	0.0515136613088	-4.2789	4.76356473409E-9	3.89491469434E-8	yes	down	0.07	0.28	0.14	2.79	2.93	3.4	0.163333	3.04
ENSG00000133665	DYDC2	DPY30 domain containing 2 [Source:HGNC Symbol;Acc:HGNC:23468]	0.22912	-2.12583	0.0148190890044	0.0402800007486	yes	down	0.27	0.05	0.81	0.45	1.05	0.48	0.376667	0.66
ENSG00000133687	TMTC1	transmembrane O-mannosyltransferase targeting cadherins 1 [Source:HGNC Symbol;Acc:HGNC:24099]	0.462262	-1.11322	6.55235429097E-10	5.9447283327E-9	yes	down	1.23	0.81	0.86	1.95	2.04	1.73	0.966667	1.90667
ENSG00000133874	RNF122	ring finger protein 122 [Source:HGNC Symbol;Acc:HGNC:21147]	0.470599	-1.08743	8.39415146969E-13	1.02951798908E-11	yes	down	8.53	9.29	11.77	26.1	19.26	23.31	9.86333	22.89
ENSG00000134030	CTIF	cap binding complex dependent translation initiation factor [Source:HGNC Symbol;Acc:HGNC:23925]	0.339655	-1.55786	7.60743755939E-31	3.22710129559E-29	yes	down	7.83	5.31	6.21	32.91	14.75	19.29	6.45	22.3167
ENSG00000134121	CHL1	cell adhesion molecule L1 like [Source:HGNC Symbol;Acc:HGNC:1939]	26.3453	4.71948	0.00796908117395	0.0233835187235	yes	up	0.04	0.02	0.33	0	0	0	0.13	0
ENSG00000134198	TSPAN2	tetraspanin 2 [Source:HGNC Symbol;Acc:HGNC:20659]	0.316701	-1.65881	2.05965524158E-5	0.000102964126881	yes	down	0.85	1.02	1.04	2.65	3.04	1.09	0.97	2.26
ENSG00000134242	PTPN22	protein tyrosine phosphatase non-receptor type 22 [Source:HGNC Symbol;Acc:HGNC:9652]	2.07195	1.05099	0.00971473454501	0.0279346016366	yes	up	1.42	1.44	1.34	1.21	0.55	0.31	1.4	0.69
ENSG00000134294	SLC38A2	solute carrier family 38 member 2 [Source:HGNC Symbol;Acc:HGNC:13448]	0.3786	-1.40125	4.43166576322E-59	5.7614261784E-57	yes	down	66.25	57.82	64.71	165.41	171.18	161.28	62.9267	165.957
ENSG00000134318	ROCK2	Rho associated coiled-coil containing protein kinase 2 [Source:HGNC Symbol;Acc:HGNC:10252]	0.328104	-1.60778	4.2543659542E-87	1.30591308269E-84	yes	down	28.24	24.32	26.59	85.89	94.47	87.79	26.3833	89.3833
ENSG00000134324	LPIN1	lipin 1 [Source:HGNC Symbol;Acc:HGNC:13345]	0.281295	-1.82984	8.88356596656E-73	1.83491300399E-70	yes	down	10.08	15.04	8.99	33.37	26.64	35.67	11.37	31.8933
ENSG00000134326	CMPK2	cytidine/uridine monophosphate kinase 2 [Source:HGNC Symbol;Acc:HGNC:27015]	4.11971	2.04254	2.66725905442E-10	2.54310148238E-9	yes	up	2.93	2.27	3.32	0.7	1.07	0.83	2.84	0.866667
ENSG00000134369	NAV1	neuron navigator 1 [Source:HGNC Symbol;Acc:HGNC:15989]	0.48049	-1.05742	6.78777021458E-32	3.04428870313E-30	yes	down	7.3	6.87	8.68	20.03	16.65	17.77	7.61667	18.15
ENSG00000134398	ERN2	endoplasmic reticulum to nucleus signaling 2 [Source:HGNC Symbol;Acc:HGNC:16942]	0.371825	-1.4273	7.42754202633E-5	0.000338047994901	yes	down	0.7	1.07	1.65	4.41	3.56	2.35	1.14	3.44
ENSG00000134531	EMP1	epithelial membrane protein 1 [Source:HGNC Symbol;Acc:HGNC:3333]	4.81366	2.26713	1.09306193897E-115	5.49040043483E-113	yes	up	58.24	61.8	60.01	11.89	12.52	12.49	60.0167	12.3
ENSG00000134539	KLRD1	killer cell lectin like receptor D1 [Source:HGNC Symbol;Acc:HGNC:6378]	0.404349	-1.30633	5.23284910338E-5	0.000244505704088	yes	down	0.2	0.13	0.23	0.31	0.37	0.44	0.186667	0.373333
ENSG00000134571	MYBPC3	myosin binding protein C3 [Source:HGNC Symbol;Acc:HGNC:7551]	11.7332	3.55253	0.000267581121587	0.00109433944637	yes	up	0.27	0.31	0.24	0	0.04	0.04	0.273333	0.0266666666667
ENSG00000134574	DDB2	damage specific DNA binding protein 2 [Source:HGNC Symbol;Acc:HGNC:2718]	2.53692	1.34308	3.97347708277E-55	4.52669159826E-53	yes	up	109.72	103.87	104	49.99	41.83	41.59	105.863	44.47
ENSG00000134588	USP26	ubiquitin specific peptidase 26 [Source:HGNC Symbol;Acc:HGNC:13485]	0.0688361061523	-3.86069	0.0185680127308	0.0489119963485	yes	down	0	0.01	0	0.05	0.09	0.09	0.00333333333333	0.0766666666667
ENSG00000134698	AGO4	argonaute RISC component 4 [Source:HGNC Symbol;Acc:HGNC:18424]	0.396796	-1.33353	6.14246406128E-35	3.17926459528E-33	yes	down	5.26	6.44	3.89	12.16	13.34	11.48	5.19667	12.3267
ENSG00000134755	DSC2	desmocollin 2 [Source:HGNC Symbol;Acc:HGNC:3036]	0.488283	-1.03421	8.7064219823E-38	5.11757000614E-36	yes	down	29.68	26.68	26.58	57.32	58.33	54.11	27.6467	56.5867
ENSG00000134802	SLC43A3	solute carrier family 43 member 3 [Source:HGNC Symbol;Acc:HGNC:17466]	2.74492	1.45677	9.47420465595E-38	5.55409541383E-36	yes	up	29.77	31.06	25.63	12.69	9.93	11.97	28.82	11.53
ENSG00000134827	TCN1	transcobalamin 1 [Source:HGNC Symbol;Acc:HGNC:11652]	5.4844	2.45533	2.27255643922E-9	1.92509658349E-8	yes	up	3.63	3.49	3.15	0.76	0.52	1.23	3.42333	0.836667
ENSG00000134986	NREP	neuronal regeneration related protein [Source:HGNC Symbol;Acc:HGNC:16834]	0.477384	-1.06678	1.40919442128E-17	2.62159982363E-16	yes	down	10.84	10.75	11.45	24.06	23.95	21.81	11.0133	23.2733
ENSG00000135046	ANXA1	annexin A1 [Source:HGNC Symbol;Acc:HGNC:533]	5.25171	2.39279	1.06498972645E-107	5.00794424344E-105	yes	up	298.21	273.78	284.31	53.45	65.71	57.78	285.433	58.98
ENSG00000135048	CEMIP2	cell migration inducing hyaluronidase 2 [Source:HGNC Symbol;Acc:HGNC:11869]	2.26637	1.18038	1.73494068124E-45	1.37927784158E-43	yes	up	37.37	39.02	40.49	19.19	19.28	18.62	38.96	19.03
ENSG00000135074	ADAM19	ADAM metallopeptidase domain 19 [Source:HGNC Symbol;Acc:HGNC:197]	0.303766	-1.71897	1.36000878772E-96	5.18233693405E-94	yes	down	17.05	15.42	17.94	71.67	58.45	57.85	16.8033	62.6567
ENSG00000135083	CCNJL	cyclin J like [Source:HGNC Symbol;Acc:HGNC:25876]	0.454179	-1.13867	9.12107743495E-23	2.42289582199E-21	yes	down	6.72	7.36	6.39	24.89	15.06	17.32	6.82333	19.09
ENSG00000135116	HRK	harakiri, BCL2 interacting protein [Source:HGNC Symbol;Acc:HGNC:5185]	2.17294	1.11965	8.70286049423E-5	0.000391006120917	yes	up	1.23	1.02	1.7	0.47	0.55	0.6	1.31667	0.54
ENSG00000135185	TMEM243	transmembrane protein 243 [Source:HGNC Symbol;Acc:HGNC:21707]	2.01954	1.01403	6.29883000735E-8	4.47478116337E-7	yes	up	16.9	15.8	17.68	9.49	8.04	10.29	16.7933	9.27333
ENSG00000135205	CCDC146	coiled-coil domain containing 146 [Source:HGNC Symbol;Acc:HGNC:29296]	0.40466	-1.30522	7.07323691021E-14	9.70363804796E-13	yes	down	2.89	4.46	4.89	13.66	9.89	13.63	4.08	12.3933
ENSG00000135272	MDFIC	MyoD family inhibitor domain containing [Source:HGNC Symbol;Acc:HGNC:28870]	2.66307	1.41309	3.76079487804E-13	4.7659018119E-12	yes	up	3.88	3.83	5.74	2.13	1.02	2.44	4.48333	1.86333
ENSG00000135336	ORC3	origin recognition complex subunit 3 [Source:HGNC Symbol;Acc:HGNC:8489]	2.41708	1.27327	1.20674327367E-24	3.62367297439E-23	yes	up	24.63	24.59	25.54	11.04	12.3	11.81	24.92	11.7167
ENSG00000135365	PHF21A	PHD finger protein 21A [Source:HGNC Symbol;Acc:HGNC:24156]	0.439333	-1.18661	1.25987008336E-32	5.8743436102E-31	yes	down	10.93	9.79	10.02	30.2	24.53	26.82	10.2467	27.1833
ENSG00000135424	ITGA7	integrin subunit alpha 7 [Source:HGNC Symbol;Acc:HGNC:6143]	0.47532	-1.07303	5.79372834141E-34	2.87101323035E-32	yes	down	21.78	24.46	25.95	61.5	44.72	50.43	24.0633	52.2167
ENSG00000135447	PPP1R1A	protein phosphatase 1 regulatory inhibitor subunit 1A [Source:HGNC Symbol;Acc:HGNC:9286]	0.392696	-1.34851	8.48465877843E-9	6.76721196904E-8	yes	down	2.21	2.59	2.74	6.76	7.29	6.88	2.51333	6.97667
ENSG00000135480	KRT7	keratin 7 [Source:HGNC Symbol;Acc:HGNC:6445]	41.8487	5.38711	6.96672820411E-110	3.34721000085E-107	yes	up	38.85	38.53	36.2	1.3	0.72	1.13	37.86	1.05
ENSG00000135547	HEY2	hes related family bHLH transcription factor with YRPW motif 2 [Source:HGNC Symbol;Acc:HGNC:4881]	0.2728	-1.87409	0.000115005317255	0.00050511377517	yes	down	0.53	0.11	0.56	2.06	1.58	1.21	0.4	1.61667
ENSG00000135604	STX11	syntaxin 11 [Source:HGNC Symbol;Acc:HGNC:11429]	2.74555	1.45709	0.000717709779084	0.00268394311803	yes	up	1.2	1.21	1.37	1.02	0.58	0.26	1.26	0.62
ENSG00000135679	MDM2	MDM2 proto-oncogene [Source:HGNC Symbol;Acc:HGNC:6973]	2.1934	1.13317	5.02054097408E-56	5.93363508386E-54	yes	up	161.94	143.74	148.4	63.59	64.77	62.46	151.36	63.6067
ENSG00000135763	URB2	URB2 ribosome biogenesis homolog [Source:HGNC Symbol;Acc:HGNC:28967]	2.00446	1.00322	1.03596362571E-20	2.38498250957E-19	yes	up	12.05	10.04	10.96	7.1	5.64	6.45	11.0167	6.39667
ENSG00000135821	GLUL	glutamate-ammonia ligase [Source:HGNC Symbol;Acc:HGNC:4341]	0.449076	-1.15497	7.56928756251E-69	1.4057884405E-66	yes	down	144.74	134.26	130.91	357.15	302.69	328.86	136.637	329.567
ENSG00000135925	WNT10A	Wnt family member 10A [Source:HGNC Symbol;Acc:HGNC:13829]	2.34834	1.23164	0.00426102613093	0.0134206838421	yes	up	2.36	1.46	2.93	1.42	0.57	0.63	2.25	0.873333
ENSG00000135960	EDAR	ectodysplasin A receptor [Source:HGNC Symbol;Acc:HGNC:2895]	0.392549	-1.34906	1.1952189875E-32	5.58467967075E-31	yes	down	5.81	6.62	6.03	17.85	15.55	17.89	6.15333	17.0967
ENSG00000136003	ISCU	iron-sulfur cluster assembly enzyme [Source:HGNC Symbol;Acc:HGNC:29882]	2.07917	1.05601	2.79223366138E-25	8.60685580896E-24	yes	up	103.52	97.27	98.72	48.06	49.12	54.37	99.8367	50.5167
ENSG00000136010	ALDH1L2	aldehyde dehydrogenase 1 family member L2 [Source:HGNC Symbol;Acc:HGNC:26777]	0.45923	-1.12271	0.000277154490558	0.00113056319598	yes	down	0.43	0.58	0.55	1.06	1.59	1.92	0.52	1.52333
ENSG00000136059	VILL	villin like [Source:HGNC Symbol;Acc:HGNC:30906]	2.22891	1.15634	9.88040338087E-5	0.000439723711479	yes	up	3.62	3.73	3.58	1.32	1.29	1.36	3.64333	1.32333
ENSG00000136158	SPRY2	sprouty RTK signaling antagonist 2 [Source:HGNC Symbol;Acc:HGNC:11270]	0.378394	-1.40204	1.91791585089E-36	1.05969645551E-34	yes	down	10.29	11.69	10.68	32.38	31.6	30.8	10.8867	31.5933
ENSG00000136231	IGF2BP3	insulin like growth factor 2 mRNA binding protein 3 [Source:HGNC Symbol;Acc:HGNC:28868]	0.452676	-1.14345	3.85961267595E-24	1.12534696242E-22	yes	down	15.55	13.3	18.36	28.75	38.99	33.91	15.7367	33.8833
ENSG00000136352	NKX2-1	NK2 homeobox 1 [Source:HGNC Symbol;Acc:HGNC:11825]	0.425088	-1.23417	0.000998090624183	0.00362391997455	yes	down	0.79	0.72	0.64	2.5	1.68	1.53	0.716667	1.90333
ENSG00000136367	ZFHX2	zinc finger homeobox 2 [Source:HGNC Symbol;Acc:HGNC:20152]	0.409156	-1.28928	1.87959688854E-13	2.46241676548E-12	yes	down	0.96	2.28	1.47	3.69	2.91	3.43	1.57	3.34333
ENSG00000136378	ADAMTS7	ADAM metallopeptidase with thrombospondin type 1 motif 7 [Source:HGNC Symbol;Acc:HGNC:223]	0.367844	-1.44283	1.68202992276E-24	4.99657840362E-23	yes	down	15.39	15.48	15.75	60.03	34.54	40.6	15.54	45.0567
ENSG00000136490	LIMD2	LIM domain containing 2 [Source:HGNC Symbol;Acc:HGNC:28142]	0.330794	-1.59599	1.46599901621E-23	4.1064694876E-22	yes	down	8.35	6.16	6.46	29.89	20.24	23.76	6.99	24.63
ENSG00000136492	BRIP1	BRCA1 interacting helicase 1 [Source:HGNC Symbol;Acc:HGNC:20473]	2.18982	1.13082	6.07215200657E-22	1.53372150282E-20	yes	up	15.67	16.84	17.67	7.6	8.45	8.32	16.7267	8.12333
ENSG00000136531	SCN2A	sodium voltage-gated channel alpha subunit 2 [Source:HGNC Symbol;Acc:HGNC:10588]	7.16061	2.84008	9.24142590904E-8	6.43290563829E-7	yes	up	0.39	0.33	0.49	0.03	0.37	0.03	0.403333	0.143333
ENSG00000136541	ERMN	ermin [Source:HGNC Symbol;Acc:HGNC:29208]	0.0130364804402	-6.2613	1.24183786898E-6	7.45203875705E-6	yes	down	0	0.07	0	1.67	1.52	1.05	0.0233333333333	1.41333
ENSG00000136542	GALNT5	polypeptide N-acetylgalactosaminyltransferase 5 [Source:HGNC Symbol;Acc:HGNC:4127]	11.3332	3.50249	4.82729702762E-137	3.55626972025E-134	yes	up	6.16	6.11	6.97	0.58	0.64	0.73	6.41333	0.65
ENSG00000136560	TANK	TRAF family member associated NFKB activator [Source:HGNC Symbol;Acc:HGNC:11562]	0.446115	-1.16451	1.91640361083E-31	8.33748744154E-30	yes	down	36.54	32.33	35.18	67.66	74.85	71.52	34.6833	71.3433
ENSG00000136603	SKIL	SKI like proto-oncogene [Source:HGNC Symbol;Acc:HGNC:10897]	0.408271	-1.2924	7.6927060729E-21	1.79531675731E-19	yes	down	4.86	3.94	5.19	10.27	13.72	10.95	4.66333	11.6467
ENSG00000136810	TXN	thioredoxin [Source:HGNC Symbol;Acc:HGNC:12435]	2.64846	1.40515	5.12210101259E-25	1.56791626703E-23	yes	up	604.19	607.55	589.7	197.76	286.28	252.97	600.48	245.67
ENSG00000136824	SMC2	structural maintenance of chromosomes 2 [Source:HGNC Symbol;Acc:HGNC:14011]	2.17095	1.11833	1.48153774117E-24	4.41882127092E-23	yes	up	15.01	13.37	13.72	6.74	6.5	7.11	14.0333	6.78333
ENSG00000136859	ANGPTL2	angiopoietin like 2 [Source:HGNC Symbol;Acc:HGNC:490]	0.193553	-2.3692	0.0140036987871	0.0383418913398	yes	down	0.09	0	0.07	0.18	0.45	0.26	0.0533333333333	0.296667
ENSG00000136883	KIF12	kinesin family member 12 [Source:HGNC Symbol;Acc:HGNC:21495]	0.222118	-2.1706	2.93670191286E-19	6.18133799773E-18	yes	down	1.93	2.23	2.65	12.39	11.41	7.37	2.27	10.39
ENSG00000136960	ENPP2	ectonucleotide pyrophosphatase/phosphodiesterase 2 [Source:HGNC Symbol;Acc:HGNC:3357]	0.113056	-3.14489	5.03891125567E-5	0.000235992747747	yes	down	0.2	0.19	0.05	1.23	1.39	0.52	0.146667	1.04667
ENSG00000136982	DSCC1	DNA replication and sister chromatid cohesion 1 [Source:HGNC Symbol;Acc:HGNC:24453]	2.60172	1.37946	3.97045399633E-38	2.39756840909E-36	yes	up	48.82	50.01	51.41	19.66	21.69	20.18	50.08	20.51
ENSG00000136997	MYC	MYC proto-oncogene, bHLH transcription factor [Source:HGNC Symbol;Acc:HGNC:7553]	2.85217	1.51206	4.34889293112E-44	3.30291693027E-42	yes	up	41.16	39.96	43.76	18.42	12.65	15.53	41.6267	15.5333
ENSG00000136999	CCN3	cellular communication network factor 3 [Source:HGNC Symbol;Acc:HGNC:7885]	2.35601	1.23635	2.48457439149E-9	2.09666203231E-8	yes	up	8.3	6.79	5.77	3.23	2.55	2.8	6.95333	2.86
ENSG00000137171	KLC4	kinesin light chain 4 [Source:HGNC Symbol;Acc:HGNC:21624]	0.44071	-1.1821	2.50251170703E-14	3.58212508013E-13	yes	down	9.03	7.68	5.65	20.58	15.9	16.64	7.45333	17.7067
ENSG00000137267	TUBB2A	tubulin beta 2A class IIa [Source:HGNC Symbol;Acc:HGNC:12412]	3.41083	1.77012	4.46742455972E-86	1.3342506783E-83	yes	up	184.05	198.44	189.05	70.37	51.58	60.66	190.513	60.87
ENSG00000137285	TUBB2B	tubulin beta 2B class IIb [Source:HGNC Symbol;Acc:HGNC:30829]	3.46007	1.7908	2.91669927471E-8	2.17116775582E-7	yes	up	3.03	3.28	3.28	1.05	0.78	1.01	3.19667	0.946667
ENSG00000137310	TCF19	transcription factor 19 [Source:HGNC Symbol;Acc:HGNC:11629]	3.34593	1.74241	4.04491621392E-82	1.09020357614E-79	yes	up	41.91	39.96	40.28	15.11	12.18	12.74	40.7167	13.3433
ENSG00000137474	MYO7A	myosin VIIA [Source:HGNC Symbol;Acc:HGNC:7606]	0.417984	-1.25848	1.13025147787E-11	1.22569616842E-10	yes	down	2.84	2.12	2.41	7.38	4.79	4.67	2.45667	5.61333
ENSG00000137486	ARRB1	arrestin beta 1 [Source:HGNC Symbol;Acc:HGNC:711]	0.428547	-1.22248	4.09982974986E-43	3.01031020935E-41	yes	down	12.38	14.43	12.7	31.82	23.39	25.52	13.17	26.91
ENSG00000137507	LRRC32	leucine rich repeat containing 32 [Source:HGNC Symbol;Acc:HGNC:4161]	0.170392	-2.55307	4.18176954272E-5	0.00019832894563	yes	down	0.27	0.1	0.09	0.83	0.44	0.76	0.153333	0.676667
ENSG00000137561	TTPA	alpha tocopherol transfer protein [Source:HGNC Symbol;Acc:HGNC:12404]	2.78897	1.47973	0.00240638183539	0.00801559079787	yes	up	2.54	1.13	1.34	0.51	0.32	0.27	1.67	0.366667
ENSG00000137571	SLCO5A1	solute carrier organic anion transporter family member 5A1 [Source:HGNC Symbol;Acc:HGNC:19046]	0.122154	-3.03323	3.41092256949E-13	4.34244237951E-12	yes	down	0.06	0.11	0.08	0.82	0.64	0.83	0.0833333333333	0.763333
ENSG00000137628	DDX60	DExD/H-box helicase 60 [Source:HGNC Symbol;Acc:HGNC:25942]	2.00936	1.00674	6.63141795763E-11	6.72606554758E-10	yes	up	3.44	3.37	3.35	2.21	1.84	2.23	3.38667	2.09333
ENSG00000137673	MMP7	matrix metallopeptidase 7 [Source:HGNC Symbol;Acc:HGNC:7174]	5.72703	2.51779	0.0185213532921	0.0488298257318	yes	up	0.33	1.26	0.7	0.1	0.09	0.25	0.763333	0.146667
ENSG00000137693	YAP1	Yes1 associated transcriptional regulator [Source:HGNC Symbol;Acc:HGNC:16262]	0.46504	-1.10457	9.48718033642E-52	9.57425445732E-50	yes	down	63.95	67.77	65.79	160.13	149.5	153.23	65.8367	154.287
ENSG00000137707	BTG4	BTG anti-proliferation factor 4 [Source:HGNC Symbol;Acc:HGNC:13862]	8.67628	3.11708	0.00267065301891	0.00881088257515	yes	up	0.89	0.86	0.76	0	0.15	0.14	0.836667	0.0966666666667
ENSG00000137726	FXYD6	FXYD domain containing ion transport regulator 6 [Source:HGNC Symbol;Acc:HGNC:4030]	0.402208	-1.31399	9.96539829941E-13	1.21347254995E-11	yes	down	5.1	6.8	6.57	15.87	15.01	17.34	6.15667	16.0733
ENSG00000137814	HAUS2	HAUS augmin like complex subunit 2 [Source:HGNC Symbol;Acc:HGNC:25530]	2.09553	1.06731	1.92934949863E-20	4.35552127368E-19	yes	up	32.08	31.21	35.36	11.84	19.05	15.02	32.8833	15.3033
ENSG00000137868	STRA6	signaling receptor and transporter of retinol STRA6 [Source:HGNC Symbol;Acc:HGNC:30650]	3.17146	1.66515	4.15237274047E-22	1.05849584703E-20	yes	up	11.37	11.47	12.92	5.17	3.43	3.44	11.92	4.01333
ENSG00000137871	ZNF280D	zinc finger protein 280D [Source:HGNC Symbol;Acc:HGNC:25953]	0.337458	-1.56722	1.74980128526E-40	1.17188964259E-38	yes	down	8.4	8.35	10.59	34.08	39.77	29.82	9.11333	34.5567
ENSG00000137962	ARHGAP29	Rho GTPase activating protein 29 [Source:HGNC Symbol;Acc:HGNC:30207]	3.32334	1.73264	3.62843440189E-80	9.21747456506E-78	yes	up	14.03	12.78	13.4	4.47	4.97	4.89	13.4033	4.77667
ENSG00000137965	IFI44	interferon induced protein 44 [Source:HGNC Symbol;Acc:HGNC:16938]	4.11084	2.03943	1.70181985822E-9	1.46864196355E-8	yes	up	6.7	6.65	7.06	1.79	2.71	1.49	6.80333	1.99667
ENSG00000137975	CLCA2	chloride channel accessory 2 [Source:HGNC Symbol;Acc:HGNC:2016]	42.925	5.42375	0.000461862668947	0.00179965212384	yes	up	0.3	0.09	0.18	0	0	0	0.19	0
ENSG00000138092	CENPO	centromere protein O [Source:HGNC Symbol;Acc:HGNC:28152]	2.13195	1.09218	2.03440315369E-38	1.25593139943E-36	yes	up	33.88	37.67	35.5	20.74	17.6	17.39	35.6833	18.5767
ENSG00000138119	MYOF	myoferlin [Source:HGNC Symbol;Acc:HGNC:3656]	2.07254	1.0514	1.19433071006E-68	2.19274600773E-66	yes	up	136.05	130.03	134.33	76.58	66.8	68.77	133.47	70.7167
ENSG00000138131	LOXL4	lysyl oxidase like 4 [Source:HGNC Symbol;Acc:HGNC:17171]	6.19292	2.63062	1.45819435345E-104	6.31912811876E-102	yes	up	25.35	24.08	24.09	5.07	3.45	4.46	24.5067	4.32667
ENSG00000138134	STAMBPL1	STAM binding protein like 1 [Source:HGNC Symbol;Acc:HGNC:24105]	3.32606	1.73381	1.00274701531E-8	7.92338640876E-8	yes	up	3.63	3.98	3.75	1.38	1.29	1.03	3.78667	1.23333
ENSG00000138161	CUZD1	CUB and zona pellucida like domains 1 [Source:HGNC Symbol;Acc:HGNC:17937]	3.50981	1.81139	0.0111156050091	0.0313990268796	yes	up	0.99	0.59	0.66	0.5	0.12	0.1	0.746667	0.24
ENSG00000138180	CEP55	centrosomal protein 55 [Source:HGNC Symbol;Acc:HGNC:1161]	2.04979	1.03547	3.22854606553E-30	1.33123314542E-28	yes	up	37.45	39.78	36.92	20.7	20.21	19.99	38.05	20.3
ENSG00000138271	GPR87	G protein-coupled receptor 87 [Source:HGNC Symbol;Acc:HGNC:4538]	4.05455	2.01954	7.32914877297E-6	3.90882039168E-5	yes	up	2.64	2.13	2.29	0.78	0.67	0.46	2.35333	0.636667
ENSG00000138347	MYPN	myopalladin [Source:HGNC Symbol;Acc:HGNC:23246]	18.2237	4.18774	0.00768418994739	0.0226408	yes	up	0.1	0.06	0.23	0	0.38	0	0.13	0.126667
ENSG00000138376	BARD1	BRCA1 associated RING domain 1 [Source:HGNC Symbol;Acc:HGNC:952]	2.02146	1.0154	3.67207100636E-13	4.65880834165E-12	yes	up	40.64	26.52	8.46	10.66	5.6	6.67	25.2067	7.64333
ENSG00000138379	MSTN	myostatin [Source:HGNC Symbol;Acc:HGNC:4223]	0.220688	-2.17992	0.000214621409288	0.000897002225166	yes	down	0.19	0.16	0.12	0.66	0.7	0.93	0.156667	0.763333
ENSG00000138380	CARF	calcium responsive transcription factor [Source:HGNC Symbol;Acc:HGNC:14435]	0.489651	-1.03017	4.22401336462E-6	2.34737036388E-5	yes	down	1.63	0.9	1.99	3.31	4.19	2.6	1.50667	3.36667
ENSG00000138413	IDH1	isocitrate dehydrogenase (NADP(+)) 1 [Source:HGNC Symbol;Acc:HGNC:5382]	0.470145	-1.08882	3.83322433993E-35	1.99336685028E-33	yes	down	129.13	130.74	142.93	286.08	302.78	289.55	134.267	292.803
ENSG00000138439	FAM117B	family with sequence similarity 117 member B [Source:HGNC Symbol;Acc:HGNC:14440]	0.327589	-1.61004	1.30894855618E-37	7.65319366141E-36	yes	down	2.68	2.66	2.31	8.82	8.43	8.37	2.55	8.54
ENSG00000138449	SLC40A1	solute carrier family 40 member 1 [Source:HGNC Symbol;Acc:HGNC:10909]	0.483938	-1.0471	0.00207450459658	0.00701049328577	yes	down	0.55	0.66	0.82	1.25	1.76	1.66	0.676667	1.55667
ENSG00000138472	GUCA1C	guanylate cyclase activator 1C [Source:HGNC Symbol;Acc:HGNC:4680]	0.0391163754186	-4.67608	0.00138070676318	0.00486139878492	yes	down	0	0.09	0	1.29	1.38	0.8	0.03	1.15667
ENSG00000138606	SHF	Src homology 2 domain containing F [Source:HGNC Symbol;Acc:HGNC:25116]	0.436688	-1.19533	8.62766626237E-13	1.05639918041E-11	yes	down	8.19	10.41	8.89	30.02	17.77	21.94	9.16333	23.2433
ENSG00000138613	APH1B	aph-1 homolog B, gamma-secretase subunit [Source:HGNC Symbol;Acc:HGNC:24080]	0.397564	-1.33074	6.70566964483E-15	1.01438743888E-13	yes	down	2.48	2.51	2.97	8.52	9.05	7.75	2.65333	8.44
ENSG00000138621	PPCDC	phosphopantothenoylcysteine decarboxylase [Source:HGNC Symbol;Acc:HGNC:28107]	2.40636	1.26685	1.35370215777E-13	1.80229948126E-12	yes	up	26.95	23.29	33.46	12.4	9.84	18.48	27.9	13.5733
ENSG00000138622	HCN4	hyperpolarization activated cyclic nucleotide gated potassium channel 4 [Source:HGNC Symbol;Acc:HGNC:16882]	0.430173	-1.21701	3.31138074674E-17	5.94515238698E-16	yes	down	2.59	2.51	2.39	7.84	5.14	6.13	2.49667	6.37
ENSG00000138639	ARHGAP24	Rho GTPase activating protein 24 [Source:HGNC Symbol;Acc:HGNC:25361]	0.446661	-1.16275	0.00395657195841	0.0125457958182	yes	down	0.25	0.37	0.66	1.76	0.79	0.73	0.426667	1.09333
ENSG00000138642	HERC6	HECT and RLD domain containing E3 ubiquitin protein ligase family member 6 [Source:HGNC Symbol;Acc:HGNC:26072]	2.00745	1.00536	8.63999365134E-11	8.68360617045E-10	yes	up	7.94	7.79	11.06	4.49	5.14	5.17	8.93	4.93333
ENSG00000138678	GPAT3	glycerol-3-phosphate acyltransferase 3 [Source:HGNC Symbol;Acc:HGNC:28157]	3.56741	1.83488	5.70080573899E-22	1.44157331393E-20	yes	up	8.26	7.46	6.96	2.17	2.41	3.68	7.56	2.75333
ENSG00000138685	FGF2	fibroblast growth factor 2 [Source:HGNC Symbol;Acc:HGNC:3676]	3.45364	1.78812	4.72189571461E-9	3.86370296885E-8	yes	up	0.85	0.91	1.09	0.29	0.24	0.35	0.95	0.293333
ENSG00000138722	MMRN1	multimerin 1 [Source:HGNC Symbol;Acc:HGNC:7178]	0.0553647984033	-4.17489	0.00787647578741	0.0231425141422	yes	down	0.02	0	0	0.08	0.1	0.18	0.00666666666667	0.12
ENSG00000138735	PDE5A	phosphodiesterase 5A [Source:HGNC Symbol;Acc:HGNC:8784]	0.481194	-1.05531	1.24824978977E-17	2.3359499241E-16	yes	down	5.6	6.62	8.02	11.29	12.31	12.21	6.74667	11.9367
ENSG00000138744	NAAA	N-acylethanolamine acid amidase [Source:HGNC Symbol;Acc:HGNC:736]	2.49407	1.3185	6.40631937261E-17	1.13268851563E-15	yes	up	24.54	17.8	25.06	13.39	9.32	7.92	22.4667	10.21
ENSG00000138764	CCNG2	cyclin G2 [Source:HGNC Symbol;Acc:HGNC:1593]	0.428117	-1.22392	2.12579387823E-28	7.8565502513E-27	yes	down	24.37	22.75	25.49	53.11	57.61	52.65	24.2033	54.4567
ENSG00000138772	ANXA3	annexin A3 [Source:HGNC Symbol;Acc:HGNC:541]	2.23583	1.16081	2.26854612604E-25	7.03185665239E-24	yes	up	217.74	207.14	206.31	89.5	115.03	100.92	210.397	101.817
ENSG00000138798	EGF	epidermal growth factor [Source:HGNC Symbol;Acc:HGNC:3229]	0.225943	-2.14597	0.00021340901864	0.00089210378683	yes	down	0.38	0.05	0.63	0.47	0.69	2.41	0.353333	1.19
ENSG00000138821	SLC39A8	solute carrier family 39 member 8 [Source:HGNC Symbol;Acc:HGNC:20862]	0.418688	-1.25605	9.93075993886E-59	1.27604491517E-56	yes	down	44.57	46.13	43.26	111.02	112.13	111.55	44.6533	111.567
ENSG00000138829	FBN2	fibrillin 2 [Source:HGNC Symbol;Acc:HGNC:3604]	5.65903	2.50056	1.06303738499E-6	6.43676417691E-6	yes	up	0.83	0.27	0.39	0.04	0.1	0.07	0.496667	0.07
ENSG00000138835	RGS3	regulator of G protein signaling 3 [Source:HGNC Symbol;Acc:HGNC:9999]	0.250396	-1.99772	8.58612556057E-101	3.38860644668E-98	yes	down	25.69	22.37	25.16	159.54	121.47	126.11	24.4067	135.707
ENSG00000139055	ERP27	endoplasmic reticulum protein 27 [Source:HGNC Symbol;Acc:HGNC:26495]	4.86882	2.28357	0.0128841936306	0.0357147326515	yes	up	1.11	0.5	1.23	0.38	0.1	0.19	0.946667	0.223333
ENSG00000139112	GABARAPL1	GABA type A receptor associated protein like 1 [Source:HGNC Symbol;Acc:HGNC:4068]	0.492484	-1.02185	6.48471572074E-31	2.76677031166E-29	yes	down	65.46	63.84	61.76	136.38	146.26	144.11	63.6867	142.25
ENSG00000139174	PRICKLE1	prickle planar cell polarity protein 1 [Source:HGNC Symbol;Acc:HGNC:17019]	0.449219	-1.15451	5.49527312948E-9	4.47333449114E-8	yes	down	2.11	1.44	1.74	4.12	4.59	4.19	1.76333	4.3
ENSG00000139269	INHBE	inhibin subunit beta E [Source:HGNC Symbol;Acc:HGNC:24029]	0.191041	-2.38804	0.0102870235838	0.0293397223159	yes	down	0.07	0.44	0.23	0.43	0.67	0.38	0.246667	0.493333
ENSG00000139289	PHLDA1	pleckstrin homology like domain family A member 1 [Source:HGNC Symbol;Acc:HGNC:8933]	0.452502	-1.14401	4.02325640436E-52	4.13572045547E-50	yes	down	86.56	86.94	88.14	243.72	184.67	203.68	87.2133	210.69
ENSG00000139318	DUSP6	dual specificity phosphatase 6 [Source:HGNC Symbol;Acc:HGNC:3072]	0.372538	-1.42454	9.22268905342E-103	3.91982020711E-100	yes	down	226.35	227.99	223.85	732.84	639.3	596.9	226.063	656.347
ENSG00000139364	TMEM132B	transmembrane protein 132B [Source:HGNC Symbol;Acc:HGNC:29397]	0.222966	-2.16511	1.21991255542E-14	1.79144766693E-13	yes	down	0.38	0.27	0.4	1.58	0.86	1.32	0.35	1.25333
ENSG00000139438	FAM222A	family with sequence similarity 222 member A [Source:HGNC Symbol;Acc:HGNC:25915]	0.216447	-2.20792	1.49908309139E-33	7.23389419275E-32	yes	down	5.03	5.54	6	37.87	19.31	27.02	5.52333	28.0667
ENSG00000139515	PDX1	pancreatic and duodenal homeobox 1 [Source:HGNC Symbol;Acc:HGNC:6107]	0.49919	-1.00234	3.83801363338E-5	0.000183442775327	yes	down	1.56	1.58	1.73	4.27	2.98	3.43	1.62333	3.56
ENSG00000139549	DHH	desert hedgehog signaling molecule [Source:HGNC Symbol;Acc:HGNC:2865]	0.0872683291145	-3.5184	0.000271017392996	0.00110777795499	yes	down	0.02	0.02	0.03	0.36	0.24	0.2	0.0233333333333	0.266667
ENSG00000139567	ACVRL1	activin A receptor like type 1 [Source:HGNC Symbol;Acc:HGNC:175]	0.461702	-1.11497	0.00012684817271	0.000552408170455	yes	down	1.59	0.63	0.7	2.59	2.11	2.32	0.973333	2.34
ENSG00000139625	MAP3K12	mitogen-activated protein kinase kinase kinase 12 [Source:HGNC Symbol;Acc:HGNC:6851]	0.492774	-1.021	1.05580301845E-18	2.13684088927E-17	yes	down	11.07	13.8	15.19	31.57	26.55	27.21	13.3533	28.4433
ENSG00000139636	LMBR1L	limb development membrane protein 1 like [Source:HGNC Symbol;Acc:HGNC:18268]	0.402261	-1.3138	5.34165010837E-27	1.85040453049E-25	yes	down	18.79	19.86	23.46	63.16	47.93	53.94	20.7033	55.01
ENSG00000139971	ARMH4	armadillo like helical domain containing 4 [Source:HGNC Symbol;Acc:HGNC:19846]	0.228223	-2.13149	8.29996671675E-33	3.91124870804E-31	yes	down	1.92	0.7	1.66	6.54	5.83	5.8	1.42667	6.05667
ENSG00000140262	TCF12	transcription factor 12 [Source:HGNC Symbol;Acc:HGNC:11623]	0.418917	-1.25526	1.59098156522E-57	1.98656969339E-55	yes	down	25.67	27.84	26.88	77.26	61.95	69.06	26.7967	69.4233
ENSG00000140284	SLC27A2	solute carrier family 27 member 2 [Source:HGNC Symbol;Acc:HGNC:10996]	2.01346	1.00968	8.99524936817E-22	2.23375287962E-20	yes	up	27.46	23.79	26.77	13.9	17.61	15.97	26.0067	15.8267
ENSG00000140297	GCNT3	glucosaminyl (N-acetyl) transferase 3, mucin type [Source:HGNC Symbol;Acc:HGNC:4205]	4.04954	2.01776	0.000253018895748	0.00103959297545	yes	up	2.08	0.95	1.01	0.53	0.43	0.39	1.34667	0.45
ENSG00000140323	DISP2	dispatched RND transporter family member 2 [Source:HGNC Symbol;Acc:HGNC:19712]	2.25838	1.17529	4.90939849563E-16	8.1336293967E-15	yes	up	3.3	4.26	3.28	2.01	2.47	3.08	3.61333	2.52
ENSG00000140365	COMMD4	COMM domain containing 4 [Source:HGNC Symbol;Acc:HGNC:26027]	2.24205	1.16482	3.54017844416E-29	1.36547092137E-27	yes	up	162.24	182.75	176.08	76.44	89.49	95.31	173.69	87.08
ENSG00000140368	PSTPIP1	proline-serine-threonine phosphatase interacting protein 1 [Source:HGNC Symbol;Acc:HGNC:9580]	0.105066	-3.25063	0.0101328021595	0.0289634	yes	down	0.06	0	0.04	0.98	0.81	0.09	0.0333333333333	0.626667
ENSG00000140396	NCOA2	nuclear receptor coactivator 2 [Source:HGNC Symbol;Acc:HGNC:7669]	0.186656	-2.42155	2.07603722464E-193	3.27732133584E-190	yes	down	14.83	11.64	12.36	73.37	69.74	71.16	12.9433	71.4233
ENSG00000140443	IGF1R	insulin like growth factor 1 receptor [Source:HGNC Symbol;Acc:HGNC:5465]	0.342234	-1.54694	2.36017817019E-70	4.69930610265E-68	yes	down	7.22	7.35	8.87	22.01	18.15	17.23	7.81333	19.13
ENSG00000140450	ARRDC4	arrestin domain containing 4 [Source:HGNC Symbol;Acc:HGNC:28087]	2.53149	1.33998	9.25588679994E-9	7.34809807816E-8	yes	up	2.62	3.56	3.12	1.43	1.55	1.03	3.1	1.33667
ENSG00000140451	PIF1	PIF1 5'-to-3' DNA helicase [Source:HGNC Symbol;Acc:HGNC:26220]	0.398975	-1.32563	8.68261213427E-12	9.5548680102E-11	yes	down	4.57	3.65	4.41	13.59	12.12	10.34	4.21	12.0167
ENSG00000140478	GOLGA6D	golgin A6 family member D [Source:HGNC Symbol;Acc:HGNC:32204]	0.0330503	-4.91919	0.00974008921693	0.0279893	yes	down	0	0	0	0	0.22	0.19	0	0.136667
ENSG00000140481	CCDC33	coiled-coil domain containing 33 [Source:HGNC Symbol;Acc:HGNC:26552]	4.77564	2.25569	0.000911283223835	0.00333227507114	yes	up	1.22	1.25	1.97	0.18	0.23	0.3	1.48	0.236667
ENSG00000140525	FANCI	FA complementation group I [Source:HGNC Symbol;Acc:HGNC:25568]	2.55851	1.3553	5.68730339133E-67	9.81992908217E-65	yes	up	137.08	136.32	137.27	46.7	59.64	50.33	136.89	52.2233
ENSG00000140545	MFGE8	milk fat globule EGF and factor V/VIII domain containing [Source:HGNC Symbol;Acc:HGNC:7036]	0.451709	-1.14654	2.4474999379E-38	1.49839878469E-36	yes	down	53.08	55.34	51.35	144.09	113.95	125.19	53.2567	127.743
ENSG00000140563	MCTP2	multiple C2 and transmembrane domain containing 2 [Source:HGNC Symbol;Acc:HGNC:25636]	0.429312	-1.2199	1.60952831452E-18	3.20401368943E-17	yes	down	6.35	3.59	3.45	12.01	9.84	10.31	4.46333	10.72
ENSG00000140600	SH3GL3	SH3 domain containing GRB2 like 3, endophilin A3 [Source:HGNC Symbol;Acc:HGNC:10832]	0.223257	-2.16322	1.20828779469E-5	6.25248619774E-5	yes	down	0.69	0.19	0.52	2.5	1.85	2.31	0.466667	2.22
ENSG00000140675	SLC5A2	solute carrier family 5 member 2 [Source:HGNC Symbol;Acc:HGNC:11037]	0.312093	-1.67995	0.0138660693924	0.0380027	yes	down	0.13	0.22	0.57	1	0.85	0.61	0.306667	0.82
ENSG00000140678	ITGAX	integrin subunit alpha X [Source:HGNC Symbol;Acc:HGNC:6152]	0.270244	-1.88767	1.31084581011E-10	1.28760014441E-9	yes	down	0.48	0.81	0.66	2.89	2.39	2.02	0.65	2.43333
ENSG00000140807	NKD1	NKD inhibitor of WNT signaling pathway 1 [Source:HGNC Symbol;Acc:HGNC:17045]	0.218161	-2.19654	5.52161361589E-193	8.13554550165E-190	yes	down	9.78	8.22	8.68	39.23	30.46	35	8.89333	34.8967
ENSG00000140835	CHST4	carbohydrate sulfotransferase 4 [Source:HGNC Symbol;Acc:HGNC:1972]	9.10843	3.1872	5.92766467354E-9	4.80584434886E-8	yes	up	1.51	1.57	1.43	0.22	0.2	0.11	1.50333	0.176667
ENSG00000141076	UTP4	UTP4 small subunit processome component [Source:HGNC Symbol;Acc:HGNC:1983]	2.23402	1.15964	7.38580745281E-44	5.5333467971E-42	yes	up	91.13	85.45	88.68	47.88	45.53	48.73	88.42	47.38
ENSG00000141086	CTRL	chymotrypsin like [Source:HGNC Symbol;Acc:HGNC:2524]	2.46119	1.29935	0.0028198990231	0.00926179050522	yes	up	2.76	2.76	1.9	1.5	0.66	0.82	2.47333	0.993333
ENSG00000141337	ARSG	arylsulfatase G [Source:HGNC Symbol;Acc:HGNC:24102]	0.375628	-1.41262	2.54028531119E-33	1.22049664484E-31	yes	down	6.19	6.37	8.16	23.07	22.4	22.48	6.90667	22.65
ENSG00000141376	BCAS3	BCAS3 microtubule associated cell migration factor [Source:HGNC Symbol;Acc:HGNC:14347]	0.428252	-1.22347	8.99809493619E-24	2.5660244669E-22	yes	down	6.26	10.38	9.16	23.39	32.31	20.44	8.6	25.38
ENSG00000141384	TAF4B	TATA-box binding protein associated factor 4b [Source:HGNC Symbol;Acc:HGNC:11538]	2.02955	1.02116	1.54284181895E-6	9.11233218618E-6	yes	up	2.34	2.27	2.51	1.33	1.42	1.06	2.37333	1.27
ENSG00000141485	SLC13A5	solute carrier family 13 member 5 [Source:HGNC Symbol;Acc:HGNC:23089]	0.305364	-1.7114	0.00116275012905	0.00416430734114	yes	down	0.45	0.14	0.32	0.89	0.46	0.57	0.303333	0.64
ENSG00000141506	PIK3R5	phosphoinositide-3-kinase regulatory subunit 5 [Source:HGNC Symbol;Acc:HGNC:30035]	0.325048	-1.62128	6.61281034601E-8	4.67529499223E-7	yes	down	1.71	0.74	1.43	4.86	4.47	2.84	1.29333	4.05667
ENSG00000141519	CCDC40	coiled-coil domain containing 40 [Source:HGNC Symbol;Acc:HGNC:26090]	0.486511	-1.03945	5.9266801103E-9	4.80584434886E-8	yes	down	4.33	5.94	7.93	14.8	10.66	12.35	6.06667	12.6033
ENSG00000141542	RAB40B	RAB40B, member RAS oncogene family [Source:HGNC Symbol;Acc:HGNC:18284]	0.463618	-1.10899	5.89149219099E-15	8.96131238218E-14	yes	down	8.05	7.91	10.45	31.33	18.35	22.63	8.80333	24.1033
ENSG00000141574	SECTM1	secreted and transmembrane 1 [Source:HGNC Symbol;Acc:HGNC:10707]	2.3664	1.24269	1.41977612089E-15	2.27051172561E-14	yes	up	25.89	26.88	24.7	14.25	8.1	11.76	25.8233	11.37
ENSG00000141576	RNF157	ring finger protein 157 [Source:HGNC Symbol;Acc:HGNC:29402]	0.124549	-3.00521	2.45467441393E-11	2.5920095185E-10	yes	down	0.11	0.19	0.5	2.04	1.94	0.74	0.266667	1.57333
ENSG00000141622	ARK2C	arkadia (RNF111) C-terminal like ring finger ubiquitin ligase 2C [Source:HGNC Symbol;Acc:HGNC:31696]	0.352069	-1.50607	1.48914822976E-31	6.54307455784E-30	yes	down	2.67	2.34	2.48	7.04	6.42	5.96	2.49667	6.47333
ENSG00000141639	MAPK4	mitogen-activated protein kinase 4 [Source:HGNC Symbol;Acc:HGNC:6878]	0.4121	-1.27893	2.24399879393E-5	0.000111423539305	yes	down	0.68	0.61	0.8	2.94	1.61	1.22	0.696667	1.92333
ENSG00000142149	HUNK	hormonally up-regulated Neu-associated kinase [Source:HGNC Symbol;Acc:HGNC:13326]	0.123358	-3.01908	2.59276423861E-13	3.35103406067E-12	yes	down	0.08	0.2	0.3	0.7	0.87	0.68	0.193333	0.75
ENSG00000142207	URB1	URB1 ribosome biogenesis homolog [Source:HGNC Symbol;Acc:HGNC:17344]	2.00406	1.00292	2.72677869824E-30	1.13066671688E-28	yes	up	13.29	14.11	14.46	8.66	6.78	7.01	13.9533	7.48333
ENSG00000142405	NLRP12	NLR family pyrin domain containing 12 [Source:HGNC Symbol;Acc:HGNC:22938]	4.51213	2.17381	2.80239025742E-6	1.59957714564E-5	yes	up	0.96	1.23	1.05	0.22	0.43	0.23	1.08	0.293333
ENSG00000142599	RERE	arginine-glutamic acid dipeptide repeats [Source:HGNC Symbol;Acc:HGNC:9965]	0.453914	-1.13951	1.91356122946E-20	4.32872228581E-19	yes	down	20.86	21.38	20.48	59.8	45.82	44.92	20.9067	50.18
ENSG00000142606	MMEL1	membrane metalloendopeptidase like 1 [Source:HGNC Symbol;Acc:HGNC:14668]	0.47455	-1.07537	0.000559673139949	0.0021452195744	yes	down	3.49	2.98	2.56	4.8	4.33	6.16	3.01	5.09667
ENSG00000142611	PRDM16	PR/SET domain 16 [Source:HGNC Symbol;Acc:HGNC:14000]	0.396626	-1.33415	1.08381443491E-24	3.26340365477E-23	yes	down	7.34	5.02	6.47	24.16	16.91	21.06	6.27667	20.71
ENSG00000142619	PADI3	peptidyl arginine deiminase 3 [Source:HGNC Symbol;Acc:HGNC:18337]	0.271634	-1.88026	5.51976596621E-12	6.19879815139E-11	yes	down	0.79	0.89	0.7	4.06	2.58	3.03	0.793333	3.22333
ENSG00000142623	PADI1	peptidyl arginine deiminase 1 [Source:HGNC Symbol;Acc:HGNC:18367]	4.68646	2.2285	4.21934216006E-12	4.83169332018E-11	yes	up	2.5	2.26	2.03	0.58	0.65	0.51	2.26333	0.58
ENSG00000142871	CCN1	cellular communication network factor 1 [Source:HGNC Symbol;Acc:HGNC:2654]	2.05615	1.03995	4.03512704348E-19	8.40531034759E-18	yes	up	22.13	22.19	24.02	13.45	11.68	10.89	22.78	12.0067
ENSG00000142920	AZIN2	antizyme inhibitor 2 [Source:HGNC Symbol;Acc:HGNC:29957]	0.448396	-1.15715	1.09074416498E-10	1.08392701394E-9	yes	down	3.52	6.98	5.48	16.41	9.03	11.63	5.32667	12.3567
ENSG00000143001	TMEM61	transmembrane protein 61 [Source:HGNC Symbol;Acc:HGNC:27296]	0.407798	-1.29407	1.48609678706E-5	7.58001963785E-5	yes	down	2.06	2.73	1.93	6.04	5.76	6.18	2.24	5.99333
ENSG00000143067	ZNF697	zinc finger protein 697 [Source:HGNC Symbol;Acc:HGNC:32034]	0.435611	-1.19889	3.43602448994E-22	8.77914187887E-21	yes	down	3.84	4.93	5.05	12.16	10.81	11.59	4.60667	11.52
ENSG00000143125	PROK1	prokineticin 1 [Source:HGNC Symbol;Acc:HGNC:18454]	19.9198	4.31613	0.00534973489542	0.0164009558779	yes	up	0.62	0.42	0.26	0	0.07	0	0.433333	0.0233333333333
ENSG00000143147	GPR161	G protein-coupled receptor 161 [Source:HGNC Symbol;Acc:HGNC:23694]	0.494219	-1.01678	1.28356123421E-34	6.55149811484E-33	yes	down	15.64	17.78	18.37	41.75	30.45	34.35	17.2633	35.5167
ENSG00000143164	DCAF6	DDB1 and CUL4 associated factor 6 [Source:HGNC Symbol;Acc:HGNC:30002]	0.489408	-1.03089	1.43626133998E-27	5.09515439406E-26	yes	down	20.83	18.06	19.58	42.73	44.26	40.47	19.49	42.4867
ENSG00000143167	GPA33	glycoprotein A33 [Source:HGNC Symbol;Acc:HGNC:4445]	0.358676	-1.47925	0.0100797462533	0.0288266656243	yes	down	0.28	0.18	0.23	0.7	0.62	0.73	0.23	0.683333
ENSG00000143217	NECTIN4	nectin cell adhesion molecule 4 [Source:HGNC Symbol;Acc:HGNC:19688]	5.84447	2.54707	7.00793627445E-41	4.78032097536E-39	yes	up	12.93	11.92	10.4	2.6	1.62	1.95	11.75	2.05667
ENSG00000143226	FCGR2A	Fc gamma receptor IIa [Source:HGNC Symbol;Acc:HGNC:3616]	0.366139	-1.44954	0.0037577720011	0.0119721088361	yes	down	0.96	1.74	1.04	6.21	3.66	3.83	1.24667	4.56667
ENSG00000143248	RGS5	regulator of G protein signaling 5 [Source:HGNC Symbol;Acc:HGNC:10001]	0.0741194487989	-3.754	2.71668977245E-148	2.30929079465E-145	yes	down	5.9	3.03	2.57	69.92	53.64	55.79	3.83333	59.7833
ENSG00000143314	MRPL24	mitochondrial ribosomal protein L24 [Source:HGNC Symbol;Acc:HGNC:14037]	2.99525	1.58268	7.13492559668E-32	3.18563617398E-30	yes	up	88.01	95.06	81.4	29.1	33.66	33.45	88.1567	32.07
ENSG00000143341	HMCN1	hemicentin 1 [Source:HGNC Symbol;Acc:HGNC:19194]	0.248142	-2.01076	8.65608507544E-49	7.65232545009E-47	yes	down	1.51	1.36	1.22	7.11	6.44	5.85	1.36333	6.46667
ENSG00000143344	RGL1	ral guanine nucleotide dissociation stimulator like 1 [Source:HGNC Symbol;Acc:HGNC:30281]	0.396072	-1.33616	2.69451311348E-24	7.90855701473E-23	yes	down	2.79	2.82	2.91	8.16	7.62	8.08	2.84	7.95333
ENSG00000143387	CTSK	cathepsin K [Source:HGNC Symbol;Acc:HGNC:2536]	0.388754	-1.36307	3.28910018823E-15	5.13727231519E-14	yes	down	3.6	3.44	3.65	10.99	9.74	8.86	3.56333	9.86333
ENSG00000143412	ANXA9	annexin A9 [Source:HGNC Symbol;Acc:HGNC:547]	2.01321	1.0095	0.000235991403705	0.000977628118702	yes	up	5.88	6.11	4.32	4.08	2.04	3	5.43667	3.04
ENSG00000143434	SEMA6C	semaphorin 6C [Source:HGNC Symbol;Acc:HGNC:10740]	0.341803	-1.54876	2.90449660396E-26	9.68209343048E-25	yes	down	9.51	5.58	7.08	28.15	16.62	19.64	7.39	21.47
ENSG00000143476	DTL	denticleless E3 ubiquitin protein ligase homolog [Source:HGNC Symbol;Acc:HGNC:30288]	2.3562	1.23646	4.17143261032E-38	2.51206627032E-36	yes	up	25.04	26.87	22.25	9.98	11.52	13.55	24.72	11.6833
ENSG00000143494	VASH2	vasohibin 2 [Source:HGNC Symbol;Acc:HGNC:25723]	0.365183	-1.45331	2.51781389169E-32	1.1568857551E-30	yes	down	5.23	3.71	4.14	14.06	11.85	12.38	4.36	12.7633
ENSG00000143502	SUSD4	sushi domain containing 4 [Source:HGNC Symbol;Acc:HGNC:25470]	0.433541	-1.20576	7.67500585609E-7	4.74078547863E-6	yes	down	1.74	1.78	2.28	5.13	4.54	3.82	1.93333	4.49667
ENSG00000143520	FLG2	filaggrin 2 [Source:HGNC Symbol;Acc:HGNC:33276]	19.1151	4.25664	0.00591140133249	0.0179450247283	yes	up	0.05	0.05	0.07	0	0	0.01	0.0566666666667	0.00333333333333
ENSG00000143603	KCNN3	potassium calcium-activated channel subfamily N member 3 [Source:HGNC Symbol;Acc:HGNC:6292]	0.198528	-2.33259	3.27799729617E-16	5.5259384694E-15	yes	down	0.18	0.12	0.15	1.01	1.01	0.8	0.15	0.94
ENSG00000143631	FLG	filaggrin [Source:HGNC Symbol;Acc:HGNC:3748]	17.388	4.12002	2.53418004226E-19	5.34426651851E-18	yes	up	0.55	0.51	0.64	0.08	0.01	0.03	0.566667	0.04
ENSG00000143942	CHAC2	ChaC glutathione specific gamma-glutamylcyclotransferase 2 [Source:HGNC Symbol;Acc:HGNC:32363]	2.17076	1.1182	2.78496123055E-8	2.07940635664E-7	yes	up	11.21	10.97	13	5.75	5.4	6.47	11.7267	5.87333
ENSG00000144152	FBLN7	fibulin 7 [Source:HGNC Symbol;Acc:HGNC:26740]	0.185731	-2.42872	0.00234671668091	0.00783811173716	yes	down	0.13	0.17	0.08	0.62	0.36	1.03	0.126667	0.67
ENSG00000144354	CDCA7	cell division cycle associated 7 [Source:HGNC Symbol;Acc:HGNC:14628]	2.59749	1.37712	4.71442617432E-30	1.92594330645E-28	yes	up	20.05	18.06	19.83	8.09	7.7	7.04	19.3133	7.61
ENSG00000144381	HSPD1	heat shock protein family D (Hsp60) member 1 [Source:HGNC Symbol;Acc:HGNC:5261]	2.12847	1.08982	4.11454514524E-37	2.38051210092E-35	yes	up	559.12	525.82	541.77	261.72	289.56	273.65	542.237	274.977
ENSG00000144452	ABCA12	ATP binding cassette subfamily A member 12 [Source:HGNC Symbol;Acc:HGNC:14637]	7.99044	2.99827	1.4899138735E-14	2.17207035081E-13	yes	up	0.69	0.65	0.59	0.05	0.09	0.11	0.643333	0.0833333333333
ENSG00000144460	NYAP2	neuronal tyrosine-phosphorylated phosphoinositide-3-kinase adaptor 2 [Source:HGNC Symbol;Acc:HGNC:29291]	0.112189	-3.156	4.76400258912E-14	6.638664642E-13	yes	down	0.11	0.2	0.11	0.91	1.06	1.12	0.14	1.03
ENSG00000144488	ESPNL	espin like [Source:HGNC Symbol;Acc:HGNC:27937]	0.299152	-1.74105	0.0060785178186	0.0184003385398	yes	down	0.15	0.06	0.18	0.58	0.31	0.31	0.13	0.4
ENSG00000144554	FANCD2	FA complementation group D2 [Source:HGNC Symbol;Acc:HGNC:3585]	2.74353	1.45603	1.40938524128E-42	1.00805253131E-40	yes	up	53.26	45.51	47.42	18.33	18.4	16.48	48.73	17.7367
ENSG00000144560	VGLL4	vestigial like family member 4 [Source:HGNC Symbol;Acc:HGNC:28966]	0.361233	-1.469	2.97986781863E-94	1.09763431099E-91	yes	down	32.46	34.35	33.25	113.86	90.72	94.04	33.3533	99.54
ENSG00000144583	MARCHF4	membrane associated ring-CH-type finger 4 [Source:HGNC Symbol;Acc:HGNC:29269]	6.35703	2.66835	0.0177383359437	0.0470743230897	yes	up	0.09	0.2	0.08	0.02	0.02	0.03	0.123333	0.0233333333333
ENSG00000144645	OSBPL10	oxysterol binding protein like 10 [Source:HGNC Symbol;Acc:HGNC:16395]	0.413081	-1.2755	1.56825630326E-26	5.32412174476E-25	yes	down	10.86	9.88	11.96	35.95	19.9	23.59	10.9	26.48
ENSG00000144724	PTPRG	protein tyrosine phosphatase receptor type G [Source:HGNC Symbol;Acc:HGNC:9671]	0.371555	-1.42835	3.13362952605E-74	6.78983785836E-72	yes	down	9.82	9.22	9.66	26.61	27.49	26.09	9.56667	26.73
ENSG00000144730	IL17RD	interleukin 17 receptor D [Source:HGNC Symbol;Acc:HGNC:17616]	0.399172	-1.32492	1.91052323604E-62	2.75976954509E-60	yes	down	17.52	19.49	17.89	55.07	52.65	48.71	18.3	52.1433
ENSG00000145022	TCTA	T cell leukemia translocation altered [Source:HGNC Symbol;Acc:HGNC:11692]	2.13364	1.09332	1.89786427344E-16	3.2439828544E-15	yes	up	25.49	25.26	25.68	13.03	12.7	13.91	25.4767	13.2133
ENSG00000145107	TM4SF19	transmembrane 4 L six family member 19 [Source:HGNC Symbol;Acc:HGNC:25167]	8.18679	3.0333	1.05345415475E-5	5.50411117593E-5	yes	up	2.7	2.77	2.87	0.96	0.14	0.09	2.78	0.396667
ENSG00000145198	VWA5B2	von Willebrand factor A domain containing 5B2 [Source:HGNC Symbol;Acc:HGNC:25144]	0.493879	-1.01777	2.09180303095E-9	1.78161479033E-8	yes	down	7.45	5.95	6.36	18.85	11.28	12.37	6.58667	14.1667
ENSG00000145244	CORIN	corin, serine peptidase [Source:HGNC Symbol;Acc:HGNC:19012]	0.393264	-1.34643	1.84783209719E-8	1.41360114849E-7	yes	down	1.81	1.14	1.07	4.12	3.46	2.73	1.34	3.43667
ENSG00000145287	PLAC8	placenta associated 8 [Source:HGNC Symbol;Acc:HGNC:19254]	5.28981	2.40322	9.37124090823E-34	4.58216361312E-32	yes	up	23.15	21.45	23.2	4.39	4.68	4.63	22.6	4.56667
ENSG00000145349	CAMK2D	calcium/calmodulin dependent protein kinase II delta [Source:HGNC Symbol;Acc:HGNC:1462]	0.316817	-1.65828	2.60762897713E-69	4.96820758823E-67	yes	down	12.65	11.51	13.03	37.42	40.42	38.05	12.3967	38.63
ENSG00000145416	MARCHF1	membrane associated ring-CH-type finger 1 [Source:HGNC Symbol;Acc:HGNC:26077]	3.22854	1.69088	4.76685126688E-6	2.62461833207E-5	yes	up	0.82	0.71	0.99	0.31	0.34	0.23	0.84	0.293333
ENSG00000145506	NKD2	NKD inhibitor of WNT signaling pathway 2 [Source:HGNC Symbol;Acc:HGNC:17046]	0.426025	-1.23099	3.7172875385E-15	5.77748044222E-14	yes	down	13.27	12.77	14.91	41.09	30.59	29.41	13.65	33.6967
ENSG00000145536	ADAMTS16	ADAM metallopeptidase with thrombospondin type 1 motif 16 [Source:HGNC Symbol;Acc:HGNC:17108]	2.88861	1.53037	0.000699541398871	0.00262399260972	yes	up	0.51	0.81	0.59	0.38	0.14	0.27	0.636667	0.263333
ENSG00000145555	MYO10	myosin X [Source:HGNC Symbol;Acc:HGNC:7593]	0.493998	-1.01742	1.31175767864E-43	9.76133213994E-42	yes	down	17.19	17.41	16.77	47.06	33.94	34.94	17.1233	38.6467
ENSG00000145632	PLK2	polo like kinase 2 [Source:HGNC Symbol;Acc:HGNC:19699]	3.95649	1.98422	2.25438525936E-149	1.99296674468E-146	yes	up	116.99	131.63	125.74	33.33	34.6	40.6	124.787	36.1767
ENSG00000145681	HAPLN1	hyaluronan and proteoglycan link protein 1 [Source:HGNC Symbol;Acc:HGNC:2380]	0.0161393368492	-5.95327	3.44200940555E-5	0.000165625625674	yes	down	0	0	0	0.14	0.51	0.28	0	0.31
ENSG00000145703	IQGAP2	IQ motif containing GTPase activating protein 2 [Source:HGNC Symbol;Acc:HGNC:6111]	2.16765	1.11613	9.80248903997E-7	5.96324828716E-6	yes	up	3.14	2.76	3.18	2.06	2.19	3.42	3.02667	2.55667
ENSG00000145730	PAM	peptidylglycine alpha-amidating monooxygenase [Source:HGNC Symbol;Acc:HGNC:8596]	0.299727	-1.73828	4.87806064683E-136	3.4777425276E-133	yes	down	140.68	129.36	130.01	518.69	498.05	481.19	133.35	499.31
ENSG00000145934	TENM2	teneurin transmembrane protein 2 [Source:HGNC Symbol;Acc:HGNC:29943]	22.2087	4.47306	0.0136340892725	0.0374738	yes	up	0.03	0.04	0.03	0	0	0	0.0333333333333	0
ENSG00000145996	CDKAL1	CDK5 regulatory subunit associated protein 1 like 1 [Source:HGNC Symbol;Acc:HGNC:21050]	0.438416	-1.18963	8.92142568744E-21	2.06463276563E-19	yes	down	7.48	7.42	6.86	18.06	19.55	19.07	7.25333	18.8933
ENSG00000146090	RASGEF1C	RasGEF domain family member 1C [Source:HGNC Symbol;Acc:HGNC:27400]	0.417942	-1.25862	0.00935814459625	0.0270006	yes	down	0.42	0.48	0.6	1.26	1.14	1.03	0.5	1.14333
ENSG00000146205	ANO7	anoctamin 7 [Source:HGNC Symbol;Acc:HGNC:31677]	0.360865	-1.47047	0.000598712239726	0.00228101003451	yes	down	0.43	0.55	0.5	1.46	0.93	1.34	0.493333	1.24333
ENSG00000146263	MMS22L	MMS22 like, DNA repair protein [Source:HGNC Symbol;Acc:HGNC:21475]	2.12916	1.09029	1.02703740676E-25	3.27068497503E-24	yes	up	10.13	11.76	12.32	8.84	5.98	5.04	11.4033	6.62
ENSG00000146278	PNRC1	proline rich nuclear receptor coactivator 1 [Source:HGNC Symbol;Acc:HGNC:17278]	0.404676	-1.30516	7.37364426601E-35	3.79871589564E-33	yes	down	14.72	14.39	13.96	40.95	34.91	34.25	14.3567	36.7033
ENSG00000146376	ARHGAP18	Rho GTPase activating protein 18 [Source:HGNC Symbol;Acc:HGNC:21035]	0.470747	-1.08698	7.36790810437E-53	7.71744725188E-51	yes	down	29.47	29.33	29.14	70.37	68	65.07	29.3133	67.8133
ENSG00000146410	MTFR2	mitochondrial fission regulator 2 [Source:HGNC Symbol;Acc:HGNC:21115]	2.56773	1.36049	6.47674293782E-13	8.04171323981E-12	yes	up	12.62	13.61	14.48	5	5.89	6.1	13.57	5.66333
ENSG00000146670	CDCA5	cell division cycle associated 5 [Source:HGNC Symbol;Acc:HGNC:14626]	2.95088	1.56114	5.96842079083E-76	1.38850597788E-73	yes	up	71.86	72.78	71.29	29.99	23.01	27.93	71.9767	26.9767
ENSG00000146700	SSC4D	scavenger receptor cysteine rich family member with 4 domains [Source:HGNC Symbol;Acc:HGNC:14461]	0.205347	-2.28386	5.20126110553E-32	2.35077856223E-30	yes	down	2.9	2.18	2.32	13	9.35	10.51	2.46667	10.9533
ENSG00000146918	NCAPG2	non-SMC condensin II complex subunit G2 [Source:HGNC Symbol;Acc:HGNC:21904]	2.20177	1.13866	2.1522672254E-36	1.17740737496E-34	yes	up	60.99	57.32	60.65	37.2	31.35	28.4	59.6533	32.3167
ENSG00000147041	SYTL5	synaptotagmin like 5 [Source:HGNC Symbol;Acc:HGNC:15589]	0.0371126325012	-4.75195	3.07579902753E-26	1.02376858897E-24	yes	down	0.16	0.05	0.03	2.36	2.18	2.33	0.08	2.29
ENSG00000147100	SLC16A2	solute carrier family 16 member 2 [Source:HGNC Symbol;Acc:HGNC:10923]	0.382041	-1.3882	0.000444807542076	0.00174303040557	yes	down	0.44	0.26	0.47	1.29	0.89	1.15	0.39	1.11
ENSG00000147206	NXF3	nuclear RNA export factor 3 [Source:HGNC Symbol;Acc:HGNC:8073]	2.69405	1.42978	0.00906205237018	0.0262353182386	yes	up	1.1	1.69	2.12	0.75	1.41	0.52	1.63667	0.893333
ENSG00000147224	PRPS1	phosphoribosyl pyrophosphate synthetase 1 [Source:HGNC Symbol;Acc:HGNC:9462]	2.06836	1.04849	4.37058642647E-23	1.1939966701E-21	yes	up	61.82	70.96	67.51	35.01	33.84	36.54	66.7633	35.13
ENSG00000147231	RADX	RPA1 related single stranded DNA binding protein, X-linked [Source:HGNC Symbol;Acc:HGNC:25486]	2.19215	1.13235	3.25012465344E-8	2.40559293254E-7	yes	up	6.17	3.48	5.12	2.06	2.96	2.32	4.92333	2.44667
ENSG00000147251	DOCK11	dedicator of cytokinesis 11 [Source:HGNC Symbol;Acc:HGNC:23483]	0.341547	-1.54985	1.58807068158E-5	8.07406260263E-5	yes	down	0.46	0.33	0.24	1.43	0.8	1.11	0.343333	1.11333
ENSG00000147255	IGSF1	immunoglobulin superfamily member 1 [Source:HGNC Symbol;Acc:HGNC:5948]	0.459341	-1.12236	1.24925163782E-5	6.44484370857E-5	yes	down	0.95	1.3	1.82	27.02	4.42	3.45	1.35667	11.63
ENSG00000147383	NSDHL	NAD(P) dependent steroid dehydrogenase-like [Source:HGNC Symbol;Acc:HGNC:13398]	0.490892	-1.02652	6.67326281709E-19	1.36560908815E-17	yes	down	25.9	23.68	24.49	48.82	48.59	56.83	24.69	51.4133
ENSG00000147454	SLC25A37	solute carrier family 25 member 37 [Source:HGNC Symbol;Acc:HGNC:29786]	2.12237	1.08568	3.94897375493E-41	2.71044313533E-39	yes	up	43.16	42.98	42.38	21.75	17.69	19.74	42.84	19.7267
ENSG00000147536	GINS4	GINS complex subunit 4 [Source:HGNC Symbol;Acc:HGNC:28226]	2.465	1.30159	8.47360456902E-41	5.74463603006E-39	yes	up	52.54	48.64	42.29	26.12	25.89	20.12	47.8233	24.0433
ENSG00000147592	LACTB2	lactamase beta 2 [Source:HGNC Symbol;Acc:HGNC:18512]	0.418969	-1.25509	1.70559713506E-17	3.14652773639E-16	yes	down	27.26	24.81	23.3	59.46	75.16	71.24	25.1233	68.62
ENSG00000147606	SLC26A7	solute carrier family 26 member 7 [Source:HGNC Symbol;Acc:HGNC:14467]	0.450289	-1.15108	0.00172143208711	0.00591812228058	yes	down	0.9	0.33	0.53	0.93	0.84	0.87	0.586667	0.88
ENSG00000147676	MAL2	mal, T cell differentiation protein 2 [Source:HGNC Symbol;Acc:HGNC:13634]	2.26298	1.17822	6.83821061437E-33	3.22930112795E-31	yes	up	146.42	140.81	136.89	61.05	69.63	63.13	141.373	64.6033
ENSG00000147689	FAM83A	family with sequence similarity 83 member A [Source:HGNC Symbol;Acc:HGNC:28210]	0.427328	-1.22658	0.00539162377573	0.0165179203032	yes	down	0.45	0.49	0.21	0.82	0.8	1.24	0.383333	0.953333
ENSG00000147912	FBXO10	F-box protein 10 [Source:HGNC Symbol;Acc:HGNC:13589]	2.59316	1.37471	1.62842896159E-14	2.35999399869E-13	yes	up	4.48	4.19	5.75	2.43	1.95	1.57	4.80667	1.98333
ENSG00000148082	SHC3	SHC adaptor protein 3 [Source:HGNC Symbol;Acc:HGNC:18181]	0.429015	-1.2209	3.18312167531E-8	2.35757949551E-7	yes	down	0.42	0.53	0.53	1.55	1.16	1.08	0.493333	1.26333
ENSG00000148090	AUH	AU RNA binding methylglutaconyl-CoA hydratase [Source:HGNC Symbol;Acc:HGNC:890]	0.303421	-1.72061	9.76892323745E-33	4.58392722868E-31	yes	down	12.15	9.74	11.97	36.19	38.11	35.85	11.2867	36.7167
ENSG00000148180	GSN	gelsolin [Source:HGNC Symbol;Acc:HGNC:4620]	0.407719	-1.29435	4.53332015526E-50	4.33726877712E-48	yes	down	146.96	156.21	154.32	519.4	380.58	407.55	152.497	435.843
ENSG00000148219	ASTN2	astrotactin 2 [Source:HGNC Symbol;Acc:HGNC:17021]	2.96752	1.56926	4.21095532869E-19	8.74683493602E-18	yes	up	9.03	10.04	10.34	3.14	2.59	3.18	9.80333	2.97
ENSG00000148344	PTGES	prostaglandin E synthase [Source:HGNC Symbol;Acc:HGNC:9599]	2.86453	1.5183	7.79155915362E-29	2.93858786441E-27	yes	up	38.23	39.55	37.56	16.22	11.17	16.57	38.4467	14.6533
ENSG00000148346	LCN2	lipocalin 2 [Source:HGNC Symbol;Acc:HGNC:6526]	78.5343	6.29525	1.31387783777E-158	1.26252235185E-155	yes	up	153.12	161.7	155.3	1.67	2.3	2.79	156.707	2.25333
ENSG00000148362	PAXX	PAXX non-homologous end joining factor [Source:HGNC Symbol;Acc:HGNC:27849]	2.15919	1.11049	1.59795248795E-20	3.63336912924E-19	yes	up	67.01	69.51	66.63	39.73	30.59	34.5	67.7167	34.94
ENSG00000148459	PDSS1	decaprenyl diphosphate synthase subunit 1 [Source:HGNC Symbol;Acc:HGNC:17759]	2.16533	1.11458	2.93234580798E-9	2.44834811871E-8	yes	up	13.99	13.26	11.84	6.68	6.9	7.24	13.03	6.94
ENSG00000148482	SLC39A12	solute carrier family 39 member 12 [Source:HGNC Symbol;Acc:HGNC:20860]	0.467857	-1.09586	2.28677883542E-17	4.16310535763E-16	yes	down	6.39	7.11	7.17	15.73	14.15	15.45	6.89	15.11
ENSG00000148655	LRMDA	leucine rich melanocyte differentiation associated [Source:HGNC Symbol;Acc:HGNC:23405]	0.46202	-1.11397	0.00768254309445	0.0226389179907	yes	down	1.9	1.37	1	2.42	2.49	5.06	1.42333	3.32333
ENSG00000148677	ANKRD1	ankyrin repeat domain 1 [Source:HGNC Symbol;Acc:HGNC:15819]	6.42283	2.68321	1.81476027656E-52	1.88300548696E-50	yes	up	16.73	16.82	17.64	3.41	2.65	2.66	17.0633	2.90667
ENSG00000148702	HABP2	hyaluronan binding protein 2 [Source:HGNC Symbol;Acc:HGNC:4798]	0.0402274851773	-4.63567	0.00772890530175	0.0227633976644	yes	down	0	0	0	0.15	0.37	0.1	0	0.206667
ENSG00000148737	TCF7L2	transcription factor 7 like 2 [Source:HGNC Symbol;Acc:HGNC:11641]	0.461611	-1.11525	8.73700902923E-28	3.13468565836E-26	yes	down	31.17	29.02	28.71	82.08	55.46	63.68	29.6333	67.0733
ENSG00000148803	FUOM	fucose mutarotase [Source:HGNC Symbol;Acc:HGNC:24733]	2.08757	1.06182	6.3013084843E-6	3.39340201783E-5	yes	up	19.71	20.14	22.15	9.64	11.48	10.08	20.6667	10.4
ENSG00000149043	SYT8	synaptotagmin 8 [Source:HGNC Symbol;Acc:HGNC:19264]	5.51392	2.46308	3.14676842938E-9	2.62242568091E-8	yes	up	2.05	3.2	2.25	1.16	0.6	0.6	2.5	0.786667
ENSG00000149124	GLYAT	glycine-N-acyltransferase [Source:HGNC Symbol;Acc:HGNC:13734]	0.105446	-3.24543	0.00536250353537	0.0164355416218	yes	down	0	0.16	0.08	0.62	0.57	0.57	0.08	0.586667
ENSG00000149243	KLHL35	kelch like family member 35 [Source:HGNC Symbol;Acc:HGNC:26597]	2.11624	1.08151	0.00325361702726	0.0105221231957	yes	up	2.01	2.23	2.21	1.28	0.74	0.86	2.15	0.96
ENSG00000149260	CAPN5	calpain 5 [Source:HGNC Symbol;Acc:HGNC:1482]	0.424774	-1.23523	8.72694431225E-22	2.17445542554E-20	yes	down	7.36	6.92	7.1	23.8	17	16.71	7.12667	19.17
ENSG00000149548	CCDC15	coiled-coil domain containing 15 [Source:HGNC Symbol;Acc:HGNC:25798]	4.26003	2.09086	2.58064541266E-18	5.04733135091E-17	yes	up	3.35	3.14	3.93	1.12	0.92	0.82	3.47333	0.953333
ENSG00000149564	ESAM	endothelial cell adhesion molecule [Source:HGNC Symbol;Acc:HGNC:17474]	2.31254	1.20948	4.5073121636E-10	4.17152873232E-9	yes	up	8.07	11.05	9.55	5.21	3.81	4.04	9.55667	4.35333
ENSG00000149591	TAGLN	transgelin [Source:HGNC Symbol;Acc:HGNC:11553]	8.31497	3.05571	5.56061981939E-89	1.80728321512E-86	yes	up	14.06	18.06	13.97	4.64	3.38	2.6	15.3633	3.54
ENSG00000149636	DSN1	DSN1 component of MIS12 kinetochore complex [Source:HGNC Symbol;Acc:HGNC:16165]	2.45125	1.29352	2.71481488575E-28	1.00000206316E-26	yes	up	41.55	33.65	37.62	15.68	16.29	16.02	37.6067	15.9967
ENSG00000149809	TM7SF2	transmembrane 7 superfamily member 2 [Source:HGNC Symbol;Acc:HGNC:11863]	0.389971	-1.35856	4.59064505616E-51	4.48928523832E-49	yes	down	49.5	49.88	46.17	156.16	117.29	133.77	48.5167	135.74
ENSG00000149929	HIRIP3	HIRA interacting protein 3 [Source:HGNC Symbol;Acc:HGNC:4917]	2.46314	1.3005	5.04491070865E-39	3.16754464693E-37	yes	up	52.25	60.15	54.66	26.4	25.24	32.16	55.6867	27.9333
ENSG00000150051	MKX	mohawk homeobox [Source:HGNC Symbol;Acc:HGNC:23729]	0.426064	-1.23086	3.02593993705E-31	1.30617770603E-29	yes	down	13.87	12.77	13.77	39.38	27.48	33.39	13.47	33.4167
ENSG00000150347	ARID5B	AT-rich interaction domain 5B [Source:HGNC Symbol;Acc:HGNC:17362]	0.18801	-2.41112	3.89250189394E-143	3.07243515564E-140	yes	down	3.55	3.42	3.79	22.51	20.28	19.96	3.58667	20.9167
ENSG00000150625	GPM6A	glycoprotein M6A [Source:HGNC Symbol;Acc:HGNC:4460]	0.345065	-1.53506	9.60107694382E-6	5.04142080151E-5	yes	down	1.23	0.75	1.95	2.09	3.84	3.26	1.31	3.06333
ENSG00000150636	CCDC102B	coiled-coil domain containing 102B [Source:HGNC Symbol;Acc:HGNC:26295]	0.230586	-2.11662	9.07887317869E-9	7.22030140778E-8	yes	down	1.35	1.74	1.04	4.19	3.57	3.87	1.37667	3.87667
ENSG00000150637	CD226	CD226 molecule [Source:HGNC Symbol;Acc:HGNC:16961]	2.82285	1.49715	0.00133885282196	0.00473061330425	yes	up	0.24	0.42	0.32	0.15	0.06	0.16	0.326667	0.123333
ENSG00000150687	PRSS23	serine protease 23 [Source:HGNC Symbol;Acc:HGNC:14370]	2.20842	1.14302	6.20348088793E-29	2.35977850437E-27	yes	up	23.1	21.39	20.76	11.15	9.83	11.06	21.75	10.68
ENSG00000151067	CACNA1C	calcium voltage-gated channel subunit alpha1 C [Source:HGNC Symbol;Acc:HGNC:1390]	0.351514	-1.50834	8.96429365561E-5	0.000402110521783	yes	down	0.29	0.28	0.7	1.3	0.54	1.1	0.423333	0.98
ENSG00000151276	MAGI1	membrane associated guanylate kinase, WW and PDZ domain containing 1 [Source:HGNC Symbol;Acc:HGNC:946]	0.184706	-2.4367	1.41864852847E-181	1.74186395154E-178	yes	down	7.59	7.33	7.67	41.63	46.32	41.33	7.53	43.0933
ENSG00000151320	AKAP6	A-kinase anchoring protein 6 [Source:HGNC Symbol;Acc:HGNC:376]	0.449329	-1.15416	0.000457194837938	0.00178429509328	yes	down	0.53	0.3	0.43	0.38	0.89	0.82	0.42	0.696667
ENSG00000151422	FER	FER tyrosine kinase [Source:HGNC Symbol;Acc:HGNC:3655]	0.463355	-1.10981	1.10610599503E-25	3.51741706418E-24	yes	down	4.67	6.85	5.62	11.46	14.5	11.18	5.71333	12.38
ENSG00000151552	QDPR	quinoid dihydropteridine reductase [Source:HGNC Symbol;Acc:HGNC:9752]	2.2659	1.18009	1.79625517332E-24	5.32158653961E-23	yes	up	45.44	47.94	46.44	26.89	23.46	25.22	46.6067	25.19
ENSG00000151572	ANO4	anoctamin 4 [Source:HGNC Symbol;Acc:HGNC:23837]	0.483238	-1.04919	7.79769877899E-5	0.000353729352862	yes	down	2.33	3	1.23	3.99	3.39	2.64	2.18667	3.34
ENSG00000151612	ZNF827	zinc finger protein 827 [Source:HGNC Symbol;Acc:HGNC:27193]	0.320983	-1.63943	3.17786694723E-93	1.15137766231E-90	yes	down	13.99	13.64	14.39	48.49	43.56	43.43	14.0067	45.16
ENSG00000151617	EDNRA	endothelin receptor type A [Source:HGNC Symbol;Acc:HGNC:3179]	2.35973	1.23862	0.000346683067218	0.00138604241472	yes	up	1	0.95	1.38	0.88	0.49	0.56	1.11	0.643333
ENSG00000151623	NR3C2	nuclear receptor subfamily 3 group C member 2 [Source:HGNC Symbol;Acc:HGNC:7979]	0.451028	-1.14871	0.000393996567358	0.00155940511017	yes	down	0.65	0.76	0.75	1.25	0.99	1.12	0.72	1.12
ENSG00000151632	AKR1C2	aldo-keto reductase family 1 member C2 [Source:HGNC Symbol;Acc:HGNC:385]	0.235643	-2.08532	0.000109390074896	0.000482464586963	yes	down	1.18	0.85	0.9	2.51	3.56	2.71	0.976667	2.92667
ENSG00000151715	TMEM45B	transmembrane protein 45B [Source:HGNC Symbol;Acc:HGNC:25194]	4.60931	2.20455	1.36491345941E-28	5.09560006191E-27	yes	up	11.43	11.23	13.62	2.39	2.07	2.56	12.0933	2.34
ENSG00000151725	CENPU	centromere protein U [Source:HGNC Symbol;Acc:HGNC:21348]	2.05627	1.04003	4.34894719459E-16	7.23221083128E-15	yes	up	25.52	26.26	26.85	13.39	14.8	13.83	26.21	14.0067
ENSG00000151726	ACSL1	acyl-CoA synthetase long chain family member 1 [Source:HGNC Symbol;Acc:HGNC:3569]	0.401412	-1.31684	6.54907634386E-51	6.37626150994E-49	yes	down	14.37	14.45	15.58	42.57	40.08	41.43	14.8	41.36
ENSG00000151790	TDO2	tryptophan 2,3-dioxygenase [Source:HGNC Symbol;Acc:HGNC:11708]	0.0439092569524	-4.50933	3.22815607287E-13	4.12163358558E-12	yes	down	0.54	0.21	0.29	3.85	3.98	3.37	0.346667	3.73333
ENSG00000151876	FBXO4	F-box protein 4 [Source:HGNC Symbol;Acc:HGNC:13583]	2.18466	1.12741	0.000124875697774	0.000544784405154	yes	up	5.36	4.6	5.33	2.84	3.55	2.57	5.09667	2.98667
ENSG00000151883	PARP8	poly(ADP-ribose) polymerase family member 8 [Source:HGNC Symbol;Acc:HGNC:26124]	0.479017	-1.06185	1.36202795242E-17	2.53812645669E-16	yes	down	10.97	10.85	9.04	18.6	31.44	23.56	10.2867	24.5333
ENSG00000151962	RBM46	RNA binding motif protein 46 [Source:HGNC Symbol;Acc:HGNC:28401]	0.233825	-2.0965	0.000677282323702	0.00255085878516	yes	down	0.12	0.06	0.3	1.26	0.64	0.59	0.16	0.83
ENSG00000152034	MCHR2	melanin concentrating hormone receptor 2 [Source:HGNC Symbol;Acc:HGNC:20867]	0.0376435592042	-4.73145	0.00557649045817	0.0170346946256	yes	down	0	0	0	0.11	0.12	0.1	0	0.11
ENSG00000152229	PSTPIP2	proline-serine-threonine phosphatase interacting protein 2 [Source:HGNC Symbol;Acc:HGNC:9581]	2.31511	1.21108	8.98998252288E-30	3.57351805285E-28	yes	up	31.47	28.69	28.73	13.69	12.97	13.95	29.63	13.5367
ENSG00000152253	SPC25	SPC25 component of NDC80 kinetochore complex [Source:HGNC Symbol;Acc:HGNC:24031]	2.76608	1.46784	6.84837733665E-25	2.09055231377E-23	yes	up	55.91	55.34	56.22	18.44	25.45	21.8	55.8233	21.8967
ENSG00000152402	GUCY1A2	guanylate cyclase 1 soluble subunit alpha 2 [Source:HGNC Symbol;Acc:HGNC:4684]	0.182535	-2.45375	0.0146579110032	0.0398959	yes	down	0	0.01	0.03	0.06	0.04	0.08	0.0133333333333	0.06
ENSG00000152518	ZFP36L2	ZFP36 ring finger protein like 2 [Source:HGNC Symbol;Acc:HGNC:1108]	3.04117	1.60463	1.58296627185E-23	4.41174496523E-22	yes	up	10.41	10.73	10.36	4.66	2.68	4.02	10.5	3.78667
ENSG00000152558	TMEM123	transmembrane protein 123 [Source:HGNC Symbol;Acc:HGNC:30138]	0.465324	-1.10369	3.4441283123E-32	1.57595610414E-30	yes	down	93.75	85.19	96.6	207.91	230.9	155.82	91.8467	198.21
ENSG00000152661	GJA1	gap junction protein alpha 1 [Source:HGNC Symbol;Acc:HGNC:4274]	0.230933	-2.11446	9.45848303869E-22	2.34351943541E-20	yes	down	1.54	1.43	1.1	5.71	6.71	6.66	1.35667	6.36
ENSG00000152689	RASGRP3	RAS guanyl releasing protein 3 [Source:HGNC Symbol;Acc:HGNC:14545]	3.40896	1.76933	4.59840682712E-12	5.24133003023E-11	yes	up	4.06	6.52	2.88	1.81	1.3	2.06	4.48667	1.72333
ENSG00000152784	PRDM8	PR/SET domain 8 [Source:HGNC Symbol;Acc:HGNC:13993]	0.149094	-2.74571	8.36330514582E-7	5.14008362146E-6	yes	down	0.69	0.07	0.18	1.66	0.93	0.57	0.313333	1.05333
ENSG00000152926	ZNF117	zinc finger protein 117 [Source:HGNC Symbol;Acc:HGNC:12897]	0.454435	-1.13785	4.08774504024E-16	6.81835872712E-15	yes	down	2.31	2.19	2.47	5.47	5.15	5.38	2.32333	5.33333
ENSG00000153044	CENPH	centromere protein H [Source:HGNC Symbol;Acc:HGNC:17268]	2.441	1.28747	5.24067386189E-10	4.81998056686E-9	yes	up	19.04	18.3	17.97	6.55	9.81	6.95	18.4367	7.77
ENSG00000153064	BANK1	B cell scaffold protein with ankyrin repeats 1 [Source:HGNC Symbol;Acc:HGNC:18233]	0.394625	-1.34145	1.87652450482E-19	4.00319189971E-18	yes	down	5.67	3.88	4.91	15.59	13.66	13.45	4.82	14.2333
ENSG00000153093	ACOXL	acyl-CoA oxidase like [Source:HGNC Symbol;Acc:HGNC:25621]	0.379311	-1.39855	9.68179140148E-5	0.000431405789847	yes	down	1.07	0.55	0.55	2.19	1.95	1.56	0.723333	1.9
ENSG00000153162	BMP6	bone morphogenetic protein 6 [Source:HGNC Symbol;Acc:HGNC:1073]	0.324571	-1.62339	1.60473781362E-11	1.71832899316E-10	yes	down	0.8	1.22	1.23	4.56	3.25	3.17	1.08333	3.66
ENSG00000153165	RGPD3	RANBP2 like and GRIP domain containing 3 [Source:HGNC Symbol;Acc:HGNC:32416]	0.37755	-1.40526	0.00803889402129	0.0235664672721	yes	down	0.11	0.07	0.1	0.35	0.26	0.21	0.0933333333333	0.273333
ENSG00000153233	PTPRR	protein tyrosine phosphatase receptor type R [Source:HGNC Symbol;Acc:HGNC:9680]	0.221055	-2.17752	5.0153243541E-7	3.17785789994E-6	yes	down	0.8	1	0.62	2.18	3.23	2.15	0.806667	2.52
ENSG00000153234	NR4A2	nuclear receptor subfamily 4 group A member 2 [Source:HGNC Symbol;Acc:HGNC:7981]	0.443537	-1.17287	2.95831971119E-12	3.43031605126E-11	yes	down	4.11	3.33	4.75	11.08	8.55	7.33	4.06333	8.98667
ENSG00000153246	PLA2R1	phospholipase A2 receptor 1 [Source:HGNC Symbol;Acc:HGNC:9042]	0.446347	-1.16376	3.28027060197E-6	1.8527283561E-5	yes	down	0.33	0.36	0.6	1.32	1.35	0.72	0.43	1.13
ENSG00000153283	CD96	CD96 molecule [Source:HGNC Symbol;Acc:HGNC:16892]	5.64415	2.49676	6.85522306626E-9	5.50735314386E-8	yes	up	0.95	1.24	0.99	0.2	0.15	0.2	1.06	0.183333
ENSG00000153292	ADGRF1	adhesion G protein-coupled receptor F1 [Source:HGNC Symbol;Acc:HGNC:18990]	3.98022	1.99285	0.000217571435707	0.000908816159621	yes	up	0.58	0.55	0.79	0.09	0.22	0.38	0.64	0.23
ENSG00000153789	CIBAR2	CBY1 interacting BAR domain containing 2 [Source:HGNC Symbol;Acc:HGNC:24781]	0.301053	-1.73191	0.0085172292277	0.0248234793282	yes	down	0.69	0.37	0.23	1.31	1.4	1.17	0.43	1.29333
ENSG00000153790	SPMIP4	sperm associated microtubule inner protein 4 [Source:HGNC Symbol;Acc:HGNC:21722]	0.486274	-1.04016	0.000729702879722	0.00272556419549	yes	down	1.33	0.95	1.38	3.45	2	3	1.22	2.81667
ENSG00000153944	MSI2	musashi RNA binding protein 2 [Source:HGNC Symbol;Acc:HGNC:18585]	0.488223	-1.03439	3.28949007457E-54	3.65331759488E-52	yes	down	111.91	177.76	116.53	285.18	264.2	389.83	135.4	313.07
ENSG00000154358	OBSCN	obscurin, cytoskeletal calmodulin and titin-interacting RhoGEF [Source:HGNC Symbol;Acc:HGNC:15719]	0.472488	-1.08165	7.13408068895E-18	1.35688741228E-16	yes	down	10.82	11.79	11.77	34.17	28.1	22.83	11.46	28.3667
ENSG00000154556	SORBS2	sorbin and SH3 domain containing 2 [Source:HGNC Symbol;Acc:HGNC:24098]	2.30461	1.20452	1.77818312092E-5	8.96637580548E-5	yes	up	5.49	5.92	5.2	2.31	2.31	3.18	5.53667	2.6
ENSG00000154640	BTG3	BTG anti-proliferation factor 3 [Source:HGNC Symbol;Acc:HGNC:1132]	2.28017	1.18914	2.73761018676E-30	1.133032261E-28	yes	up	110.59	106.79	106.1	46.62	54.55	50.3	107.827	50.49
ENSG00000154678	PDE1C	phosphodiesterase 1C [Source:HGNC Symbol;Acc:HGNC:8776]	0.0766361843689	-3.70583	0.000198466831931	0.000833989113806	yes	down	0	0	0.79	0.43	0.19	0.9	0.263333	0.506667
ENSG00000154839	SKA1	spindle and kinetochore associated complex subunit 1 [Source:HGNC Symbol;Acc:HGNC:28109]	2.3	1.20164	4.71731651352E-21	1.1150525376E-19	yes	up	21.63	21.77	22.43	9.72	10.97	10.46	21.9433	10.3833
ENSG00000154920	EME1	essential meiotic structure-specific endonuclease 1 [Source:HGNC Symbol;Acc:HGNC:24965]	2.65115	1.40662	8.07121119333E-32	3.58917180249E-30	yes	up	31.32	28.89	34.28	15.52	13.45	13.94	31.4967	14.3033
ENSG00000155066	PROM2	prominin 2 [Source:HGNC Symbol;Acc:HGNC:20685]	2.2978	1.20025	3.50086039708E-16	5.88831930258E-15	yes	up	10.55	12.43	11.87	6.67	3.98	4.65	11.6167	5.1
ENSG00000155093	PTPRN2	protein tyrosine phosphatase receptor type N2 [Source:HGNC Symbol;Acc:HGNC:9677]	0.169502	-2.56062	6.33139310632E-70	1.24937606288E-67	yes	down	4.32	4.37	3.61	24.55	17.13	16.58	4.1	19.42
ENSG00000155465	SLC7A7	solute carrier family 7 member 7 [Source:HGNC Symbol;Acc:HGNC:11065]	4.04937	2.0177	2.3224419036E-7	1.53403593475E-6	yes	up	2.32	3.71	3.25	1.5	0.83	0.51	3.09333	0.946667
ENSG00000155760	FZD7	frizzled class receptor 7 [Source:HGNC Symbol;Acc:HGNC:4045]	0.423774	-1.23863	4.27501315025E-19	8.87155545855E-18	yes	down	5.39	5.52	5.19	17.67	11.25	12.81	5.36667	13.91
ENSG00000155792	DEPTOR	DEP domain containing MTOR interacting protein [Source:HGNC Symbol;Acc:HGNC:22953]	0.395382	-1.33868	1.55176962837E-6	9.15771977482E-6	yes	down	1.06	1.16	0.93	3.26	2.66	2.82	1.05	2.91333
ENSG00000155918	RAET1L	retinoic acid early transcript 1L [Source:HGNC Symbol;Acc:HGNC:16798]	2.48134	1.31112	2.56270888348E-8	1.92582213648E-7	yes	up	17.67	13.62	13.23	6.05	7.79	5.95	14.84	6.59667
ENSG00000155974	GRIP1	glutamate receptor interacting protein 1 [Source:HGNC Symbol;Acc:HGNC:18708]	0.346087	-1.53079	0.000872481360536	0.00320235401042	yes	down	0.14	0.28	8.09	2.13	1.09	1.4	2.83667	1.54
ENSG00000156011	PSD3	pleckstrin and Sec7 domain containing 3 [Source:HGNC Symbol;Acc:HGNC:19093]	0.46974	-1.09006	4.45599350194E-40	2.93975857869E-38	yes	down	6.89	6.24	6.32	15.75	14.07	13.83	6.48333	14.55
ENSG00000156170	NDUFAF6	NADH:ubiquinone oxidoreductase complex assembly factor 6 [Source:HGNC Symbol;Acc:HGNC:28625]	2.0665	1.04719	2.16053537184E-12	2.54124493097E-11	yes	up	26.62	27.41	27.31	13.34	16.01	17.51	27.1133	15.62
ENSG00000156298	TSPAN7	tetraspanin 7 [Source:HGNC Symbol;Acc:HGNC:11854]	0.356925	-1.48631	5.20370143075E-11	5.32686453548E-10	yes	down	3.55	2.6	3.61	9.77	11.47	8.38	3.25333	9.87333
ENSG00000156384	SFR1	SWI5 dependent homologous recombination repair protein 1 [Source:HGNC Symbol;Acc:HGNC:29574]	2.41208	1.27028	1.15021408006E-13	1.54628232259E-12	yes	up	30.21	29.92	29.32	9.91	15.34	13.91	29.8167	13.0533
ENSG00000156398	SFXN2	sideroflexin 2 [Source:HGNC Symbol;Acc:HGNC:16086]	4.02655	2.00955	1.02661393454E-30	4.32175134614E-29	yes	up	14.06	15.81	14.48	3.15	2.31	4.1	14.7833	3.18667
ENSG00000156463	SH3RF2	SH3 domain containing ring finger 2 [Source:HGNC Symbol;Acc:HGNC:26299]	3.10134	1.63289	1.12190673508E-43	8.37677728108E-42	yes	up	13.59	11.66	14.07	5.21	4.38	4.28	13.1067	4.62333
ENSG00000156504	PABIR2	PABIR family member 2 [Source:HGNC Symbol;Acc:HGNC:30490]	2.16424	1.11386	3.50388783531E-31	1.50367815628E-29	yes	up	39.13	32.75	34.43	17.6	18.75	15.99	35.4367	17.4467
ENSG00000156802	ATAD2	ATPase family AAA domain containing 2 [Source:HGNC Symbol;Acc:HGNC:30123]	2.14045	1.09791	1.73317948326E-34	8.80574707118E-33	yes	up	77.71	72.77	79.56	37.83	40.18	38.44	76.68	38.8167
ENSG00000156804	FBXO32	F-box protein 32 [Source:HGNC Symbol;Acc:HGNC:16731]	0.364854	-1.45461	9.71907584707E-9	7.68794900845E-8	yes	down	1.01	1.1	1.61	3.91	5.04	2.62	1.24	3.85667
ENSG00000157111	TMEM171	transmembrane protein 171 [Source:HGNC Symbol;Acc:HGNC:27031]	2.29636	1.19935	0.000327398134919	0.00131752115438	yes	up	3.82	5.6	4.55	2.13	1.84	2.66	4.65667	2.21
ENSG00000157216	SSBP3	single stranded DNA binding protein 3 [Source:HGNC Symbol;Acc:HGNC:15674]	0.485948	-1.04113	4.47934632293E-24	1.30260569846E-22	yes	down	13.9	13.99	13.63	40.13	28.23	30.95	13.84	33.1033
ENSG00000157445	CACNA2D3	calcium voltage-gated channel auxiliary subunit alpha2delta 3 [Source:HGNC Symbol;Acc:HGNC:15460]	0.130807	-2.93449	0.000195441265644	0.000822595203201	yes	down	0.04	0.04	0.07	0.68	0.37	0.43	0.05	0.493333
ENSG00000157502	PWWP3B	PWWP domain containing 3B [Source:HGNC Symbol;Acc:HGNC:26583]	0.300389	-1.7351	6.78219316492E-51	6.57426540078E-49	yes	down	5.02	4.63	4.5	17.03	16.97	17.17	4.71667	17.0567
ENSG00000157514	TSC22D3	TSC22 domain family member 3 [Source:HGNC Symbol;Acc:HGNC:3051]	0.393719	-1.34476	1.58146448902E-22	4.12655804861E-21	yes	down	13.55	18.38	14.58	49.88	38.2	37.55	15.5033	41.8767
ENSG00000157613	CREB3L1	cAMP responsive element binding protein 3 like 1 [Source:HGNC Symbol;Acc:HGNC:18856]	0.0918517531509	-3.44455	2.85377986003E-15	4.47632283083E-14	yes	down	0.69	0.47	0.23	2.92	2.96	2.06	0.463333	2.64667
ENSG00000158008	EXTL1	exostosin like glycosyltransferase 1 [Source:HGNC Symbol;Acc:HGNC:3515]	0.196341	-2.34856	0.0102228455497	0.0291679717912	yes	down	0.17	0.02	0.04	0.53	0.3	0.41	0.0766666666667	0.413333
ENSG00000158055	GRHL3	grainyhead like transcription factor 3 [Source:HGNC Symbol;Acc:HGNC:25839]	23.549	4.5576	2.38477616889E-61	3.33581886763E-59	yes	up	8.91	8.9	8.65	0.66	0.46	0.36	8.82	0.493333
ENSG00000158062	UBXN11	UBX domain protein 11 [Source:HGNC Symbol;Acc:HGNC:30600]	2.65272	1.40747	3.67754308601E-27	1.28197759849E-25	yes	up	33.1	30.4	26.22	16.31	12.75	11.49	29.9067	13.5167
ENSG00000158089	GALNT14	polypeptide N-acetylgalactosaminyltransferase 14 [Source:HGNC Symbol;Acc:HGNC:22946]	2.82364	1.49756	3.07936343339E-16	5.19519169781E-15	yes	up	8.61	12.29	9.37	6.22	2.98	4.19	10.09	4.46333
ENSG00000158258	CLSTN2	calsyntenin 2 [Source:HGNC Symbol;Acc:HGNC:17448]	16.3476	4.031	0.0127867	0.0354978634115	yes	up	0.1	0.02	0.05	0	0	0	0.0566666666667	0
ENSG00000158292	GPR153	G protein-coupled receptor 153 [Source:HGNC Symbol;Acc:HGNC:23618]	0.338484	-1.56284	6.70789725446E-22	1.69043600024E-20	yes	down	4.54	4.84	4.84	20.82	11.7	13.74	4.74	15.42
ENSG00000158445	KCNB1	potassium voltage-gated channel subfamily B member 1 [Source:HGNC Symbol;Acc:HGNC:6231]	0.279044	-1.84144	5.44324017373E-12	6.12219089464E-11	yes	down	0.25	0.36	0.38	1.18	0.97	0.91	0.33	1.02
ENSG00000158813	EDA	ectodysplasin A [Source:HGNC Symbol;Acc:HGNC:3157]	0.470013	-1.08923	1.39521210638E-7	9.51128401084E-7	yes	down	1.54	1.54	1.01	3.38	2.58	2.96	1.36333	2.97333
ENSG00000158859	ADAMTS4	ADAM metallopeptidase with thrombospondin type 1 motif 4 [Source:HGNC Symbol;Acc:HGNC:220]	0.0996804484002	-3.32655	6.54713810005E-7	4.0829091182E-6	yes	down	0.03	0.01	0.03	0.32	0.21	0.25	0.0233333333333	0.26
ENSG00000159147	DONSON	DNA replication fork stabilization factor DONSON [Source:HGNC Symbol;Acc:HGNC:2993]	3.30858	1.72621	7.20320470457E-53	7.58085843694E-51	yes	up	43.42	46.25	37.85	14.05	16	17.28	42.5067	15.7767
ENSG00000159166	LAD1	ladinin 1 [Source:HGNC Symbol;Acc:HGNC:6472]	2.64899	1.40544	1.13443903657E-44	8.79727619203E-43	yes	up	40.36	40.19	39.45	22.06	14.17	15.75	40	17.3267
ENSG00000159167	STC1	stanniocalcin 1 [Source:HGNC Symbol;Acc:HGNC:11373]	4.04522	2.01622	0.00437437656527	0.0137440256357	yes	up	0.29	0.31	0.48	0.04	0.08	0.2	0.36	0.106667
ENSG00000159173	TNNI1	troponin I1, slow skeletal type [Source:HGNC Symbol;Acc:HGNC:11945]	2.1549	1.10762	3.20251511878E-6	1.81344572483E-5	yes	up	1.7	1.32	1.46	0.82	0.6	0.81	1.49333	0.743333
ENSG00000159199	ATP5MC1	ATP synthase membrane subunit c locus 1 [Source:HGNC Symbol;Acc:HGNC:841]	2.37954	1.25068	2.25630217805E-20	5.07289261822E-19	yes	up	245.65	257.39	252.75	105.46	123.64	146.53	251.93	125.21
ENSG00000159231	CBR3	carbonyl reductase 3 [Source:HGNC Symbol;Acc:HGNC:1549]	2.33727	1.22483	0.000709672929389	0.00265838668007	yes	up	5.52	4.93	4.26	2.98	1.87	2.14	4.90333	2.33
ENSG00000159259	CHAF1B	chromatin assembly factor 1 subunit B [Source:HGNC Symbol;Acc:HGNC:1911]	2.11785	1.0826	6.0479801888E-32	2.72788592148E-30	yes	up	24.65	21.13	23.05	12.13	11.58	11.18	22.9433	11.63
ENSG00000159307	SCUBE1	signal peptide, CUB domain and EGF like domain containing 1 [Source:HGNC Symbol;Acc:HGNC:13441]	0.173259	-2.529	5.54972642527E-47	4.66366934315E-45	yes	down	1.06	1.94	2.28	12.7	10.97	10.66	1.76	11.4433
ENSG00000159388	BTG2	BTG anti-proliferation factor 2 [Source:HGNC Symbol;Acc:HGNC:1131]	2.62311	1.39128	3.61499773927E-54	3.97487885749E-52	yes	up	50.35	53.55	54.29	22.53	21.28	23.05	52.73	22.2867
ENSG00000159399	HK2	hexokinase 2 [Source:HGNC Symbol;Acc:HGNC:4923]	2.17338	1.11994	1.55259892076E-32	7.20882116551E-31	yes	up	25.61	27.55	27.04	14.48	13.95	11.62	26.7333	13.35
ENSG00000159733	ZFYVE28	zinc finger FYVE-type containing 28 [Source:HGNC Symbol;Acc:HGNC:29334]	0.494029	-1.01733	1.45672823973E-14	2.12509246378E-13	yes	down	12.72	12.61	9.52	29.95	19.92	21.59	11.6167	23.82
ENSG00000159784	FAM131B	family with sequence similarity 131 member B [Source:HGNC Symbol;Acc:HGNC:22202]	0.241238	-2.05147	2.84194915449E-6	1.62090111647E-5	yes	down	0.51	0.21	0.13	1.63	0.82	0.82	0.283333	1.09
ENSG00000159860	TCAF2P1	TRPM8 channel associated factor 2 pseudogene 1 [Source:HGNC Symbol;Acc:HGNC:33603]	0.363086	-1.46161	0.0128971123243	0.0357415773643	yes	down	0.07	0.44	0.45	1.01	0.79	1.03	0.32	0.943333
ENSG00000159871	LYPD5	LY6/PLAUR domain containing 5 [Source:HGNC Symbol;Acc:HGNC:26397]	4.31908	2.11072	6.29140565519E-18	1.20490776764E-16	yes	up	6.94	8.58	9.57	2.99	1.82	2.16	8.36333	2.32333
ENSG00000160051	IQCC	IQ motif containing C [Source:HGNC Symbol;Acc:HGNC:25545]	2.26195	1.17757	4.06631435222E-10	3.78398372625E-9	yes	up	10.33	7.74	8.55	4.6	3.83	4.26	8.87333	4.23
ENSG00000160072	ATAD3B	ATPase family AAA domain containing 3B [Source:HGNC Symbol;Acc:HGNC:24007]	2.0621	1.04411	2.54748536073E-14	3.64414070923E-13	yes	up	46.84	50.7	45.65	37.35	20.09	16.63	47.73	24.69
ENSG00000160117	ANKLE1	ankyrin repeat and LEM domain containing 1 [Source:HGNC Symbol;Acc:HGNC:26812]	2.52604	1.33688	1.11413210669E-10	1.10667117707E-9	yes	up	8.4	8.36	8.03	5.01	2.78	3.41	8.26333	3.73333
ENSG00000160179	ABCG1	ATP binding cassette subfamily G member 1 [Source:HGNC Symbol;Acc:HGNC:73]	0.452456	-1.14415	1.31536462166E-9	1.15635932789E-8	yes	down	3.09	2.9	2.69	7.67	5.87	7.16	2.89333	6.9
ENSG00000160193	WDR4	WD repeat domain 4 [Source:HGNC Symbol;Acc:HGNC:12756]	2.74577	1.45721	6.21681778498E-30	2.50269380448E-28	yes	up	27.15	27.5	24.07	12.47	9.77	9.95	26.24	10.73
ENSG00000160285	LSS	lanosterol synthase [Source:HGNC Symbol;Acc:HGNC:6708]	0.338475	-1.56288	9.09643281765E-58	1.14880149544E-55	yes	down	35.97	37.41	37.63	130.07	102.54	114.81	37.0033	115.807
ENSG00000160325	CACFD1	calcium channel flower domain containing 1 [Source:HGNC Symbol;Acc:HGNC:1365]	0.401668	-1.31592	4.44485312802E-19	9.20671967969E-18	yes	down	8.59	10.43	8.4	29.54	20.86	24.11	9.14	24.8367
ENSG00000160326	SLC2A6	solute carrier family 2 member 6 [Source:HGNC Symbol;Acc:HGNC:11011]	0.416643	-1.26312	9.87212554634E-16	1.59162237045E-14	yes	down	16.18	16.86	15.29	56.87	31.02	37.65	16.11	41.8467
ENSG00000160469	BRSK1	BR serine/threonine kinase 1 [Source:HGNC Symbol;Acc:HGNC:18994]	0.495878	-1.01194	1.57155246551E-12	1.87846841753E-11	yes	down	14.46	14.24	15.66	46.11	25.24	27.81	14.7867	33.0533
ENSG00000160505	NLRP4	NLR family pyrin domain containing 4 [Source:HGNC Symbol;Acc:HGNC:22943]	0.415376	-1.26751	0.000353109581505	0.00140995029103	yes	down	1.69	1.05	1.08	2.62	3.28	1.85	1.27333	2.58333
ENSG00000160539	PLPP7	phospholipid phosphatase 7 (inactive) [Source:HGNC Symbol;Acc:HGNC:28174]	0.12912	-2.95322	0.00173825924453	0.00596912174696	yes	down	0.07	0.04	0.08	0.43	0.46	0.7	0.0633333333333	0.53
ENSG00000160606	TLCD1	TLC domain containing 1 [Source:HGNC Symbol;Acc:HGNC:25177]	3.56428	1.83361	1.24227358688E-22	3.26851054091E-21	yes	up	23.62	24.44	29.54	8.27	8.38	8.91	25.8667	8.52
ENSG00000160781	PAQR6	progestin and adipoQ receptor family member 6 [Source:HGNC Symbol;Acc:HGNC:30132]	0.213113	-2.23031	1.62593334833E-21	3.96630827057E-20	yes	down	1.98	1.59	1.48	9.98	7.92	7.75	1.68333	8.55
ENSG00000160818	GPATCH4	G-patch domain containing 4 (gene/pseudogene) [Source:HGNC Symbol;Acc:HGNC:25982]	3.40237	1.76654	1.79094139779E-61	2.52112075366E-59	yes	up	54.93	57.59	56.08	21.04	15.91	16.06	56.2	17.67
ENSG00000160862	AZGP1	alpha-2-glycoprotein 1, zinc-binding [Source:HGNC Symbol;Acc:HGNC:910]	0.152235	-2.71563	0.000219214964513	0.00091533533548	yes	down	0.52	0.46	0.24	2.48	1.42	3.26	0.406667	2.38667
ENSG00000160949	TONSL	tonsoku like, DNA repair protein [Source:HGNC Symbol;Acc:HGNC:7801]	2.40686	1.26715	6.70045223472E-23	1.80373562533E-21	yes	up	43.28	47.74	49.36	27.99	16.32	19.57	46.7933	21.2933
ENSG00000160957	RECQL4	RecQ like helicase 4 [Source:HGNC Symbol;Acc:HGNC:9949]	2.16348	1.11335	5.50969096094E-19	1.13485256223E-17	yes	up	114.53	130.99	122.87	71.53	44.65	52.11	122.797	56.0967
ENSG00000160963	COL26A1	collagen type XXVI alpha 1 chain [Source:HGNC Symbol;Acc:HGNC:18038]	0.207512	-2.26873	0.00166889995125	0.00575508781753	yes	down	0.05	0.22	0.14	0.85	0.5	0.31	0.136667	0.553333
ENSG00000161082	CELF5	CUGBP Elav-like family member 5 [Source:HGNC Symbol;Acc:HGNC:14058]	0.420617	-1.24942	1.92295568988E-11	2.05112180029E-10	yes	down	1.6	2.18	2.16	5.86	5.9	5.09	1.98	5.61667
ENSG00000161267	BDH1	3-hydroxybutyrate dehydrogenase 1 [Source:HGNC Symbol;Acc:HGNC:1027]	2.47251	1.30597	8.28375741946E-27	2.83843911205E-25	yes	up	25.4	24.77	25.33	13.19	12.12	10.9	25.1667	12.07
ENSG00000161513	FDXR	ferredoxin reductase [Source:HGNC Symbol;Acc:HGNC:3642]	3.04181	1.60493	5.71719865128E-86	1.68474409856E-83	yes	up	109.6	108.36	107.84	40.88	34.04	39.2	108.6	38.04
ENSG00000161681	SHANK1	SH3 and multiple ankyrin repeat domains 1 [Source:HGNC Symbol;Acc:HGNC:15474]	0.138683	-2.85014	2.86528780458E-55	3.28112568752E-53	yes	down	2.5	2.31	2.36	27.34	13.7	15.47	2.39	18.8367
ENSG00000161692	DBF4B	DBF4 zinc finger B [Source:HGNC Symbol;Acc:HGNC:17883]	2.00313	1.00226	6.87526283379E-17	1.21365961573E-15	yes	up	20.35	21.63	21.51	13.87	12.03	14.55	21.1633	13.4833
ENSG00000161888	SPC24	SPC24 component of NDC80 kinetochore complex [Source:HGNC Symbol;Acc:HGNC:26913]	3.74307	1.90422	3.09807998135E-44	2.36922718574E-42	yes	up	34.28	33.52	29.49	14.5	7.58	10.13	32.43	10.7367
ENSG00000161905	ALOX15	arachidonate 15-lipoxygenase [Source:HGNC Symbol;Acc:HGNC:433]	0.391025	-1.35467	0.000100602194609	0.00044718606256	yes	down	1.38	1.47	0.87	4.03	3.88	2.86	1.24	3.59
ENSG00000161980	POLR3K	RNA polymerase III subunit K [Source:HGNC Symbol;Acc:HGNC:14121]	2.22171	1.15167	2.40108755241E-15	3.79045971398E-14	yes	up	24.88	26.08	27.41	11.87	12.82	13.85	26.1233	12.8467
ENSG00000161981	SNRNP25	small nuclear ribonucleoprotein U11/U12 subunit 25 [Source:HGNC Symbol;Acc:HGNC:14161]	2.28687	1.19337	1.51877151269E-16	2.6124220643E-15	yes	up	53.77	52.34	47.35	21.66	32.82	29.74	51.1533	28.0733
ENSG00000161996	WDR90	WD repeat domain 90 [Source:HGNC Symbol;Acc:HGNC:26960]	2.32604	1.21788	2.06526455026E-17	3.7785109127E-16	yes	up	31.89	29.15	36.83	19.63	11.69	10.75	32.6233	14.0233
ENSG00000162062	TEDC2	tubulin epsilon and delta complex 2 [Source:HGNC Symbol;Acc:HGNC:25849]	2.23172	1.15816	3.60987900418E-16	6.06245713308E-15	yes	up	31.3	32.7	31.33	17.07	12.01	13.32	31.7767	14.1333
ENSG00000162105	SHANK2	SH3 and multiple ankyrin repeat domains 2 [Source:HGNC Symbol;Acc:HGNC:14295]	0.49793	-1.00599	1.0855261508E-14	1.60261946952E-13	yes	down	6.03	7.25	6.53	18.93	13.2	10.01	6.60333	14.0467
ENSG00000162344	FGF19	fibroblast growth factor 19 [Source:HGNC Symbol;Acc:HGNC:3675]	0.4151	-1.26847	5.34032959957E-54	5.84290220199E-52	yes	down	76.7	76.88	81.11	233.01	178.92	206.26	78.23	206.063
ENSG00000162426	SLC45A1	solute carrier family 45 member 1 [Source:HGNC Symbol;Acc:HGNC:17939]	0.479354	-1.06084	7.34967984537E-6	3.91882446954E-5	yes	down	1.94	2.19	1.84	5.62	4.08	4.41	1.99	4.70333
ENSG00000162496	DHRS3	dehydrogenase/reductase 3 [Source:HGNC Symbol;Acc:HGNC:17693]	3.63919	1.86362	1.29694168041E-74	2.89532404837E-72	yes	up	45.86	47.49	47.57	15.87	12.4	14.32	46.9733	14.1967
ENSG00000162512	SDC3	syndecan 3 [Source:HGNC Symbol;Acc:HGNC:10660]	0.437574	-1.1924	4.36627760911E-38	2.61515180051E-36	yes	down	36.24	39.46	38.25	116.42	83.62	88.45	37.9833	96.1633
ENSG00000162551	ALPL	alkaline phosphatase, biomineralization associated [Source:HGNC Symbol;Acc:HGNC:438]	0.478481	-1.06347	0.0190020474717	0.0498888395309	yes	down	0.82	1.23	0.46	2.14	1.37	2.33	0.836667	1.94667
ENSG00000162552	WNT4	Wnt family member 4 [Source:HGNC Symbol;Acc:HGNC:12783]	0.410654	-1.284	0.000666778111639	0.00251475478589	yes	down	0.65	0.88	0.44	1.31	1.15	1.76	0.656667	1.40667
ENSG00000162591	MEGF6	multiple EGF like domains 6 [Source:HGNC Symbol;Acc:HGNC:3232]	0.447884	-1.1588	9.5215119825E-26	3.04096728794E-24	yes	down	14.27	8.88	12.75	32.49	22.56	20.67	11.9667	25.24
ENSG00000162599	NFIA	nuclear factor I A [Source:HGNC Symbol;Acc:HGNC:7784]	2.75439	1.46173	1.70251767393E-11	1.81950401893E-10	yes	up	3.24	3.89	3.06	1.01	2.13	1.9	3.39667	1.68
ENSG00000162607	USP1	ubiquitin specific peptidase 1 [Source:HGNC Symbol;Acc:HGNC:12607]	2.23071	1.1575	7.43507899578E-30	2.97147705037E-28	yes	up	35.95	35.5	37.88	16.47	18.48	18.42	36.4433	17.79
ENSG00000162616	DNAJB4	DnaJ heat shock protein family (Hsp40) member B4 [Source:HGNC Symbol;Acc:HGNC:14886]	2.18407	1.12702	2.74974981503E-14	3.91321446632E-13	yes	up	25.51	24.83	26.92	10.35	13.29	13.88	25.7533	12.5067
ENSG00000162643	DNAI3	dynein axonemal intermediate chain 3 [Source:HGNC Symbol;Acc:HGNC:30711]	2.13185	1.0921	2.3248417709E-5	0.000115049995474	yes	up	3.14	2.88	3.16	1.31	1.29	1.48	3.06	1.36
ENSG00000162645	GBP2	guanylate binding protein 2 [Source:HGNC Symbol;Acc:HGNC:4183]	2.28428	1.19174	0.00607932998585	0.0184003385398	yes	up	1.48	1.2	0.87	0.35	0.42	0.35	1.18333	0.373333
ENSG00000162745	OLFML2B	olfactomedin like 2B [Source:HGNC Symbol;Acc:HGNC:24558]	0.3222	-1.63397	1.24173864576E-17	2.32573439067E-16	yes	down	2.38	2.9	2.99	11.32	7.28	9.66	2.75667	9.42
ENSG00000162772	ATF3	activating transcription factor 3 [Source:HGNC Symbol;Acc:HGNC:785]	2.29479	1.19836	1.54088036852E-22	4.03017716268E-21	yes	up	34.05	35.26	41.04	22.11	17.99	19.13	36.7833	19.7433
ENSG00000162804	SNED1	sushi, nidogen and EGF like domains 1 [Source:HGNC Symbol;Acc:HGNC:24696]	0.405635	-1.30175	2.8078513744E-11	2.9480438587E-10	yes	down	2.32	1.66	3.2	9.95	4.24	6.38	2.39333	6.85667
ENSG00000162849	KIF26B	kinesin family member 26B [Source:HGNC Symbol;Acc:HGNC:25484]	0.415592	-1.26676	0.00205600339003	0.00695222321345	yes	down	0.08	0.08	0.17	0.31	0.21	0.37	0.11	0.296667
ENSG00000162873	KLHDC8A	kelch domain containing 8A [Source:HGNC Symbol;Acc:HGNC:25573]	0.0641522618432	-3.96236	0.0144913960522	0.0395010291256	yes	down	0	0	0.1	0.29	0.25	0.18	0.0333333333333	0.24
ENSG00000162946	DISC1	DISC1 scaffold protein [Source:HGNC Symbol;Acc:HGNC:2888]	0.498581	-1.0041	0.000196216109987	0.000825384896616	yes	down	0.88	0.5	0.56	1.24	1.29	1.24	0.646667	1.25667
ENSG00000163053	SLC16A14	solute carrier family 16 member 14 [Source:HGNC Symbol;Acc:HGNC:26417]	4.87107	2.28424	4.09491118993E-29	1.56848582684E-27	yes	up	7.87	8.73	8.93	2.42	1.73	2.61	8.51	2.25333
ENSG00000163082	SGPP2	sphingosine-1-phosphate phosphatase 2 [Source:HGNC Symbol;Acc:HGNC:19953]	0.467509	-1.09693	2.18054500257E-11	2.3135969804E-10	yes	down	2.08	2.06	2.03	5.18	5.09	4.09	2.05667	4.78667
ENSG00000163083	INHBB	inhibin subunit beta B [Source:HGNC Symbol;Acc:HGNC:6067]	2.73494	1.45151	8.75276537115E-13	1.07053053386E-11	yes	up	4.79	4.65	3.98	1.95	1.6	1.8	4.47333	1.78333
ENSG00000163131	CTSS	cathepsin S [Source:HGNC Symbol;Acc:HGNC:2545]	0.343862	-1.5401	0.00799259764625	0.0234462968648	yes	down	1.08	0.88	0.43	1.49	0.87	2.49	0.796667	1.61667
ENSG00000163132	MSX1	msh homeobox 1 [Source:HGNC Symbol;Acc:HGNC:7391]	0.340373	-1.55481	1.30773958753E-44	1.01057177007E-42	yes	down	81.51	83.85	86.02	341.32	216.35	255.86	83.7933	271.177
ENSG00000163170	BOLA3	bolA family member 3 [Source:HGNC Symbol;Acc:HGNC:24415]	2.1846	1.12737	9.27355584735E-10	8.27431803723E-9	yes	up	78.67	78.67	78.04	29.15	42.84	44.5	78.46	38.83
ENSG00000163191	S100A11	S100 calcium binding protein A11 [Source:HGNC Symbol;Acc:HGNC:10488]	2.66124	1.4121	3.92123780227E-28	1.43008707373E-26	yes	up	995.33	989.01	988.09	329	449.1	436.69	990.81	404.93
ENSG00000163283	ALPP	alkaline phosphatase, placental [Source:HGNC Symbol;Acc:HGNC:439]	7.56522	2.91938	8.55672679544E-36	4.54596680063E-34	yes	up	16.55	18.68	20.72	4.34	1.74	2.9	18.65	2.99333
ENSG00000163286	ALPG	alkaline phosphatase, germ cell [Source:HGNC Symbol;Acc:HGNC:441]	3.93619	1.9768	1.00067327419E-16	1.74553117861E-15	yes	up	4.88	4.89	5.12	1.78	1.23	1.12	4.96333	1.37667
ENSG00000163297	ANTXR2	ANTXR cell adhesion molecule 2 [Source:HGNC Symbol;Acc:HGNC:21732]	0.423978	-1.23794	1.95234951684E-16	3.33453451868E-15	yes	down	3.67	2.8	3.25	7.74	8.94	8	3.24	8.22667
ENSG00000163331	DAPL1	death associated protein like 1 [Source:HGNC Symbol;Acc:HGNC:21490]	0.0577640628566	-4.11368	0.0085823407635	0.0249773917848	yes	down	0	0.24	0	1.71	1.89	1.49	0.08	1.69667
ENSG00000163346	PBXIP1	PBX homeobox interacting protein 1 [Source:HGNC Symbol;Acc:HGNC:21199]	0.365671	-1.45138	1.27821250522E-69	2.45650213721E-67	yes	down	37.81	40.1	42.99	127.23	104.01	109.38	40.3	113.54
ENSG00000163359	COL6A3	collagen type VI alpha 3 chain [Source:HGNC Symbol;Acc:HGNC:2213]	0.186073	-2.42606	0.000715606205874	0.00267788905452	yes	down	0.08	0.02	0.15	1.39	0.38	0.21	0.0833333333333	0.66
ENSG00000163395	IGFN1	immunoglobulin like and fibronectin type III domain containing 1 [Source:HGNC Symbol;Acc:HGNC:24607]	0.206503	-2.27577	7.8463090349E-8	5.49465386503E-7	yes	down	0.08	0.1	0.06	0.64	0.32	0.37	0.08	0.443333
ENSG00000163431	LMOD1	leiomodin 1 [Source:HGNC Symbol;Acc:HGNC:6647]	0.438088	-1.19071	0.00269533909929	0.00888834518554	yes	down	0.42	0.3	0.32	0.98	0.88	0.72	0.346667	0.86
ENSG00000163435	ELF3	E74 like ETS transcription factor 3 [Source:HGNC Symbol;Acc:HGNC:3318]	2.16031	1.11124	6.48809909428E-38	3.84432917112E-36	yes	up	58.36	55.97	56.44	34.57	27.88	33.17	56.9233	31.8733
ENSG00000163449	TMEM169	transmembrane protein 169 [Source:HGNC Symbol;Acc:HGNC:25130]	0.295454	-1.75899	3.40337331103E-11	3.54467264595E-10	yes	down	1.22	0.74	1.29	4.18	2.86	3.57	1.08333	3.53667
ENSG00000163467	TSACC	TSSK6 activating cochaperone [Source:HGNC Symbol;Acc:HGNC:30636]	4.19851	2.06988	0.00100148058183	0.00363503405142	yes	up	4.8	3.38	6.99	1.03	1.07	1.68	5.05667	1.26
ENSG00000163507	CIP2A	cellular inhibitor of PP2A [Source:HGNC Symbol;Acc:HGNC:29302]	2.06253	1.04441	2.93246481129E-17	5.28202158064E-16	yes	up	21.33	20.35	22.63	9.24	11.26	11.21	21.4367	10.57
ENSG00000163508	EOMES	eomesodermin [Source:HGNC Symbol;Acc:HGNC:3372]	2.32174	1.2152	0.00323028764942	0.0104543252804	yes	up	1.97	0.82	1.49	1.03	0.3	0.62	1.42667	0.65
ENSG00000163513	TGFBR2	transforming growth factor beta receptor 2 [Source:HGNC Symbol;Acc:HGNC:11773]	0.441501	-1.17951	2.37176914694E-31	1.02781313562E-29	yes	down	6.72	6.83	6.9	17.5	15.65	16.22	6.81667	16.4567
ENSG00000163528	CHCHD4	coiled-coil-helix-coiled-coil-helix domain containing 4 [Source:HGNC Symbol;Acc:HGNC:26467]	2.02635	1.01889	2.04205258592E-10	1.96908395294E-9	yes	up	15.53	16.46	16.87	8.59	9.24	8.79	16.2867	8.87333
ENSG00000163531	NFASC	neurofascin [Source:HGNC Symbol;Acc:HGNC:29866]	0.351826	-1.50706	1.66192657048E-12	1.97899995335E-11	yes	down	1.24	0.72	0.99	3.38	2.1	2.44	0.983333	2.64
ENSG00000163536	SERPINI1	serpin family I member 1 [Source:HGNC Symbol;Acc:HGNC:8943]	0.345754	-1.53218	4.25865849057E-18	8.2273261626E-17	yes	down	6.12	5.39	6.74	17.24	17.1	16.85	6.08333	17.0633
ENSG00000163590	PPM1L	protein phosphatase, Mg2+/Mn2+ dependent 1L [Source:HGNC Symbol;Acc:HGNC:16381]	0.393481	-1.34563	1.57263660891E-25	4.9440742096E-24	yes	down	4.01	3.05	3.99	10.29	8.45	9.96	3.68333	9.56667
ENSG00000163630	SYNPR	synaptoporin [Source:HGNC Symbol;Acc:HGNC:16507]	0.0538810132766	-4.21408	0.00913108662099	0.0264178747756	yes	down	0	0.06	0	0.47	0.69	0.38	0.02	0.513333
ENSG00000163637	PRICKLE2	prickle planar cell polarity protein 2 [Source:HGNC Symbol;Acc:HGNC:20340]	2.75671	1.46295	0.00623560699176	0.0188166507543	yes	up	0.27	0.46	0.55	0.13	0.1	0.07	0.426667	0.1
ENSG00000163683	SMIM14	small integral membrane protein 14 [Source:HGNC Symbol;Acc:HGNC:27321]	0.422604	-1.24262	9.49786746155E-27	3.24439518961E-25	yes	down	9.98	8.93	11.99	24.58	23.42	25.26	10.3	24.42
ENSG00000163710	PCOLCE2	procollagen C-endopeptidase enhancer 2 [Source:HGNC Symbol;Acc:HGNC:8739]	0.492717	-1.02117	6.38772095508E-15	9.68278606504E-14	yes	down	17.66	19.97	16.86	43.63	43.54	40.6	18.1633	42.59
ENSG00000163811	WDR43	WD repeat domain 43 [Source:HGNC Symbol;Acc:HGNC:28945]	2.06554	1.04652	2.4765862741E-32	1.14031319258E-30	yes	up	42.4	38.77	43.35	21.36	23.46	21.42	41.5067	22.08
ENSG00000163817	SLC6A20	solute carrier family 6 member 20 [Source:HGNC Symbol;Acc:HGNC:30927]	0.281407	-1.82927	1.13957909307E-80	2.99831399238E-78	yes	down	14.97	18.62	21.69	99.18	51.52	75.27	18.4267	75.3233
ENSG00000163823	CCR1	C-C motif chemokine receptor 1 [Source:HGNC Symbol;Acc:HGNC:1602]	0.415197	-1.26813	0.000191288036727	0.000806496928598	yes	down	0.8	0.79	0.74	2.61	2.07	1.47	0.776667	2.05
ENSG00000163879	DNALI1	dynein axonemal light intermediate chain 1 [Source:HGNC Symbol;Acc:HGNC:14353]	0.31828	-1.65163	0.000275433659985	0.00112403809763	yes	down	0.7	0.45	0.58	2.12	1.25	1.53	0.576667	1.63333
ENSG00000163918	RFC4	replication factor C subunit 4 [Source:HGNC Symbol;Acc:HGNC:9972]	2.14013	1.0977	8.9075972682E-26	2.85314213369E-24	yes	up	81.89	75.29	77.65	38.08	40.2	39.46	78.2767	39.2467
ENSG00000163993	S100P	S100 calcium binding protein P [Source:HGNC Symbol;Acc:HGNC:10504]	12.154	3.60335	0.00159862241682	0.0055464919991	yes	up	4.22	2.25	5.95	0.4	0	1.07	4.14	0.49
ENSG00000163995	ABLIM2	actin binding LIM protein family member 2 [Source:HGNC Symbol;Acc:HGNC:19195]	0.385234	-1.37619	5.40456470603E-12	6.08798596167E-11	yes	down	3.77	3.57	2.89	11.91	7.48	9.7	3.41	9.69667
ENSG00000164039	BDH2	3-hydroxybutyrate dehydrogenase 2 [Source:HGNC Symbol;Acc:HGNC:32389]	0.302948	-1.72286	7.71075976786E-52	7.81722484539E-50	yes	down	18.36	16.07	19.63	56.26	63.96	55.83	18.02	58.6833
ENSG00000164051	CCDC51	coiled-coil domain containing 51 [Source:HGNC Symbol;Acc:HGNC:25714]	2.72528	1.4464	1.64736330247E-40	1.10663757896E-38	yes	up	50.74	49.36	48.45	20.23	18.84	20.58	49.5167	19.8833
ENSG00000164056	SPRY1	sprouty RTK signaling antagonist 1 [Source:HGNC Symbol;Acc:HGNC:11269]	0.124886	-3.00131	4.65634807582E-208	1.02909948824E-204	yes	down	16.41	19.44	18.37	190.42	133.19	165.91	18.0733	163.173
ENSG00000164109	MAD2L1	mitotic arrest deficient 2 like 1 [Source:HGNC Symbol;Acc:HGNC:6763]	2.0413	1.02949	6.24156478283E-20	1.36443939926E-18	yes	up	81.94	89.07	77.44	34.57	36.9	44.93	82.8167	38.8
ENSG00000164120	HPGD	15-hydroxyprostaglandin dehydrogenase [Source:HGNC Symbol;Acc:HGNC:5154]	13.1068	3.71225	1.77717525504E-28	6.59015944827E-27	yes	up	8.29	6.8	4.93	0.71	0.79	0.82	6.67333	0.773333
ENSG00000164199	ADGRV1	adhesion G protein-coupled receptor V1 [Source:HGNC Symbol;Acc:HGNC:17416]	0.295943	-1.75661	2.00697696859E-21	4.86895696848E-20	yes	down	1.76	1.7	3.01	4.8	7.1	3.74	2.15667	5.21333
ENSG00000164237	CMBL	carboxymethylenebutenolidase homolog [Source:HGNC Symbol;Acc:HGNC:25090]	2.03412	1.0244	3.42498945202E-29	1.32335125663E-27	yes	up	61.76	71.16	66.53	30.54	36.58	35.48	66.4833	34.2
ENSG00000164283	ESM1	endothelial cell specific molecule 1 [Source:HGNC Symbol;Acc:HGNC:3466]	163.486	7.35302	9.53615479914E-9	7.56220155062E-8	yes	up	2.29	1.71	2.12	0	0	0	2.04	0
ENSG00000164309	CMYA5	cardiomyopathy associated 5 [Source:HGNC Symbol;Acc:HGNC:14305]	0.277012	-1.85198	1.80186258972E-9	1.55134262156E-8	yes	down	0.59	0.34	0.14	1.11	0.96	1.09	0.356667	1.05333
ENSG00000164342	TLR3	toll like receptor 3 [Source:HGNC Symbol;Acc:HGNC:11849]	4.26296	2.09186	2.15805459632E-12	2.53967862797E-11	yes	up	3.4	4.86	3.75	0.85	1.62	1.11	4.00333	1.19333
ENSG00000164362	TERT	telomerase reverse transcriptase [Source:HGNC Symbol;Acc:HGNC:11730]	2.95898	1.5651	4.84680588313E-5	0.00022791331239	yes	up	2.2	2.89	1.82	0.92	1.48	0.85	2.30333	1.08333
ENSG00000164379	FOXQ1	forkhead box Q1 [Source:HGNC Symbol;Acc:HGNC:20951]	4.56182	2.18961	2.69520830374E-41	1.86729776554E-39	yes	up	19.11	20.66	21.99	6.79	3.72	4.4	20.5867	4.97
ENSG00000164543	STK17A	serine/threonine kinase 17a [Source:HGNC Symbol;Acc:HGNC:11395]	2.05498	1.03913	4.26257905421E-26	1.40398300562E-24	yes	up	37.45	35.37	37.92	18.81	18.44	17.69	36.9133	18.3133
ENSG00000164638	SLC29A4	solute carrier family 29 member 4 [Source:HGNC Symbol;Acc:HGNC:23097]	0.398785	-1.32632	1.54773899432E-17	2.86967948938E-16	yes	down	14	13.75	15.97	55.98	28.52	34.47	14.5733	39.6567
ENSG00000164694	FNDC1	fibronectin type III domain containing 1 [Source:HGNC Symbol;Acc:HGNC:21184]	0.149526	-2.74154	2.10174348365E-7	1.39869415032E-6	yes	down	0.04	0.1	0.06	0.66	0.4	0.45	0.0666666666667	0.503333
ENSG00000164850	GPER1	G protein-coupled estrogen receptor 1 [Source:HGNC Symbol;Acc:HGNC:4485]	0.379517	-1.39776	1.05795724406E-8	8.3417456479E-8	yes	down	2.2	1.95	2.48	8.75	4.58	6.17	2.21	6.5
ENSG00000164932	CTHRC1	collagen triple helix repeat containing 1 [Source:HGNC Symbol;Acc:HGNC:18831]	0.349578	-1.51632	5.16665202532E-23	1.40280315002E-21	yes	down	14.52	14.93	12.02	44.49	45.38	38.82	13.8233	42.8967
ENSG00000164949	GEM	GTP binding protein overexpressed in skeletal muscle [Source:HGNC Symbol;Acc:HGNC:4234]	0.482734	-1.0507	1.40743839005E-11	1.51350671866E-10	yes	down	5.67	6.15	5.91	15.66	12.36	12.51	5.91	13.51
ENSG00000165030	NFIL3	nuclear factor, interleukin 3 regulated [Source:HGNC Symbol;Acc:HGNC:7787]	0.297406	-1.7495	9.96128754405E-65	1.56137883696E-62	yes	down	17.1	15.83	16.41	64.29	62.21	54.36	16.4467	60.2867
ENSG00000165125	TRPV6	transient receptor potential cation channel subfamily V member 6 [Source:HGNC Symbol;Acc:HGNC:14006]	0.284045	-1.81581	4.46131081272E-12	5.09557779183E-11	yes	down	0.75	0.8	0.64	3.94	3.65	2.36	0.73	3.31667
ENSG00000165169	DYNLT3	dynein light chain Tctex-type 3 [Source:HGNC Symbol;Acc:HGNC:11694]	0.474533	-1.07542	4.62805844462E-14	6.46553221773E-13	yes	down	17.49	14.25	13.24	31.59	38.09	35.07	14.9933	34.9167
ENSG00000165171	METTL27	methyltransferase like 27 [Source:HGNC Symbol;Acc:HGNC:19068]	2.1782	1.12314	0.000602146412711	0.00229251298317	yes	up	6.71	5.7	6.78	3.76	3.24	3.05	6.39667	3.35
ENSG00000165194	PCDH19	protocadherin 19 [Source:HGNC Symbol;Acc:HGNC:14270]	0.475352	-1.07293	2.35649109942E-6	1.35803936867E-5	yes	down	0.65	0.52	0.46	1.3	1.13	1.27	0.543333	1.23333
ENSG00000165269	AQP7	aquaporin 7 [Source:HGNC Symbol;Acc:HGNC:640]	0.211263	-2.24288	1.68688142878E-5	8.54302622764E-5	yes	down	0.48	1.03	0.43	4.68	3.99	2.83	0.646667	3.83333
ENSG00000165271	NOL6	nucleolar protein 6 [Source:HGNC Symbol;Acc:HGNC:19910]	2.00397	1.00286	3.86334874648E-20	8.55549806072E-19	yes	up	20.53	20.12	22.43	12.81	9.58	11.05	21.0267	11.1467
ENSG00000165272	AQP3	aquaporin 3 (Gill blood group) [Source:HGNC Symbol;Acc:HGNC:636]	4.01429	2.00515	1.07327719008E-36	6.00518966531E-35	yes	up	20.78	24.2	22.79	7.64	4.66	6.22	22.59	6.17333
ENSG00000165304	MELK	maternal embryonic leucine zipper kinase [Source:HGNC Symbol;Acc:HGNC:16870]	2.01971	1.01415	1.03675603709E-22	2.74411319468E-21	yes	up	52.87	48.33	53.94	26.85	30.68	28.62	51.7133	28.7167
ENSG00000165376	CLDN2	claudin 2 [Source:HGNC Symbol;Acc:HGNC:2041]	0.469861	-1.08969	9.06252493617E-5	0.000405857879664	yes	down	1.06	1.11	0.86	2.53	2.28	2.28	1.01	2.36333
ENSG00000165449	SLC16A9	solute carrier family 16 member 9 [Source:HGNC Symbol;Acc:HGNC:23520]	2.95178	1.56159	1.77019084947E-10	1.71216577523E-9	yes	up	2.58	2.7	2.65	0.83	0.98	1.12	2.64333	0.976667
ENSG00000165480	SKA3	spindle and kinetochore associated complex subunit 3 [Source:HGNC Symbol;Acc:HGNC:20262]	3.14052	1.651	3.09378942247E-28	1.13581129611E-26	yes	up	25.28	22.74	25.32	6.86	8.85	8.15	24.4467	7.95333
ENSG00000165490	DDIAS	DNA damage induced apoptosis suppressor [Source:HGNC Symbol;Acc:HGNC:26351]	3.37529	1.75501	1.73321650325E-29	6.77979078553E-28	yes	up	20.28	16.79	17.38	6.55	4.85	11.57	18.15	7.65667
ENSG00000165501	LRR1	leucine rich repeat protein 1 [Source:HGNC Symbol;Acc:HGNC:19742]	2.51005	1.32772	2.76336558045E-19	5.82203457517E-18	yes	up	37.63	28.16	29.63	12.81	11.5	15.54	31.8067	13.2833
ENSG00000165507	DEPP1	DEPP autophagy regulator 1 [Source:HGNC Symbol;Acc:HGNC:23355]	0.333444	-1.58449	3.21372157233E-17	5.77920752401E-16	yes	down	3.18	3.87	3.49	15.11	9.89	10.92	3.51333	11.9733
ENSG00000165591	FAAH2	fatty acid amide hydrolase 2 [Source:HGNC Symbol;Acc:HGNC:26440]	0.4974	-1.00752	2.29932903503E-5	0.000113889446444	yes	down	2.68	3.48	4.11	5.5	10.23	5.14	3.42333	6.95667
ENSG00000165617	DACT1	dishevelled binding antagonist of beta catenin 1 [Source:HGNC Symbol;Acc:HGNC:17748]	0.0823848781974	-3.60148	4.08686846782E-286	3.01079600024E-282	yes	down	6.45	6.26	5.98	91	73.75	74.48	6.23	79.7433
ENSG00000165644	COMTD1	catechol-O-methyltransferase domain containing 1 [Source:HGNC Symbol;Acc:HGNC:26309]	2.25312	1.17192	2.73192115301E-6	1.56217825104E-5	yes	up	13.66	15.08	10.38	6.93	6.71	6.68	13.04	6.77333
ENSG00000165704	HPRT1	hypoxanthine phosphoribosyltransferase 1 [Source:HGNC Symbol;Acc:HGNC:5157]	2.18647	1.1286	2.6995239114E-13	3.47479196074E-12	yes	up	44.92	46.56	45.14	18.66	30.79	21.54	45.54	23.6633
ENSG00000165732	DDX21	DExD-box helicase 21 [Source:HGNC Symbol;Acc:HGNC:2744]	2.22618	1.15457	1.76735572243E-42	1.25595912609E-40	yes	up	71.62	71.16	76.39	34.88	36.5	37.3	73.0567	36.2267
ENSG00000165802	NSMF	NMDA receptor synaptonuclear signaling and neuronal migration factor [Source:HGNC Symbol;Acc:HGNC:29843]	0.490878	-1.02656	8.40313087993E-16	1.36156594998E-14	yes	down	65.72	63.97	65.2	192.47	110.27	128.99	64.9633	143.91
ENSG00000165879	FRAT1	FRAT regulator of WNT signaling pathway 1 [Source:HGNC Symbol;Acc:HGNC:3944]	0.293501	-1.76856	6.05129512594E-6	3.26433179347E-5	yes	down	0.29	0.59	0.65	2.38	1.48	1.88	0.51	1.91333
ENSG00000165887	ANKRD2	ankyrin repeat domain 2 [Source:HGNC Symbol;Acc:HGNC:495]	11.6174	3.53822	7.92636208197E-5	0.000358976492569	yes	up	1.28	1.45	1.09	0.35	0.08	0	1.27333	0.143333
ENSG00000165891	E2F7	E2F transcription factor 7 [Source:HGNC Symbol;Acc:HGNC:23820]	2.89515	1.53364	1.14307444185E-49	1.06147429577E-47	yes	up	15.19	17.04	16.49	5.9	5.28	6.7	16.24	5.96
ENSG00000165929	TC2N	tandem C2 domains, nuclear [Source:HGNC Symbol;Acc:HGNC:19859]	0.468591	-1.0936	5.32831235018E-16	8.7946998694E-15	yes	down	5.16	6.41	6	12.1	13.16	11.75	5.85667	12.3367
ENSG00000165949	IFI27	interferon alpha inducible protein 27 [Source:HGNC Symbol;Acc:HGNC:5397]	4.6879	2.22894	4.60715116983E-60	6.32438807481E-58	yes	up	267.91	289	244.73	44.54	50.31	53.95	267.213	49.6
ENSG00000165995	CACNB2	calcium voltage-gated channel auxiliary subunit beta 2 [Source:HGNC Symbol;Acc:HGNC:1402]	0.355714	-1.49121	1.09335198669E-12	1.3240642333E-11	yes	down	1.52	1.59	1.11	6.92	4.22	4.79	1.40667	5.31
ENSG00000166002	SMCO4	single-pass membrane protein with coiled-coil domains 4 [Source:HGNC Symbol;Acc:HGNC:24810]	2.14903	1.10368	3.77090539476E-9	3.10973060185E-8	yes	up	34.24	33.97	37.21	14.55	20.26	20.89	35.14	18.5667
ENSG00000166046	TCP11L2	t-complex 11 like 2 [Source:HGNC Symbol;Acc:HGNC:28627]	0.28202	-1.82613	4.00507758162E-17	7.16150644267E-16	yes	down	3.07	1.98	3.17	12.14	9.54	8.41	2.74	10.03
ENSG00000166130	IKBIP	IKBKB interacting protein [Source:HGNC Symbol;Acc:HGNC:26430]	2.7233	1.44535	8.35107992861E-37	4.70834738526E-35	yes	up	24.61	22.46	24.85	10.36	10.42	9.79	23.9733	10.19
ENSG00000166148	AVPR1A	arginine vasopressin receptor 1A [Source:HGNC Symbol;Acc:HGNC:895]	0.0591397408756	-4.07973	0.000115365983076	0.000506597177023	yes	down	0	0.01	0.03	0.34	0.35	0.15	0.0133333333333	0.28
ENSG00000166166	TRMT61A	tRNA methyltransferase 61A [Source:HGNC Symbol;Acc:HGNC:23790]	2.36795	1.24364	8.70661502185E-17	1.52234888131E-15	yes	up	9.18	10	10.84	5.62	3.9	4.3	10.0067	4.60667
ENSG00000166197	NOLC1	nucleolar and coiled-body phosphoprotein 1 [Source:HGNC Symbol;Acc:HGNC:15608]	2.04319	1.03082	4.51417715686E-59	5.83437598501E-57	yes	up	158.03	154.24	159.4	92.14	80.74	79.6	157.223	84.16
ENSG00000166250	CLMP	CXADR like membrane protein [Source:HGNC Symbol;Acc:HGNC:24039]	2.36308	1.24067	2.73280924796E-8	2.04322791574E-7	yes	up	3.49	2.08	2.52	0.92	1.54	0.95	2.69667	1.13667
ENSG00000166396	SERPINB7	serpin family B member 7 [Source:HGNC Symbol;Acc:HGNC:13902]	39.15	5.29094	0.000769058381715	0.00285615178865	yes	up	0.36	0.24	0.35	0	0	0	0.316667	0
ENSG00000166532	RIMKLB	ribosomal modification protein rimK like family member B [Source:HGNC Symbol;Acc:HGNC:29228]	0.402269	-1.31377	0.000709379677754	0.00265773864351	yes	down	0.88	1.83	1.26	2.17	3.58	2.45	1.32333	2.73333
ENSG00000166535	A2ML1	alpha-2-macroglobulin like 1 [Source:HGNC Symbol;Acc:HGNC:23336]	10.8466	3.43917	8.05539521083E-6	4.26833587999E-5	yes	up	0.35	0.51	0.45	0.03	0.12	0	0.436667	0.05
ENSG00000166546	BEAN1	brain expressed associated with NEDD4 1 [Source:HGNC Symbol;Acc:HGNC:24160]	0.267443	-1.9027	1.28406677516E-11	1.38705570859E-10	yes	down	0.98	1.26	1.86	5.05	4.05	3.24	1.36667	4.11333
ENSG00000166780	BMERB1	bMERB domain containing 1 [Source:HGNC Symbol;Acc:HGNC:19213]	0.291237	-1.77974	6.39635765325E-30	2.5702890999E-28	yes	down	6.89	8.6	6.91	34.3	25.84	26.62	7.46667	28.92
ENSG00000166793	YPEL4	yippee like 4 [Source:HGNC Symbol;Acc:HGNC:18328]	0.195345	-2.3559	0.000221095532573	0.000922142359952	yes	down	0.15	0.11	0.11	1.13	0.61	0.99	0.123333	0.91
ENSG00000166801	FAM111A	FAM111 trypsin like peptidase A [Source:HGNC Symbol;Acc:HGNC:24725]	2.03265	1.02336	1.93831637042E-39	1.24170232182E-37	yes	up	59.15	52.64	57.59	31.73	27.68	30.22	56.46	29.8767
ENSG00000166803	PCLAF	PCNA clamp associated factor [Source:HGNC Symbol;Acc:HGNC:28961]	3.28483	1.71582	8.88410124349E-30	3.53779318166E-28	yes	up	99.57	105.62	101.46	25.3	46.6	38.77	102.217	36.89
ENSG00000166823	MESP1	mesoderm posterior bHLH transcription factor 1 [Source:HGNC Symbol;Acc:HGNC:29658]	2.51911	1.33292	1.07701662533E-7	7.44313459553E-7	yes	up	8.79	10.1	10.23	3.77	4.27	4.52	9.70667	4.18667
ENSG00000166881	NEMP1	nuclear envelope integral membrane protein 1 [Source:HGNC Symbol;Acc:HGNC:29001]	2.45121	1.2935	1.94900892582E-40	1.30136091449E-38	yes	up	20.52	21.95	22.4	8.73	9.76	9.83	21.6233	9.44
ENSG00000166924	NYAP1	neuronal tyrosine phosphorylated phosphoinositide-3-kinase adaptor 1 [Source:HGNC Symbol;Acc:HGNC:22009]	0.497298	-1.00782	9.93347571778E-10	8.83104371837E-9	yes	down	5.42	8.29	8.02	19.34	12.02	14.28	7.24333	15.2133
ENSG00000166961	MS4A15	membrane spanning 4-domains A15 [Source:HGNC Symbol;Acc:HGNC:28573]	0.47658	-1.06921	0.0116515572506	0.0327330706491	yes	down	0.9	0.98	0.65	1.77	1.74	1.83	0.843333	1.78
ENSG00000167118	URM1	ubiquitin related modifier 1 [Source:HGNC Symbol;Acc:HGNC:28378]	2.00004	1.00003	8.47997760171E-18	1.59911249979E-16	yes	up	26.95	31.89	25.43	13.85	15.14	16.66	28.09	15.2167
ENSG00000167183	PRR15L	proline rich 15 like [Source:HGNC Symbol;Acc:HGNC:28149]	2.22206	1.1519	0.000225483999246	0.000939205025884	yes	up	4.14	3.94	3.7	2.6	1.79	1.45	3.92667	1.94667
ENSG00000167195	GOLGA6C	golgin A6 family member C [Source:HGNC Symbol;Acc:HGNC:32206]	0.197909	-2.33709	0.00021056206177	0.000881035995299	yes	down	0.03	0.06	0.13	0.57	0.36	0.25	0.0733333333333	0.393333
ENSG00000167272	POP5	POP5 homolog, ribonuclease P/MRP subunit [Source:HGNC Symbol;Acc:HGNC:17689]	2.5949	1.37568	1.12732745303E-21	2.77759911252E-20	yes	up	62.89	60.12	49.39	24.66	25.57	24.35	57.4667	24.86
ENSG00000167291	TBC1D16	TBC1 domain family member 16 [Source:HGNC Symbol;Acc:HGNC:28356]	0.415274	-1.26786	2.77989067566E-55	3.19991478244E-53	yes	down	12.68	12.91	13.91	40.11	34.24	35.03	13.1667	36.46
ENSG00000167325	RRM1	ribonucleotide reductase catalytic subunit M1 [Source:HGNC Symbol;Acc:HGNC:10451]	2.76272	1.46609	9.86166929324E-51	9.51758746943E-49	yes	up	97.96	92.27	95.56	33.97	43.39	40.59	95.2633	39.3167
ENSG00000167393	PPP2R3B	protein phosphatase 2 regulatory subunit B''beta [Source:HGNC Symbol;Acc:HGNC:13417]	0.355097	-1.49371	0.000238323939868	0.000985812726001	yes	down	1.08	2.54	0.88	3.15	1.01	1.21	1.5	1.79
ENSG00000167508	MVD	mevalonate diphosphate decarboxylase [Source:HGNC Symbol;Acc:HGNC:7529]	0.471669	-1.08415	1.76112178717E-28	6.54160548206E-27	yes	down	94.37	104.38	109.05	268.65	182.88	220.42	102.6	223.983
ENSG00000167513	CDT1	chromatin licensing and DNA replication factor 1 [Source:HGNC Symbol;Acc:HGNC:24576]	2.17926	1.12384	3.70746049801E-21	8.82958884338E-20	yes	up	64.12	69.19	64.87	45.08	26.11	35.03	66.06	35.4067
ENSG00000167552	TUBA1A	tubulin alpha 1a [Source:HGNC Symbol;Acc:HGNC:20766]	0.222986	-2.16497	4.73178101687E-185	6.151593662E-182	yes	down	117.47	122.92	117.57	582.64	569.64	596.09	119.32	582.79
ENSG00000167566	NCKAP5L	NCK associated protein 5 like [Source:HGNC Symbol;Acc:HGNC:29321]	0.421918	-1.24496	5.10467759524E-14	7.09104208249E-13	yes	down	7.11	7.74	7.57	26.4	13.45	17.39	7.47333	19.08
ENSG00000167588	GPD1	glycerol-3-phosphate dehydrogenase 1 [Source:HGNC Symbol;Acc:HGNC:4455]	2.78304	1.47666	2.07446930299E-5	0.000103657802544	yes	up	2.29	3.01	3.05	0.91	0.99	0.51	2.78333	0.803333
ENSG00000167617	CDC42EP5	CDC42 effector protein 5 [Source:HGNC Symbol;Acc:HGNC:17408]	0.412216	-1.27853	0.0179118524787	0.0474656385817	yes	down	0.79	0.96	1.42	3.18	5.89	3.04	1.05667	4.03667
ENSG00000167632	TRAPPC9	trafficking protein particle complex subunit 9 [Source:HGNC Symbol;Acc:HGNC:30832]	0.454141	-1.13879	1.26835191133E-16	2.19685310284E-15	yes	down	6.24	6.96	7.02	21.1	13.97	12.97	6.74	16.0133
ENSG00000167644	C19orf33	chromosome 19 open reading frame 33 [Source:HGNC Symbol;Acc:HGNC:16668]	4.36262	2.1252	1.98005414811E-67	3.47310926408E-65	yes	up	585.49	614.77	596.93	149.95	163.48	163.04	599.063	158.823
ENSG00000167653	PSCA	prostate stem cell antigen [Source:HGNC Symbol;Acc:HGNC:9500]	3.82725	1.93631	0.00617110764262	0.0186424	yes	up	1.5	1.9	1.85	0.34	0.9	0.3	1.75	0.513333
ENSG00000167656	LY6D	lymphocyte antigen 6 family member D [Source:HGNC Symbol;Acc:HGNC:13348]	8.53771	3.09385	0.00056835164017	0.00217433609129	yes	up	3.36	2.91	1.89	0.34	0.56	0	2.72	0.3
ENSG00000167670	CHAF1A	chromatin assembly factor 1 subunit A [Source:HGNC Symbol;Acc:HGNC:1910]	2.00362	1.00261	2.25200405341E-25	6.990385054E-24	yes	up	56.69	64.39	65.66	46.05	28.58	32.3	62.2467	35.6433
ENSG00000167733	HSD11B1L	hydroxysteroid 11-beta dehydrogenase 1 like [Source:HGNC Symbol;Acc:HGNC:30419]	0.462732	-1.11175	2.07591666265E-5	0.000103683241043	yes	down	3.15	4.53	3.48	10.32	6.88	7.42	3.72	8.20667
ENSG00000167741	GGT6	gamma-glutamyltransferase 6 [Source:HGNC Symbol;Acc:HGNC:26891]	10.304	3.36513	1.32761512205E-5	6.82363297961E-5	yes	up	0.66	0.74	1.01	0.04	0.1	0.09	0.803333	0.0766666666667
ENSG00000167754	KLK5	kallikrein related peptidase 5 [Source:HGNC Symbol;Acc:HGNC:6366]	38.5032	5.26691	1.12017404294E-23	3.18212937314E-22	yes	up	6.52	7.89	8.52	0.36	0.32	0	7.64333	0.226667
ENSG00000167757	KLK11	kallikrein related peptidase 11 [Source:HGNC Symbol;Acc:HGNC:6359]	3.46358	1.79226	8.70435778884E-5	0.000391006120917	yes	up	2.75	2.81	2.91	1.4	0.64	0.94	2.82333	0.993333
ENSG00000167767	KRT80	keratin 80 [Source:HGNC Symbol;Acc:HGNC:27056]	8.35667	3.06293	4.03683456746E-75	9.10388579341E-73	yes	up	10.6	10.11	9.77	1.55	1.03	1.39	10.16	1.32333
ENSG00000167779	IGFBP6	insulin like growth factor binding protein 6 [Source:HGNC Symbol;Acc:HGNC:5475]	3.05465	1.61101	8.84399131364E-60	1.1846124365E-57	yes	up	389.15	444.63	409.94	149.85	129.53	162.92	414.573	147.433
ENSG00000167861	HID1	HID1 domain containing [Source:HGNC Symbol;Acc:HGNC:15736]	0.47979	-1.05952	1.36830399057E-20	3.12728919292E-19	yes	down	34.31	33.98	34.14	92.59	67.56	73.28	34.1433	77.81
ENSG00000167900	TK1	thymidine kinase 1 [Source:HGNC Symbol;Acc:HGNC:11830]	2.4453	1.29001	1.82973974197E-59	2.39284485427E-57	yes	up	460.03	489.73	462.51	232.52	184.95	228.08	470.757	215.183
ENSG00000168273	UQCC5	ubiquinol-cytochrome c reductase complex assembly factor 5 [Source:HGNC Symbol;Acc:HGNC:37257]	2.17184	1.11892	8.50265286371E-6	4.49132722134E-5	yes	up	48.5	39.68	36.09	12.24	24.69	20.81	41.4233	19.2467
ENSG00000168306	ACOX2	acyl-CoA oxidase 2 [Source:HGNC Symbol;Acc:HGNC:120]	0.328594	-1.60562	0.000913296603824	0.00333908490341	yes	down	0.92	1.28	1.11	3.19	2.85	2.33	1.10333	2.79
ENSG00000168393	DTYMK	deoxythymidylate kinase [Source:HGNC Symbol;Acc:HGNC:3061]	2.33687	1.22458	2.88393198411E-30	1.19136038843E-28	yes	up	86.51	98.76	93.24	45.16	41.85	42.2	92.8367	43.07
ENSG00000168398	BDKRB2	bradykinin receptor B2 [Source:HGNC Symbol;Acc:HGNC:1030]	0.484621	-1.04507	0.0185156908147	0.0488207209133	yes	down	0.23	0.28	0.24	0.48	0.68	0.84	0.25	0.666667
ENSG00000168404	MLKL	mixed lineage kinase domain like pseudokinase [Source:HGNC Symbol;Acc:HGNC:26617]	2.42053	1.27532	3.06412144009E-14	4.34660769881E-13	yes	up	12.59	12.88	12.96	6.57	4.94	4.98	12.81	5.49667
ENSG00000168427	KLHL30	kelch like family member 30 [Source:HGNC Symbol;Acc:HGNC:24770]	0.228926	-2.12705	1.27705452112E-19	2.75626777063E-18	yes	down	0.86	0.76	0.82	4.7	3.17	3.79	0.813333	3.88667
ENSG00000168461	RAB31	RAB31, member RAS oncogene family [Source:HGNC Symbol;Acc:HGNC:9771]	0.313692	-1.67258	1.47863650891E-65	2.45709364538E-63	yes	down	11.02	15.01	12.73	32.74	29.2	27.06	12.92	29.6667
ENSG00000168477	TNXB	tenascin XB [Source:HGNC Symbol;Acc:HGNC:11976]	0.319938	-1.64414	6.60751702297E-23	1.78524124358E-21	yes	down	2.75	2.86	4.08	11.59	9.56	5.86	3.23	9.00333
ENSG00000168481	LGI3	leucine rich repeat LGI family member 3 [Source:HGNC Symbol;Acc:HGNC:18711]	0.401632	-1.31605	6.76440707324E-7	4.21127213311E-6	yes	down	1.04	0.86	1.26	3.09	2.03	2.56	1.05333	2.56
ENSG00000168496	FEN1	flap structure-specific endonuclease 1 [Source:HGNC Symbol;Acc:HGNC:3650]	2.37396	1.24729	7.36240857835E-69	1.37895416941E-66	yes	up	190.27	195.49	197.45	95.3	81.41	90.67	194.403	89.1267
ENSG00000168497	CAVIN2	caveolae associated protein 2 [Source:HGNC Symbol;Acc:HGNC:10690]	40.0527	5.32383	0.000131850313401	0.000572724798836	yes	up	0.53	0.24	0.29	0	0.03	0	0.353333	0.01
ENSG00000168542	COL3A1	collagen type III alpha 1 chain [Source:HGNC Symbol;Acc:HGNC:2201]	152.302	7.25079	6.41103730676E-9	5.17495746957E-8	yes	up	0.8	0.87	0.47	0.02	0	0	0.713333	0.00666666666667
ENSG00000168546	GFRA2	GDNF family receptor alpha 2 [Source:HGNC Symbol;Acc:HGNC:4244]	0.0345633164784	-4.85461	0.000715801554352	0.00267816660788	yes	down	0	0	0.02	0.67	0.45	0.73	0.00666666666667	0.616667
ENSG00000168672	LRATD2	LRAT domain containing 2 [Source:HGNC Symbol;Acc:HGNC:24166]	0.42086	-1.24859	6.29255201542E-65	1.00776588473E-62	yes	down	27.42	24.57	27.74	75.33	73.91	66.24	26.5767	71.8267
ENSG00000168702	LRP1B	LDL receptor related protein 1B [Source:HGNC Symbol;Acc:HGNC:6693]	0.298551	-1.74395	4.83305119066E-12	5.48614608961E-11	yes	down	0.32	0.51	0.2	0.96	1.2	1	0.343333	1.05333
ENSG00000168758	SEMA4C	semaphorin 4C [Source:HGNC Symbol;Acc:HGNC:10731]	0.494649	-1.01552	4.84323553469E-17	8.6183855517E-16	yes	down	20.69	24.2	25.34	64.34	41.53	48.74	23.41	51.5367
ENSG00000168772	CXXC4	CXXC finger protein 4 [Source:HGNC Symbol;Acc:HGNC:24593]	0.315958	-1.66219	0.00103549869178	0.00374681673003	yes	down	0.19	0.12	0.14	0.44	0.48	0.55	0.15	0.49
ENSG00000168874	ATOH8	atonal bHLH transcription factor 8 [Source:HGNC Symbol;Acc:HGNC:24126]	0.401718	-1.31575	2.53720900605E-7	1.66641474719E-6	yes	down	1.74	1.51	1.83	4.66	2.3	3.32	1.69333	3.42667
ENSG00000168875	SOX14	SRY-box transcription factor 14 [Source:HGNC Symbol;Acc:HGNC:11193]	0.128303	-2.96237	0.0158183554015	0.0426395258846	yes	down	0.04	0	0.08	0.46	0.38	0.2	0.04	0.346667
ENSG00000168899	VAMP5	vesicle associated membrane protein 5 [Source:HGNC Symbol;Acc:HGNC:12646]	0.187432	-2.41556	0.00347017869743	0.0111458246464	yes	down	0.18	0.56	0.77	3.75	2.01	2.98	0.503333	2.91333
ENSG00000168916	ZNF608	zinc finger protein 608 [Source:HGNC Symbol;Acc:HGNC:29238]	0.111191	-3.16889	6.01777540872E-209	1.47776504787E-205	yes	down	4.22	3.96	4.94	45.48	37.21	37.05	4.37333	39.9133
ENSG00000168917	SLC35G2	solute carrier family 35 member G2 [Source:HGNC Symbol;Acc:HGNC:28480]	2.06436	1.0457	5.02667702746E-6	2.75805831638E-5	yes	up	5.06	6.63	6.01	2.67	2.61	3.27	5.9	2.85
ENSG00000168918	INPP5D	inositol polyphosphate-5-phosphatase D [Source:HGNC Symbol;Acc:HGNC:6079]	2.53044	1.33939	1.04462569119E-12	1.26922882908E-11	yes	up	5.77	4.63	5.79	2.96	1.94	2.42	5.39667	2.44
ENSG00000168939	SPRY3	sprouty RTK signaling antagonist 3 [Source:HGNC Symbol;Acc:HGNC:11271]	0.393618	-1.34513	7.3377644274E-7	4.54772662955E-6	yes	down	0.39	0.36	0.36	0.83	1	0.93	0.37	0.92
ENSG00000169035	KLK7	kallikrein related peptidase 7 [Source:HGNC Symbol;Acc:HGNC:6368]	2.66256	1.41281	9.37657574698E-46	7.5083949487E-44	yes	up	52.04	57.1	54.72	29.65	21.19	22.12	54.62	24.32
ENSG00000169047	IRS1	insulin receptor substrate 1 [Source:HGNC Symbol;Acc:HGNC:6125]	0.351822	-1.50708	8.03416621261E-50	7.5238604858E-48	yes	down	14.16	15.44	14.81	50.05	35.02	38.62	14.8033	41.23
ENSG00000169067	ACTBL2	actin beta like 2 [Source:HGNC Symbol;Acc:HGNC:17780]	81.5355	6.34936	3.89574760332E-6	2.17424034801E-5	yes	up	0.39	0.42	0.41	0	0	0	0.406667	0
ENSG00000169116	PARM1	prostate androgen-regulated mucin-like protein 1 [Source:HGNC Symbol;Acc:HGNC:24536]	0.435554	-1.19908	3.11487753774E-65	5.09940062679E-63	yes	down	35.69	36.36	35.27	91.4	86.81	89.97	35.7733	89.3933
ENSG00000169129	AFAP1L2	actin filament associated protein 1 like 2 [Source:HGNC Symbol;Acc:HGNC:25901]	0.432747	-1.20841	7.42817040868E-15	1.12137974182E-13	yes	down	4.31	5.05	3.61	13.77	9.35	9.96	4.32333	11.0267
ENSG00000169169	CPT1C	carnitine palmitoyltransferase 1C [Source:HGNC Symbol;Acc:HGNC:18540]	0.467562	-1.09677	3.39502010667E-9	2.81445384012E-8	yes	down	8.82	9.97	8.56	19.85	23.71	27.98	9.11667	23.8467
ENSG00000169174	PCSK9	proprotein convertase subtilisin/kexin type 9 [Source:HGNC Symbol;Acc:HGNC:20001]	0.32082	-1.64016	4.70169462007E-50	4.47897210337E-48	yes	down	25.62	25.88	26.13	108	69.79	90.11	25.8767	89.3
ENSG00000169239	CA5B	carbonic anhydrase 5B [Source:HGNC Symbol;Acc:HGNC:1378]	0.421231	-1.24732	1.96677022256E-8	1.49991679395E-7	yes	down	0.87	0.83	1.8	3.68	1.97	3.03	1.16667	2.89333
ENSG00000169427	KCNK9	potassium two pore domain channel subfamily K member 9 [Source:HGNC Symbol;Acc:HGNC:6283]	0.280815	-1.83231	0.000157510943491	0.000675164732758	yes	down	1.94	0.96	0.84	5.74	5.52	2.3	1.24667	4.52
ENSG00000169562	GJB1	gap junction protein beta 1 [Source:HGNC Symbol;Acc:HGNC:4283]	0.294042	-1.7659	3.46754725002E-16	5.83672976183E-15	yes	down	2.31	2.25	2.26	9.34	6.9	9.54	2.27333	8.59333
ENSG00000169604	ANTXR1	ANTXR cell adhesion molecule 1 [Source:HGNC Symbol;Acc:HGNC:21014]	0.390514	-1.35655	3.66483790007E-60	5.06228640184E-58	yes	down	17.89	18.52	19.24	44.69	45.22	43.07	18.55	44.3267
ENSG00000169710	FASN	fatty acid synthase [Source:HGNC Symbol;Acc:HGNC:3594]	0.441857	-1.17835	6.44830928078E-19	1.32424880517E-17	yes	down	223.37	236.84	225.49	756.92	421.78	518.78	228.567	565.827
ENSG00000169752	NRG4	neuregulin 4 [Source:HGNC Symbol;Acc:HGNC:29862]	2.27109	1.18339	0.000564082197876	0.00216024617142	yes	up	1.84	1.42	3.06	0.84	0.76	1.91	2.10667	1.17
ENSG00000169758	TMEM266	transmembrane protein 266 [Source:HGNC Symbol;Acc:HGNC:26763]	0.236358	-2.08096	4.54682306779E-8	3.29041704719E-7	yes	down	0.54	0.45	0.73	2.27	2.3	2.53	0.573333	2.36667
ENSG00000169851	PCDH7	protocadherin 7 [Source:HGNC Symbol;Acc:HGNC:8659]	0.430079	-1.21733	7.85772898368E-24	2.24952938171E-22	yes	down	5.97	4.92	6.5	12.86	13.46	11.94	5.79667	12.7533
ENSG00000169918	OTUD7A	OTU deubiquitinase 7A [Source:HGNC Symbol;Acc:HGNC:20718]	0.454029	-1.13914	5.11631165882E-6	2.79890108841E-5	yes	down	0.61	0.73	0.83	1.81	0.98	1.58	0.723333	1.45667
ENSG00000169972	PUSL1	pseudouridine synthase like 1 [Source:HGNC Symbol;Acc:HGNC:26914]	2.21602	1.14797	5.84206692597E-16	9.59966699857E-15	yes	up	35.56	34.22	33.85	19.91	13.59	18.16	34.5433	17.22
ENSG00000169992	NLGN2	neuroligin 2 [Source:HGNC Symbol;Acc:HGNC:14290]	0.474371	-1.07591	6.36910102794E-18	1.21873161748E-16	yes	down	30.49	28.11	30.47	97.46	56.24	64.66	29.69	72.7867
ENSG00000170044	ZPLD1	zona pellucida like domain containing 1 [Source:HGNC Symbol;Acc:HGNC:27022]	0.479771	-1.05958	0.00246012016436	0.00818225970694	yes	down	0.55	0.55	0.66	1.15	1.56	1.32	0.586667	1.34333
ENSG00000170145	SIK2	salt inducible kinase 2 [Source:HGNC Symbol;Acc:HGNC:21680]	0.347135	-1.52643	8.72091763227E-121	4.94207693822E-118	yes	down	14.68	14.25	14.73	48.98	43.44	44.67	14.5533	45.6967
ENSG00000170312	CDK1	cyclin dependent kinase 1 [Source:HGNC Symbol;Acc:HGNC:1722]	2.40077	1.2635	1.59239219692E-34	8.10909215301E-33	yes	up	120.58	112.76	114.46	49.9	55.22	53.95	115.933	53.0233
ENSG00000170324	FRMPD2	FERM and PDZ domain containing 2 [Source:HGNC Symbol;Acc:HGNC:28572]	5.29688	2.40514	0.000320807394486	0.00129406173125	yes	up	0.34	0.41	0.81	0.16	0.05	0.06	0.52	0.09
ENSG00000170345	FOS	Fos proto-oncogene, AP-1 transcription factor subunit [Source:HGNC Symbol;Acc:HGNC:3796]	0.155592	-2.68416	7.07441308618E-76	1.62866253768E-73	yes	down	8.55	7.81	7.94	86.9	54.17	59.24	8.1	66.77
ENSG00000170373	CST1	cystatin SN [Source:HGNC Symbol;Acc:HGNC:2473]	12.665	3.66277	0.00794816637599	0.0233252456614	yes	up	0.77	1.25	1.71	0	0.31	0	1.24333	0.103333
ENSG00000170396	ZNF804A	zinc finger protein 804A [Source:HGNC Symbol;Acc:HGNC:21711]	10.5147	3.39433	1.53855633251E-6	9.09431225057E-6	yes	up	0.49	0.46	0.4	0.07	0.02	0.05	0.45	0.0466666666667
ENSG00000170425	ADORA2B	adenosine A2b receptor [Source:HGNC Symbol;Acc:HGNC:264]	2.35665	1.23673	8.58784430299E-35	4.4037110659E-33	yes	up	48.8	49.69	50.5	24.04	22.18	21.84	49.6633	22.6867
ENSG00000170442	KRT86	keratin 86 [Source:HGNC Symbol;Acc:HGNC:6463]	5.88714	2.55757	0.0145121823331	0.0395510452837	yes	up	0.84	0.34	0.16	0.09	0.08	0.04	0.446667	0.07
ENSG00000170464	DNAJC18	DnaJ heat shock protein family (Hsp40) member C18 [Source:HGNC Symbol;Acc:HGNC:28429]	0.451081	-1.14854	3.53025967948E-11	3.66818378826E-10	yes	down	3.29	3.04	6.64	5.39	5.57	5.08	4.32333	5.34667
ENSG00000170468	RIOX1	ribosomal oxygenase 1 [Source:HGNC Symbol;Acc:HGNC:20968]	0.485106	-1.04363	0.00012721543929	0.000553789329083	yes	down	1.47	1.55	1.81	4.98	3.07	2.93	1.61	3.66
ENSG00000170477	KRT4	keratin 4 [Source:HGNC Symbol;Acc:HGNC:6441]	80.9009	6.33808	8.41166135799E-7	5.16549396146E-6	yes	up	1.37	1.03	0.9	0.05	0	0	1.1	0.0166666666667
ENSG00000170515	PA2G4	proliferation-associated 2G4 [Source:HGNC Symbol;Acc:HGNC:8550]	2.75577	1.46245	7.42142138862E-65	1.18000600079E-62	yes	up	244.17	248.66	263.69	98.94	110.62	102.66	252.173	104.073
ENSG00000170577	SIX2	SIX homeobox 2 [Source:HGNC Symbol;Acc:HGNC:10888]	0.321276	-1.63812	0.000244834958418	0.00100953	yes	down	0.4	0.41	0.49	1.93	1.2	1.33	0.433333	1.48667
ENSG00000170579	DLGAP1	DLG associated protein 1 [Source:HGNC Symbol;Acc:HGNC:2905]	0.448454	-1.15697	0.00169859289524	0.00584835668761	yes	down	0.53	0.26	0.48	0.91	0.8	1.04	0.423333	0.916667
ENSG00000170667	RASA4B	RAS p21 protein activator 4B [Source:HGNC Symbol;Acc:HGNC:35202]	0.448791	-1.15588	7.58615450841E-8	5.32597207085E-7	yes	down	5.36	3.61	3.65	13.33	7.91	8.64	4.20667	9.96
ENSG00000170734	POLH	DNA polymerase eta [Source:HGNC Symbol;Acc:HGNC:9181]	3.80681	1.92858	6.68233810207E-85	1.91800460252E-82	yes	up	14.27	14.61	16.14	6.6	5.21	4.05	15.0067	5.28667
ENSG00000170776	AKAP13	A-kinase anchoring protein 13 [Source:HGNC Symbol;Acc:HGNC:371]	0.439266	-1.18683	1.35366718059E-62	1.98128465948E-60	yes	down	14.21	14.19	14.95	40.24	35.74	34.91	14.45	36.9633
ENSG00000170835	CEL	carboxyl ester lipase [Source:HGNC Symbol;Acc:HGNC:1848]	2.71119	1.43893	7.48741997876E-7	4.63268390119E-6	yes	up	3.18	3.17	3.07	1.77	1.17	0.89	3.14	1.27667
ENSG00000170836	PPM1D	protein phosphatase, Mg2+/Mn2+ dependent 1D [Source:HGNC Symbol;Acc:HGNC:9277]	2.11233	1.07883	1.0404583498E-38	6.47751267291E-37	yes	up	37.66	37.12	37.53	19.44	18.58	18.95	37.4367	18.99
ENSG00000170855	TRIAP1	TP53 regulated inhibitor of apoptosis 1 [Source:HGNC Symbol;Acc:HGNC:26937]	3.42926	1.7779	8.67450173876E-39	5.43102444556E-37	yes	up	94.34	85.35	89.43	23.59	30.91	30.49	89.7067	28.33
ENSG00000170860	LSM3	LSM3 homolog, U6 small nuclear RNA and mRNA degradation associated [Source:HGNC Symbol;Acc:HGNC:17874]	2.21452	1.14699	1.14381582473E-18	2.31073798375E-17	yes	up	24.01	21.97	22.69	9.67	12.08	11.83	22.89	11.1933
ENSG00000170899	GSTA4	glutathione S-transferase alpha 4 [Source:HGNC Symbol;Acc:HGNC:4629]	0.187681	-2.41364	6.96421527087E-17	1.22838085955E-15	yes	down	1.61	1.33	2.81	10.41	11	11.9	1.91667	11.1033
ENSG00000170915	PAQR8	progestin and adipoQ receptor family member 8 [Source:HGNC Symbol;Acc:HGNC:15708]	0.327771	-1.60924	9.9337520682E-17	1.7341694665E-15	yes	down	1.02	1.05	1.32	3.89	3.57	3.8	1.13	3.75333
ENSG00000170921	TANC2	tetratricopeptide repeat, ankyrin repeat and coiled-coil containing 2 [Source:HGNC Symbol;Acc:HGNC:30212]	0.483233	-1.04921	5.23777891896E-33	2.49483085966E-31	yes	down	9.54	10.18	12.75	28.51	23.99	29.27	10.8233	27.2567
ENSG00000170961	HAS2	hyaluronan synthase 2 [Source:HGNC Symbol;Acc:HGNC:4819]	0.208962	-2.25869	2.22830483864E-84	6.23389433402E-82	yes	down	4.01	3.84	4.05	20.13	20.67	21.1	3.96667	20.6333
ENSG00000171045	TSNARE1	t-SNARE domain containing 1 [Source:HGNC Symbol;Acc:HGNC:26437]	0.491258	-1.02545	2.59692255822E-8	1.94954434304E-7	yes	down	5.88	8.46	7.71	23.41	12.98	14.17	7.35	16.8533
ENSG00000171124	FUT3	fucosyltransferase 3 (Lewis blood group) [Source:HGNC Symbol;Acc:HGNC:4014]	3.1435	1.65237	2.01820717044E-9	1.72484132537E-8	yes	up	4.8	3.66	3.98	1.51	2.25	1.03	4.14667	1.59667
ENSG00000171174	RBKS	ribokinase [Source:HGNC Symbol;Acc:HGNC:30325]	3.07065	1.61854	7.51818601995E-6	4.00191303533E-5	yes	up	4.45	4.85	4.11	1.06	1.81	1.75	4.47	1.54
ENSG00000171195	MUC7	mucin 7, secreted [Source:HGNC Symbol;Acc:HGNC:7518]	0.225764	-2.14711	1.41583607793E-8	1.09871464741E-7	yes	down	2.03	2.91	5.75	4.52	6.65	2.18	3.56333	4.45
ENSG00000171202	TMEM126A	transmembrane protein 126A [Source:HGNC Symbol;Acc:HGNC:25382]	2.83719	1.50446	5.23750117588E-12	5.92092140604E-11	yes	up	26.66	25.48	26.86	8.02	11.14	10.61	26.3333	9.92333
ENSG00000171236	LRG1	leucine rich alpha-2-glycoprotein 1 [Source:HGNC Symbol;Acc:HGNC:29480]	6.91815	2.79039	0.000316156801823	0.00127718435648	yes	up	0.56	0.55	0.72	0.19	0.1	0	0.61	0.0966666666667
ENSG00000171241	SHCBP1	SHC binding and spindle associated 1 [Source:HGNC Symbol;Acc:HGNC:29547]	2.8851	1.52862	4.19056461508E-36	2.24795312034E-34	yes	up	23.63	21.64	25.82	6.45	9.31	9.7	23.6967	8.48667
ENSG00000171243	SOSTDC1	sclerostin domain containing 1 [Source:HGNC Symbol;Acc:HGNC:21748]	8.46658	3.08178	2.19476763872E-5	0.00010915067413	yes	up	0.93	0.91	1.03	0.16	0.1	0.14	0.956667	0.133333
ENSG00000171310	CHST11	carbohydrate sulfotransferase 11 [Source:HGNC Symbol;Acc:HGNC:17422]	0.370134	-1.43388	7.04667180816E-55	7.90550729097E-53	yes	down	8.66	10.17	11.47	40.02	23.39	27.62	10.1	30.3433
ENSG00000171320	ESCO2	establishment of sister chromatid cohesion N-acetyltransferase 2 [Source:HGNC Symbol;Acc:HGNC:27230]	2.93121	1.5515	1.75970269174E-25	5.4776322803E-24	yes	up	27.01	29.13	29.85	10.95	9.9	13.05	28.6633	11.3
ENSG00000171346	KRT15	keratin 15 [Source:HGNC Symbol;Acc:HGNC:6421]	2.70502	1.43564	1.56788390966E-39	1.01025662645E-37	yes	up	55.66	50.28	49.16	27.09	22.06	23.45	51.7	24.2
ENSG00000171401	KRT13	keratin 13 [Source:HGNC Symbol;Acc:HGNC:6415]	9.6071	3.2641	8.96353024673E-116	4.60704609263E-113	yes	up	49.2	48.26	47.58	9.24	6.52	5.52	48.3467	7.09333
ENSG00000171403	KRT9	keratin 9 [Source:HGNC Symbol;Acc:HGNC:6447]	3.01454	1.59194	0.000150804934015	0.000648431876783	yes	up	1.98	1.91	1.33	0.47	0.52	0.67	1.74	0.553333
ENSG00000171408	PDE7B	phosphodiesterase 7B [Source:HGNC Symbol;Acc:HGNC:8792]	0.172129	-2.53844	3.13768399953E-8	2.32470513153E-7	yes	down	0.15	0.08	0.11	1.11	0.65	0.67	0.113333	0.81
ENSG00000171487	NLRP5	NLR family pyrin domain containing 5 [Source:HGNC Symbol;Acc:HGNC:21269]	0.300414	-1.73497	3.12353401959E-5	0.000151521565774	yes	down	0.29	0.26	0.22	1.17	0.89	0.77	0.256667	0.943333
ENSG00000171570	RAB4B-EGLN2	RAB4B-EGLN2 readthrough (NMD candidate) [Source:HGNC Symbol;Acc:HGNC:44465]	0.469789	-1.08991	0.000220847826061	0.000921283088672	yes	down	6.93	7.2	6.13	17.44	10.53	9.82	6.75333	12.5967
ENSG00000171608	PIK3CD	phosphatidylinositol-4,5-bisphosphate 3-kinase catalytic subunit delta [Source:HGNC Symbol;Acc:HGNC:8977]	0.477293	-1.06705	1.06570804173E-14	1.57652030993E-13	yes	down	7.67	9.16	7.84	24.22	14.19	18.64	8.22333	19.0167
ENSG00000171617	ENC1	ectodermal-neural cortex 1 [Source:HGNC Symbol;Acc:HGNC:3345]	2.85546	1.51372	1.26069575351E-27	4.47952360906E-26	yes	up	7.58	7.58	7.05	2.61	2.63	2.59	7.40333	2.61
ENSG00000171631	P2RY6	pyrimidinergic receptor P2Y6 [Source:HGNC Symbol;Acc:HGNC:8543]	0.147326	-2.76291	5.49951083457E-10	5.04125628183E-9	yes	down	0.13	0.07	0.48	1.7	1.28	1.12	0.226667	1.36667
ENSG00000171681	ATF7IP	activating transcription factor 7 interacting protein [Source:HGNC Symbol;Acc:HGNC:20092]	0.465169	-1.10417	1.21124376445E-27	4.31769329646E-26	yes	down	9.49	9.43	11.3	20.44	23.34	21.03	10.0733	21.6033
ENSG00000171786	NHLH1	nescient helix-loop-helix 1 [Source:HGNC Symbol;Acc:HGNC:7817]	0.202511	-2.30393	3.60960526176E-5	0.000173087190042	yes	down	0.18	0.23	0.13	1.15	0.78	1.04	0.18	0.99
ENSG00000171793	CTPS1	CTP synthase 1 [Source:HGNC Symbol;Acc:HGNC:2519]	2.50177	1.32295	6.10922827704E-55	6.92410534107E-53	yes	up	64.43	66.97	61.01	28.36	27.54	28.41	64.1367	28.1033
ENSG00000171798	KNDC1	kinase non-catalytic C-lobe domain containing 1 [Source:HGNC Symbol;Acc:HGNC:29374]	0.47432	-1.07607	1.06084797644E-8	8.36155532358E-8	yes	down	4	3.05	3.81	12.34	5.16	6.62	3.62	8.04
ENSG00000171843	MLLT3	MLLT3 super elongation complex subunit [Source:HGNC Symbol;Acc:HGNC:7136]	0.283862	-1.81674	2.84946673223E-46	2.32384000919E-44	yes	down	3.2	4.14	4.96	19.45	16.63	17.09	4.1	17.7233
ENSG00000171848	RRM2	ribonucleotide reductase regulatory subunit M2 [Source:HGNC Symbol;Acc:HGNC:10452]	3.89266	1.96075	8.94280051167E-133	5.98923739723E-130	yes	up	390.53	435.13	403.62	117.32	89.02	124.63	409.76	110.323
ENSG00000171877	FRMD5	FERM domain containing 5 [Source:HGNC Symbol;Acc:HGNC:28214]	0.435696	-1.19861	5.45378088547E-33	2.59212927634E-31	yes	down	8.65	8.61	9.36	24.82	23.11	19.38	8.87333	22.4367
ENSG00000171903	CYP4F11	cytochrome P450 family 4 subfamily F member 11 [Source:HGNC Symbol;Acc:HGNC:13265]	2.0918	1.06475	4.57353461922E-13	5.7431641261E-12	yes	up	9.51	9.75	10.71	4.91	5.12	5.59	9.99	5.20667
ENSG00000171931	FBXW10	F-box and WD repeat domain containing 10 [Source:HGNC Symbol;Acc:HGNC:1211]	8.89597	3.15315	0.00100463833517	0.00364350374887	yes	up	0.32	0.38	0.88	0	0.28	0.06	0.526667	0.113333
ENSG00000171960	PPIH	peptidylprolyl isomerase H [Source:HGNC Symbol;Acc:HGNC:14651]	2.41314	1.27091	6.16632356724E-26	2.00709745449E-24	yes	up	96.49	97.87	93.66	39.68	41.53	50.81	96.0067	44.0067
ENSG00000171992	SYNPO	synaptopodin [Source:HGNC Symbol;Acc:HGNC:30672]	0.360777	-1.47082	6.78668253599E-27	2.33633131975E-25	yes	down	3.36	4.09	3.71	15.08	10.35	10.96	3.72	12.13
ENSG00000172159	FRMD3	FERM domain containing 3 [Source:HGNC Symbol;Acc:HGNC:24125]	4.07039	2.02517	5.83981045858E-20	1.27914421155E-18	yes	up	3.87	3.04	3.95	1.21	1.45	0.98	3.62	1.21333
ENSG00000172164	SNTB1	syntrophin beta 1 [Source:HGNC Symbol;Acc:HGNC:11168]	0.324994	-1.62151	3.94471475491E-131	2.42172613329E-128	yes	down	60.06	57.06	59.13	200.47	170.46	187.66	58.75	186.197
ENSG00000172171	TEFM	transcription elongation factor, mitochondrial [Source:HGNC Symbol;Acc:HGNC:26223]	2.3409	1.22706	3.87283238096E-9	3.19021500006E-8	yes	up	19.73	19.37	27.21	7	9.77	12.62	22.1033	9.79667
ENSG00000172183	ISG20	interferon stimulated exonuclease gene 20 [Source:HGNC Symbol;Acc:HGNC:6130]	0.48395	-1.04707	6.32005923426E-7	3.94798273421E-6	yes	down	4.21	6.36	4.25	15.67	11.25	14.34	4.94	13.7533
ENSG00000172197	MBOAT1	membrane bound O-acyltransferase domain containing 1 [Source:HGNC Symbol;Acc:HGNC:21579]	2.14008	1.09767	2.77711803877E-11	2.9180113275E-10	yes	up	4.65	4.36	4.72	2.26	2.2	2.5	4.57667	2.32
ENSG00000172215	CXCR6	C-X-C motif chemokine receptor 6 [Source:HGNC Symbol;Acc:HGNC:16647]	14.1132	3.81897	6.71613425977E-5	0.00030801677376	yes	up	0.67	0.73	0.42	0.05	0.15	0	0.606667	0.0666666666667
ENSG00000172244	C5orf34	chromosome 5 open reading frame 34 [Source:HGNC Symbol;Acc:HGNC:24738]	2.81863	1.49499	7.7825011948E-9	6.22740980834E-8	yes	up	5.81	6.11	8.28	2.48	3.83	2.04	6.73333	2.78333
ENSG00000172264	MACROD2	mono-ADP ribosylhydrolase 2 [Source:HGNC Symbol;Acc:HGNC:16126]	0.203226	-2.29884	3.23656677585E-9	2.69319888227E-8	yes	down	0.91	3.01	1	2.21	2.41	2.3	1.64	2.30667
ENSG00000172296	SPTLC3	serine palmitoyltransferase long chain base subunit 3 [Source:HGNC Symbol;Acc:HGNC:16253]	3.09631	1.63055	1.17287662438E-5	6.08348891702E-5	yes	up	2.01	1.58	1.92	0.37	0.7	0.85	1.83667	0.64
ENSG00000172348	RCAN2	regulator of calcineurin 2 [Source:HGNC Symbol;Acc:HGNC:3041]	0.174606	-2.51782	3.76806868774E-66	6.4060066206E-64	yes	down	2.12	2.27	1.94	14.17	12.51	12.85	2.11	13.1767
ENSG00000172478	MAB21L4	mab-21 like 4 [Source:HGNC Symbol;Acc:HGNC:26216]	76.3694	6.25492	4.91993947184E-26	1.61089751507E-24	yes	up	6.1	7.92	6.55	0	0.03	0.19	6.85667	0.0733333333333
ENSG00000172508	CARNS1	carnosine synthase 1 [Source:HGNC Symbol;Acc:HGNC:29268]	0.440973	-1.18124	4.20532543708E-5	0.000199317815752	yes	down	0.57	0.58	0.56	1.69	1.2	1.4	0.57	1.43
ENSG00000172602	RND1	Rho family GTPase 1 [Source:HGNC Symbol;Acc:HGNC:18314]	0.451916	-1.14587	9.91748347975E-7	6.02988452231E-6	yes	down	3.49	2.84	2.39	8.22	6.78	6.67	2.90667	7.22333
ENSG00000172780	RAB43	RAB43, member RAS oncogene family [Source:HGNC Symbol;Acc:HGNC:19983]	0.336864	-1.56976	2.57717870549E-22	6.63075978696E-21	yes	down	6.11	7.42	5.65	28.05	15.77	20.13	6.39333	21.3167
ENSG00000172878	METAP1D	methionyl aminopeptidase type 1D, mitochondrial [Source:HGNC Symbol;Acc:HGNC:32583]	2.16441	1.11397	3.13491086806E-13	4.01185090302E-12	yes	up	11.93	14.47	11.45	9.53	9.65	5.84	12.6167	8.34
ENSG00000172893	DHCR7	7-dehydrocholesterol reductase [Source:HGNC Symbol;Acc:HGNC:2860]	0.325191	-1.62064	2.07750020057E-85	6.0414252543E-83	yes	down	46.93	51.79	49.98	183.78	142.23	163.59	49.5667	163.2
ENSG00000172915	NBEA	neurobeachin [Source:HGNC Symbol;Acc:HGNC:7648]	0.301154	-1.73143	3.75400761781E-30	1.54214353831E-28	yes	down	3.13	4.37	3.15	7.71	9.1	8.09	3.55	8.3
ENSG00000172965	MIR4435-2HG	MIR4435-2 host gene [Source:HGNC Symbol;Acc:HGNC:35163]	3.86468	1.95035	2.4662829959E-57	3.04510170348E-55	yes	up	55.52	59.68	58.63	12.3	15.27	11.46	57.9433	13.01
ENSG00000173175	ADCY5	adenylate cyclase 5 [Source:HGNC Symbol;Acc:HGNC:236]	0.48904	-1.03198	0.00301960091716	0.00984164575582	yes	down	0.42	0.66	0.9	1.66	0.8	1.51	0.66	1.32333
ENSG00000173210	ABLIM3	actin binding LIM protein family member 3 [Source:HGNC Symbol;Acc:HGNC:29132]	0.485327	-1.04297	1.16227580959E-13	1.56059888625E-12	yes	down	5.41	5.66	4.25	14.55	10.81	10.24	5.10667	11.8667
ENSG00000173262	SLC2A14	solute carrier family 2 member 14 [Source:HGNC Symbol;Acc:HGNC:18301]	4.82654	2.27099	0.00558476377297	0.0170505407026	yes	up	0.36	0.34	0.76	0.06	0.16	0.03	0.486667	0.0833333333333
ENSG00000173272	MZT2A	mitotic spindle organizing protein 2A [Source:HGNC Symbol;Acc:HGNC:33187]	2.02484	1.01781	5.48404639596E-16	9.03151336789E-15	yes	up	119.42	126.76	113.76	67.13	52.72	72.06	119.98	63.97
ENSG00000173432	SAA1	serum amyloid A1 [Source:HGNC Symbol;Acc:HGNC:10513]	17.118	4.09744	0.00013779974799	0.000595874042327	yes	up	3.43	5.51	4.19	0	0.35	0	4.37667	0.116667
ENSG00000173465	ZNRD2	zinc ribbon domain containing 2 [Source:HGNC Symbol;Acc:HGNC:11328]	2.02638	1.01891	3.43139114023E-14	4.84892427048E-13	yes	up	60.69	59.86	54.65	35.34	29.5	30.32	58.4	31.72
ENSG00000173535	TNFRSF10C	TNF receptor superfamily member 10c [Source:HGNC Symbol;Acc:HGNC:11906]	3.6848	1.88159	2.94035299438E-41	2.03077317278E-39	yes	up	30.84	29.64	33.02	9.98	8.47	9.27	31.1667	9.24
ENSG00000173557	CIMIP2C	ciliary microtubule inner protein 2C [Source:HGNC Symbol;Acc:HGNC:27938]	2.34424	1.22912	3.45016547751E-5	0.000165981948669	yes	up	6.1	5.1	3.94	2.43	1.68	2.96	5.04667	2.35667
ENSG00000173585	CCR9	C-C motif chemokine receptor 9 [Source:HGNC Symbol;Acc:HGNC:1610]	0.181848	-2.4592	0.00161609041641	0.00560182156416	yes	down	0.18	0.06	0.13	0.42	0.58	0.63	0.123333	0.543333
ENSG00000173614	NMNAT1	nicotinamide nucleotide adenylyltransferase 1 [Source:HGNC Symbol;Acc:HGNC:17877]	0.486772	-1.03868	1.25901872389E-18	2.53189925539E-17	yes	down	8.7	9.34	10.19	19.92	21	19.19	9.41	20.0367
ENSG00000173846	PLK3	polo like kinase 3 [Source:HGNC Symbol;Acc:HGNC:2154]	2.03433	1.02456	1.5605470176E-18	3.11278426317E-17	yes	up	38.06	38.43	38.43	25.54	18.47	17.41	38.3067	20.4733
ENSG00000173868	PHOSPHO1	phosphoethanolamine/phosphocholine phosphatase 1 [Source:HGNC Symbol;Acc:HGNC:16815]	0.238405	-2.06851	1.23109632672E-10	1.21466338914E-9	yes	down	10.43	10.09	8.36	65.1	28.12	47.4	9.62667	46.8733
ENSG00000173917	HOXB2	homeobox B2 [Source:HGNC Symbol;Acc:HGNC:5113]	7.18109	2.8442	3.16680760991E-28	1.16069013245E-26	yes	up	9.47	12.04	13.52	2.73	2.15	2.46	11.6767	2.44667
ENSG00000173926	MARCHF3	membrane associated ring-CH-type finger 3 [Source:HGNC Symbol;Acc:HGNC:28728]	0.434113	-1.20386	1.7051407051E-10	1.6535899396E-9	yes	down	2.35	2.77	4.82	5.34	6.33	5.77	3.31333	5.81333
ENSG00000173930	SLCO4C1	solute carrier organic anion transporter family member 4C1 [Source:HGNC Symbol;Acc:HGNC:23612]	0.137633	-2.8611	7.05496782447E-6	3.77534730965E-5	yes	down	0.03	0.1	0.05	0.6	0.37	0.42	0.06	0.463333
ENSG00000174028	FAM3C2P	family with sequence similarity 3 member C2, pseudogene [Source:HGNC Symbol;Acc:HGNC:34501]	0.495679	-1.01252	9.72542376958E-19	1.97013373723E-17	yes	down	108.85	114.49	116.93	236.81	275.07	235.55	113.423	249.143
ENSG00000174125	TLR1	toll like receptor 1 [Source:HGNC Symbol;Acc:HGNC:11847]	0.41713	-1.26143	0.00130577192005	0.00462407710382	yes	down	0.66	0.95	0.41	1.4	1.61	1.57	0.673333	1.52667
ENSG00000174145	NWD2	NACHT and WD repeat domain containing 2 [Source:HGNC Symbol;Acc:HGNC:29229]	0.152349	-2.71455	0.0144813558335	0.0394834006015	yes	down	0.01	0.01	0.02	0.16	0.06	0.06	0.0133333333333	0.0933333333333
ENSG00000174255	ZNF80	zinc finger protein 80 [Source:HGNC Symbol;Acc:HGNC:13155]	0.144804	-2.78783	0.0176993176505	0.0469877020293	yes	down	0.01	0	0.13	0.28	0.2	0.36	0.0466666666667	0.28
ENSG00000174307	PHLDA3	pleckstrin homology like domain family A member 3 [Source:HGNC Symbol;Acc:HGNC:8934]	2.17343	1.11997	2.85275406272E-25	8.78115843177E-24	yes	up	84.29	86.43	85.24	55.98	37.41	40.45	85.32	44.6133
ENSG00000174332	GLIS1	GLIS family zinc finger 1 [Source:HGNC Symbol;Acc:HGNC:29525]	0.344832	-1.53603	0.00937245849571	0.0270383377123	yes	down	0.19	0.31	0.12	0.86	0.49	0.62	0.206667	0.656667
ENSG00000174371	EXO1	exonuclease 1 [Source:HGNC Symbol;Acc:HGNC:3511]	3.29744	1.72135	7.12697458302E-60	9.66083049387E-58	yes	up	24.99	27.37	29.47	10.14	9.02	9.97	27.2767	9.71
ENSG00000174442	ZWILCH	zwilch kinetochore protein [Source:HGNC Symbol;Acc:HGNC:25468]	2.08752	1.06179	6.93440037596E-21	1.62005478551E-19	yes	up	24.27	22.16	18.04	10.31	10.74	9.39	21.49	10.1467
ENSG00000174460	ZCCHC12	zinc finger CCHC-type containing 12 [Source:HGNC Symbol;Acc:HGNC:27273]	0.149185	-2.74482	2.13781939975E-119	1.15238894034E-116	yes	down	5.89	7.07	5.92	48.43	45.1	44.62	6.29333	46.05
ENSG00000174498	IGDCC3	immunoglobulin superfamily DCC subclass member 3 [Source:HGNC Symbol;Acc:HGNC:9700]	0.219757	-2.18602	2.06650627851E-16	3.5186329169E-15	yes	down	0.64	0.45	0.58	3.6	2.21	2.67	0.556667	2.82667
ENSG00000174500	GCSAM	germinal center associated signaling and motility [Source:HGNC Symbol;Acc:HGNC:20253]	0.149381	-2.74293	1.41133885693E-37	8.23007917598E-36	yes	down	1.09	1.21	1.11	6.69	7.23	6.64	1.13667	6.85333
ENSG00000174547	MRPL11	mitochondrial ribosomal protein L11 [Source:HGNC Symbol;Acc:HGNC:14042]	2.04069	1.02905	1.76664345163E-16	3.02436769361E-15	yes	up	53.85	60.83	42.97	28.75	30.77	34.69	52.55	31.4033
ENSG00000174600	CMKLR1	chemerin chemokine-like receptor 1 [Source:HGNC Symbol;Acc:HGNC:2121]	0.10323	-3.27607	0.00469684935235	0.0146204320474	yes	down	0.14	0	0.05	0.48	0.79	0.17	0.0633333333333	0.48
ENSG00000174721	FGFBP3	fibroblast growth factor binding protein 3 [Source:HGNC Symbol;Acc:HGNC:23428]	3.13763	1.64967	1.21310034057E-8	9.51072388329E-8	yes	up	3.25	3.34	2.42	1.01	1.01	1.1	3.00333	1.04
ENSG00000174791	RIN1	Ras and Rab interactor 1 [Source:HGNC Symbol;Acc:HGNC:18749]	3.53089	1.82003	5.57973316172E-30	2.25443661073E-28	yes	up	17.6	17	16.6	7.34	3.86	5.49	17.0667	5.56333
ENSG00000174827	PDZK1	PDZ domain containing 1 [Source:HGNC Symbol;Acc:HGNC:8821]	0.304421	-1.71586	0.00466223698582	0.0145229174945	yes	down	0.26	0.26	0.36	2.38	1.75	0.53	0.293333	1.55333
ENSG00000174950	CD164L2	CD164 molecule like 2 [Source:HGNC Symbol;Acc:HGNC:32043]	0.359919	-1.47426	7.51795536581E-6	4.00191303533E-5	yes	down	1.82	1.36	2.49	5.55	5.89	5.99	1.89	5.81
ENSG00000175063	UBE2C	ubiquitin conjugating enzyme E2 C [Source:HGNC Symbol;Acc:HGNC:15937]	2.28516	1.19229	2.93642669964E-24	8.58438710168E-23	yes	up	218.41	226.61	225.81	94.02	108.78	116.44	223.61	106.413
ENSG00000175084	DES	desmin [Source:HGNC Symbol;Acc:HGNC:2770]	0.323122	-1.62985	1.25608253881E-21	3.0810965805E-20	yes	down	5.82	4.98	5.36	25.14	18.53	17.97	5.38667	20.5467
ENSG00000175147	TMEM51-AS1	TMEM51 antisense RNA 1 [Source:HGNC Symbol;Acc:HGNC:26301]	2.92676	1.5493	1.84691437047E-12	2.18749488219E-11	yes	up	2.32	2.19	2.83	0.97	0.87	0.94	2.44667	0.926667
ENSG00000175198	PCCA	propionyl-CoA carboxylase subunit alpha [Source:HGNC Symbol;Acc:HGNC:8653]	0.386584	-1.37115	5.24517799012E-16	8.67043221838E-15	yes	down	4.6	4.64	4.33	11.35	15.58	14.44	4.52333	13.79
ENSG00000175264	CHST1	carbohydrate sulfotransferase 1 [Source:HGNC Symbol;Acc:HGNC:1969]	0.386519	-1.37139	9.04985050587E-8	6.30749750962E-7	yes	down	0.87	0.77	1.14	3.23	2.16	2.77	0.926667	2.72
ENSG00000175305	CCNE2	cyclin E2 [Source:HGNC Symbol;Acc:HGNC:1590]	4.01895	2.00682	5.63685382833E-54	6.13695105714E-52	yes	up	36.46	35.7	39.14	10.81	11.91	10.35	37.1	11.0233
ENSG00000175315	CST6	cystatin E/M [Source:HGNC Symbol;Acc:HGNC:2478]	3.87643	1.95473	3.44401051856E-36	1.85197266352E-34	yes	up	89.95	98.08	86.52	28.7	23.82	25.28	91.5167	25.9333
ENSG00000175318	GRAMD2A	GRAM domain containing 2A [Source:HGNC Symbol;Acc:HGNC:27287]	5.20647	2.38031	2.2893420729E-21	5.52969936099E-20	yes	up	3.66	5.05	4.56	0.75	0.95	1.16	4.42333	0.953333
ENSG00000175416	CLTB	clathrin light chain B [Source:HGNC Symbol;Acc:HGNC:2091]	2.19438	1.13381	2.9246838798E-27	1.0227601017E-25	yes	up	80.42	88.45	83.13	44.79	37.08	43.49	84	41.7867
ENSG00000175567	UCP2	uncoupling protein 2 [Source:HGNC Symbol;Acc:HGNC:12518]	2.13346	1.0932	8.6182488668E-22	2.14979591654E-20	yes	up	34.75	36.68	36.94	21.76	16.65	19.36	36.1233	19.2567
ENSG00000175573	C11orf68	chromosome 11 open reading frame 68 [Source:HGNC Symbol;Acc:HGNC:28801]	2.08642	1.06103	6.0577377443E-14	8.36240236644E-13	yes	up	27	29.17	30.44	17.56	11.77	16.04	28.87	15.1233
ENSG00000175575	PAAF1	proteasomal ATPase associated factor 1 [Source:HGNC Symbol;Acc:HGNC:25687]	2.16124	1.11186	2.67160348867E-14	3.80936185181E-13	yes	up	23.44	26.68	21.4	12.15	12.4	13.3	23.84	12.6167
ENSG00000175592	FOSL1	FOS like 1, AP-1 transcription factor subunit [Source:HGNC Symbol;Acc:HGNC:13718]	2.8238	1.49764	1.04761970288E-32	4.90539047741E-31	yes	up	60.38	66.65	63.2	27.03	18.38	26.97	63.41	24.1267
ENSG00000175643	RMI2	RecQ mediated genome instability 2 [Source:HGNC Symbol;Acc:HGNC:28349]	2.21098	1.14468	1.25294578681E-11	1.35542608097E-10	yes	up	19.3	19.68	20.9	12.38	8.63	9.62	19.96	10.21
ENSG00000175745	NR2F1	nuclear receptor subfamily 2 group F member 1 [Source:HGNC Symbol;Acc:HGNC:7975]	2.92227	1.54709	8.38412239107E-30	3.34472001742E-28	yes	up	21.8	21.79	24.49	10.32	6.7	8.01	22.6933	8.34333
ENSG00000175766	EIF4E1B	eukaryotic translation initiation factor 4E family member 1B [Source:HGNC Symbol;Acc:HGNC:33179]	0.0580340707247	-4.10696	0.00889952407942	0.0258155114424	yes	down	0.05	0	0	0.93	0.49	0.63	0.0166666666667	0.683333
ENSG00000175768	TOMM5	translocase of outer mitochondrial membrane 5 [Source:HGNC Symbol;Acc:HGNC:31369]	2.17016	1.1178	3.53119991021E-17	6.32952548382E-16	yes	up	177.61	177.32	162.91	71.55	92.02	92.34	172.613	85.3033
ENSG00000175772	LINC01106	long intergenic non-protein coding RNA 1106 [Source:HGNC Symbol;Acc:HGNC:26769]	2.25767	1.17483	1.97352341676E-7	1.31932368523E-6	yes	up	4.89	4.18	4.54	2.16	2.03	2.38	4.53667	2.19
ENSG00000175785	PRIMA1	proline rich membrane anchor 1 [Source:HGNC Symbol;Acc:HGNC:18319]	2.43161	1.28191	1.59673693855E-7	1.08150423166E-6	yes	up	2.97	2.19	2.85	1.31	1.06	1.1	2.67	1.15667
ENSG00000175793	SFN	stratifin [Source:HGNC Symbol;Acc:HGNC:10773]	4.52983	2.17946	6.00932971815E-132	3.90624106179E-129	yes	up	590.31	626.42	598.05	170.34	122.31	146.34	604.927	146.33
ENSG00000175832	ETV4	ETS variant transcription factor 4 [Source:HGNC Symbol;Acc:HGNC:3493]	0.412254	-1.27839	1.63379831153E-43	1.21169719742E-41	yes	down	67.08	69.05	70.43	229.16	161.65	176.24	68.8533	189.017
ENSG00000175899	A2M	alpha-2-macroglobulin [Source:HGNC Symbol;Acc:HGNC:7]	3.80345	1.92731	9.38814774541E-76	2.13904591053E-73	yes	up	26.72	27.86	25.33	8.55	7.31	7.21	26.6367	7.69
ENSG00000176046	NUPR1	nuclear protein 1, transcriptional regulator [Source:HGNC Symbol;Acc:HGNC:29990]	4.02295	2.00825	0.00305644824084	0.00995252372739	yes	up	0.34	1.09	1.53	0.05	0.56	1	0.986667	0.536667
ENSG00000176225	RTTN	rotatin [Source:HGNC Symbol;Acc:HGNC:18654]	2.43145	1.28182	1.88981069532E-29	7.37927670978E-28	yes	up	17.52	16.3	17.48	6.69	7.01	6.99	17.1	6.89667
ENSG00000176244	ACBD7	acyl-CoA binding domain containing 7 [Source:HGNC Symbol;Acc:HGNC:17715]	0.390635	-1.35611	5.04636783346E-8	3.62816445957E-7	yes	down	1.4	1.01	1.66	3.28	4.21	3.75	1.35667	3.74667
ENSG00000176371	ZSCAN2	zinc finger and SCAN domain containing 2 [Source:HGNC Symbol;Acc:HGNC:20994]	0.440016	-1.18437	7.32754747045E-17	1.28937998921E-15	yes	down	5.82	7.22	6.66	15.86	14.21	11.43	6.56667	13.8333
ENSG00000176532	PRR15	proline rich 15 [Source:HGNC Symbol;Acc:HGNC:22310]	0.477013	-1.0679	1.06965249344E-9	9.46751692333E-9	yes	down	5.58	7.6	7.46	18.33	12.96	15.19	6.88	15.4933
ENSG00000176533	GNG7	G protein subunit gamma 7 [Source:HGNC Symbol;Acc:HGNC:4410]	0.18098	-2.4661	1.24524205292E-115	6.11579880256E-113	yes	down	4.46	4.63	4.1	29.23	24.22	24.72	4.39667	26.0567
ENSG00000176697	BDNF	brain derived neurotrophic factor [Source:HGNC Symbol;Acc:HGNC:1033]	2.10194	1.07172	1.23215134088E-36	6.85938961835E-35	yes	up	27.97	27.26	27.81	15.06	13.53	14.39	27.68	14.3267
ENSG00000176890	TYMS	thymidylate synthetase [Source:HGNC Symbol;Acc:HGNC:12441]	2.59747	1.37711	9.39822082759E-77	2.23344170441E-74	yes	up	193.85	205.01	201.5	86.75	83.65	83.07	200.12	84.49
ENSG00000176912	TYMSOS	TYMS opposite strand RNA [Source:HGNC Symbol;Acc:HGNC:29553]	3.56642	1.83448	0.0022144386493	0.00744241310648	yes	up	2.75	2.18	4.07	0.54	0.61	0.97	3	0.706667
ENSG00000176928	GCNT4	glucosaminyl (N-acetyl) transferase 4 [Source:HGNC Symbol;Acc:HGNC:17973]	14.2838	3.83631	0.000448770076838	0.00175700043724	yes	up	0.13	0.24	0.25	0.03	0.02	0	0.206667	0.0166666666667
ENSG00000176933	TOB2P1	transducer of ERBB2, 2 pseudogene 1 [Source:HGNC Symbol;Acc:HGNC:13986]	0.188764	-2.40534	0.0186563189413	0.0491036447446	yes	down	0.19	0.09	0.21	0.88	1.24	0.68	0.163333	0.933333
ENSG00000177000	MTHFR	methylenetetrahydrofolate reductase [Source:HGNC Symbol;Acc:HGNC:7436]	0.411881	-1.2797	4.60891911003E-28	1.67535725742E-26	yes	down	8.88	7.56	8.21	25.7	18.78	20.22	8.21667	21.5667
ENSG00000177098	SCN4B	sodium voltage-gated channel beta subunit 4 [Source:HGNC Symbol;Acc:HGNC:10592]	0.383642	-1.38217	1.88607070818E-5	9.47795559832E-5	yes	down	0.63	0.85	0.42	2.68	1.39	2.15	0.633333	2.07333
ENSG00000177133	PRDM16-DT	PRDM16 divergent transcript [Source:HGNC Symbol;Acc:HGNC:48664]	0.457955	-1.12672	3.61575074867E-5	0.000173306673815	yes	down	2.16	3.27	4.21	6.63	6.42	3.57	3.21333	5.54
ENSG00000177169	ULK1	unc-51 like autophagy activating kinase 1 [Source:HGNC Symbol;Acc:HGNC:12558]	0.447113	-1.16129	8.48976697645E-17	1.48678557802E-15	yes	down	18.8	18.56	21.2	60.59	34.96	42.22	19.52	45.9233
ENSG00000177409	SAMD9L	sterile alpha motif domain containing 9 like [Source:HGNC Symbol;Acc:HGNC:1349]	4.95345	2.30843	0.00116794677909	0.00418020919267	yes	up	0.29	0.21	0.21	0.01	0.08	0.09	0.236667	0.06
ENSG00000177455	CD19	CD19 molecule [Source:HGNC Symbol;Acc:HGNC:1633]	0.108018	-3.21066	0.00851927281542	0.0248234793282	yes	down	0	0.26	0	0.95	1.51	1.02	0.0866666666667	1.16
ENSG00000177483	RBM44	RNA binding motif protein 44 [Source:HGNC Symbol;Acc:HGNC:24756]	0.272005	-1.87829	0.0156699856026	0.0423014964948	yes	down	0.61	0.06	0.07	0.25	0.28	0.13	0.246667	0.22
ENSG00000177494	ZBED2	zinc finger BED-type containing 2 [Source:HGNC Symbol;Acc:HGNC:20710]	9.14076	3.19231	1.99363326245E-221	6.29446981905E-218	yes	up	90.57	90.38	96.41	10.57	11.75	10.65	92.4533	10.99
ENSG00000177595	PIDD1	p53-induced death domain protein 1 [Source:HGNC Symbol;Acc:HGNC:16491]	2.66094	1.41194	3.21702891746E-26	1.06596036139E-24	yes	up	38.82	35.18	39.93	20.29	12.28	13.06	37.9767	15.21
ENSG00000177602	HASPIN	histone H3 associated protein kinase [Source:HGNC Symbol;Acc:HGNC:19682]	2.11609	1.0814	1.25763983774E-17	2.35153113823E-16	yes	up	16.14	16.06	14.87	8.73	6.94	8.6	15.69	8.09
ENSG00000177694	NAALADL2	N-acetylated alpha-linked acidic dipeptidase like 2 [Source:HGNC Symbol;Acc:HGNC:23219]	0.293103	-1.77052	1.10667166867E-7	7.6313730263E-7	yes	down	1.34	0.36	0.71	1.39	1.11	1.35	0.803333	1.28333
ENSG00000177728	TMEM94	transmembrane protein 94 [Source:HGNC Symbol;Acc:HGNC:28983]	0.474861	-1.07442	2.36230876089E-22	6.09922732763E-21	yes	down	31.22	34.13	29.44	91.36	57.97	65.79	31.5967	71.7067
ENSG00000177807	KCNJ10	potassium inwardly rectifying channel subfamily J member 10 [Source:HGNC Symbol;Acc:HGNC:6256]	0.450834	-1.14933	0.0151556453543	0.0410735644361	yes	down	0.33	0.24	0.19	1.2	0.55	0.77	0.253333	0.84
ENSG00000177839	PCDHB9	protocadherin beta 9 [Source:HGNC Symbol;Acc:HGNC:8694]	0.327889	-1.60872	0.0157131047133	0.0423971831605	yes	down	0.07	0.07	0.44	0.58	1.03	1.72	0.193333	1.11
ENSG00000177943	MAMDC4	MAM domain containing 4 [Source:HGNC Symbol;Acc:HGNC:24083]	2.11931	1.08359	1.11034863621E-5	5.78360009634E-5	yes	up	5.18	4.54	4.06	3.67	3.5	1.73	4.59333	2.96667
ENSG00000178026	LRRC75B	leucine rich repeat containing 75B [Source:HGNC Symbol;Acc:HGNC:33155]	0.422951	-1.24144	1.20744422462E-8	9.46973910871E-8	yes	down	3.07	2.75	2.98	8.65	7.31	7.06	2.93333	7.67333
ENSG00000178033	CALHM5	calcium homeostasis modulator family member 5 [Source:HGNC Symbol;Acc:HGNC:21568]	0.0563785664073	-4.14871	7.63518123259E-10	6.88193884264E-9	yes	down	0.01	0.02	0.02	0.37	0.31	0.31	0.0166666666667	0.33
ENSG00000178202	POGLUT3	protein O-glucosyltransferase 3 [Source:HGNC Symbol;Acc:HGNC:28496]	2.39454	1.25975	1.9410041798E-36	1.06977888723E-34	yes	up	24.3	25.73	28.61	11.74	12.24	12.54	26.2133	12.1733
ENSG00000178295	GEN1	GEN1 Holliday junction 5' flap endonuclease [Source:HGNC Symbol;Acc:HGNC:26881]	2.23446	1.15993	1.00554211355E-23	2.86385132109E-22	yes	up	11.57	12.42	10.97	4.71	3.8	5.65	11.6533	4.72
ENSG00000178440	TIMM23B-AGAP6	TIMM23B-AGAP6 readthrough (NMD candidate) [Source:HGNC Symbol;Acc:HGNC:45009]	2.14541	1.10125	6.35873622607E-5	0.000292902103652	yes	up	2.9	3.36	4.52	1.29	2.9	2.03	3.59333	2.07333
ENSG00000178568	ERBB4	erb-b2 receptor tyrosine kinase 4 [Source:HGNC Symbol;Acc:HGNC:3432]	0.108361	-3.20608	1.72957274315E-13	2.28210669829E-12	yes	down	0.05	0.05	0.04	0.49	0.52	0.39	0.0466666666667	0.466667
ENSG00000178585	CTNNBIP1	catenin beta interacting protein 1 [Source:HGNC Symbol;Acc:HGNC:16913]	0.226545	-2.14213	2.97234364915E-144	2.43302840703E-141	yes	down	34.82	33.46	34.1	138.29	115.33	119.01	34.1267	124.21
ENSG00000178662	CSRNP3	cysteine and serine rich nuclear protein 3 [Source:HGNC Symbol;Acc:HGNC:30729]	8.24641	3.04377	0.00480292905788	0.0149111832909	yes	up	0.06	0.1	0.24	0	0.05	0.02	0.133333	0.0233333333333
ENSG00000178685	PARP10	poly(ADP-ribose) polymerase family member 10 [Source:HGNC Symbol;Acc:HGNC:25895]	2.56002	1.35616	2.6207081534E-9	2.20229166914E-8	yes	up	4.8	5.75	7.27	6.74	2.1	2.23	5.94	3.69
ENSG00000178695	KCTD12	potassium channel tetramerization domain containing 12 [Source:HGNC Symbol;Acc:HGNC:14678]	3.57097	1.83632	5.92200233384E-10	5.40388825682E-9	yes	up	1.22	1.17	1.37	0.31	0.31	0.51	1.25333	0.376667
ENSG00000178773	CPNE7	copine 7 [Source:HGNC Symbol;Acc:HGNC:2320]	3.01144	1.59045	2.52364873107E-49	2.28586723792E-47	yes	up	45.32	45.34	46.87	19.25	13.87	16.4	45.8433	16.5067
ENSG00000178803	ADORA2A-AS1	ADORA2A antisense RNA 1 [Source:HGNC Symbol;Acc:HGNC:37122]	0.390773	-1.3556	0.0149027007874	0.0404873	yes	down	0.18	0.29	0.35	0.66	0.88	0.67	0.273333	0.736667
ENSG00000178809	TRIM73	tripartite motif containing 73 [Source:HGNC Symbol;Acc:HGNC:18162]	0.334939	-1.57803	3.98503043555E-8	2.90766449839E-7	yes	down	1.07	1.49	1.63	9.29	6.99	6.59	1.39667	7.62333
ENSG00000178921	PFAS	phosphoribosylformylglycinamidine synthase [Source:HGNC Symbol;Acc:HGNC:8863]	2.49643	1.31987	1.44178483087E-23	4.0489055333E-22	yes	up	24.73	29.84	32.32	21.74	13.69	8.51	28.9633	14.6467
ENSG00000178999	AURKB	aurora kinase B [Source:HGNC Symbol;Acc:HGNC:11390]	2.007	1.00504	1.90751166368E-19	4.06537273664E-18	yes	up	96.06	105.6	95.65	57.58	47.75	53.55	99.1033	52.96
ENSG00000179023	KLHDC7A	kelch domain containing 7A [Source:HGNC Symbol;Acc:HGNC:26791]	2.81098	1.49107	1.70481809501E-6	1.00207938079E-5	yes	up	1.27	1.43	1.06	0.65	0.33	0.5	1.25333	0.493333
ENSG00000179029	TMEM107	transmembrane protein 107 [Source:HGNC Symbol;Acc:HGNC:28128]	2.10085	1.07097	2.3402170742E-7	1.54437556157E-6	yes	up	16.17	12.93	10.48	6.13	8	5.79	13.1933	6.64
ENSG00000179041	RRS1	ribosome biogenesis regulator 1 homolog [Source:HGNC Symbol;Acc:HGNC:17083]	2.48237	1.31172	8.46492191557E-34	4.16513584494E-32	yes	up	41.71	45.9	45.77	20.27	17.78	20.52	44.46	19.5233
ENSG00000179058	C9orf50	chromosome 9 open reading frame 50 [Source:HGNC Symbol;Acc:HGNC:23677]	0.395711	-1.33748	0.00125663840879	0.00446367172496	yes	down	0.77	0.42	0.52	2.15	1.59	0.9	0.57	1.54667
ENSG00000179104	TMTC2	transmembrane O-mannosyltransferase targeting cadherins 2 [Source:HGNC Symbol;Acc:HGNC:25440]	0.29712	-1.75088	1.00688054537E-90	3.42354875897E-88	yes	down	11.55	13.34	13.71	49.39	45.43	47.21	12.8667	47.3433
ENSG00000179168	GGN	gametogenetin [Source:HGNC Symbol;Acc:HGNC:18869]	0.300106	-1.73645	0.000436293830659	0.00171331377956	yes	down	0.66	0.74	1.87	3.18	2.36	3.6	1.09	3.04667
ENSG00000179241	LDLRAD3	low density lipoprotein receptor class A domain containing 3 [Source:HGNC Symbol;Acc:HGNC:27046]	0.495795	-1.01218	1.69182285029E-18	3.35947680271E-17	yes	down	8.28	7.8	7.44	19.54	15.99	15.41	7.84	16.98
ENSG00000179271	GADD45GIP1	GADD45G interacting protein 1 [Source:HGNC Symbol;Acc:HGNC:29996]	2.05011	1.0357	2.50472745481E-19	5.29225444348E-18	yes	up	37.23	42.74	39.22	20.44	20.7	22.14	39.73	21.0933
ENSG00000179344	HLA-DQB1	major histocompatibility complex, class II, DQ beta 1 [Source:HGNC Symbol;Acc:HGNC:4944]	0.4197	-1.25257	1.22902183112E-13	1.64422587709E-12	yes	down	5.59	5.71	7.29	15.87	16.07	15.1	6.19667	15.68
ENSG00000179348	GATA2	GATA binding protein 2 [Source:HGNC Symbol;Acc:HGNC:4171]	2.00398	1.00287	4.98250396682E-13	6.2319366254E-12	yes	up	25.96	27.63	25.19	18.53	10.47	13.22	26.26	14.0733
ENSG00000179388	EGR3	early growth response 3 [Source:HGNC Symbol;Acc:HGNC:3240]	0.19424	-2.36409	5.61446619246E-19	1.15535677206E-17	yes	down	0.85	0.84	0.47	5.94	2.87	3.32	0.72	4.04333
ENSG00000179583	CIITA	class II major histocompatibility complex transactivator [Source:HGNC Symbol;Acc:HGNC:7067]	2.13025	1.09102	6.57415278083E-5	0.000302194988788	yes	up	1.55	1.98	1.08	1.19	1.39	0.49	1.53667	1.02333
ENSG00000179593	ALOX15B	arachidonate 15-lipoxygenase type B [Source:HGNC Symbol;Acc:HGNC:434]	0.215047	-2.21728	0.000518204667428	0.00200084579923	yes	down	0.22	0.14	0.06	0.88	0.77	0.6	0.14	0.75
ENSG00000179603	GRM8	glutamate metabotropic receptor 8 [Source:HGNC Symbol;Acc:HGNC:4600]	27.0909	4.75974	3.04004017762E-8	2.25614264492E-7	yes	up	0.73	1.55	1.26	0.03	0.08	0.06	1.18	0.0566666666667
ENSG00000179698	WDR97	WD repeat domain 97 [Source:HGNC Symbol;Acc:HGNC:26959]	0.434607	-1.20222	0.00361159015895	0.0115521266822	yes	down	0.26	0.21	0.5	1.04	0.71	0.6	0.323333	0.783333
ENSG00000179869	ABCA13	ATP binding cassette subfamily A member 13 [Source:HGNC Symbol;Acc:HGNC:14638]	5.79806	2.53557	0.00797138258877	0.0233871666792	yes	up	0.24	0.1	0.11	0	0.06	0.02	0.15	0.0266666666667
ENSG00000179915	NRXN1	neurexin 1 [Source:HGNC Symbol;Acc:HGNC:8008]	17.3324	4.1154	0.0103669728912	0.0295485734049	yes	up	0.29	0.27	0.59	0	0	0.03	0.383333	0.01
ENSG00000179930	ZNF648	zinc finger protein 648 [Source:HGNC Symbol;Acc:HGNC:18190]	0.318923	-1.64872	1.37324630181E-5	7.04179037502E-5	yes	down	0.31	0.38	0.52	1.25	1.21	1.3	0.403333	1.25333
ENSG00000179981	TSHZ1	teashirt zinc finger homeobox 1 [Source:HGNC Symbol;Acc:HGNC:10669]	0.403069	-1.3109	7.62667099273E-25	2.318528963E-23	yes	down	5.23	5.54	5.19	17.82	12.08	13.4	5.32	14.4333
ENSG00000180044	C3orf80	chromosome 3 open reading frame 80 [Source:HGNC Symbol;Acc:HGNC:40048]	4.1951	2.06871	7.62411135514E-5	0.000346210160386	yes	up	0.92	1.43	0.73	0.38	0.61	0.12	1.02667	0.37
ENSG00000180198	RCC1	regulator of chromosome condensation 1 [Source:HGNC Symbol;Acc:HGNC:1913]	2.01395	1.01003	5.87608159368E-37	3.34709482737E-35	yes	up	100.34	108.12	103.56	64.67	53.31	54	104.007	57.3267
ENSG00000180316	PNPLA1	patatin like phospholipase domain containing 1 [Source:HGNC Symbol;Acc:HGNC:21246]	0.246499	-2.02034	0.00293433015239	0.00958634600119	yes	down	0.34	0.08	0.08	0.47	0.49	0.65	0.166667	0.536667
ENSG00000180340	FZD2	frizzled class receptor 2 [Source:HGNC Symbol;Acc:HGNC:4040]	0.338454	-1.56297	2.19089709023E-17	4.00173690836E-16	yes	down	2.91	3.6	3.08	13.59	7.53	10.08	3.19667	10.4
ENSG00000180530	NRIP1	nuclear receptor interacting protein 1 [Source:HGNC Symbol;Acc:HGNC:8001]	7.10089	2.828	3.33820842003E-93	1.1899636176E-90	yes	up	8.25	7.92	7.59	1.18	1.55	0.99	7.92	1.24
ENSG00000180592	SKIDA1	SKI/DACH domain containing 1 [Source:HGNC Symbol;Acc:HGNC:32697]	2.84872	1.51032	4.66732331881E-15	7.19836096782E-14	yes	up	3.02	4.88	4.19	1.6	1.25	1.46	4.03	1.43667
ENSG00000180611	MB21D2	Mab-21 domain containing 2 [Source:HGNC Symbol;Acc:HGNC:30438]	2.10587	1.07442	1.26685992466E-12	1.52317463052E-11	yes	up	8.51	8.04	7.82	4.08	4.14	4.36	8.12333	4.19333
ENSG00000180644	PRF1	perforin 1 [Source:HGNC Symbol;Acc:HGNC:9360]	0.283641	-1.81786	1.93011317389E-78	4.84743537002E-76	yes	down	103.09	116.43	101.55	442.96	353.56	367.01	107.023	387.843
ENSG00000180767	CHST13	carbohydrate sulfotransferase 13 [Source:HGNC Symbol;Acc:HGNC:21755]	0.210409	-2.24873	0.00526073851584	0.0161684858766	yes	down	0.09	0.28	0.04	1.02	0.68	0.51	0.136667	0.736667
ENSG00000180776	ZDHHC20	zinc finger DHHC-type palmitoyltransferase 20 [Source:HGNC Symbol;Acc:HGNC:20749]	0.441438	-1.17972	4.84380490156E-49	4.33412680685E-47	yes	down	60.53	59.61	61.81	135.33	149.7	144.26	60.65	143.097
ENSG00000180801	ARSJ	arylsulfatase family member J [Source:HGNC Symbol;Acc:HGNC:26286]	0.255732	-1.96729	2.78823935922E-8	2.08115089761E-7	yes	down	0.19	0.32	0.44	2.1	1.45	1.46	0.316667	1.67
ENSG00000180822	PSMG4	proteasome assembly chaperone 4 [Source:HGNC Symbol;Acc:HGNC:21108]	2.04618	1.03293	9.73901748072E-8	6.75587022415E-7	yes	up	27.44	25.86	22.06	11.15	9.28	12.8	25.12	11.0767
ENSG00000180861	LINC01559	long intergenic non-protein coding RNA 1559 [Source:HGNC Symbol;Acc:HGNC:26598]	16.8673	4.07616	1.19922409259E-12	1.44515003654E-11	yes	up	1.61	1.92	1.42	0.2	0.16	0.08	1.65	0.146667
ENSG00000180871	CXCR2	C-X-C motif chemokine receptor 2 [Source:HGNC Symbol;Acc:HGNC:6027]	5.45593	2.44782	0.0176298833151	0.0468427568102	yes	up	0.27	0.36	0.17	0.23	0.09	0.23	0.266667	0.183333
ENSG00000180881	CAPS2	calcyphosine 2 [Source:HGNC Symbol;Acc:HGNC:16471]	0.419279	-1.25402	7.7623447198E-15	1.16545910769E-13	yes	down	7.61	8.34	7.57	18.12	22.74	19.66	7.84	20.1733
ENSG00000180929	GPR62	G protein-coupled receptor 62 [Source:HGNC Symbol;Acc:HGNC:13301]	0.0633416608131	-3.9807	0.00236443210166	0.00789370300282	yes	down	0.04	0.04	0	0.65	0.44	0.23	0.0266666666667	0.44
ENSG00000181026	AEN	apoptosis enhancing nuclease [Source:HGNC Symbol;Acc:HGNC:25722]	2.33911	1.22596	3.13363219081E-45	2.4823084247E-43	yes	up	55.12	55.54	53.77	28.04	21.76	24.76	54.81	24.8533
ENSG00000181045	SLC26A11	solute carrier family 26 member 11 [Source:HGNC Symbol;Acc:HGNC:14471]	0.376528	-1.40917	1.61071900215E-25	5.05660520832E-24	yes	down	10.08	10.91	10.78	37.53	25.93	26.1	10.59	29.8533
ENSG00000181085	MAPK15	mitogen-activated protein kinase 15 [Source:HGNC Symbol;Acc:HGNC:24667]	0.336581	-1.57097	5.45690747748E-8	3.91187519169E-7	yes	down	2.62	2.07	5.23	12.78	10.97	8.21	3.30667	10.6533
ENSG00000181240	SLC25A41	solute carrier family 25 member 41 [Source:HGNC Symbol;Acc:HGNC:28533]	0.391602	-1.35254	0.00851934712024	0.0248234793282	yes	down	0.54	0.59	0.59	1.96	1.18	1.47	0.573333	1.53667
ENSG00000181418	DDN	dendrin [Source:HGNC Symbol;Acc:HGNC:24458]	3.03929	1.60373	2.36212945257E-11	2.49786713068E-10	yes	up	2.91	2.86	3.2	1.33	0.75	1.15	2.99	1.07667
ENSG00000181544	FANCB	FA complementation group B [Source:HGNC Symbol;Acc:HGNC:3583]	2.83128	1.50145	6.87565108424E-20	1.50156882028E-18	yes	up	8.09	7.45	5.53	1.95	3.67	3.61	7.02333	3.07667
ENSG00000181577	LINC03040	long intergenic non-protein coding RNA 3040 [Source:HGNC Symbol;Acc:HGNC:28692]	0.242603	-2.04333	4.98737460785E-101	2.00410847651E-98	yes	down	9.63	11.49	9.75	53.62	42.36	39.9	10.29	45.2933
ENSG00000181634	TNFSF15	TNF superfamily member 15 [Source:HGNC Symbol;Acc:HGNC:11931]	2.02398	1.01719	0.00200814229261	0.00680913666905	yes	up	0.84	0.89	0.58	0.35	0.39	0.5	0.77	0.413333
ENSG00000181804	SLC9A9	solute carrier family 9 member A9 [Source:HGNC Symbol;Acc:HGNC:20653]	0.33492	-1.57811	7.61816475032E-5	0.000346011218962	yes	down	0.68	0.85	1.1	1.24	1.63	1.5	0.876667	1.45667
ENSG00000182459	TEX19	testis expressed 19 [Source:HGNC Symbol;Acc:HGNC:33802]	0.365018	-1.45396	0.000568650952814	0.0021751	yes	down	0.67	0.52	0.97	2.79	2.29	1.43	0.72	2.17
ENSG00000182557	SPNS3	SPNS lysolipid transporter 3, sphingosine-1-phosphate (putative) [Source:HGNC Symbol;Acc:HGNC:28433]	3.2209	1.68746	0.000678377252501	0.00255414236074	yes	up	1.61	2.19	2.22	0.44	0.51	0.48	2.00667	0.476667
ENSG00000182568	SATB1	SATB homeobox 1 [Source:HGNC Symbol;Acc:HGNC:10541]	0.317402	-1.65562	1.51595559694E-42	1.08077853703E-40	yes	down	4.7	4.42	4.53	19.18	14.12	15.9	4.55	16.4
ENSG00000182575	NXPH3	neurexophilin 3 [Source:HGNC Symbol;Acc:HGNC:8077]	0.270237	-1.88771	2.53200320626E-5	0.00012435511747	yes	down	0.17	0.15	0.36	0.73	0.6	0.89	0.226667	0.74
ENSG00000182621	PLCB1	phospholipase C beta 1 [Source:HGNC Symbol;Acc:HGNC:15917]	0.38264	-1.38594	6.80369612377E-28	2.45700143842E-26	yes	down	6.6	117.95	6.07	14.68	13.16	14.98	43.54	14.2733
ENSG00000182732	RGS6	regulator of G protein signaling 6 [Source:HGNC Symbol;Acc:HGNC:10002]	0.129317	-2.95101	1.95930070926E-48	1.71835337204E-46	yes	down	1.59	2.03	1.55	7.55	7.66	7.62	1.72333	7.61
ENSG00000182759	MAFA	MAF bZIP transcription factor A [Source:HGNC Symbol;Acc:HGNC:23145]	0.354866	-1.49466	3.36260272445E-8	2.48136503549E-7	yes	down	1.4	1.7	1.47	6.84	3.52	3.89	1.52333	4.75
ENSG00000182771	GRID1	glutamate ionotropic receptor delta type subunit 1 [Source:HGNC Symbol;Acc:HGNC:4575]	0.377233	-1.40647	2.4796469038E-24	7.29729377108E-23	yes	down	3.11	4.67	4.44	11.43	7.5	9.47	4.07333	9.46667
ENSG00000182798	MAGEB17	MAGE family member B17 [Source:HGNC Symbol;Acc:HGNC:17418]	2.93856	1.55511	5.71177755786E-8	4.08662984158E-7	yes	up	8.1	6.09	6.97	3.81	2.13	1.94	7.05333	2.62667
ENSG00000182871	COL18A1	collagen type XVIII alpha 1 chain [Source:HGNC Symbol;Acc:HGNC:2195]	0.494109	-1.0171	4.67821490931E-13	5.86461870168E-12	yes	down	32.14	31.18	32.5	99.46	54.67	61.17	31.94	71.7667
ENSG00000183011	NAA38	N-alpha-acetyltransferase 38, NatC auxiliary subunit [Source:HGNC Symbol;Acc:HGNC:28212]	2.01077	1.00775	5.03886184955E-12	5.70804129867E-11	yes	up	156.71	164.25	160.57	73.51	87.51	99.62	160.51	86.88
ENSG00000183128	CALHM3	calcium homeostasis modulator 3 [Source:HGNC Symbol;Acc:HGNC:23458]	0.169323	-2.56215	1.06708381344E-6	6.45595931039E-6	yes	down	0.15	0.39	0.43	2.31	1.89	2.02	0.323333	2.07333
ENSG00000183150	GPR19	G protein-coupled receptor 19 [Source:HGNC Symbol;Acc:HGNC:4473]	2.41434	1.27163	0.00366639995613	0.0117080054082	yes	up	1.68	3.43	3.3	1.01	0.85	1.58	2.80333	1.14667
ENSG00000183206	POTEC	POTE ankyrin domain family member C [Source:HGNC Symbol;Acc:HGNC:33894]	23.7305	4.56867	0.00215309731921	0.00725390302621	yes	up	0.11	0.1	0.07	0	0	0.01	0.0933333333333	0.00333333333333
ENSG00000183248	PRR36	proline rich 36 [Source:HGNC Symbol;Acc:HGNC:26172]	0.429553	-1.21909	9.31841910071E-12	1.01852809369E-10	yes	down	5.6	5.87	5.23	20.17	10.59	12.11	5.56667	14.29
ENSG00000183281	PLGLB1	plasminogen like B1 [Source:HGNC Symbol;Acc:HGNC:9072]	0.499107	-1.00258	0.0045680558088	0.0142627215211	yes	down	1.61	1.63	1.19	3.18	3.46	2.84	1.47667	3.16
ENSG00000183287	CCBE1	collagen and calcium binding EGF domains 1 [Source:HGNC Symbol;Acc:HGNC:29426]	0.3398	-1.55724	0.000921597064705	0.00336776070222	yes	down	0.17	0.22	0.21	0.67	0.5	0.6	0.2	0.59
ENSG00000183379	SYNDIG1L	synapse differentiation inducing 1 like [Source:HGNC Symbol;Acc:HGNC:32388]	0.0540180396079	-4.21041	0.000894650805715	0.00327742043048	yes	down	0.07	0	0	0.48	0.38	0.45	0.0233333333333	0.436667
ENSG00000183423	LRIT3	leucine rich repeat, Ig-like and transmembrane domains 3 [Source:HGNC Symbol;Acc:HGNC:24783]	0.471169	-1.08568	0.00519028135704	0.0159697074025	yes	down	0.63	0.39	0.41	1.55	0.96	0.82	0.476667	1.11
ENSG00000183496	MEX3B	mex-3 RNA binding family member B [Source:HGNC Symbol;Acc:HGNC:25297]	0.316174	-1.66121	7.17191383063E-23	1.92129051601E-21	yes	down	3.7	4.5	5.04	19.92	11.43	14.8	4.41333	15.3833
ENSG00000183508	TENT5C	terminal nucleotidyltransferase 5C [Source:HGNC Symbol;Acc:HGNC:24712]	0.180655	-2.46869	1.44076169475E-71	2.92130956106E-69	yes	down	1.75	1.37	1.77	10.49	9.55	9.43	1.63	9.82333
ENSG00000183527	PSMG1	proteasome assembly chaperone 1 [Source:HGNC Symbol;Acc:HGNC:3043]	2.29508	1.19855	7.10333973055E-16	1.15775008396E-14	yes	up	38.43	36.9	36.85	18.45	20.56	17.37	37.3933	18.7933
ENSG00000183542	KLRC4	killer cell lectin like receptor C4 [Source:HGNC Symbol;Acc:HGNC:6377]	0.0994373271384	-3.33007	3.81701614126E-11	3.94943229111E-10	yes	down	0.98	0.15	0.83	7.23	8.47	5.42	0.653333	7.04
ENSG00000183560	IZUMO1R	IZUMO1 receptor, JUNO [Source:HGNC Symbol;Acc:HGNC:32565]	16.2894	4.02586	0.0128214575374	0.0355631316559	yes	up	0.57	0.37	0.45	0.08	0	0	0.463333	0.0266666666667
ENSG00000183569	SERHL2	serine hydrolase like 2 [Source:HGNC Symbol;Acc:HGNC:29446]	2.56525	1.3591	0.00108989311715	0.00392884014654	yes	up	1.59	1.38	1.83	1.15	0.52	0.75	1.6	0.806667
ENSG00000183605	SFXN4	sideroflexin 4 [Source:HGNC Symbol;Acc:HGNC:16088]	2.01676	1.01204	1.560792457E-14	2.26643062367E-13	yes	up	29.19	30.39	35.43	18.66	21.31	16.69	31.67	18.8867
ENSG00000183668	PSG9	pregnancy specific beta-1-glycoprotein 9 [Source:HGNC Symbol;Acc:HGNC:9526]	23.5872	4.55993	4.31484601272E-6	2.39363483251E-5	yes	up	1.22	0.83	1.07	0.03	0.05	0.04	1.04	0.04
ENSG00000183684	ALYREF	Aly/REF export factor [Source:HGNC Symbol;Acc:HGNC:19071]	2.39951	1.26274	7.82880764251E-53	8.16153196732E-51	yes	up	293.8	333.44	316.7	157.72	129.03	140.5	314.647	142.417
ENSG00000183691	NOG	noggin [Source:HGNC Symbol;Acc:HGNC:7866]	3.40938	1.76951	0.00257099234301	0.00851386001992	yes	up	0.9	0.98	1.12	0.53	0.27	0.17	1	0.323333
ENSG00000183696	UPP1	uridine phosphorylase 1 [Source:HGNC Symbol;Acc:HGNC:12576]	2.03814	1.02725	3.54236978962E-10	3.32300147371E-9	yes	up	21.06	19.18	17.53	12.96	11.99	11.39	19.2567	12.1133
ENSG00000183722	LHFPL6	LHFPL tetraspan subfamily member 6 [Source:HGNC Symbol;Acc:HGNC:6586]	5.01304	2.32569	4.86603880941E-8	3.50878707102E-7	yes	up	2.15	1.77	1.61	0.38	0.44	0.41	1.84333	0.41
ENSG00000183742	MACC1	MET transcriptional regulator MACC1 [Source:HGNC Symbol;Acc:HGNC:30215]	2.52921	1.33868	2.35820244756E-23	6.53935160522E-22	yes	up	10.06	8.73	11.2	3.48	4.19	6.26	9.99667	4.64333
ENSG00000183763	TRAIP	TRAF interacting protein [Source:HGNC Symbol;Acc:HGNC:30764]	2.3555	1.23603	1.75161007085E-17	3.22602784798E-16	yes	up	25.34	21.81	25.98	13.42	12.27	9.04	24.3767	11.5767
ENSG00000183773	AIFM3	apoptosis inducing factor mitochondria associated 3 [Source:HGNC Symbol;Acc:HGNC:26398]	2.04429	1.0316	0.000598051513964	0.0022791126769	yes	up	3.89	4.74	2.8	3.37	1.49	1.95	3.81	2.27
ENSG00000183775	KCTD16	potassium channel tetramerization domain containing 16 [Source:HGNC Symbol;Acc:HGNC:29244]	0.323869	-1.62652	7.65539931569E-5	0.000347559532202	yes	down	0.07	0.08	0.08	0.23	0.24	0.28	0.0766666666667	0.25
ENSG00000183778	B3GALT5	beta-1,3-galactosyltransferase 5 [Source:HGNC Symbol;Acc:HGNC:920]	2.28491	1.19214	2.82410789429E-7	1.84770895712E-6	yes	up	1.16	1.12	1.27	0.52	0.5	0.51	1.18333	0.51
ENSG00000183826	BTBD9	BTB domain containing 9 [Source:HGNC Symbol;Acc:HGNC:21228]	0.477276	-1.0671	2.91282743152E-25	8.95360209512E-24	yes	down	3.89	3.7	4.15	8.91	7.45	8.61	3.91333	8.32333
ENSG00000183856	IQGAP3	IQ motif containing GTPase activating protein 3 [Source:HGNC Symbol;Acc:HGNC:20669]	2.18184	1.12554	3.28467382504E-39	2.08007381683E-37	yes	up	29.89	27.76	32.82	16.34	14.81	14.61	30.1567	15.2533
ENSG00000183876	ARSI	arylsulfatase family member I [Source:HGNC Symbol;Acc:HGNC:32521]	0.241589	-2.04937	0.0135520836212	0.0372808812687	yes	down	0.18	0.07	0.03	0.46	1	0.43	0.0933333333333	0.63
ENSG00000183914	DNAH2	dynein axonemal heavy chain 2 [Source:HGNC Symbol;Acc:HGNC:2948]	0.265606	-1.91264	1.07972716258E-5	5.63206278503E-5	yes	down	0.16	0.18	0.26	1.3	0.81	0.65	0.2	0.92
ENSG00000183921	SDR42E2	short chain dehydrogenase/reductase family 42E, member 2 [Source:HGNC Symbol;Acc:HGNC:35414]	0.306783	-1.70471	0.00221904635485	0.00745563142118	yes	down	0.1	0.42	0.32	1.18	0.76	1.02	0.28	0.986667
ENSG00000183971	NPW	neuropeptide W [Source:HGNC Symbol;Acc:HGNC:30509]	2.55676	1.35431	5.84302191989E-24	1.68585675524E-22	yes	up	69.46	78.99	75.65	34.78	28.07	33.11	74.7	31.9867
ENSG00000184005	ST6GALNAC3	ST6 N-acetylgalactosaminide alpha-2,6-sialyltransferase 3 [Source:HGNC Symbol;Acc:HGNC:19343]	0.188363	-2.40842	8.08096727811E-20	1.75958086516E-18	yes	down	0.46	0.67	1.31	2.05	3.04	3.94	0.813333	3.01
ENSG00000184012	TMPRSS2	transmembrane serine protease 2 [Source:HGNC Symbol;Acc:HGNC:11876]	0.178453	-2.48638	0.0165242297281	0.0442615442032	yes	down	0.05	0	0.07	0.3	0.19	0.21	0.04	0.233333
ENSG00000184117	NIPSNAP1	nipsnap homolog 1 [Source:HGNC Symbol;Acc:HGNC:7827]	0.445206	-1.16746	6.54293246755E-62	9.38995782242E-60	yes	down	62.53	62.22	62.02	158.52	142.98	144.56	62.2567	148.687
ENSG00000184144	CNTN2	contactin 2 [Source:HGNC Symbol;Acc:HGNC:2172]	0.374793	-1.41583	0.00151319407674	0.00527743447846	yes	down	0.39	0.5	0.47	1.27	0.5	1.6	0.453333	1.12333
ENSG00000184162	NR2C2AP	nuclear receptor 2C2 associated protein [Source:HGNC Symbol;Acc:HGNC:30763]	3.03462	1.60152	2.03948952395E-41	1.41744521915E-39	yes	up	52.24	53.01	49.49	19.74	16.59	18.92	51.58	18.4167
ENSG00000184206	GOLGA6L4	golgin A6 family like 4 [Source:HGNC Symbol;Acc:HGNC:27256]	0.499229	-1.00223	4.41350967667E-10	4.08985230038E-9	yes	down	4.74	4.99	3.46	8.59	6.24	6.54	4.39667	7.12333
ENSG00000184292	TACSTD2	tumor associated calcium signal transducer 2 [Source:HGNC Symbol;Acc:HGNC:11530]	8.04478	3.00805	1.4346183669E-50	1.37854350117E-48	yes	up	14.87	14.95	13.88	2.41	1.88	1.67	14.5667	1.98667
ENSG00000184305	CCSER1	coiled-coil serine rich protein 1 [Source:HGNC Symbol;Acc:HGNC:29349]	0.360283	-1.4728	6.00137679763E-14	8.28977678778E-13	yes	down	2.08	3.5	2.16	7.55	8.59	8.02	2.58	8.05333
ENSG00000184313	MROH7	maestro heat like repeat family member 7 [Source:HGNC Symbol;Acc:HGNC:24802]	0.175086	-2.51386	3.24314150927E-21	7.74882924285E-20	yes	down	0.43	0.51	0.49	4.52	2.62	3.02	0.476667	3.38667
ENSG00000184349	EFNA5	ephrin A5 [Source:HGNC Symbol;Acc:HGNC:3225]	4.04384	2.01573	0.00025167604938	0.00103465259809	yes	up	0.55	0.45	0.76	0.64	0.15	0.42	0.586667	0.403333
ENSG00000184384	MAML2	mastermind like transcriptional coactivator 2 [Source:HGNC Symbol;Acc:HGNC:16259]	0.452392	-1.14435	3.67336933138E-33	1.75725401716E-31	yes	down	5.68	5.99	5.8	14.73	14.26	13.06	5.82333	14.0167
ENSG00000184445	KNTC1	kinetochore associated 1 [Source:HGNC Symbol;Acc:HGNC:17255]	2.29198	1.1966	3.26302409912E-43	2.40386985382E-41	yes	up	60.25	50.94	47.4	25.19	21.9	21.58	52.8633	22.89
ENSG00000184454	NCMAP	non-compact myelin associated protein [Source:HGNC Symbol;Acc:HGNC:29332]	0.31179	-1.68136	5.35330057825E-18	1.02791742902E-16	yes	down	1.41	1.24	1.21	4.67	4.64	4.2	1.28667	4.50333
ENSG00000184481	FOXO4	forkhead box O4 [Source:HGNC Symbol;Acc:HGNC:7139]	0.417898	-1.25878	1.43552798193E-24	4.28737890929E-23	yes	down	5.93	5.49	6.32	18.4	14.4	14.31	5.91333	15.7033
ENSG00000184489	PTP4A3	protein tyrosine phosphatase 4A3 [Source:HGNC Symbol;Acc:HGNC:9636]	0.242167	-2.04592	4.09509124866E-66	6.90882531959E-64	yes	down	11.35	9.29	10.5	51.29	36.83	47.04	10.38	45.0533
ENSG00000184500	PROS1	protein S [Source:HGNC Symbol;Acc:HGNC:9456]	0.464502	-1.10624	7.44257525005E-24	2.13344170689E-22	yes	down	11.93	11.95	11.64	26.49	29.11	27.62	11.84	27.74
ENSG00000184502	GAST	gastrin [Source:HGNC Symbol;Acc:HGNC:4164]	10.6263	3.40957	2.51604514467E-10	2.40411213758E-9	yes	up	19.19	16.53	16.09	2.85	0.77	1.83	17.27	1.81667
ENSG00000184557	SOCS3	suppressor of cytokine signaling 3 [Source:HGNC Symbol;Acc:HGNC:19391]	0.462671	-1.11194	1.2409696088E-17	2.32573439067E-16	yes	down	9.91	11.31	12.2	32.13	22.05	24.99	11.14	26.39
ENSG00000184599	TAFA3	TAFA chemokine like family member 3 [Source:HGNC Symbol;Acc:HGNC:21590]	0.359668	-1.47526	0.00645604161863	0.0193970875222	yes	down	0.61	0.66	0.41	1.42	1.33	2.18	0.56	1.64333
ENSG00000184678	H2BC21	H2B clustered histone 21 [Source:HGNC Symbol;Acc:HGNC:4760]	2.9232	1.54755	1.65646602489E-10	1.60921123588E-9	yes	up	5.05	4.44	4.56	1.75	1.95	1.53	4.68333	1.74333
ENSG00000184709	LRRC26	leucine rich repeat containing 26 [Source:HGNC Symbol;Acc:HGNC:31409]	3.96164	1.9861	1.26392109286E-13	1.68785015549E-12	yes	up	8.3	9.01	8.65	2.54	2.07	2.54	8.65333	2.38333
ENSG00000184908	CLCNKB	chloride voltage-gated channel Kb [Source:HGNC Symbol;Acc:HGNC:2027]	0.48822	-1.0344	0.00635965953919	0.0191361246393	yes	down	0.66	1.04	0.79	2	2.05	2.15	0.83	2.06667
ENSG00000184985	SORCS2	sortilin related VPS10 domain containing receptor 2 [Source:HGNC Symbol;Acc:HGNC:16698]	0.183662	-2.44487	1.17271213664E-12	1.41551670846E-11	yes	down	0.14	0.25	0.25	1.42	0.91	1.36	0.213333	1.23
ENSG00000184988	TMEM106A	transmembrane protein 106A [Source:HGNC Symbol;Acc:HGNC:28288]	2.53345	1.34111	0.000267317813299	0.00109346492536	yes	up	2.05	1.34	1.65	0.8	1.11	0.66	1.68	0.856667
ENSG00000184990	SIVA1	SIVA1 apoptosis inducing factor [Source:HGNC Symbol;Acc:HGNC:17712]	2.14236	1.0992	1.43612264795E-23	4.03813570512E-22	yes	up	133.31	138.77	125.1	69.39	58.14	78.15	132.393	68.56
ENSG00000185055	EFCAB10	EF-hand calcium binding domain 10 [Source:HGNC Symbol;Acc:HGNC:34531]	6.0153	2.58864	0.00114444657685	0.00410540720581	yes	up	1.67	2.08	1.34	0.22	0.28	0.24	1.69667	0.246667
ENSG00000185090	MANEAL	mannosidase endo-alpha like [Source:HGNC Symbol;Acc:HGNC:26452]	3.01983	1.59447	8.51615469816E-33	4.00458585072E-31	yes	up	21.84	22.88	21.39	11.14	7.96	7.15	22.0367	8.75
ENSG00000185133	INPP5J	inositol polyphosphate-5-phosphatase J [Source:HGNC Symbol;Acc:HGNC:8956]	0.474474	-1.0756	7.61967618797E-10	6.87076554184E-9	yes	down	6.46	6.01	7.03	19.92	10.74	12.61	6.5	14.4233
ENSG00000185269	NOTUM	notum, palmitoleoyl-protein carboxylesterase [Source:HGNC Symbol;Acc:HGNC:27106]	0.0773667986452	-3.69214	6.54405971886E-205	1.20525219872E-201	yes	down	50.48	56.72	55.02	956.91	573.77	701.69	54.0733	744.123
ENSG00000185305	ARL15	ADP ribosylation factor like GTPase 15 [Source:HGNC Symbol;Acc:HGNC:25945]	0.477498	-1.06643	1.03241464613E-13	1.39130463989E-12	yes	down	7.07	8.13	6.36	19.3	18.07	14.39	7.18667	17.2533
ENSG00000185345	PRKN	parkin RBR E3 ubiquitin protein ligase [Source:HGNC Symbol;Acc:HGNC:8607]	0.332072	-1.59043	0.0042841523088	0.0134877564354	yes	down	0.16	0.29	0.12	0.98	1.19	0.56	0.19	0.91
ENSG00000185347	TEDC1	tubulin epsilon and delta complex 1 [Source:HGNC Symbol;Acc:HGNC:20127]	2.02541	1.01821	1.075774352E-13	1.44797131264E-12	yes	up	33.68	34.97	34.53	24.3	14.35	21.65	34.3933	20.1
ENSG00000185361	TNFAIP8L1	TNF alpha induced protein 8 like 1 [Source:HGNC Symbol;Acc:HGNC:28279]	0.479026	-1.06183	3.02444840921E-19	6.3539291152E-18	yes	down	6.91	7.49	8.48	20	15.14	16.92	7.62667	17.3533
ENSG00000185420	SMYD3	SET and MYND domain containing 3 [Source:HGNC Symbol;Acc:HGNC:15513]	0.400952	-1.3185	9.44654943094E-15	1.40591373046E-13	yes	down	8.49	8.15	6.63	20.7	21.95	17.72	7.75667	20.1233
ENSG00000185477	GPRIN3	GPRIN family member 3 [Source:HGNC Symbol;Acc:HGNC:27733]	0.274043	-1.86753	1.05961861106E-9	9.38246431213E-9	yes	down	0.11	0.13	0.2	0.53	0.54	0.68	0.146667	0.583333
ENSG00000185532	PRKG1	protein kinase cGMP-dependent 1 [Source:HGNC Symbol;Acc:HGNC:9414]	0.337563	-1.56677	0.00233677550092	0.00780868307455	yes	down	0.1	0.13	0.19	0.45	0.33	0.25	0.14	0.343333
ENSG00000185608	MRPL40	mitochondrial ribosomal protein L40 [Source:HGNC Symbol;Acc:HGNC:14491]	2.10976	1.07708	2.29157103006E-16	3.89285252385E-15	yes	up	72.33	71.24	66.36	37.07	37.75	34.49	69.9767	36.4367
ENSG00000185614	INKA1	inka box actin regulator 1 [Source:HGNC Symbol;Acc:HGNC:32480]	2.2091	1.14346	0.0187444803994	0.0492887282935	yes	up	2.3	2.44	2.62	1.67	1.18	0.83	2.45333	1.22667
ENSG00000185630	PBX1	PBX homeobox 1 [Source:HGNC Symbol;Acc:HGNC:8632]	0.186667	-2.42146	2.70628161916E-64	4.15357847675E-62	yes	down	2.36	2.33	1.78	12.34	13.03	10.75	2.15667	12.04
ENSG00000185634	SHC4	SHC adaptor protein 4 [Source:HGNC Symbol;Acc:HGNC:16743]	0.359473	-1.47605	0.00229485164421	0.00768578817832	yes	down	0.3	0.8	0.52	1.72	0.42	1.18	0.54	1.10667
ENSG00000185652	NTF3	neurotrophin 3 [Source:HGNC Symbol;Acc:HGNC:8023]	0.308261	-1.69778	0.0018308453876	0.00625595453173	yes	down	0.93	0.53	0.78	3.46	2.07	2.21	0.746667	2.58
ENSG00000185664	PMEL	premelanosome protein [Source:HGNC Symbol;Acc:HGNC:10880]	0.360615	-1.47147	2.8792177407E-13	3.69533050449E-12	yes	down	5.3	3.94	7.62	21.62	14.7	13.97	5.62	16.7633
ENSG00000185681	MORN5	MORN repeat containing 5 [Source:HGNC Symbol;Acc:HGNC:17841]	0.128427	-2.96098	0.00191831063485	0.00653058893112	yes	down	0	0.46	0.69	2.54	2.89	3	0.383333	2.81
ENSG00000185697	MYBL1	MYB proto-oncogene like 1 [Source:HGNC Symbol;Acc:HGNC:7547]	2.57338	1.36367	2.32157759047E-26	7.77411914047E-25	yes	up	13.39	13.02	12.26	5.65	5.6	5.57	12.89	5.60667
ENSG00000185775	SPATA31A6	SPATA31 subfamily A member 6 [Source:HGNC Symbol;Acc:HGNC:32006]	0.0304563280704	-5.03711	0.00365245146758	0.0116685212323	yes	down	0	0	0	0.07	0.14	0.24	0	0.15
ENSG00000185847	LINC01405	long intergenic non-protein coding RNA 1405 [Source:HGNC Symbol;Acc:HGNC:50688]	2.09249	1.06522	6.50502183133E-5	0.000299266210438	yes	up	14.78	16.52	12.41	12.17	9.82	12.97	14.57	11.6533
ENSG00000185920	PTCH1	patched 1 [Source:HGNC Symbol;Acc:HGNC:9585]	0.237678	-2.07292	6.04059260204E-179	6.67515685488E-176	yes	down	21.96	26.62	25.5	145.63	111.55	119.39	24.6933	125.523
ENSG00000186007	LEMD1	LEM domain containing 1 [Source:HGNC Symbol;Acc:HGNC:18725]	0.0607585655481	-4.04077	1.61063264511E-18	3.20401368943E-17	yes	down	1.57	1.13	0.33	17.11	22.7	17.3	1.01	19.0367
ENSG00000186081	KRT5	keratin 5 [Source:HGNC Symbol;Acc:HGNC:6442]	7.86641	2.97571	1.29300907864E-22	3.39795406029E-21	yes	up	4.9	5.47	4.48	1.03	0.68	0.54	4.95	0.75
ENSG00000186185	KIF18B	kinesin family member 18B [Source:HGNC Symbol;Acc:HGNC:27102]	2.09329	1.06577	3.87864709816E-23	1.06223022945E-21	yes	up	44.57	45.41	42.47	26.29	18.41	21.47	44.15	22.0567
ENSG00000186281	GPAT2	glycerol-3-phosphate acyltransferase 2, mitochondrial [Source:HGNC Symbol;Acc:HGNC:27168]	3.03879	1.6035	2.03557570518E-64	3.14603207415E-62	yes	up	57.51	63.95	60.94	23.11	19.66	20.53	60.8	21.1
ENSG00000186301	MST1P2	macrophage stimulating 1 pseudogene 2 [Source:HGNC Symbol;Acc:HGNC:7383]	0.47021	-1.08862	0.000133007629355	0.000577302625329	yes	down	1.04	1.4	1.61	3.53	2.83	3.02	1.35	3.12667
ENSG00000186340	THBS2	thrombospondin 2 [Source:HGNC Symbol;Acc:HGNC:11786]	0.209296	-2.25639	7.29227185069E-9	5.84360044133E-8	yes	down	0.12	0.26	0.24	1.33	0.8	0.95	0.206667	1.02667
ENSG00000186417	GLDN	gliomedin [Source:HGNC Symbol;Acc:HGNC:29514]	0.156507	-2.6757	4.76751183743E-37	2.74392653956E-35	yes	down	0.83	0.55	1.07	6.6	6.27	5.98	0.816667	6.28333
ENSG00000186469	GNG2	G protein subunit gamma 2 [Source:HGNC Symbol;Acc:HGNC:4404]	0.213523	-2.22754	5.80645380552E-16	9.54824669314E-15	yes	down	0.81	0.66	2.04	3.23	4.83	4.6	1.17	4.22
ENSG00000186480	INSIG1	insulin induced gene 1 [Source:HGNC Symbol;Acc:HGNC:6083]	0.229968	-2.12049	5.66689052777E-153	5.21849781476E-150	yes	down	21.33	21.76	23.82	113.78	96.51	104.47	22.3033	104.92
ENSG00000186510	CLCNKA	chloride voltage-gated channel Ka [Source:HGNC Symbol;Acc:HGNC:2026]	0.0622260666551	-4.00634	9.49913410252E-9	7.53554783919E-8	yes	down	0.62	0.15	0.22	2.41	2.99	1.84	0.33	2.41333
ENSG00000186529	CYP4F3	cytochrome P450 family 4 subfamily F member 3 [Source:HGNC Symbol;Acc:HGNC:2646]	3.80531	1.92801	4.29894547861E-26	1.41385407772E-24	yes	up	6.77	6.73	6.27	2.22	2.26	1.65	6.59	2.04333
ENSG00000186638	KIF24	kinesin family member 24 [Source:HGNC Symbol;Acc:HGNC:19916]	2.61496	1.38679	5.24511561907E-21	1.23716435749E-19	yes	up	5.84	5.48	6.49	3.34	2.44	2.24	5.93667	2.67333
ENSG00000186648	CARMIL3	capping protein regulator and myosin 1 linker 3 [Source:HGNC Symbol;Acc:HGNC:20272]	0.41455	-1.27038	7.98446606669E-5	0.000361237839386	yes	down	1.13	0.75	0.53	2.26	1.97	1.59	0.803333	1.94
ENSG00000186652	PRG2	proteoglycan 2, pro eosinophil major basic protein [Source:HGNC Symbol;Acc:HGNC:9362]	0.164944	-2.59995	0.0095009484757	0.0273697161446	yes	down	0.1	0.18	0.13	0.7	0.68	0.92	0.136667	0.766667
ENSG00000186790	FOXE3	forkhead box E3 [Source:HGNC Symbol;Acc:HGNC:3808]	0.0841298081928	-3.57124	6.83179700837E-5	0.000312996570651	yes	down	0.19	0	0.05	1.44	0.85	0.79	0.08	1.02667
ENSG00000186832	KRT16	keratin 16 [Source:HGNC Symbol;Acc:HGNC:6423]	14.3207	3.84003	3.37357363962E-11	3.51529236253E-10	yes	up	3.33	2.75	4.11	0.55	0.21	0.18	3.39667	0.313333
ENSG00000186847	KRT14	keratin 14 [Source:HGNC Symbol;Acc:HGNC:6416]	2.35431	1.23531	4.67852251736E-9	3.8310495056E-8	yes	up	18.26	16.81	20.51	10.03	7.9	9.64	18.5267	9.19
ENSG00000186862	PDZD7	PDZ domain containing 7 [Source:HGNC Symbol;Acc:HGNC:26257]	0.392273	-1.35007	1.26733186497E-13	1.6913829437E-12	yes	down	5.02	4.69	5.06	15.85	9.71	8.91	4.92333	11.49
ENSG00000186868	MAPT	microtubule associated protein tau [Source:HGNC Symbol;Acc:HGNC:6893]	0.39107	-1.3545	4.83007660187E-46	3.8959679919E-44	yes	down	28.36	19.11	20.41	64.46	45.7	50.6	22.6267	53.5867
ENSG00000186897	C1QL4	complement C1q like 4 [Source:HGNC Symbol;Acc:HGNC:31416]	0.48815	-1.0346	1.97341758755E-7	1.31932368523E-6	yes	down	5.59	5.08	4.78	15.77	9.77	9.32	5.15	11.62
ENSG00000186951	PPARA	peroxisome proliferator activated receptor alpha [Source:HGNC Symbol;Acc:HGNC:9232]	0.480008	-1.05887	3.31270831563E-31	1.42440012614E-29	yes	down	8.06	7.83	10.39	14.98	11.58	13.47	8.76	13.3433
ENSG00000187024	PTRH1	peptidyl-tRNA hydrolase 1 homolog [Source:HGNC Symbol;Acc:HGNC:27039]	2.21297	1.14598	1.36728856716E-10	1.34006406309E-9	yes	up	24.64	27.3	22.59	11.51	11.07	13.01	24.8433	11.8633
ENSG00000187091	PLCD1	phospholipase C delta 1 [Source:HGNC Symbol;Acc:HGNC:9060]	0.47793	-1.06513	2.97750966611E-13	3.814837167E-12	yes	down	7.83	8.92	9.21	24.42	18.51	18.08	8.65333	20.3367
ENSG00000187098	MITF	melanocyte inducing transcription factor [Source:HGNC Symbol;Acc:HGNC:7105]	3.12877	1.6456	0.00217513374094	0.00732256371799	yes	up	0.47	1.18	0.95	0.09	0.16	0.3	0.866667	0.183333
ENSG00000187134	AKR1C1	aldo-keto reductase family 1 member C1 [Source:HGNC Symbol;Acc:HGNC:384]	0.356579	-1.48771	0.000455906842304	0.00177989703617	yes	down	0.8	0.79	0.24	1.68	1.86	1.51	0.61	1.68333
ENSG00000187193	MT1X	metallothionein 1X [Source:HGNC Symbol;Acc:HGNC:7405]	0.341587	-1.54968	8.13088310584E-26	2.61572994938E-24	yes	down	105.55	124.34	106.43	318.45	373.62	392.66	112.107	361.577
ENSG00000187240	DYNC2H1	dynein cytoplasmic 2 heavy chain 1 [Source:HGNC Symbol;Acc:HGNC:2962]	0.499711	-1.00083	4.05838829918E-5	0.000192974268073	yes	down	0.7	1.13	1.13	1.47	1.45	1.64	0.986667	1.52
ENSG00000187325	TAF9B	TATA-box binding protein associated factor 9b [Source:HGNC Symbol;Acc:HGNC:17306]	2.0156	1.01121	4.12279226123E-11	4.25983318211E-10	yes	up	11.4	11.47	11.9	5.6	6.51	6.19	11.59	6.1
ENSG00000187554	TLR5	toll like receptor 5 [Source:HGNC Symbol;Acc:HGNC:11851]	0.490866	-1.0266	3.90449215291E-7	2.5063369466E-6	yes	down	3.09	1.99	2.05	3.47	3.28	3.67	2.37667	3.47333
ENSG00000187583	PLEKHN1	pleckstrin homology domain containing N1 [Source:HGNC Symbol;Acc:HGNC:25284]	2.99904	1.5845	1.59140498715E-18	3.17147354562E-17	yes	up	7.64	8.54	7.63	3.78	2.28	2.97	7.93667	3.01
ENSG00000187608	ISG15	ISG15 ubiquitin like modifier [Source:HGNC Symbol;Acc:HGNC:4053]	3.03024	1.59943	5.43374012978E-60	7.41303028446E-58	yes	up	373.13	370.56	369.9	126.11	139.63	135.02	371.197	133.587
ENSG00000187609	EXD3	exonuclease 3'-5' domain containing 3 [Source:HGNC Symbol;Acc:HGNC:26023]	0.421704	-1.2457	1.07991476983E-10	1.07461487294E-9	yes	down	4.46	5.72	4.84	15.61	10.59	12.25	5.00667	12.8167
ENSG00000187634	SAMD11	sterile alpha motif domain containing 11 [Source:HGNC Symbol;Acc:HGNC:28706]	0.346224	-1.53022	1.16473921673E-9	1.02803120723E-8	yes	down	2.59	3.59	3.18	14.42	6.9	8.38	3.12	9.9
ENSG00000187678	SPRY4	sprouty RTK signaling antagonist 4 [Source:HGNC Symbol;Acc:HGNC:15533]	0.190597	-2.3914	3.45365105717E-202	5.87147246266E-199	yes	down	22.99	22.72	22.93	147.19	113.74	121.42	22.88	127.45
ENSG00000187699	C2orf88	chromosome 2 open reading frame 88 [Source:HGNC Symbol;Acc:HGNC:28191]	2.1378	1.09613	0.00128235258515	0.00455062210731	yes	up	1.09	1.9	1.28	0.99	0.68	0.9	1.42333	0.856667
ENSG00000187741	FANCA	FA complementation group A [Source:HGNC Symbol;Acc:HGNC:3582]	2.50194	1.32305	1.71978700923E-53	1.84509770344E-51	yes	up	70.11	67.33	67.88	41.07	30.72	29.32	68.44	33.7033
ENSG00000187837	H1-2	H1.2 linker histone, cluster member [Source:HGNC Symbol;Acc:HGNC:4716]	3.5166	1.81418	3.43262550455E-24	1.00217247392E-22	yes	up	43.85	51.47	45.55	13.48	15.14	15.06	46.9567	14.56
ENSG00000188001	TPRG1	tumor protein p63 regulated 1 [Source:HGNC Symbol;Acc:HGNC:24759]	0.41354	-1.2739	0.000220763780254	0.000921106344611	yes	down	1.04	1.21	0.73	3.01	2.12	3.08	0.993333	2.73667
ENSG00000188015	S100A3	S100 calcium binding protein A3 [Source:HGNC Symbol;Acc:HGNC:10493]	3.79825	1.92533	9.61183861218E-6	5.04467454685E-5	yes	up	19.77	14.28	14.13	3.91	1.45	8.64	16.06	4.66667
ENSG00000188070	ZFTA	zinc finger translocation associated [Source:HGNC Symbol;Acc:HGNC:28449]	0.398253	-1.32824	6.67333671997E-40	4.36353298367E-38	yes	down	16.66	19.52	15.3	48.95	27.45	39.15	17.16	38.5167
ENSG00000188095	MESP2	mesoderm posterior bHLH transcription factor 2 [Source:HGNC Symbol;Acc:HGNC:29659]	4.9603	2.31043	0.0121448424064	0.0339119598262	yes	up	1.06	0.73	0.45	0.06	0.2	0.2	0.746667	0.153333
ENSG00000188100	FAM25A	family with sequence similarity 25 member A [Source:HGNC Symbol;Acc:HGNC:23436]	27.8348	4.79882	0.00513613602793	0.0158295554809	yes	up	2.16	3.75	4.49	0	0	0	3.46667	0
ENSG00000188153	COL4A5	collagen type IV alpha 5 chain [Source:HGNC Symbol;Acc:HGNC:2207]	0.409341	-1.28863	6.22953294064E-27	2.1478768724E-25	yes	down	6.51	9.36	10.29	21.92	13.46	15.49	8.72	16.9567
ENSG00000188277	C15orf62	chromosome 15 open reading frame 62 [Source:HGNC Symbol;Acc:HGNC:34489]	2.20362	1.13988	6.82258388223E-5	0.000312639283394	yes	up	2.92	2.37	2.72	1.18	1.22	1.55	2.67	1.31667
ENSG00000188282	RUFY4	RUN and FYVE domain containing 4 [Source:HGNC Symbol;Acc:HGNC:24804]	0.29442	-1.76405	0.00244200618965	0.00812568184244	yes	down	0.12	0.18	0.42	2.38	1.12	2.15	0.24	1.88333
ENSG00000188290	HES4	hes family bHLH transcription factor 4 [Source:HGNC Symbol;Acc:HGNC:24149]	2.52863	1.33835	1.1422318494E-21	2.81118776209E-20	yes	up	75.32	80.71	77.99	41.38	25.51	33.81	78.0067	33.5667
ENSG00000188293	IGFL1	IGF like family member 1 [Source:HGNC Symbol;Acc:HGNC:24093]	30.6912	4.93975	1.88374950998E-38	1.16945921124E-36	yes	up	26.63	29.46	26.59	1.57	0.59	0.83	27.56	0.996667
ENSG00000188312	CENPP	centromere protein P [Source:HGNC Symbol;Acc:HGNC:32933]	3.04861	1.60815	2.47249391585E-18	4.8400875141E-17	yes	up	2.19	2.37	2.41	0.91	0.63	0.8	2.32333	0.78
ENSG00000188313	PLSCR1	phospholipid scramblase 1 [Source:HGNC Symbol;Acc:HGNC:9092]	2.47506	1.30747	1.31016385893E-24	3.92356794665E-23	yes	up	54.1	49.56	55.91	21.36	28.37	23.79	53.19	24.5067
ENSG00000188322	SBK1	SH3 domain binding kinase 1 [Source:HGNC Symbol;Acc:HGNC:17699]	0.420601	-1.24948	2.50092887909E-17	4.54174438429E-16	yes	down	15.9	17.08	18.34	60.63	32.52	41.43	17.1067	44.86
ENSG00000188388	GOLGA6L3P	golgin A6 family like 3, pseudogene [Source:HGNC Symbol;Acc:HGNC:37441]	0.410515	-1.28449	0.0130305763229	0.0360544316644	yes	down	0.35	0.59	0.68	1.16	1.46	1.66	0.54	1.42667
ENSG00000188483	IER5L	immediate early response 5 like [Source:HGNC Symbol;Acc:HGNC:23679]	0.439114	-1.18733	1.71720956748E-20	3.89651423521E-19	yes	down	21.28	25.86	21.7	70.63	45.49	56.02	22.9467	57.38
ENSG00000188488	SERPINA5	serpin family A member 5 [Source:HGNC Symbol;Acc:HGNC:8723]	0.440494	-1.18281	1.52477281837E-32	7.09452717028E-31	yes	down	15.07	14.99	15.99	42.05	35.94	35.28	15.35	37.7567
ENSG00000188517	COL25A1	collagen type XXV alpha 1 chain [Source:HGNC Symbol;Acc:HGNC:18603]	0.16237	-2.62265	0.00650984978559	0.0195481236564	yes	down	0.04	0.06	0	0.3	0.1	0.19	0.0333333333333	0.196667
ENSG00000188687	SLC4A5	solute carrier family 4 member 5 [Source:HGNC Symbol;Acc:HGNC:18168]	0.340377	-1.5548	6.46160136507E-11	6.55984619979E-10	yes	down	0.65	1.06	1.47	6.22	2.93	4.05	1.06	4.4
ENSG00000188761	BCL2L15	BCL2 like 15 [Source:HGNC Symbol;Acc:HGNC:33624]	2.03281	1.02348	8.05937635526E-13	9.90657824403E-12	yes	up	21.34	13.24	13.32	4.98	7.95	8.58	15.9667	7.17
ENSG00000188763	FZD9	frizzled class receptor 9 [Source:HGNC Symbol;Acc:HGNC:4047]	0.339529	-1.55839	8.46371240765E-6	4.47289593308E-5	yes	down	0.51	0.84	0.82	2.77	2.05	2.15	0.723333	2.32333
ENSG00000188766	SPRED3	sprouty related EVH1 domain containing 3 [Source:HGNC Symbol;Acc:HGNC:31041]	0.291527	-1.7783	6.64316841886E-19	1.36071052109E-17	yes	down	1.94	2.21	2.09	10.96	6.04	7.06	2.08	8.02
ENSG00000188779	SKOR1	SKI family transcriptional corepressor 1 [Source:HGNC Symbol;Acc:HGNC:21326]	0.299151	-1.74106	0.000380005980768	0.00150970918227	yes	down	0.19	0.16	0.31	1.02	0.56	0.83	0.22	0.803333
ENSG00000188783	PRELP	proline and arginine rich end leucine rich repeat protein [Source:HGNC Symbol;Acc:HGNC:9357]	0.217076	-2.20373	0.000376084615322	0.0014954742863	yes	down	0.06	0.06	0.07	0.25	0.3	0.39	0.0633333333333	0.313333
ENSG00000188859	FAM78B	family with sequence similarity 78 member B [Source:HGNC Symbol;Acc:HGNC:13495]	0.356705	-1.4872	7.83515105033E-8	5.48857918743E-7	yes	down	0.97	0.67	0.95	3.43	2.22	2.27	0.863333	2.64
ENSG00000188878	FBF1	Fas binding factor 1 [Source:HGNC Symbol;Acc:HGNC:24674]	2.17543	1.1213	1.10793935517E-11	1.20445487893E-10	yes	up	13.57	16.96	14.88	11.55	8.78	6.26	15.1367	8.86333
ENSG00000188886	ASTL	astacin like metalloendopeptidase [Source:HGNC Symbol;Acc:HGNC:31704]	0.263554	-1.92383	0.00341324919176	0.0109821255477	yes	down	0.46	0.16	0.07	0.9	0.8	0.66	0.23	0.786667
ENSG00000188910	GJB3	gap junction protein beta 3 [Source:HGNC Symbol;Acc:HGNC:4285]	2.19829	1.13638	1.06989988088E-19	2.31595076075E-18	yes	up	27.92	29.59	31.41	17.6	11.69	14.76	29.64	14.6833
ENSG00000188985	DHFRP1	dihydrofolate reductase pseudogene 1 [Source:HGNC Symbol;Acc:HGNC:2862]	3.91824	1.97021	4.23668258093E-8	3.08110963215E-7	yes	up	38.56	40.74	54.23	5.62	20.96	9.95	44.51	12.1767
ENSG00000189001	SBSN	suprabasin [Source:HGNC Symbol;Acc:HGNC:24950]	0.446788	-1.16234	0.0179941170099	0.0476330075502	yes	down	0.29	0.6	0.92	1.89	1.44	1.08	0.603333	1.47
ENSG00000189057	FAM111B	FAM111 trypsin like peptidase B [Source:HGNC Symbol;Acc:HGNC:24200]	2.30055	1.20198	3.66829784497E-26	1.21185427013E-24	yes	up	19.29	20.05	17.15	9.75	8.77	9.22	18.83	9.24667
ENSG00000189182	KRT77	keratin 77 [Source:HGNC Symbol;Acc:HGNC:20411]	27.6589	4.78967	0.00616030864277	0.0186173911273	yes	up	0.18	0.11	0.05	0	0	0	0.113333	0
ENSG00000189269	DRICH1	aspartate rich 1 [Source:HGNC Symbol;Acc:HGNC:28031]	2.88972	1.53093	0.0119141087518	0.0333224142653	yes	up	1.02	1.88	1.29	0.46	0.36	0.75	1.39667	0.523333
ENSG00000189308	LIN54	lin-54 DREAM MuvB core complex component [Source:HGNC Symbol;Acc:HGNC:25397]	2.07683	1.05438	5.73823743793E-24	1.65778804727E-22	yes	up	18.56	18.22	19.42	8.9	8.77	9.24	18.7333	8.97
ENSG00000189410	SH2D5	SH2 domain containing 5 [Source:HGNC Symbol;Acc:HGNC:28819]	2.72047	1.44386	4.4758050931E-8	3.24539922449E-7	yes	up	2.83	3.93	4.56	1.51	1.31	1.21	3.77333	1.34333
ENSG00000189433	GJB4	gap junction protein beta 4 [Source:HGNC Symbol;Acc:HGNC:4286]	2.27442	1.1855	9.12151429532E-6	4.80330205959E-5	yes	up	6.51	5.28	5.72	3.6	2.42	2.44	5.83667	2.82
ENSG00000196139	AKR1C3	aldo-keto reductase family 1 member C3 [Source:HGNC Symbol;Acc:HGNC:386]	0.195481	-2.3549	6.38379340273E-19	1.31244853948E-17	yes	down	2.4	2.91	3.05	12.19	18.22	15.75	2.78667	15.3867
ENSG00000196159	FAT4	FAT atypical cadherin 4 [Source:HGNC Symbol;Acc:HGNC:23109]	0.136513	-2.87289	4.32815304233E-89	1.42770911028E-86	yes	down	0.56	0.56	0.63	4.93	4.78	3.93	0.583333	4.54667
ENSG00000196208	GREB1	growth regulating estrogen receptor binding 1 [Source:HGNC Symbol;Acc:HGNC:24885]	0.461222	-1.11647	7.325308265E-16	1.19129240592E-14	yes	down	2.91	3.48	3.61	8.46	6.08	6.78	3.33333	7.10667
ENSG00000196296	ATP2A1	ATPase sarcoplasmic/endoplasmic reticulum Ca2+ transporting 1 [Source:HGNC Symbol;Acc:HGNC:811]	0.406997	-1.29691	7.78581288553E-7	4.80251885524E-6	yes	down	9.9	2.49	3.46	19.02	5.84	4.31	5.28333	9.72333
ENSG00000196302	GUSBP15	GUSB pseudogene 15 [Source:HGNC Symbol;Acc:HGNC:54497]	0.261435	-1.93548	0.0145254461937	0.0395754109278	yes	down	2.03	3.95	0	9.2	8.8	7.07	1.99333	8.35667
ENSG00000196338	NLGN3	neuroligin 3 [Source:HGNC Symbol;Acc:HGNC:14289]	0.278588	-1.8438	1.60432495353E-14	2.32811462889E-13	yes	down	1.09	1.2	1.08	5.86	3.96	3.68	1.12333	4.5
ENSG00000196358	NTNG2	netrin G2 [Source:HGNC Symbol;Acc:HGNC:14288]	0.29891	-1.74222	1.47049286484E-8	1.13952885014E-7	yes	down	1.52	0.55	0.47	5.55	1.61	2.42	0.846667	3.19333
ENSG00000196405	EVL	Enah/Vasp-like [Source:HGNC Symbol;Acc:HGNC:20234]	0.477148	-1.06749	3.81400215231E-13	4.83055940219E-12	yes	down	8.04	9.52	10.36	31.91	17.95	19.81	9.30667	23.2233
ENSG00000196408	NOXO1	NADPH oxidase organizer 1 [Source:HGNC Symbol;Acc:HGNC:19404]	3.15058	1.65562	2.81328598373E-8	2.09772042937E-7	yes	up	6.59	8.69	6.57	3.52	2.2	3.13	7.28333	2.95
ENSG00000196415	PRTN3	proteinase 3 [Source:HGNC Symbol;Acc:HGNC:9495]	0.276657	-1.85383	0.00125325994933	0.00445453492121	yes	down	0.55	0.96	0.39	2.91	2.64	2.02	0.633333	2.52333
ENSG00000196420	S100A5	S100 calcium binding protein A5 [Source:HGNC Symbol;Acc:HGNC:10495]	2.5196	1.33319	0.00584465106032	0.0177630133504	yes	up	4.78	4.86	4.88	1.15	2.94	2.03	4.84	2.04
ENSG00000196421	C20orf204	chromosome 20 open reading frame 204 [Source:HGNC Symbol;Acc:HGNC:27655]	0.456732	-1.13058	0.0113776528294	0.0320368843398	yes	down	0.57	0.32	0.25	1.08	0.57	0.8	0.38	0.816667
ENSG00000196497	IPO4	importin 4 [Source:HGNC Symbol;Acc:HGNC:19426]	2.39472	1.25985	4.42142517308E-34	2.20582207111E-32	yes	up	32.35	40.01	39.69	28.42	11.59	20.71	37.35	20.24
ENSG00000196502	SULT1A1	sulfotransferase family 1A member 1 [Source:HGNC Symbol;Acc:HGNC:11453]	0.432081	-1.21063	4.35098207116E-22	1.10657140109E-20	yes	down	16.82	15.99	17.45	39.56	40.58	44.04	16.7533	41.3933
ENSG00000196542	SPTSSB	serine palmitoyltransferase small subunit B [Source:HGNC Symbol;Acc:HGNC:24045]	0.171158	-2.5466	1.07800892357E-70	2.16591592907E-68	yes	down	4.48	5.01	3.73	32.27	36.23	31.62	4.40667	33.3733
ENSG00000196557	CACNA1H	calcium voltage-gated channel subunit alpha1 H [Source:HGNC Symbol;Acc:HGNC:1395]	0.412023	-1.2792	2.87598508714E-17	5.18874664579E-16	yes	down	9.17	9.37	9.82	33.31	17.33	20.45	9.45333	23.6967
ENSG00000196565	HBG2	hemoglobin subunit gamma 2 [Source:HGNC Symbol;Acc:HGNC:4832]	0.380768	-1.39302	0.00618713653619	0.0186831403998	yes	down	2.44	3.94	1.06	6.25	4.98	4.68	2.48	5.30333
ENSG00000196584	XRCC2	X-ray repair cross complementing 2 [Source:HGNC Symbol;Acc:HGNC:12829]	2.90378	1.53793	4.21746405224E-30	1.72611431516E-28	yes	up	9.88	9.45	9.95	3.37	3.59	4	9.76	3.65333
ENSG00000196628	TCF4	transcription factor 4 [Source:HGNC Symbol;Acc:HGNC:11634]	11.3399	3.50334	0.0105168676965	0.0299334569169	yes	up	0.11	0.06	0.14	0.04	0	0.04	0.103333	0.0266666666667
ENSG00000196659	IFT70B	intraflagellar transport 70B [Source:HGNC Symbol;Acc:HGNC:26425]	0.371211	-1.42969	0.00141909553853	0.00498385992325	yes	down	0.19	0.32	0.37	0.7	1.04	0.81	0.293333	0.85
ENSG00000196668	LINC00173	long intergenic non-protein coding RNA 173 [Source:HGNC Symbol;Acc:HGNC:33791]	0.442227	-1.17714	0.000410103602154	0.00161765120671	yes	down	2.34	3.89	3.91	6.67	10.1	6.95	3.38	7.90667
ENSG00000196689	TRPV1	transient receptor potential cation channel subfamily V member 1 [Source:HGNC Symbol;Acc:HGNC:12716]	2.02245	1.0161	3.28933546538E-8	2.43135796389E-7	yes	up	5.16	5.13	5.66	4.84	2.35	2.27	5.31667	3.15333
ENSG00000196735	HLA-DQA1	major histocompatibility complex, class II, DQ alpha 1 [Source:HGNC Symbol;Acc:HGNC:4942]	0.165292	-2.59691	0.00947072716542	0.0272968885085	yes	down	0.33	0.01	0.11	0.22	0.13	0.09	0.15	0.146667
ENSG00000196754	S100A2	S100 calcium binding protein A2 [Source:HGNC Symbol;Acc:HGNC:10492]	5.56078	2.47529	4.52082523219E-87	1.36869532132E-84	yes	up	165.59	161.52	151.42	25	31.11	22.57	159.51	26.2267
ENSG00000196782	MAML3	mastermind like transcriptional coactivator 3 [Source:HGNC Symbol;Acc:HGNC:16272]	0.173015	-2.53103	2.44384916559E-49	2.22269590159E-47	yes	down	0.89	0.86	0.83	6.71	4.91	4.69	0.86	5.43667
ENSG00000196793	ZNF239	zinc finger protein 239 [Source:HGNC Symbol;Acc:HGNC:13031]	2.29051	1.19567	3.09197076963E-5	0.000150056315282	yes	up	3.73	2.58	3.66	1.48	1.48	1.65	3.32333	1.53667
ENSG00000196843	ARID5A	AT-rich interaction domain 5A [Source:HGNC Symbol;Acc:HGNC:17361]	0.482009	-1.05287	1.72893445823E-12	2.0576833851E-11	yes	down	6.91	7.67	7.1	21.65	14.36	17.07	7.22667	17.6933
ENSG00000196859	KRT39	keratin 39 [Source:HGNC Symbol;Acc:HGNC:32971]	0.200434	-2.3188	5.11279649199E-10	4.70824646956E-9	yes	down	0.71	0.54	0.89	4.38	2.94	3.63	0.713333	3.65
ENSG00000196976	LAGE3	L antigen family member 3 [Source:HGNC Symbol;Acc:HGNC:26058]	2.75687	1.46303	7.31744439616E-18	1.3881788721E-16	yes	up	43.42	47.9	40.07	14.74	16.54	20.49	43.7967	17.2567
ENSG00000197006	METTL9	methyltransferase 9, His-X-His N1-histidine [Source:HGNC Symbol;Acc:HGNC:24586]	0.356195	-1.48926	3.5754918224E-54	3.95109723835E-52	yes	down	29.86	27.78	28.97	92.41	97.54	94.36	28.87	94.77
ENSG00000197079	KRT35	keratin 35 [Source:HGNC Symbol;Acc:HGNC:6453]	0.253503	-1.97992	4.03923784594E-8	2.94527204332E-7	yes	down	1.36	0.67	0.64	4.2	3.74	3.54	0.89	3.82667
ENSG00000197093	GAL3ST4	galactose-3-O-sulfotransferase 4 [Source:HGNC Symbol;Acc:HGNC:24145]	0.170374	-2.55322	2.78957253224E-38	1.69841164008E-36	yes	down	2.92	2.14	2.1	20.27	11.25	12.19	2.38667	14.57
ENSG00000197140	ADAM32	ADAM metallopeptidase domain 32 [Source:HGNC Symbol;Acc:HGNC:15479]	0.467743	-1.09621	0.000461458135061	0.00179839291888	yes	down	0.65	0.66	0.35	1.73	1.48	1.47	0.553333	1.56
ENSG00000197191	CYSRT1	cysteine rich tail 1 [Source:HGNC Symbol;Acc:HGNC:30529]	9.92169	3.31059	8.79424031318E-14	1.19094059535E-12	yes	up	9.19	11.05	8.77	1.3	0.91	1.01	9.67	1.07333
ENSG00000197299	BLM	BLM RecQ like helicase [Source:HGNC Symbol;Acc:HGNC:1058]	2.28092	1.18962	1.69822870439E-19	3.63335455913E-18	yes	up	15.68	13.49	12.95	5.83	7.1	6.05	14.04	6.32667
ENSG00000197332	-	novel transcript	2.3108	1.20839	2.49573869818E-5	0.000122655817142	yes	up	3.34	3.96	3.85	2.26	2.14	2.21	3.71667	2.20333
ENSG00000197380	DACT3	dishevelled binding antagonist of beta catenin 3 [Source:HGNC Symbol;Acc:HGNC:30745]	0.475991	-1.07099	4.05327007095E-6	2.25588823566E-5	yes	down	1.64	2.16	1.87	5.31	3.23	4.35	1.89	4.29667
ENSG00000197442	MAP3K5	mitogen-activated protein kinase kinase kinase 5 [Source:HGNC Symbol;Acc:HGNC:6857]	2.00921	1.00663	2.8071264586E-12	3.26699851824E-11	yes	up	6.6	6.72	5.99	3.31	3.82	3.21	6.43667	3.44667
ENSG00000197444	OGDHL	oxoglutarate dehydrogenase L [Source:HGNC Symbol;Acc:HGNC:25590]	0.272897	-1.87357	1.54239252045E-61	2.18515494196E-59	yes	down	8.78	9.59	9.49	39.24	32.71	31.32	9.28667	34.4233
ENSG00000197461	PDGFA	platelet derived growth factor subunit A [Source:HGNC Symbol;Acc:HGNC:8799]	0.432276	-1.20997	4.22580081895E-32	1.92565822474E-30	yes	down	27.49	26.68	25.71	77.93	54.85	56.04	26.6267	62.94
ENSG00000197471	SPN	sialophorin [Source:HGNC Symbol;Acc:HGNC:11249]	0.118158	-3.08121	7.21290837995E-5	0.000329292428173	yes	down	0	0.08	0.08	0.39	0.46	0.44	0.0533333333333	0.43
ENSG00000197472	ZNF695	zinc finger protein 695 [Source:HGNC Symbol;Acc:HGNC:30954]	2.18652	1.12864	2.62150691368E-6	1.50253953058E-5	yes	up	5.85	7.95	8.84	3.11	4.08	3.92	7.54667	3.70333
ENSG00000197479	PCDHB11	protocadherin beta 11 [Source:HGNC Symbol;Acc:HGNC:8682]	0.13983	-2.83825	1.39167613315E-5	7.12967877114E-5	yes	down	0.07	0.12	0.17	0.5	0.46	0.73	0.12	0.563333
ENSG00000197558	SSPOP	SCO-spondin, pseudogene [Source:HGNC Symbol;Acc:HGNC:21998]	0.0825302	-3.59893	6.20264632534E-16	1.01619485868E-14	yes	down	0.06	0.03	0.01	0.66	0.45	0.32	0.0333333333333	0.476667
ENSG00000197565	COL4A6	collagen type IV alpha 6 chain [Source:HGNC Symbol;Acc:HGNC:2208]	0.380649	-1.39347	4.73944529481E-8	3.42196930613E-7	yes	down	0.61	0.51	0.69	2.04	1.71	1.63	0.603333	1.79333
ENSG00000197632	SERPINB2	serpin family B member 2 [Source:HGNC Symbol;Acc:HGNC:8584]	22.5107	4.49254	0.0143387795218	0.0391575	yes	up	0.17	0.08	0.27	0	0	0	0.173333	0
ENSG00000197785	ATAD3A	ATPase family AAA domain containing 3A [Source:HGNC Symbol;Acc:HGNC:25567]	2.08665	1.06119	6.71914167445E-23	1.80656630349E-21	yes	up	71.38	75.68	72.39	50.86	30.6	39.17	73.15	40.21
ENSG00000197813	-	novel transcript	0.318349	-1.65132	3.48593329579E-9	2.88657219072E-8	yes	down	8.16	7.5	7.28	31.93	18.16	22.38	7.64667	24.1567
ENSG00000197852	INKA2	inka box actin regulator 2 [Source:HGNC Symbol;Acc:HGNC:28045]	3.80099	1.92638	2.8705974221E-56	3.42935533113E-54	yes	up	12.5	15.03	14.58	3.36	2.86	4.06	14.0367	3.42667
ENSG00000197859	ADAMTSL2	ADAMTS like 2 [Source:HGNC Symbol;Acc:HGNC:14631]	0.00938497405711	-6.73543	4.19224402569E-10	3.89624832682E-9	yes	down	0.02	0	0.02	2.14	1.15	1.35	0.0133333333333	1.54667
ENSG00000197915	HRNR	hornerin [Source:HGNC Symbol;Acc:HGNC:20846]	33.132	5.05015	4.2993281053E-23	1.17598329771E-21	yes	up	0.93	0.75	0.98	0.02	0.02	0.05	0.886667	0.03
ENSG00000197948	FCHSD1	FCH and double SH3 domains 1 [Source:HGNC Symbol;Acc:HGNC:25463]	0.490504	-1.02766	2.69923439021E-20	6.05642429016E-19	yes	down	21.01	21.84	27.59	63.34	39.73	50.76	23.48	51.2767
ENSG00000198056	PRIM1	DNA primase subunit 1 [Source:HGNC Symbol;Acc:HGNC:9369]	2.53852	1.34399	3.64561773411E-30	1.50040591325E-28	yes	up	50.72	44.88	51.33	19.39	19.33	20.92	48.9767	19.88
ENSG00000198074	AKR1B10	aldo-keto reductase family 1 member B10 [Source:HGNC Symbol;Acc:HGNC:382]	12.0543	3.59147	0.0106466016048	0.0302442856127	yes	up	0.92	0.47	0.22	0	0.25	0	0.536667	0.0833333333333
ENSG00000198121	LPAR1	lysophosphatidic acid receptor 1 [Source:HGNC Symbol;Acc:HGNC:3166]	2.22691	1.15504	1.29284274025E-7	8.84342847484E-7	yes	up	3.82	4.12	4.43	2.82	1.69	1.39	4.12333	1.96667
ENSG00000198216	CACNA1E	calcium voltage-gated channel subunit alpha1 E [Source:HGNC Symbol;Acc:HGNC:1392]	0.14872	-2.74933	0.00215166894001	0.00725130150093	yes	down	0.01	0.01	0	0.36	0.16	0.18	0.00666666666667	0.233333
ENSG00000198324	PHETA1	PH domain containing endocytic trafficking adaptor 1 [Source:HGNC Symbol;Acc:HGNC:26509]	0.48921	-1.03147	4.16043842946E-11	4.29672194998E-10	yes	down	7.95	7.61	6.47	24.05	13.08	18.02	7.34333	18.3833
ENSG00000198417	MT1F	metallothionein 1F [Source:HGNC Symbol;Acc:HGNC:7398]	0.431628	-1.21214	6.08567109359E-9	4.92852388565E-8	yes	down	21.79	23.5	17.81	57.7	70.55	82.37	21.0333	70.2067
ENSG00000198554	WDHD1	WD repeat and HMG-box DNA binding protein 1 [Source:HGNC Symbol;Acc:HGNC:23170]	2.34165	1.22753	9.77589839217E-34	4.7694730765E-32	yes	up	21.87	20.18	24.76	9.58	11.04	10.11	22.27	10.2433
ENSG00000198556	ZNF789	zinc finger protein 789 [Source:HGNC Symbol;Acc:HGNC:27801]	2.21146	1.145	3.18075107553E-9	2.64974668376E-8	yes	up	7.48	7.08	7.67	4.68	3.81	3.88	7.41	4.12333
ENSG00000198570	RD3	RD3 regulator of GUCY2D [Source:HGNC Symbol;Acc:HGNC:19689]	0.158236	-2.65985	0.0156275035377	0.0421971234805	yes	down	0.02	0.05	0.03	0.25	0.12	0.24	0.0333333333333	0.203333
ENSG00000198574	SH2D1B	SH2 domain containing 1B [Source:HGNC Symbol;Acc:HGNC:30416]	6.19124	2.63023	0.00189776459678	0.00646462628752	yes	up	0.43	0.41	0.46	0.07	0.24	0.12	0.433333	0.143333
ENSG00000198719	DLL1	delta like canonical Notch ligand 1 [Source:HGNC Symbol;Acc:HGNC:2908]	0.399916	-1.32223	2.10179021985E-12	2.47742216794E-11	yes	down	3.98	3.37	3.9	14.3	7.58	9.13	3.75	10.3367
ENSG00000198785	GRIN3A	glutamate ionotropic receptor NMDA type subunit 3A [Source:HGNC Symbol;Acc:HGNC:16767]	0.321263	-1.63817	3.88925848624E-5	0.000185597949342	yes	down	0.11	0.17	0.14	0.53	0.46	0.42	0.14	0.47
ENSG00000198788	MUC2	mucin 2, oligomeric mucus/gel-forming [Source:HGNC Symbol;Acc:HGNC:7512]	6.61457	2.72565	3.33315463539E-7	2.15902844656E-6	yes	up	0.27	0.26	0.52	0.06	0.04	0.05	0.35	0.05
ENSG00000198796	ALPK2	alpha kinase 2 [Source:HGNC Symbol;Acc:HGNC:20565]	12.2276	3.61206	0.000396420550561	0.00156843726959	yes	up	0.25	0.62	0.44	0.03	0.04	0.15	0.436667	0.0733333333333
ENSG00000198825	INPP5F	inositol polyphosphate-5-phosphatase F [Source:HGNC Symbol;Acc:HGNC:17054]	0.390916	-1.35507	5.61744686744E-56	6.60378687326E-54	yes	down	15.29	14.39	14.8	43.11	44.62	40.49	14.8267	42.74
ENSG00000198830	HMGN2	high mobility group nucleosomal binding domain 2 [Source:HGNC Symbol;Acc:HGNC:4986]	2.37383	1.24722	2.39744530646E-38	1.47183163106E-36	yes	up	365.12	381.99	364.66	156.74	179.16	176.8	370.59	170.9
ENSG00000198842	STYXL2	serine/threonine/tyrosine interacting like 2 [Source:HGNC Symbol;Acc:HGNC:25034]	0.110147	-3.1825	1.09424554107E-14	1.61441393212E-13	yes	down	0.17	0.12	0.27	2.04	1.49	1.86	0.186667	1.79667
ENSG00000198844	ARHGEF15	Rho guanine nucleotide exchange factor 15 [Source:HGNC Symbol;Acc:HGNC:15590]	0.0281071539895	-5.15292	0.00164625774697	0.00568499101027	yes	down	0	0	0	0.23	0.32	0.06	0	0.203333
ENSG00000198908	GPRASP3	G protein-coupled receptor associated sorting protein family member 3 [Source:HGNC Symbol;Acc:HGNC:29353]	0.361833	-1.4666	2.64902769245E-11	2.79056668923E-10	yes	down	1.25	0.99	1.07	3.04	3.3	3.63	1.10333	3.32333
ENSG00000198924	DCLRE1A	DNA cross-link repair 1A [Source:HGNC Symbol;Acc:HGNC:17660]	2.0157	1.01128	2.29101427503E-18	4.49677677553E-17	yes	up	15.85	14.78	16.03	7.84	8.67	7.96	15.5533	8.15667
ENSG00000198932	GPRASP1	G protein-coupled receptor associated sorting protein 1 [Source:HGNC Symbol;Acc:HGNC:24834]	2.18095	1.12496	0.00227995452054	0.00764168560184	yes	up	0.58	0.62	0.52	0.46	0.37	0.37	0.573333	0.4
ENSG00000198945	L3MBTL3	L3MBTL histone methyl-lysine binding protein 3 [Source:HGNC Symbol;Acc:HGNC:23035]	0.475383	-1.07284	2.0563977918E-24	6.07599566799E-23	yes	down	9.68	10.54	10.63	26.4	22.31	24.33	10.2833	24.3467
ENSG00000203362	POLH-AS1	POLH antisense RNA 1 [Source:HGNC Symbol;Acc:HGNC:40459]	6.27994	2.65075	0.000693239665337	0.00260328523642	yes	up	1.57	1.48	1.75	0.44	0.21	0.2	1.6	0.283333
ENSG00000203499	IQANK1	IQ motif and ankyrin repeat containing 1 [Source:HGNC Symbol;Acc:HGNC:49576]	2.66843	1.41599	6.30283711253E-56	7.37031762032E-54	yes	up	70.2	78.27	82.19	33.42	23.75	29.19	76.8867	28.7867
ENSG00000203727	SAMD5	sterile alpha motif domain containing 5 [Source:HGNC Symbol;Acc:HGNC:21180]	2.24615	1.16745	1.18624301296E-7	8.15463664988E-7	yes	up	1.51	2.13	2.13	0.95	0.89	0.96	1.92333	0.933333
ENSG00000203760	CENPW	centromere protein W [Source:HGNC Symbol;Acc:HGNC:21488]	2.05118	1.03645	6.05750895874E-10	5.51615185402E-9	yes	up	40.1	41.27	43.03	19.32	25.11	20.09	41.4667	21.5067
ENSG00000203867	RBM20	RNA binding motif protein 20 [Source:HGNC Symbol;Acc:HGNC:27424]	0.34514	-1.53474	1.63990213109E-17	3.03292694553E-16	yes	down	1.02	0.95	0.79	2.74	2.5	3.16	0.92	2.8
ENSG00000204054	LINC00963	long intergenic non-protein coding RNA 963 [Source:HGNC Symbol;Acc:HGNC:48716]	0.455387	-1.13484	1.2303374822E-46	1.02224393587E-44	yes	down	31	32.76	31.85	75.82	58.05	63.49	31.87	65.7867
ENSG00000204103	MAFB	MAF bZIP transcription factor B [Source:HGNC Symbol;Acc:HGNC:6408]	0.196753	-2.34554	1.8572499443E-10	1.7940157788E-9	yes	down	0.31	0.45	0.26	2.48	1.51	1.76	0.34	1.91667
ENSG00000204175	GPRIN2	G protein regulated inducer of neurite outgrowth 2 [Source:HGNC Symbol;Acc:HGNC:23730]	0.295843	-1.7571	5.25070509428E-65	8.4704987802E-63	yes	down	2.37	2.51	2.42	10.04	8.34	8.57	2.43333	8.98333
ENSG00000204219	TCEA3	transcription elongation factor A3 [Source:HGNC Symbol;Acc:HGNC:11615]	2.09115	1.0643	6.31929470996E-9	5.10463203161E-8	yes	up	10.56	11.98	10.87	7.04	6.18	5.44	11.1367	6.22
ENSG00000204228	HSD17B8	hydroxysteroid 17-beta dehydrogenase 8 [Source:HGNC Symbol;Acc:HGNC:3554]	2.02	1.01436	0.000124749285253	0.000544340365918	yes	up	11.67	10.57	9.34	4.7	6.67	5.49	10.5267	5.62
ENSG00000204248	COL11A2	collagen type XI alpha 2 chain [Source:HGNC Symbol;Acc:HGNC:2187]	0.450301	-1.15104	3.10573022832E-10	2.92956652907E-9	yes	down	2.97	3.65	3.2	10.9	6.64	6.92	3.27333	8.15333
ENSG00000204252	HLA-DOA	major histocompatibility complex, class II, DO alpha [Source:HGNC Symbol;Acc:HGNC:4936]	0.227395	-2.13673	1.94290510565E-9	1.66628427396E-8	yes	down	0.35	0.5	0.28	3.49	2.24	2.05	0.376667	2.59333
ENSG00000204291	COL15A1	collagen type XV alpha 1 chain [Source:HGNC Symbol;Acc:HGNC:2192]	0.226295	-2.14372	6.19756251042E-20	1.35616167369E-18	yes	down	0.56	0.66	0.7	3.99	3.23	2.64	0.64	3.28667
ENSG00000204334	ERICH2	glutamate rich 2 [Source:HGNC Symbol;Acc:HGNC:44395]	0.276361	-1.85537	1.99554202087E-9	1.70679079734E-8	yes	down	1.82	2.31	2.45	8.05	10.37	7.26	2.19333	8.56
ENSG00000204335	SP5	Sp5 transcription factor [Source:HGNC Symbol;Acc:HGNC:14529]	0.43598	-1.19766	1.2034013292E-23	3.40107068754E-22	yes	down	16.59	18.08	13.46	41.41	32.81	32.39	16.0433	35.5367
ENSG00000204380	PKP4-AS1	PKP4 antisense RNA 1 [Source:HGNC Symbol;Acc:HGNC:52580]	0.415156	-1.26827	0.0136079806895	0.0374067140819	yes	down	0.52	0.64	0.5	0.92	0.85	1.26	0.553333	1.01
ENSG00000204406	MBD5	methyl-CpG binding domain protein 5 [Source:HGNC Symbol;Acc:HGNC:20444]	0.398724	-1.32654	8.98831192363E-25	2.7175195872E-23	yes	down	4.87	4.29	5.98	8.81	9.65	8.97	5.04667	9.14333
ENSG00000204588	LINC01123	long intergenic non-protein coding RNA 1123 [Source:HGNC Symbol;Acc:HGNC:49269]	3.27283	1.71054	3.32271627977E-11	3.46720266757E-10	yes	up	5.59	5.33	4.53	1.24	1.71	2.15	5.15	1.7
ENSG00000204682	MIR1915HG	MIR1915 host gene [Source:HGNC Symbol;Acc:HGNC:31448]	2.00832	1.00599	2.79227237787E-12	3.25142317299E-11	yes	up	7.96	8.6	8.66	5.43	3.9	4.26	8.40667	4.53
ENSG00000204758	RPL26L1-AS1	RPL26L1 antisense RNA 1 [Source:HGNC Symbol;Acc:HGNC:55914]	3.0698	1.61814	0.00471436626274	0.0146687609141	yes	up	0.81	1.57	1.36	0.43	0.25	0.4	1.24667	0.36
ENSG00000204849	SPATA31A1	SPATA31 subfamily A member 1 [Source:HGNC Symbol;Acc:HGNC:23394]	0.0212810656281	-5.55429	8.778672188E-7	5.36701062315E-6	yes	down	0	0.03	0	0.91	0.56	0.62	0.01	0.696667
ENSG00000204856	FAM216A	family with sequence similarity 216 member A [Source:HGNC Symbol;Acc:HGNC:30180]	2.12547	1.08778	0.00032502998021	0.00130963736215	yes	up	5.33	4.77	6.22	1.95	2.27	3.11	5.44	2.44333
ENSG00000204866	IGFL2	IGF like family member 2 [Source:HGNC Symbol;Acc:HGNC:32929]	148.667	7.21594	5.27690169739E-9	4.29873956557E-8	yes	up	6.47	7.53	8.07	0.05	0	0	7.35667	0.0166666666667
ENSG00000204876	-	novel transcript	5.64506	2.49699	9.34426231708E-6	4.91474396644E-5	yes	up	1.03	0.96	0.55	0.18	0.21	0.18	0.846667	0.19
ENSG00000204934	ATP6V0E2-AS1	ATP6V0E2 antisense RNA 1 [Source:HGNC Symbol;Acc:HGNC:44180]	2.44906	1.29223	0.000772121471758	0.00286608274224	yes	up	0.93	1.53	1.26	0.6	0.56	0.51	1.24	0.556667
ENSG00000204936	CD177	CD177 molecule [Source:HGNC Symbol;Acc:HGNC:30072]	16.3487	4.0311	0.0127322757201	0.0353646	yes	up	0.22	0.1	0.37	0	0	0.04	0.23	0.0133333333333
ENSG00000204941	PSG5	pregnancy specific beta-1-glycoprotein 5 [Source:HGNC Symbol;Acc:HGNC:9522]	44.7217	5.4829	5.12152758479E-5	0.000239557420426	yes	up	0.8	0.75	0.89	0	0.06	0	0.813333	0.02
ENSG00000204963	PCDHA7	protocadherin alpha 7 [Source:HGNC Symbol;Acc:HGNC:8673]	0.0431914751874	-4.53311	0.0110132767371	0.0311418	yes	down	0	0	0	0.07	0.07	0.08	0	0.0733333333333
ENSG00000204970	PCDHA1	protocadherin alpha 1 [Source:HGNC Symbol;Acc:HGNC:8663]	0.0245453712516	-5.34841	0.000527371221247	0.00203225003407	yes	down	0	0	0	0.11	0.12	0.1	0	0.11
ENSG00000205213	LGR4	leucine rich repeat containing G protein-coupled receptor 4 [Source:HGNC Symbol;Acc:HGNC:13299]	0.448687	-1.15622	2.22703852672E-9	1.8908866108E-8	yes	down	2.43	2.41	2.47	4.74	5.12	5.84	2.43667	5.23333
ENSG00000205220	PSMB10	proteasome 20S subunit beta 10 [Source:HGNC Symbol;Acc:HGNC:9538]	3.90859	1.96665	1.11922996051E-29	4.41716095667E-28	yes	up	43.44	43.32	40.79	8.78	12.22	12.61	42.5167	11.2033
ENSG00000205269	TMEM170B	transmembrane protein 170B [Source:HGNC Symbol;Acc:HGNC:34244]	0.40418	-1.30693	6.16789423597E-15	9.35598013103E-14	yes	down	0.94	0.83	0.84	2.39	2.27	2.38	0.87	2.34667
ENSG00000205277	MUC12	mucin 12, cell surface associated [Source:HGNC Symbol;Acc:HGNC:7510]	0.171685	-2.54216	2.18522223939E-34	1.10012748776E-32	yes	down	0.75	0.59	0.45	4.4	2.5	2.53	0.596667	3.14333
ENSG00000205363	INSYN1	inhibitory synaptic factor 1 [Source:HGNC Symbol;Acc:HGNC:33753]	0.412682	-1.2769	8.9896101403E-7	5.49141441987E-6	yes	down	1.49	1.09	1.26	2.67	2.93	1.96	1.28	2.52
ENSG00000205414	-	novel transcript, antisense to NKD1	0.428088	-1.22402	0.00448918922886	0.0140512067904	yes	down	0.73	0.55	0.33	1.7	1.05	1.39	0.536667	1.38
ENSG00000205420	KRT6A	keratin 6A [Source:HGNC Symbol;Acc:HGNC:6443]	12.0695	3.59329	4.44503929544E-78	1.10381812886E-75	yes	up	16.68	15.05	15.39	1.74	2.34	1.26	15.7067	1.78
ENSG00000205426	KRT81	keratin 81 [Source:HGNC Symbol;Acc:HGNC:6458]	59.49	5.89458	3.79017478961E-26	1.25024855261E-24	yes	up	6.8	6.71	6.08	0.1	0.09	0.17	6.53	0.12
ENSG00000205488	CALML3-AS1	CALML3 antisense RNA 1 [Source:HGNC Symbol;Acc:HGNC:44682]	3.78823	1.92153	0.00326632240433	0.0105554893198	yes	up	0.23	0.17	0.14	0.04	0.04	0.07	0.18	0.05
ENSG00000205693	MANSC4	MANSC domain containing 4 [Source:HGNC Symbol;Acc:HGNC:40023]	0.386848	-1.37016	6.32600132771E-8	4.4926399532E-7	yes	down	3.41	2.15	4.8	10.38	9.68	9	3.45333	9.68667
ENSG00000205740	-	novel transcript, antisense to GTPBP4	5.45376	2.44725	0.0025147362051	0.00835134257985	yes	up	0.36	0.26	0.63	0.08	0.13	0.02	0.416667	0.0766666666667
ENSG00000205763	RP9P	RP9 pseudogene [Source:HGNC Symbol;Acc:HGNC:33969]	0.0356174029892	-4.81127	0.00465267146959	0.0144972074086	yes	down	0	0	0	0.34	0.3	0.56	0	0.4
ENSG00000205795	CYS1	cystin 1 [Source:HGNC Symbol;Acc:HGNC:18525]	0.384037	-1.38068	2.62963464589E-13	3.39273527781E-12	yes	down	2.24	3.08	2.57	9.24	6.54	6.8	2.63	7.52667
ENSG00000205809	KLRC2	killer cell lectin like receptor C2 [Source:HGNC Symbol;Acc:HGNC:6375]	0.261733	-1.93383	3.09207505928E-21	7.41192525868E-20	yes	down	6.21	5.63	9.84	31.6	38.83	33.87	7.22667	34.7667
ENSG00000205810	KLRC3	killer cell lectin like receptor C3 [Source:HGNC Symbol;Acc:HGNC:6376]	0.351353	-1.50901	3.35941641869E-5	0.000162004063429	yes	down	2.52	3.05	1.76	6.63	8.24	9.7	2.44333	8.19
ENSG00000205899	BHLHA9	basic helix-loop-helix family member a9 [Source:HGNC Symbol;Acc:HGNC:35126]	0.0626891970484	-3.99564	0.000175794206584	0.000746011474601	yes	down	0.06	0.12	0	1.37	0.75	1.21	0.06	1.11
ENSG00000205923	CEMP1	cementum protein 1 [Source:HGNC Symbol;Acc:HGNC:32553]	9.73161	3.28268	0.00132207889792	0.00467657902094	yes	up	0.56	0.87	1	0	0.15	0.14	0.81	0.0966666666667
ENSG00000206567	-	novel transcript	2.86106	1.51655	2.26954551722E-13	2.95227930995E-12	yes	up	4.28	4.34	3.31	2.34	1.47	1.85	3.97667	1.88667
ENSG00000212694	LINC01089	long intergenic non-protein coding RNA 1089 [Source:HGNC Symbol;Acc:HGNC:27886]	0.426163	-1.23052	8.32971091521E-5	0.000375550675106	yes	down	3.17	3.25	2.37	6.58	9.17	7.57	2.93	7.77333
ENSG00000212724	KRTAP2-3	keratin associated protein 2-3 [Source:HGNC Symbol;Acc:HGNC:18906]	3.20632	1.68092	2.41987202326E-18	4.74127584984E-17	yes	up	25.24	27.92	26.57	9.61	7.5	10.02	26.5767	9.04333
ENSG00000212901	KRTAP3-1	keratin associated protein 3-1 [Source:HGNC Symbol;Acc:HGNC:16778]	3.72999	1.89917	1.00641607599E-59	1.33992781298E-57	yes	up	252.31	240.16	263.26	66	73.61	81.03	251.91	73.5467
ENSG00000213096	ZNF254	zinc finger protein 254 [Source:HGNC Symbol;Acc:HGNC:13047]	0.3153	-1.6652	3.44072530851E-8	2.53562754396E-7	yes	down	0.77	0.52	0.71	1.92	2.25	1.76	0.666667	1.97667
ENSG00000213145	CRIP1	cysteine rich protein 1 [Source:HGNC Symbol;Acc:HGNC:2360]	2.24573	1.16719	2.29207028094E-19	4.85220740221E-18	yes	up	215.14	207.27	194.58	85.71	111.15	99.81	205.663	98.89
ENSG00000213147	RPL23AP60	ribosomal protein L23a pseudogene 60 [Source:HGNC Symbol;Acc:HGNC:35966]	0.0412166	-4.60063	0.0126648235867	0.0352082	yes	down	0	0	0	1.04	0.66	3.68	0	1.79333
ENSG00000213213	CCDC183	coiled-coil domain containing 183 [Source:HGNC Symbol;Acc:HGNC:28236]	0.163405	-2.61348	2.41225476194E-7	1.59049052786E-6	yes	down	0.4	0.41	0.23	3.83	2.12	1.74	0.346667	2.56333
ENSG00000213339	QTRT1	queuine tRNA-ribosyltransferase catalytic subunit 1 [Source:HGNC Symbol;Acc:HGNC:23797]	2.05715	1.04064	4.5086046211E-16	7.48083113596E-15	yes	up	34.99	38.1	34.76	22.61	16.44	17.34	35.95	18.7967
ENSG00000213366	GSTM2	glutathione S-transferase mu 2 [Source:HGNC Symbol;Acc:HGNC:4634]	0.487808	-1.03561	2.78317252025E-6	1.59025066882E-5	yes	down	7.45	5.11	5.96	14.48	13.79	9.8	6.17333	12.69
ENSG00000213397	HAUS7	HAUS augmin like complex subunit 7 [Source:HGNC Symbol;Acc:HGNC:32979]	2.08636	1.06099	3.75355453744E-12	4.31619712966E-11	yes	up	21.42	22.41	24.38	12.13	14.88	12.72	22.7367	13.2433
ENSG00000213416	KRTAP4-12	keratin associated protein 4-12 [Source:HGNC Symbol;Acc:HGNC:16776]	0.102927	-3.2803	5.42262423336E-29	2.06986905322E-27	yes	down	2.22	1.78	0.99	18.6	14.38	20.33	1.66333	17.77
ENSG00000213420	GPC2	glypican 2 [Source:HGNC Symbol;Acc:HGNC:4450]	0.31584	-1.66273	5.1594028205E-27	1.79007789224E-25	yes	down	8.36	10.97	15.45	47.55	35.5	36.78	11.5933	39.9433
ENSG00000213462	ERV3-1	endogenous retrovirus group 3 member 1, envelope [Source:HGNC Symbol;Acc:HGNC:3454]	0.364701	-1.45521	7.86349065564E-22	1.96818807452E-20	yes	down	4.56	3.65	4.51	13.29	12.67	13.74	4.24	13.2333
ENSG00000213551	DNAJC9	DnaJ heat shock protein family (Hsp40) member C9 [Source:HGNC Symbol;Acc:HGNC:19123]	2.12549	1.0878	4.49177340131E-44	3.39974945008E-42	yes	up	73.9	77.41	77.54	40.64	38.35	38.16	76.2833	39.05
ENSG00000213742	ZNF337-AS1	ZNF337 antisense RNA 1 [Source:HGNC Symbol;Acc:HGNC:40759]	2.20255	1.13917	0.000509048975952	0.00196824552441	yes	up	2.35	2.33	2.31	0.99	1.04	1.22	2.33	1.08333
ENSG00000213809	KLRK1	killer cell lectin like receptor K1 [Source:HGNC Symbol;Acc:HGNC:18788]	0.191365	-2.3856	7.27713022785E-26	2.35478558076E-24	yes	down	1.84	2.4	2.56	12.03	11.26	13.37	2.26667	12.22
ENSG00000213931	HBE1	hemoglobin subunit epsilon 1 [Source:HGNC Symbol;Acc:HGNC:4830]	0.213271	-2.22924	1.40080876277E-49	1.29536713246E-47	yes	down	15.67	12.93	14.5	67.63	76.4	74.47	14.3667	72.8333
ENSG00000213949	ITGA1	integrin subunit alpha 1 [Source:HGNC Symbol;Acc:HGNC:6134]	0.405133	-1.30353	1.91829964292E-49	1.7519148929E-47	yes	down	17.31	15.52	16.54	50.24	49.59	49.01	16.4567	49.6133
ENSG00000213981	-	novel transcript, antisense to MYO3B	0.0617777499462	-4.01677	7.09678495335E-7	4.40826431293E-6	yes	down	0.04	0.07	0.08	1.04	1.01	1.16	0.0633333333333	1.07
ENSG00000214049	UCA1	urothelial cancer associated 1 [Source:HGNC Symbol;Acc:HGNC:37126]	0.412643	-1.27704	5.37406903421E-68	9.6562845305E-66	yes	down	136.7	140.24	139.68	389.49	335.59	380.41	138.873	368.497
ENSG00000214160	ALG3	ALG3 alpha-1,3- mannosyltransferase [Source:HGNC Symbol;Acc:HGNC:23056]	2.08306	1.05871	5.95319748934E-15	9.04894207096E-14	yes	up	36.05	38.31	35.74	20.55	15.59	22	36.7	19.38
ENSG00000214223	HNRNPA1P10	heterogeneous nuclear ribonucleoprotein A1 pseudogene 10 [Source:HGNC Symbol;Acc:HGNC:39128]	3.25937	1.70459	0.0152349291141	0.0412530223414	yes	up	2.26	2.41	1.06	0.59	0.18	1.08	1.91	0.616667
ENSG00000214279	SCART1	scavenger receptor family member expressed on T cells 1 [Source:HGNC Symbol;Acc:HGNC:32411]	0.495568	-1.01284	4.21441801718E-5	0.000199705944678	yes	down	1.24	0.97	1.09	2.45	1.77	1.97	1.1	2.06333
ENSG00000214425	LRRC37A4P	leucine rich repeat containing 37 member A4, pseudogene [Source:HGNC Symbol;Acc:HGNC:25479]	2.18052	1.12467	1.56743606112E-9	1.3617100781E-8	yes	up	3.25	2.62	3.42	1.79	1.49	1.39	3.09667	1.55667
ENSG00000214558	ZC3H11C	zinc finger CCCH-type containing 11C [Source:HGNC Symbol;Acc:HGNC:56304]	0.48976	-1.02985	0.000500533648644	0.00193837290497	yes	down	0.55	0.56	0.53	1.4	0.99	1.3	0.546667	1.23
ENSG00000214706	IFRD2	interferon related developmental regulator 2 [Source:HGNC Symbol;Acc:HGNC:5457]	2.69641	1.43104	3.72832184491E-56	4.43008823088E-54	yes	up	72.33	70.67	73.97	30.36	28.52	27.06	72.3233	28.6467
ENSG00000214826	DDX12P	DEAD/H-box helicase 12, pseudogene [Source:HGNC Symbol;Acc:HGNC:2737]	2.2837	1.19137	7.19062730783E-10	6.49979771494E-9	yes	up	5.43	5.42	6.23	3.51	2.23	2.47	5.69333	2.73667
ENSG00000214960	CRPPA	CDP-L-ribitol pyrophosphorylase A [Source:HGNC Symbol;Acc:HGNC:37276]	3.51417	1.81318	1.47495632881E-6	8.74460488168E-6	yes	up	1.45	1.19	0.99	0.3	0.4	0.31	1.21	0.336667
ENSG00000215039	CD27-AS1	CD27 antisense RNA 1 [Source:HGNC Symbol;Acc:HGNC:43896]	0.493118	-1.02	0.000825204642491	0.0030436995667	yes	down	4.4	2	4.13	10.42	8.57	12.24	3.51	10.41
ENSG00000215246	LINC02982	long intergenic non-protein coding RNA 2982 [Source:HGNC Symbol;Acc:HGNC:56056]	0.349658	-1.51598	3.30206753875E-6	1.86408670942E-5	yes	down	1.19	0.64	0.74	1.95	2.74	3.03	0.856667	2.57333
ENSG00000215595	C20orf202	chromosome 20 open reading frame 202 [Source:HGNC Symbol;Acc:HGNC:37254]	0.315271	-1.66534	0.0167656129823	0.0448103534311	yes	down	0.13	0.19	0.21	1.04	0.42	0.39	0.176667	0.616667
ENSG00000215817	ZC3H11B	zinc finger CCCH-type containing 11B [Source:HGNC Symbol;Acc:HGNC:25659]	0.471199	-1.08559	2.06907596514E-9	1.76422252722E-8	yes	down	2.2	2.6	3.42	5.76	6.39	6.82	2.74	6.32333
ENSG00000216490	IFI30	IFI30 lysosomal thiol reductase [Source:HGNC Symbol;Acc:HGNC:5398]	2.4292	1.28048	9.85174089483E-46	7.86040886342E-44	yes	up	227.86	253.47	229.74	98.48	105.62	122.41	237.023	108.837
ENSG00000217236	SP9	Sp9 transcription factor [Source:HGNC Symbol;Acc:HGNC:30690]	3.17258	1.66565	0.0105723092542	0.0300525539329	yes	up	0.64	0.59	0.4	0.14	0.24	0.18	0.543333	0.186667
ENSG00000217555	CKLF	chemokine like factor [Source:HGNC Symbol;Acc:HGNC:13253]	2.38787	1.25573	5.28227483711E-12	5.96848446703E-11	yes	up	87.86	99.39	92.45	33.33	48.25	47.02	93.2333	42.8667
ENSG00000217648	PARLP2	PARL pseudogene 2 [Source:HGNC Symbol;Acc:HGNC:56486]	0.386949	-1.36979	0.0160425082208	0.0431789817899	yes	down	0.89	0.46	0.68	1.65	2.33	1.7	0.676667	1.89333
ENSG00000217930	PAM16	presequence translocase associated motor 16 [Source:HGNC Symbol;Acc:HGNC:29679]	2.03239	1.02318	2.99330978525E-11	3.13471603268E-10	yes	up	81.84	95.13	80.52	48.37	39.32	47.26	85.83	44.9833
ENSG00000218336	TENM3	teneurin transmembrane protein 3 [Source:HGNC Symbol;Acc:HGNC:29944]	4.40638	2.13959	5.47967979062E-8	3.92692616902E-7	yes	up	0.65	0.63	0.45	0.42	0.49	0.63	0.576667	0.513333
ENSG00000219747	RPL32P16	ribosomal protein L32 pseudogene 16 [Source:HGNC Symbol;Acc:HGNC:36086]	27.6577	4.78961	0.00834936766792	0.0243828455112	yes	up	5.09	1.84	0.54	0	0	0	2.49	0
ENSG00000221829	FANCG	FA complementation group G [Source:HGNC Symbol;Acc:HGNC:3588]	2.71317	1.43998	3.76793465324E-49	3.38516763298E-47	yes	up	47.47	43.57	48.06	17.77	16.94	16.51	46.3667	17.0733
ENSG00000221869	CEBPD	CCAAT enhancer binding protein delta [Source:HGNC Symbol;Acc:HGNC:1835]	0.315492	-1.66433	1.76597666936E-11	1.88550001785E-10	yes	down	5.51	4.82	5.79	25.22	11.5	19.55	5.37333	18.7567
ENSG00000221944	TIGD1	tigger transposable element derived 1 [Source:HGNC Symbol;Acc:HGNC:14523]	2.05359	1.03815	0.000227289753925	0.000946013343033	yes	up	0.94	0.9	0.99	0.4	0.58	0.51	0.943333	0.496667
ENSG00000222041	CYTOR	cytoskeleton regulator RNA [Source:HGNC Symbol;Acc:HGNC:28717]	5.28528	2.40198	3.16024166856E-58	4.01405178833E-56	yes	up	85.07	91.05	83.25	15.68	18.11	14.68	86.4567	16.1567
ENSG00000222046	DCDC2B	doublecortin domain containing 2B [Source:HGNC Symbol;Acc:HGNC:32576]	0.0494820529912	-4.33695	0.00497221204469	0.0153693508251	yes	down	0	0.04	0	0.4	0.49	0.18	0.0133333333333	0.356667
ENSG00000222047	C10orf55	chromosome 10 putative open reading frame 55 [Source:HGNC Symbol;Acc:HGNC:31008]	17.0345	4.09039	0.00137262319416	0.00483447732495	yes	up	0.31	0.3	0.42	0.04	0	0.05	0.343333	0.03
ENSG00000223751	-	novel transcript	0.112881	-3.14712	0.00270430566813	0.00891259462741	yes	down	0.04	0.12	0	0.41	0.51	0.6	0.0533333333333	0.506667
ENSG00000223764	LINC02593	long intergenic non-protein coding RNA 2593 [Source:HGNC Symbol;Acc:HGNC:53933]	0.439776	-1.18516	1.68969569247E-7	1.14097050105E-6	yes	down	1.23	1.24	1.32	4.12	2.48	2.87	1.26333	3.15667
ENSG00000223784	LINP1	lncRNA in non-homologous end joining pathway 1 [Source:HGNC Symbol;Acc:HGNC:53170]	4.9818	2.31667	1.47575855641E-6	8.74651109013E-6	yes	up	1.94	1.84	1.33	0.25	0.64	0.29	1.70333	0.393333
ENSG00000223855	PDGFA-DT	PDGFA divergent transcript [Source:HGNC Symbol;Acc:HGNC:55865]	0.29265	-1.77275	6.7784525795E-7	4.21882794873E-6	yes	down	1.85	2.51	2.63	3.14	2.54	3.16	2.33	2.94667
ENSG00000224099	-	novel transcript	0.043747	-4.51467	1.28209883543E-247	4.72261106029E-244	yes	down	10.37	8.75	9.67	213.21	236.22	196.29	9.59667	215.24
ENSG00000224189	HAGLR	HOXD antisense growth-associated long non-coding RNA [Source:HGNC Symbol;Acc:HGNC:43755]	0.488137	-1.03464	0.0157845	0.0425638223327	yes	down	0.36	0.56	0.29	0.72	0.59	1.62	0.403333	0.976667
ENSG00000224259	LINC01133	long intergenic non-protein coding RNA 1133 [Source:HGNC Symbol;Acc:HGNC:49447]	102.038	6.67297	1.23687081651E-7	8.47893359666E-7	yes	up	1.87	2.03	2.22	0	0.15	0	2.04	0.05
ENSG00000224294	PINCR	p53-induced noncoding RNA [Source:HGNC Symbol;Acc:HGNC:53590]	11.3425	3.50367	0.0110777145345	0.0313120052344	yes	up	0.36	0.2	0.23	0.04	0	0.04	0.263333	0.0266666666667
ENSG00000224397	PELATON	plaque enriched lncRNA in atherosclerotic and inflammatory bowel macrophage regulation [Source:HGNC Symbol;Acc:HGNC:50328]	8.31451	3.05563	0.00145828541192	0.00511001307387	yes	up	0.37	0.96	1.03	0.04	0	0.14	0.786667	0.06
ENSG00000224418	STK24-AS1	STK24 antisense RNA 1 [Source:HGNC Symbol;Acc:HGNC:39935]	22.0259	4.46113	0.0161835453157	0.0435177679794	yes	up	0.14	0.46	0.22	0	0	0	0.273333	0
ENSG00000224431	-	cytoplasmic linker associated protein 2 (CLASP2) pseudogene	2.37991	1.25091	0.0128544101206	0.0356455857059	yes	up	0.49	0.54	0.6	0.29	0.3	0.17	0.543333	0.253333
ENSG00000224596	ZMIZ1-AS1	ZMIZ1 antisense RNA 1 [Source:HGNC Symbol;Acc:HGNC:27433]	0.250082	-1.99953	0.00347351895171	0.0111533113979	yes	down	0.16	0.13	0.14	0.68	0.52	0.4	0.143333	0.533333
ENSG00000224699	LAMTOR5-AS1	LAMTOR5 antisense RNA 1 [Source:HGNC Symbol;Acc:HGNC:40823]	2.14221	1.0991	0.00396660929462	0.0125738503542	yes	up	5.98	3.88	4.78	1.62	1.95	2.09	4.88	1.88667
ENSG00000224717	LEMD1-DT	LEMD1 divergent transcript [Source:HGNC Symbol;Acc:HGNC:27631]	0.243495	-2.03804	0.00150508039009	0.00525328201224	yes	down	0.11	0.13	0.17	0.46	0.71	0.61	0.136667	0.593333
ENSG00000224738	-	novel transcript, antisense to TRIM37 and SKA2	3.68434	1.88141	0.0034078427762	0.0109663269069	yes	up	1.14	1.38	0.85	0.34	0.19	0.52	1.12333	0.35
ENSG00000224819	-	novel transcript	0.0536800532355	-4.21947	1.87544509526E-13	2.45843487844E-12	yes	down	0.06	0.02	0.02	1.77	1.76	1.18	0.0333333333333	1.57
ENSG00000224877	NDUFAF8	NADH:ubiquinone oxidoreductase complex assembly factor 8 [Source:HGNC Symbol;Acc:HGNC:33551]	3.37244	1.75379	2.6847228677E-36	1.4578638845E-34	yes	up	220.62	244.7	239.46	63.58	75.69	89.39	234.927	76.22
ENSG00000224886	-	novel pseudogene	0.0358824774375	-4.80058	0.00185947979041	0.00634203130366	yes	down	0.38	0	0	7.29	0.55	3.01	0.126667	3.61667
ENSG00000225173	-	novel transcript	0.280868	-1.83204	0.00689565421722	0.0205762273891	yes	down	0.19	0.3	0.4	1.21	1.2	1	0.296667	1.13667
ENSG00000225265	TAF1A-AS1	TAF1A antisense RNA 1 [Source:HGNC Symbol;Acc:HGNC:40573]	2.05099	1.03632	0.0183672943231	0.0484794196719	yes	up	2.06	2.39	1.85	0.84	1.74	0.87	2.1	1.15
ENSG00000225339	-	novel transcript, antisense to C6orf1	0.428469	-1.22274	3.45103436875E-14	4.87356617149E-13	yes	down	2.93	2.74	3.09	6.59	7.24	5.77	2.92	6.53333
ENSG00000225361	PPP1R26-AS1	PPP1R26 antisense RNA 1 [Source:HGNC Symbol;Acc:HGNC:48717]	2.52468	1.3361	2.42337998752E-7	1.5968730204E-6	yes	up	9.98	6.79	11.14	5.6	5.2	3.41	9.30333	4.73667
ENSG00000225400	RAB28P5	RAB28, member RAS oncogene family pseudogene 5 [Source:HGNC Symbol;Acc:HGNC:51547]	0.123574	-3.01655	0.00808530167985	0.0236805264281	yes	down	0.81	0	0	3.04	2.26	1.27	0.27	2.19
ENSG00000225742	LINC02036	long intergenic non-protein coding RNA 2036 [Source:HGNC Symbol;Acc:HGNC:52876]	5.92656	2.5672	0.00128585471157	0.00456085298995	yes	up	0.94	0.94	2.27	0.32	0.25	0.12	1.38333	0.23
ENSG00000225756	DBH-AS1	DBH antisense RNA 1 [Source:HGNC Symbol;Acc:HGNC:24155]	0.200926	-2.31526	1.36878376006E-10	1.34093483515E-9	yes	down	1.2	0.54	0.51	5.41	3.36	3.55	0.75	4.10667
ENSG00000226051	ZNF503-AS1	ZNF503 antisense RNA 1 [Source:HGNC Symbol;Acc:HGNC:27370]	2.09842	1.0693	0.0131914294602	0.0364658	yes	up	1.82	2.11	2.66	1.15	0.81	1.25	2.19667	1.07
ENSG00000226065	ZBTB45P2	zinc finger and BTB domain containing 45 pseudogene 2 [Source:HGNC Symbol;Acc:HGNC:49228]	2.75206	1.46051	1.83888452466E-17	3.38113035604E-16	yes	up	27.96	24.26	26.81	9.95	8.12	13.15	26.3433	10.4067
ENSG00000226145	KRT16P6	keratin 16 pseudogene 6 [Source:HGNC Symbol;Acc:HGNC:50719]	2.49776	1.32063	0.000189915720747	0.000801169563701	yes	up	5	2.76	3.94	2.17	1.42	1.49	3.9	1.69333
ENSG00000226149	-	novel transcript	0.375911	-1.41154	0.0145296	0.0395808650414	yes	down	0.28	0.11	0.25	0.7	0.67	0.56	0.213333	0.643333
ENSG00000226194	LINC02519	long intergenic non-protein coding RNA 2519 [Source:HGNC Symbol;Acc:HGNC:53510]	0.220906	-2.17849	0.00318991479053	0.0103373	yes	down	0.2	0.03	0.26	1.32	0.86	0.73	0.163333	0.97
ENSG00000226232	NPIPB14P	nuclear pore complex interacting protein family member B14, pseudogene [Source:HGNC Symbol;Acc:HGNC:41990]	0.155445	-2.68552	0.0135499917004	0.0372797667834	yes	down	0.21	0.31	0	1.9	0.29	1.28	0.173333	1.15667
ENSG00000226419	SLC16A1-AS1	SLC16A1 antisense RNA 1 [Source:HGNC Symbol;Acc:HGNC:49445]	2.95152	1.56146	5.65349012838E-5	0.00026227494821	yes	up	1.12	3.25	4.27	1.21	0.82	0.65	2.88	0.893333
ENSG00000226673	LINC01108	long intergenic non-protein coding RNA 1108 [Source:HGNC Symbol;Acc:HGNC:49234]	22.3281	4.48079	0.0134083343061	0.0369729	yes	up	0.07	0.09	0.13	0	0	0	0.0966666666667	0
ENSG00000226887	ERVMER34-1	endogenous retrovirus group MER34 member 1, envelope [Source:HGNC Symbol;Acc:HGNC:42970]	2.22807	1.15579	2.42403201075E-15	3.82122193078E-14	yes	up	12.84	13.86	15.68	7.66	5.92	6.01	14.1267	6.53
ENSG00000226900	-	novel transcript	0.279895	-1.83704	0.0175935757627	0.0467575298138	yes	down	0.11	0.35	0.23	0.74	0.86	0.82	0.23	0.806667
ENSG00000227063	RPL41P1	ribosomal protein L41 pseudogene 1 [Source:HGNC Symbol;Acc:HGNC:10356]	2.61948	1.38928	0.00134480094107	0.00474783476015	yes	up	0	0	0	0	0	0	0	0
ENSG00000227199	ST7-AS1	ST7 antisense RNA 1 [Source:HGNC Symbol;Acc:HGNC:16000]	0.435905	-1.19792	0.00715915361622	0.0212638696509	yes	down	0.4	0.91	0.74	2.01	1.62	1.46	0.683333	1.69667
ENSG00000227300	KRT16P2	keratin 16 pseudogene 2 [Source:HGNC Symbol;Acc:HGNC:37807]	41.1229	5.36187	9.52423690381E-5	0.000424727925365	yes	up	0.97	0.64	1.01	0	0	0.06	0.873333	0.02
ENSG00000227308	LINC02832	long intergenic non-protein coding RNA 2832 [Source:HGNC Symbol;Acc:HGNC:54366]	0.286618	-1.8028	0.000278356792981	0.00113504861285	yes	down	1.01	0.74	1.83	1.55	4.74	3.76	1.19333	3.35
ENSG00000227354	RBM26-AS1	RBM26 antisense RNA 1 [Source:HGNC Symbol;Acc:HGNC:39805]	2.12964	1.09061	0.000455024535351	0.00177770854796	yes	up	2.5	3.85	4.49	1.85	0.97	1.56	3.61333	1.46
ENSG00000227617	CERS6-AS1	CERS6 antisense RNA 1 [Source:HGNC Symbol;Acc:HGNC:44485]	0.486453	-1.03963	1.62339687135E-12	1.93624901531E-11	yes	down	8.71	9.71	10.65	16.1	16.88	20.45	9.69	17.81
ENSG00000227627	-	novel transcript	2.87282	1.52247	0.00480393251225	0.0149118	yes	up	0.52	2.67	1.18	0.32	0.29	0.41	1.45667	0.34
ENSG00000227733	-	novel transcript	0.261247	-1.93651	4.87818711371E-5	0.000229047829616	yes	down	0.19	0.09	0.25	0.58	1.15	1.27	0.176667	1
ENSG00000227811	INKA2-AS1	INKA2 antisense RNA 1 [Source:HGNC Symbol;Acc:HGNC:49446]	5.35496	2.42087	0.00162433717813	0.00562511375334	yes	up	0.52	0.83	0.62	0	0.23	0.16	0.656667	0.13
ENSG00000227959	EPHA2-AS1	EPHA2 antisense RNA 1 [Source:HGNC Symbol;Acc:HGNC:40216]	2.66682	1.41512	0.0157106414948	0.0423964150453	yes	up	0.85	1.3	0.9	0.59	0.2	0.47	1.01667	0.42
ENSG00000228358	LINC02263	long intergenic non-protein coding RNA 2263 [Source:HGNC Symbol;Acc:HGNC:53175]	33.2871	5.05689	0.00200196691264	0.0067892390266	yes	up	0.81	0.53	0.31	0	0	0	0.55	0
ENSG00000228437	LINC02474	long intergenic non-protein coding RNA 2474 [Source:HGNC Symbol;Acc:HGNC:53417]	16.0067	4.00061	1.78351975146E-5	8.99123403903E-5	yes	up	1.34	3.9	3.34	0.43	0.17	0.08	2.86	0.226667
ENSG00000228526	MIR34AHG	MIR34A host gene [Source:HGNC Symbol;Acc:HGNC:51913]	2.81975	1.49557	6.42752382773E-26	2.08903976642E-24	yes	up	8.4	8.18	9.49	4.02	2.93	2.96	8.69	3.30333
ENSG00000228536	LYPLAL1-AS1	LYPLAL1 antisense RNA 1 [Source:HGNC Symbol;Acc:HGNC:54054]	2.12112	1.08482	8.0867209855E-8	5.65405316357E-7	yes	up	52.04	44.5	48.4	11.79	15.38	15.3	48.3133	14.1567
ENSG00000228624	HDAC2-AS2	HDAC2 and HS3ST5 antisense RNA 2 [Source:HGNC Symbol;Acc:HGNC:43590]	3.78789	1.9214	6.63218704928E-8	4.68749491449E-7	yes	up	4.91	4.6	4.06	2.85	3.06	1.46	4.52333	2.45667
ENSG00000228639	ROCR	regulator of chondrogenesis RNA [Source:HGNC Symbol;Acc:HGNC:52946]	0.0938396172069	-3.41366	3.00656558973E-32	1.37859141284E-30	yes	down	3.61	1.37	2.5	30.74	32.56	29.33	2.49333	30.8767
ENSG00000228705	LINC00659	long intergenic non-protein coding RNA 659 [Source:HGNC Symbol;Acc:HGNC:44316]	0.382007	-1.38833	5.77353472496E-11	5.88564995186E-10	yes	down	7.03	4.49	5.44	16.65	18.19	14.86	5.65333	16.5667
ENSG00000228709	LINC02575	long intergenic non-protein coding RNA 2575 [Source:HGNC Symbol;Acc:HGNC:53747]	0.294078	-1.76573	0.0143760911292	0.0392351185536	yes	down	0.23	0.21	0.09	0.7	0.66	0.55	0.176667	0.636667
ENSG00000229267	SNHG31	small nucleolar RNA host gene 31 [Source:HGNC Symbol;Acc:HGNC:54196]	0.462102	-1.11372	0.00913020538525	0.0264178747756	yes	down	0.58	0.56	0.73	1.44	1.2	1.71	0.623333	1.45
ENSG00000229320	KRT8P12	keratin 8 pseudogene 12 [Source:HGNC Symbol;Acc:HGNC:28057]	2.74577	1.45721	0.0186393465287	0.0490765067466	yes	up	1.11	1.48	0.92	0.42	0.66	0.31	1.17	0.463333
ENSG00000229491	-	novel transcript	0.202652	-2.30292	4.82022613013E-9	3.93687426837E-8	yes	down	1.57	2.5	1.8	12.23	11.03	8.84	1.95667	10.7
ENSG00000229589	ACVR2B-AS1	ACVR2B antisense RNA 1 [Source:HGNC Symbol;Acc:HGNC:44161]	0.244806	-2.03029	0.0108444589736	0.0307212793415	yes	down	0.03	0.12	0.16	0.6	0.37	0.43	0.103333	0.466667
ENSG00000229727	-	novel transcript	0.0767761446703	-3.7032	0.00698027073139	0.0208108678584	yes	down	0	0	0.03	0.34	0.25	0.2	0.01	0.263333
ENSG00000229927	RHEBP1	RHEB pseudogene 1 [Source:HGNC Symbol;Acc:HGNC:10010]	30.147	4.91394	0.0103322560916	0.0294535266193	yes	up	2.17	0	1.82	0	0	0	1.33	0
ENSG00000230082	PRRT3-AS1	PRRT3 antisense RNA 1 [Source:HGNC Symbol;Acc:HGNC:41151]	6.43028	2.68488	4.00761192915E-5	0.000190806185365	yes	up	7	5.57	4.13	0.23	1.31	1.24	5.56667	0.926667
ENSG00000230131	LINC02641	long intergenic non-protein coding RNA 2641 [Source:HGNC Symbol;Acc:HGNC:54125]	0.395101	-1.33971	0.0104318411875	0.0297106	yes	down	0.89	0.56	0.7	2.7	2.1	1.17	0.716667	1.99
ENSG00000230262	LINC02603	long intergenic non-protein coding RNA 2603 [Source:HGNC Symbol;Acc:HGNC:37186]	24.4931	4.61431	0.0138854167377	0.0380510347575	yes	up	0.1	0.28	0.75	0	0	0.03	0.376667	0.01
ENSG00000230438	SERPINB9P1	serpin family B member 9 pseudogene 1 [Source:HGNC Symbol;Acc:HGNC:28590]	0.333924	-1.58241	4.90430583351E-7	3.11465698926E-6	yes	down	0.71	0.89	0.94	2.35	2.72	2.72	0.846667	2.59667
ENSG00000230445	LRRC37A6P	leucine rich repeat containing 37 member A6, pseudogene [Source:HGNC Symbol;Acc:HGNC:33746]	0.329354	-1.60229	0.0009734586503	0.0035391363103	yes	down	0.14	0.13	0.14	0.4	0.56	0.41	0.136667	0.456667
ENSG00000230524	COL6A4P1	collagen type VI alpha 4 pseudogene 1 [Source:HGNC Symbol;Acc:HGNC:33484]	0.309997	-1.68967	0.00296573967031	0.0096832342227	yes	down	0.17	0.07	0.14	0.47	0.43	0.44	0.126667	0.446667
ENSG00000230537	LINC02937	long intergenic non-protein coding RNA 2937 [Source:HGNC Symbol;Acc:HGNC:55942]	0.158177	-2.66039	0.0138194671904	0.0378985040794	yes	down	0.12	0.06	0.15	0.66	0.75	0.52	0.11	0.643333
ENSG00000230615	-	novel transcript	0.375598	-1.41274	0.00649804756967	0.0195153348739	yes	down	1.23	1.01	1.83	38.75	4.94	2.82	1.35667	15.5033
ENSG00000230731	LINC02938	long intergenic non-protein coding RNA 2938 [Source:HGNC Symbol;Acc:HGNC:55952]	0.172382	-2.53632	0.0114108704076	0.0321089715271	yes	down	0.02	0.02	0.07	0.23	0.17	0.25	0.0366666666667	0.216667
ENSG00000230844	ZNF674-AS1	ZNF674 antisense RNA 1 (head to head) [Source:HGNC Symbol;Acc:HGNC:44266]	2.20975	1.14388	0.00149472278149	0.00522066412861	yes	up	1.74	1.87	2.28	1.27	0.83	0.81	1.96333	0.97
ENSG00000230928	-	novel transcript	5.36477	2.42352	0.000320165747001	0.00129170923229	yes	up	1.56	1.56	1.81	0.53	0.33	0.16	1.64333	0.34
ENSG00000230943	LINC02541	long intergenic non-protein coding RNA 2541 [Source:HGNC Symbol;Acc:HGNC:53574]	52.0853	5.7028	0.000125172242125	0.000545862613104	yes	up	2.13	1.23	1.68	0	0	0	1.68	0
ENSG00000231079	KIF5C-AS1	KIF5C antisense RNA 1 [Source:HGNC Symbol;Acc:HGNC:40325]	0.224195	-2.15717	0.0165440276287	0.0443074260544	yes	down	0.06	0.09	0.23	0.81	0.48	1.52	0.126667	0.936667
ENSG00000231131	LNCAROD	lncRNA activating regulator of DKK1 [Source:HGNC Symbol;Acc:HGNC:50913]	7.02353	2.8122	1.18553737706E-18	2.39065342796E-17	yes	up	10.68	13.11	10.3	2.15	1.59	1.6	11.3633	1.78
ENSG00000231172	EVA1A-AS	EVA1A antisense RNA [Source:HGNC Symbol;Acc:HGNC:55283]	7.59499	2.92505	0.00290648186925	0.00950238991012	yes	up	0.92	0.51	1.45	0.09	0.25	0.08	0.96	0.14
ENSG00000231185	SPRY4-AS1	SPRY4 antisense RNA 1 [Source:HGNC Symbol;Acc:HGNC:53465]	0.436016	-1.19755	0.00318055065023	0.0103084543072	yes	down	3.18	4.23	2.55	5.76	11.7	7.72	3.32	8.39333
ENSG00000231345	BEND3P1	BEN domain containing 3 pseudogene 1 [Source:HGNC Symbol;Acc:HGNC:45014]	0.296579	-1.75351	0.000808329398448	0.00298893893845	yes	down	0.28	0.81	0.23	1.75	1.75	1.37	0.44	1.62333
ENSG00000231646	FSIP2-AS1	FSIP2 antisense RNA 1 [Source:HGNC Symbol;Acc:HGNC:40978]	0.0684348391606	-3.86913	0.0172865710385	0.0460357279819	yes	down	0.17	0	0	0.38	0.85	0.81	0.0566666666667	0.68
ENSG00000231924	PSG1	pregnancy specific beta-1-glycoprotein 1 [Source:HGNC Symbol;Acc:HGNC:9514]	52.4348	5.71245	1.77202287542E-5	8.93939227796E-5	yes	up	0.72	0.72	1.28	0.05	0	0	0.906667	0.0166666666667
ENSG00000232070	TMEM253	transmembrane protein 253 [Source:HGNC Symbol;Acc:HGNC:32545]	2.5019	1.32302	0.0171371103445	0.0457037861378	yes	up	2.17	1.12	1.26	0.83	0.8	0.98	1.51667	0.87
ENSG00000232093	DCST1-AS1	DCST1 antisense RNA 1 [Source:HGNC Symbol;Acc:HGNC:41147]	3.06662	1.61665	0.0159678515433	0.0430110282703	yes	up	2.3	2.29	1.48	0.87	0.54	0.77	2.02333	0.726667
ENSG00000232237	ASCL5	achaete-scute family bHLH transcription factor 5 [Source:HGNC Symbol;Acc:HGNC:33169]	0.477056	-1.06777	0.00774009023872	0.0227902657029	yes	down	0.52	1.17	0.96	2.44	1.52	2.13	0.883333	2.03
ENSG00000232611	-	novel transcript	0.467267	-1.09768	0.0107921728956	0.0305927952718	yes	down	0.45	0.57	0.32	0.94	1.29	0.89	0.446667	1.04
ENSG00000232656	IDI2-AS1	IDI2 antisense RNA 1 [Source:HGNC Symbol;Acc:HGNC:30885]	0.443379	-1.17339	3.98231821986E-6	2.21976211726E-5	yes	down	1.61	1.8	3.33	5.34	4.47	3.65	2.24667	4.48667
ENSG00000232671	ZNF687-AS1	ZNF687 antisense RNA 1 [Source:HGNC Symbol;Acc:HGNC:54048]	0.405524	-1.30214	0.00566014691118	0.0172616126513	yes	down	2.44	2.91	1.81	5.76	6.9	7.62	2.38667	6.76
ENSG00000232811	-	novel transcript	0.333207	-1.58551	0.0181084152164	0.0478954146359	yes	down	0.21	0.14	0.31	0.59	1.07	0.39	0.22	0.683333
ENSG00000232936	PANK1-AS1	PANK1 antisense RNA 1 [Source:HGNC Symbol;Acc:HGNC:55718]	8.3263	3.05768	0.00461218776992	0.0143852613467	yes	up	0.66	2.62	0.41	0.32	0.08	0	1.23	0.133333
ENSG00000232956	SNHG15	small nucleolar RNA host gene 15 [Source:HGNC Symbol;Acc:HGNC:27797]	2.33609	1.22409	1.377551088E-19	2.96448457603E-18	yes	up	37.82	34.41	33.66	15.59	17.69	15.51	35.2967	16.2633
ENSG00000232977	LINC00327	long intergenic non-protein coding RNA 327 [Source:HGNC Symbol;Acc:HGNC:42009]	0.289721	-1.78726	0.0171415775906	0.0457101841614	yes	down	0.26	0.16	0.18	0.61	0.59	0.58	0.2	0.593333
ENSG00000233041	PHGR1	proline, histidine and glycine rich 1 [Source:HGNC Symbol;Acc:HGNC:37226]	18.644	4.22064	5.17839343527E-16	8.56644261324E-15	yes	up	29.07	32.13	29.43	0.95	2.23	2.13	30.21	1.77
ENSG00000233073	GRM3-AS1	GRM3 antisense RNA 1 [Source:HGNC Symbol;Acc:HGNC:40264]	0.476771	-1.06863	0.0154768377471	0.0418209550127	yes	down	0.41	0.21	0.34	0.76	0.79	0.66	0.32	0.736667
ENSG00000233251	-	novel transcript, antisense to CCDC85A	0.497849	-1.00622	6.98548348837E-18	1.32976891108E-16	yes	down	7.32	6.78	6.77	16.04	14.58	15.87	6.95667	15.4967
ENSG00000233369	GTF2IP4	general transcription factor IIi pseudogene 4 [Source:HGNC Symbol;Acc:HGNC:51716]	0.411969	-1.27939	2.21248407832E-5	0.000110006998009	yes	down	19.43	21.24	13.09	38.51	58.17	44.42	17.92	47.0333
ENSG00000233429	HOTAIRM1	HOXA transcript antisense RNA, myeloid-specific 1 [Source:HGNC Symbol;Acc:HGNC:37117]	0.39964	-1.32323	0.000646260151089	0.00244865345435	yes	down	3.9	2.51	3	7.81	14.96	8.74	3.13667	10.5033
ENSG00000233461	-	novel transcript	2.00836	1.00602	1.48466020221E-7	1.00961461936E-6	yes	up	22.34	18.52	11.47	4.68	12.41	11.23	17.4433	9.44
ENSG00000233493	TMEM238	transmembrane protein 238 [Source:HGNC Symbol;Acc:HGNC:40042]	2.42408	1.27744	4.52789343814E-6	2.50365206095E-5	yes	up	17.48	25.4	18.6	12	6.18	9.85	20.4933	9.34333
ENSG00000233559	LINC00513	long intergenic non-protein coding RNA 513 [Source:HGNC Symbol;Acc:HGNC:43566]	3.14134	1.65138	0.00163654668756	0.00565852915233	yes	up	2.68	2.98	2.38	0.74	0.99	0.93	2.68	0.886667
ENSG00000233589	-	novel transcript	0.398783	-1.32632	2.94133315308E-8	2.18729488614E-7	yes	down	5.04	5.73	6.77	13.96	15.77	17.73	5.84667	15.82
ENSG00000233611	GBX2-AS1	GBX2 and ASB18 antisense RNA 1 [Source:HGNC Symbol;Acc:HGNC:55714]	3.76842	1.91396	1.15321649764E-10	1.14343821509E-9	yes	up	14.88	14.49	15.67	4.6	2.97	5.71	15.0133	4.42667
ENSG00000233654	NEMP2-DT	NEMP2 divergent transcript [Source:HGNC Symbol;Acc:HGNC:55713]	3.77844	1.91779	0.00112303338489	0.00403711139223	yes	up	0.81	1.4	0.94	0.13	0.45	0.31	1.05	0.296667
ENSG00000233672	RNASEH2B-AS1	RNASEH2B antisense RNA 1 [Source:HGNC Symbol;Acc:HGNC:39967]	0.370885	-1.43096	0.0111974362736	0.0315898	yes	down	0.29	0.15	0.36	0.57	1.02	0.54	0.266667	0.71
ENSG00000233695	GAS6-AS1	GAS6 antisense RNA 1 [Source:HGNC Symbol;Acc:HGNC:39826]	2.00939	1.00676	1.74918684679E-10	1.69333239163E-9	yes	up	3.06	2.96	3.53	2.04	1.62	1.53	3.18333	1.73
ENSG00000233760	LINC03095	long intergenic non-protein coding RNA 3095 [Source:HGNC Symbol;Acc:HGNC:56738]	0.387331	-1.36836	0.00609706834082	0.0184489741786	yes	down	0.45	0.29	0.23	1.05	1.32	1.06	0.323333	1.14333
ENSG00000233975	LINC02574	long intergenic non-protein coding RNA 2574 [Source:HGNC Symbol;Acc:HGNC:53746]	13.839	3.79067	0.00402772575861	0.0127512916475	yes	up	0.5	0.38	1.84	0	0.06	0.06	0.906667	0.04
ENSG00000234327	ZNF232-AS1	ZNF232 antisense RNA 1 [Source:HGNC Symbol;Acc:HGNC:40623]	2.25326	1.17201	0.00590270408579	0.0179246582852	yes	up	7.64	5.88	9.12	4.52	4.5	3.37	7.54667	4.13
ENSG00000234383	CTBP2P8	CTBP2 pseudogene 8 [Source:HGNC Symbol;Acc:HGNC:45200]	0.267818	-1.90068	0.000553708559713	0.00212456820802	yes	down	0.4	0.69	0.35	2.26	1.55	2.12	0.48	1.97667
ENSG00000234494	SP2-AS1	SP2 antisense RNA 1 [Source:HGNC Symbol;Acc:HGNC:51341]	2.11737	1.08228	0.0105953217976	0.0301140955568	yes	up	2.48	2.79	2.06	0.62	1.3	1.43	2.44333	1.11667
ENSG00000234617	SNRK-AS1	SNRK antisense RNA 1 [Source:HGNC Symbol;Acc:HGNC:41269]	0.262669	-1.92868	0.00103805909768	0.00375546638041	yes	down	0.92	0.29	0.35	3.18	1.39	1.67	0.52	2.08
ENSG00000234899	SOX9-AS1	SOX9 antisense RNA 1 [Source:HGNC Symbol;Acc:HGNC:49321]	0.406806	-1.29759	1.25454022342E-9	1.10508543156E-8	yes	down	2.98	2.09	2.31	6.51	7.79	8.34	2.46	7.54667
ENSG00000234964	FABP5P7	fatty acid binding protein 5 pseudogene 7 [Source:HGNC Symbol;Acc:HGNC:31070]	2.65472	1.40856	1.10337128643E-8	8.68124200832E-8	yes	up	75.72	84.5	60.08	36.49	30.22	26.17	73.4333	30.96
ENSG00000235072	ARNILA	androgen receptor negatively regulated lncRNA [Source:HGNC Symbol;Acc:HGNC:54484]	0.19952	-2.3254	0.00321121069945	0.0103971531891	yes	down	0.22	0.16	0.12	1.3	0.82	0.6	0.166667	0.906667
ENSG00000235194	PPP1R3E	protein phosphatase 1 regulatory subunit 3E [Source:HGNC Symbol;Acc:HGNC:14943]	2.85261	1.51228	2.60305827131E-8	1.95216120985E-7	yes	up	2.52	3.11	3.99	1.48	1.29	1.28	3.20667	1.35
ENSG00000235296	-	novel transcript	0.117366	-3.09091	5.84118428136E-30	2.35576667522E-28	yes	down	0.7	0.56	0.63	5.94	5.6	6.08	0.63	5.87333
ENSG00000235621	LINC00494	long intergenic non-protein coding RNA 494 [Source:HGNC Symbol;Acc:HGNC:27657]	0.188929	-2.40408	0.000311879896579	0.0012615039521	yes	down	0.15	0.24	0.07	1.35	0.8	0.82	0.153333	0.99
ENSG00000235641	LINC00484	long intergenic non-protein coding RNA 484 [Source:HGNC Symbol;Acc:HGNC:27862]	0.0838257639729	-3.57646	0.0117196648435	0.0328722986083	yes	down	0	0.05	0	0.35	0.16	0.16	0.0166666666667	0.223333
ENSG00000235703	EOLA2-DT	EOLA2 divergent transcript [Source:HGNC Symbol;Acc:HGNC:48579]	0.475651	-1.07202	1.25752709955E-6	7.54004515113E-6	yes	down	3.69	2.95	4.94	5.4	5.86	4.61	3.86	5.29
ENSG00000235863	B3GALT4	beta-1,3-galactosyltransferase 4 [Source:HGNC Symbol;Acc:HGNC:919]	0.410974	-1.28288	1.0871258875E-6	6.57002166793E-6	yes	down	2.49	3.34	1.85	8.4	5.9	6.8	2.56	7.03333
ENSG00000235888	LINC02940	long intergenic non-protein coding RNA 2940 [Source:HGNC Symbol;Acc:HGNC:55955]	0.201848	-2.30866	8.30627687576E-5	0.000374646990268	yes	down	0.08	0.13	0.04	0.73	0.71	1.3	0.0833333333333	0.913333
ENSG00000236039	LINC02889	long intergenic non-protein coding RNA 2889 [Source:HGNC Symbol;Acc:HGNC:55071]	0.457798	-1.12722	3.75914592421E-5	0.00017990663506	yes	down	2.63	2.19	2.58	4.68	7.11	7.4	2.46667	6.39667
ENSG00000236081	ELFN1-AS1	ELFN1 antisense RNA 1 [Source:HGNC Symbol;Acc:HGNC:39071]	3.078	1.62199	3.10392428555E-6	1.76032411175E-5	yes	up	13.91	14.77	10.59	4.34	5.73	3.88	13.09	4.65
ENSG00000236200	KDM4A-AS1	KDM4A antisense RNA 1 [Source:HGNC Symbol;Acc:HGNC:40528]	2.04196	1.02996	0.0017627742153	0.00604203984683	yes	up	3.19	4.66	2.92	3.33	2.01	0.99	3.59	2.11
ENSG00000236256	DIAPH2-AS1	DIAPH2 antisense RNA 1 [Source:HGNC Symbol;Acc:HGNC:16972]	2.31374	1.21022	0.00828435972381	0.0242340079808	yes	up	8.4	9.5	11.06	4.3	4.43	3.16	9.65333	3.96333
ENSG00000236333	TRHDE-AS1	TRHDE antisense RNA 1 [Source:HGNC Symbol;Acc:HGNC:27471]	3.21286	1.68386	0.00257768271931	0.00853345802568	yes	up	0.58	0.48	0.58	0.3	0.12	0.18	0.546667	0.2
ENSG00000236393	LINC03099	long intergenic non-protein coding RNA 3099 [Source:HGNC Symbol;Acc:HGNC:56750]	4.48383	2.16473	0.00125392251688	0.0044561732667	yes	up	0.91	0.46	0.93	0.15	0.13	0.3	0.766667	0.193333
ENSG00000236423	LINC01134	long intergenic non-protein coding RNA 1134 [Source:HGNC Symbol;Acc:HGNC:49449]	3.07805	1.62202	0.00440489199572	0.0138206300394	yes	up	0.92	1.23	1.25	0.58	0.21	0.29	1.13333	0.36
ENSG00000236451	-	novel transcript	0.0744877304889	-3.74685	9.29552241355E-5	0.00041519874871	yes	down	0	0.1	0.17	0.66	0.59	1.03	0.09	0.76
ENSG00000236499	LINC00896	long intergenic non-protein coding RNA 896 [Source:HGNC Symbol;Acc:HGNC:26519]	2.8528	1.51238	0.00458559529676	0.0143103984261	yes	up	1.08	0.75	0.98	0.51	0.28	0.3	0.936667	0.363333
ENSG00000236714	LINC01844	long intergenic non-protein coding RNA 1844 [Source:HGNC Symbol;Acc:HGNC:52660]	0.0642278793199	-3.96066	1.92837943988E-11	2.05591480949E-10	yes	down	0.17	0.29	0.35	2.46	2.84	1.96	0.27	2.42
ENSG00000236778	INTS6-AS1	INTS6 antisense RNA 1 [Source:HGNC Symbol;Acc:HGNC:42691]	2.67086	1.41731	0.0180696001899	0.0478099166524	yes	up	2.08	2.16	1.34	0.87	1.28	0.38	1.86	0.843333
ENSG00000236810	ELOA-AS1	ELOA antisense RNA 1 [Source:HGNC Symbol;Acc:HGNC:50582]	2.12874	1.09	0.000193881730942	0.000816653351543	yes	up	10.17	7.68	6.44	4.59	3.9	3.9	8.09667	4.13
ENSG00000236824	BCYRN1	brain cytoplasmic RNA 1 [Source:HGNC Symbol;Acc:HGNC:1022]	6.49195	2.69865	5.39560357752E-10	4.95011351876E-9	yes	up	360.5	359.23	436.89	72.92	83.8	55.77	385.54	70.83
ENSG00000236901	MIR600HG	MIR600 host gene [Source:HGNC Symbol;Acc:HGNC:23642]	0.474399	-1.07583	1.83695724499E-12	2.17686820758E-11	yes	down	1.82	1.89	1.86	4.98	4.07	3.81	1.85667	4.28667
ENSG00000237009	GLIS3-AS1	GLIS3 antisense RNA 1 [Source:HGNC Symbol;Acc:HGNC:28260]	3.20931	1.68226	3.15125739464E-7	2.04420134074E-6	yes	up	13.1	17.64	17.01	3.09	5.5	7.48	15.9167	5.35667
ENSG00000237036	ZEB1-AS1	ZEB1 antisense RNA 1 [Source:HGNC Symbol;Acc:HGNC:42354]	2.1436	1.10003	0.000836932798426	0.00308386991964	yes	up	4.52	5.51	4.33	2.52	2.72	2.82	4.78667	2.68667
ENSG00000237167	-	novel transcript	44.7228	5.48294	5.35099858112E-5	0.000249340964877	yes	up	3.78	2.78	2.73	0	0.21	0	3.09667	0.07
ENSG00000237186	RPS8P5	ribosomal protein S8 pseudogene 5 [Source:HGNC Symbol;Acc:HGNC:36417]	31.3085	4.96848	0.00277817483466	0.00913289335427	yes	up	1	1.5	0.85	0	0	0	1.11667	0
ENSG00000237399	PITRM1-AS1	PITRM1 antisense RNA 1 [Source:HGNC Symbol;Acc:HGNC:44675]	0.294299	-1.76464	0.000293692212749	0.00119383696781	yes	down	0.22	0.16	0.18	0.89	0.73	0.49	0.186667	0.703333
ENSG00000237422	-	novel transcript	0.0208473	-5.584	3.31573955955E-5	0.00016010740661	yes	down	0.04	0	0	0.56	0.71	1.03	0.0133333333333	0.766667
ENSG00000237424	FOXD2-AS1	FOXD2 adjacent opposite strand RNA 1 [Source:HGNC Symbol;Acc:HGNC:44256]	2.11304	1.07932	0.000199273244714	0.000836970349949	yes	up	2.91	2.45	2.76	1.92	0.97	1.34	2.70667	1.41
ENSG00000237512	UNC5B-AS1	UNC5B antisense RNA 1 [Source:HGNC Symbol;Acc:HGNC:45096]	2.36942	1.24453	0.000272635476464	0.00111377387529	yes	up	11.19	10.37	12.15	5.25	6.88	4.21	11.2367	5.44667
ENSG00000237523	LINC00857	long intergenic non-protein coding RNA 857 [Source:HGNC Symbol;Acc:HGNC:45114]	2.47977	1.31021	2.12836646172E-19	4.51863853703E-18	yes	up	17.92	18.35	16.41	9.46	6.99	5.25	17.56	7.23333
ENSG00000237669	-	HLA complex group 4 pseudogene 3	2.31996	1.2141	0.0105295636502	0.0299580183101	yes	up	2.13	3	3.16	1.21	1.24	1.45	2.76333	1.3
ENSG00000237943	PRKCQ-AS1	PRKCQ antisense RNA 1 [Source:HGNC Symbol;Acc:HGNC:44689]	2.54883	1.34984	3.3867126883E-5	0.000163213556747	yes	up	7.37	5.83	5.82	2.91	2.38	2.38	6.34	2.55667
ENSG00000237975	FLG-AS1	FLG antisense RNA 1 [Source:HGNC Symbol;Acc:HGNC:27913]	100.379	6.64932	1.83487577793E-7	1.23073109463E-6	yes	up	1.66	2.3	1.35	0	0	0.03	1.77	0.01
ENSG00000238178	MAGEB17-AS1	MAGEB17 antisense RNA 1 [Source:HGNC Symbol;Acc:HGNC:56739]	2.84837	1.51013	9.19640028927E-9	7.3085092698E-8	yes	up	11.6	11.25	15.33	4.9	5.2	4.71	12.7267	4.93667
ENSG00000239445	ST3GAL6-AS1	ST3GAL6 antisense RNA 1 [Source:HGNC Symbol;Acc:HGNC:40828]	2.30358	1.20387	0.00349215284779	0.0112082587989	yes	up	2.55	3.07	2.39	0.4	1.89	0.56	2.67	0.95
ENSG00000239474	KLHL41	kelch like family member 41 [Source:HGNC Symbol;Acc:HGNC:16905]	0.125028	-2.99967	0.00391670199652	0.0124315139825	yes	down	0.03	0.03	0.08	0.29	0.88	0.48	0.0466666666667	0.55
ENSG00000239672	NME1	NME/NM23 nucleoside diphosphate kinase 1 [Source:HGNC Symbol;Acc:HGNC:7849]	3.17665	1.66751	4.72089738256E-67	8.21547661827E-65	yes	up	629.01	622.92	604.06	195.87	224.08	217.38	618.663	212.443
ENSG00000239732	TLR9	toll like receptor 9 [Source:HGNC Symbol;Acc:HGNC:15633]	0.180232	-2.47207	0.00702015301969	0.0208903193602	yes	down	0	0.24	0	0.51	0.48	0.47	0.08	0.486667
ENSG00000240445	FOXO3B	forkhead box O3B [Source:HGNC Symbol;Acc:HGNC:3822]	0.458684	-1.12443	4.92524523452E-16	8.15377115566E-15	yes	down	6.11	6.57	7.49	16.39	11.2	11.52	6.72333	13.0367
ENSG00000240476	LINC00973	long intergenic non-protein coding RNA 973 [Source:HGNC Symbol;Acc:HGNC:48868]	3.11833	1.64077	0.00121054454666	0.00431380925925	yes	up	2.44	3.08	3.1	1.04	0.76	1.22	2.87333	1.00667
ENSG00000240498	CDKN2B-AS1	CDKN2B antisense RNA 1 [Source:HGNC Symbol;Acc:HGNC:34341]	3.39885	1.76504	2.58504399808E-8	1.94194620671E-7	yes	up	1.94	3.18	3.75	1.01	1.43	1.53	2.95667	1.32333
ENSG00000240764	PCDHGC5	protocadherin gamma subfamily C, 5 [Source:HGNC Symbol;Acc:HGNC:8718]	0.301608	-1.72925	0.0149307914319	0.0405478666534	yes	down	0.04	0.07	0.1	0.29	0.16	0.36	0.07	0.27
ENSG00000240771	ARHGEF25	Rho guanine nucleotide exchange factor 25 [Source:HGNC Symbol;Acc:HGNC:30275]	0.315208	-1.66562	4.87257696215E-17	8.66362215933E-16	yes	down	2.4	4.43	3.15	9.94	9.9	13.4	3.32667	11.08
ENSG00000240871	KRTAP4-7	keratin associated protein 4-7 [Source:HGNC Symbol;Acc:HGNC:18898]	23.9724	4.5833	0.00220943880244	0.0074278684169	yes	up	0.97	0.46	0.99	0	0.1	0	0.806667	0.0333333333333
ENSG00000240891	PLCXD2	phosphatidylinositol specific phospholipase C X domain containing 2 [Source:HGNC Symbol;Acc:HGNC:26462]	2.44112	1.28754	6.27753818497E-42	4.43258375163E-40	yes	up	16.06	13.99	13.77	7.81	6.36	5.51	14.6067	6.56
ENSG00000241106	HLA-DOB	major histocompatibility complex, class II, DO beta [Source:HGNC Symbol;Acc:HGNC:4937]	0.303619	-1.71967	4.6234625272E-10	4.2772350487E-9	yes	down	2.04	1.55	2.91	7.45	6.99	7.6	2.16667	7.34667
ENSG00000241322	FBXW10B	F-box and WD repeat domain containing 10B [Source:HGNC Symbol;Acc:HGNC:14379]	5.10089	2.35075	5.1087734467E-15	7.84635176828E-14	yes	up	3.42	3.68	4.95	1.08	0.92	0.37	4.01667	0.79
ENSG00000241571	ATP5F1AP7	ATP synthase F1 subunit alpha pseudogene 7 [Source:HGNC Symbol;Acc:HGNC:37665]	41.2514	5.36637	0.000681992046928	0.00256616402497	yes	up	0.5	0.29	0.77	0	0	0	0.52	0
ENSG00000241697	TMEFF1	transmembrane protein with EGF like and two follistatin like domains 1 [Source:HGNC Symbol;Acc:HGNC:11866]	0.494216	-1.01679	0.000167329998391	0.000713517324801	yes	down	1.95	1.87	1.65	5.82	3.51	2.96	1.82333	4.09667
ENSG00000242028	HYPK	huntingtin interacting protein K [Source:HGNC Symbol;Acc:HGNC:18418]	2.6992	1.43253	1.60437308251E-49	1.47129665961E-47	yes	up	35.81	43.13	37.3	14.44	13.7	14.07	38.7467	14.07
ENSG00000242114	MTFP1	mitochondrial fission process 1 [Source:HGNC Symbol;Acc:HGNC:26945]	2.03766	1.02692	4.47269296651E-12	5.10593942421E-11	yes	up	58.4	60.35	52.47	24.64	33.97	28.14	57.0733	28.9167
ENSG00000242147	LASTR	lncRNA associated with SART3 regulation of splicing [Source:HGNC Symbol;Acc:HGNC:54143]	8.04644	3.00835	0.000554174231038	0.00212561691777	yes	up	1.34	2.12	2.28	0.09	0.13	0.27	1.91333	0.163333
ENSG00000242221	PSG2	pregnancy specific beta-1-glycoprotein 2 [Source:HGNC Symbol;Acc:HGNC:9519]	20.9785	4.39084	0.000370200463059	0.00147446394559	yes	up	0.81	0.84	0.88	0	0.06	0.05	0.843333	0.0366666666667
ENSG00000242372	EIF6	eukaryotic translation initiation factor 6 [Source:HGNC Symbol;Acc:HGNC:6159]	2.01722	1.01237	7.28075567729E-29	2.76006828857E-27	yes	up	289.89	300.96	281.84	154.38	153.73	170.1	290.897	159.403
ENSG00000242574	HLA-DMB	major histocompatibility complex, class II, DM beta [Source:HGNC Symbol;Acc:HGNC:4935]	0.343774	-1.54047	2.25440192501E-21	5.45126224778E-20	yes	down	5.4	4.42	5.88	16.14	17.84	16.66	5.23333	16.88
ENSG00000242866	STRC	stereocilin [Source:HGNC Symbol;Acc:HGNC:16035]	0.379673	-1.39717	0.00212811533124	0.00717849159582	yes	down	1.03	0.37	0.65	3.72	1.46	0.84	0.683333	2.00667
ENSG00000243137	PSG4	pregnancy specific beta-1-glycoprotein 4 [Source:HGNC Symbol;Acc:HGNC:9521]	73.3149	6.19603	1.93008802091E-8	1.47346719689E-7	yes	up	2.71	2.09	1.75	0	0	0.09	2.18333	0.03
ENSG00000243244	STON1	stonin 1 [Source:HGNC Symbol;Acc:HGNC:17003]	0.463486	-1.1094	1.33872584923E-6	8.00085992262E-6	yes	down	0.96	0.87	0.87	3.17	2.09	1.66	0.9	2.30667
ENSG00000243509	TNFRSF6B	TNF receptor superfamily member 6b [Source:HGNC Symbol;Acc:HGNC:11921]	2.46998	1.3045	3.05609934097E-7	1.98597034798E-6	yes	up	7.64	9.87	9.53	4.56	3.96	3.5	9.01333	4.00667
ENSG00000243566	UPK3B	uroplakin 3B [Source:HGNC Symbol;Acc:HGNC:21444]	3.79973	1.9259	4.83951652607E-5	0.000227618971574	yes	up	2.69	2.44	2.92	1.62	0.36	0.98	2.68333	0.986667
ENSG00000243649	CFB	complement factor B [Source:HGNC Symbol;Acc:HGNC:1037]	2.77223	1.47105	0.000328615204387	0.0013219375013	yes	up	1.19	1.37	1.77	1.27	1.05	0.92	1.44333	1.08
ENSG00000243749	TMEM35B	transmembrane protein 35B [Source:HGNC Symbol;Acc:HGNC:40021]	2.25602	1.17378	1.58681945132E-8	1.22324020557E-7	yes	up	17.5	15.12	13.78	7.03	7.94	7.34	15.4667	7.43667
ENSG00000243955	GSTA1	glutathione S-transferase alpha 1 [Source:HGNC Symbol;Acc:HGNC:4626]	0.0127631517471	-6.29187	1.06476457791E-6	6.44545656978E-6	yes	down	0	0.14	0	2.76	4.88	6	0.0466666666667	4.54667
ENSG00000244067	GSTA2	glutathione S-transferase alpha 2 [Source:HGNC Symbol;Acc:HGNC:4627]	0.0565017040038	-4.14556	5.04381004235E-6	2.76539929908E-5	yes	down	0.15	0.07	0.08	1.51	2.52	1.59	0.1	1.87333
ENSG00000244187	TMEM141	transmembrane protein 141 [Source:HGNC Symbol;Acc:HGNC:28211]	2.14601	1.10166	3.40512538318E-20	7.57871863984E-19	yes	up	74.22	82.47	80.41	41.9	36.86	40.22	79.0333	39.66
ENSG00000244219	TMEM225B	transmembrane protein 225B [Source:HGNC Symbol;Acc:HGNC:53075]	0.270185	-1.88798	0.00833498875679	0.0243537264032	yes	down	0.1	0.52	0.48	1.25	2.09	1.19	0.366667	1.51
ENSG00000244242	IFITM10	interferon induced transmembrane protein 10 [Source:HGNC Symbol;Acc:HGNC:40022]	0.256268	-1.96427	0.000938986569579	0.00342168873442	yes	down	0.33	0.26	0.12	0.83	1.13	0.86	0.236667	0.94
[truncated: 452 more rows]
