# Supplementary material for: Targeting E2F8 sensitizes gemcitabine-resistant gallbladder cancer to PARP inhibitors by disrupting RRM2-driven DNA repair
Source: J Exp Clin Cancer Res. 2025 Dec 14;45:19. doi: 10.1186/s13046-025-03586-2 (PMC12822184; doi:10.1186/s13046-025-03586-2)
Supplement: Supplementary file 3 — Supplementary Material 3. [file 13046_2025_3586_MOESM3_ESM.xlsx]

## Sheet: NOZ-R vs NOZ
Table-1: Differentially expressed genes between NOZ-R and parental NOZ cells
Gene_id	Gene name	Gene description	FC(NOZ-R/NOZ)	Log2FC(NOZ-R/NOZ)	Pvalue	Padjust	Significant	Regulate	NOZ-R_1	NOZ-R_2	NOZ-R_3	NOZ_1	NOZ_2	NOZ_3	NOZ-R	NOZ
ENSG00000000457	SCYL3	SCY1 like pseudokinase 3 [Source:HGNC Symbol;Acc:HGNC:19285]	0.393801	-1.34446	4.97643799033E-14	5.69497470015E-13	yes	down	1.96	2.17	1.88	5.15	5.16	5.53	2.00333	5.28
ENSG00000000460	FIRRM	FIGNL1 interacting regulator of recombination and mitosis [Source:HGNC Symbol;Acc:HGNC:25565]	2.93726	1.55447	3.33267221129E-21	6.29754319286E-20	yes	up	15.53	10.9	14.3	5.51	3.72	6.71	13.5767	5.31333
ENSG00000000938	FGR	FGR proto-oncogene, Src family tyrosine kinase [Source:HGNC Symbol;Acc:HGNC:3697]	0.114295	-3.12916	6.88176787306E-12	6.54336809634E-11	yes	down	0.33	0.22	0.23	2.58	1.73	1.69	0.26	2
ENSG00000001630	CYP51A1	cytochrome P450 family 51 subfamily A member 1 [Source:HGNC Symbol;Acc:HGNC:2649]	0.27884	-1.84249	1.61011979873E-158	2.12441100503E-155	yes	down	83.81	75.85	85.78	285.03	281.36	299.6	81.8133	288.663
ENSG00000003096	KLHL13	kelch like family member 13 [Source:HGNC Symbol;Acc:HGNC:22931]	2.51155	1.32858	0.00397847020472	0.0113590996298	yes	up	0.61	0.65	0.62	0.28	0.22	0.31	0.626667	0.27
ENSG00000003147	ICA1	islet cell autoantigen 1 [Source:HGNC Symbol;Acc:HGNC:5343]	0.401116	-1.31791	7.60057238089E-31	2.50338969902E-29	yes	down	14.8	14.65	17.07	43.26	37.66	32.6	15.5067	37.84
ENSG00000004660	CAMKK1	calcium/calmodulin dependent protein kinase kinase 1 [Source:HGNC Symbol;Acc:HGNC:1469]	0.374512	-1.41692	3.40860365733E-19	5.70134079298E-18	yes	down	3.32	2.79	3.75	9.61	9.58	7.22	3.28667	8.80333
ENSG00000004777	ARHGAP33	Rho GTPase activating protein 33 [Source:HGNC Symbol;Acc:HGNC:23085]	2.76457	1.46706	1.30807712515E-13	1.44248622995E-12	yes	up	15.34	11.92	12.12	3.56	2.83	2.92	13.1267	3.10333
ENSG00000004799	PDK4	pyruvate dehydrogenase kinase 4 [Source:HGNC Symbol;Acc:HGNC:8812]	3.32657	1.73404	5.33876032434E-15	6.58682035615E-14	yes	up	3.29	3.25	2.95	1.53	0.85	0.9	3.16333	1.09333
ENSG00000004838	ZMYND10	zinc finger MYND-type containing 10 [Source:HGNC Symbol;Acc:HGNC:19412]	3.92654	1.97326	0.000611202840331	0.00207276681412	yes	up	1.57	1.33	1.14	0.56	0.45	0.32	1.34667	0.443333
ENSG00000005102	MEOX1	mesenchyme homeobox 1 [Source:HGNC Symbol;Acc:HGNC:7013]	33.6591	5.07293	0.00199316330538	0.00610079870902	yes	up	0.21	0.17	0.12	0	0	0	0.166667	0
ENSG00000005187	ACSM3	acyl-CoA synthetase medium chain family member 3 [Source:HGNC Symbol;Acc:HGNC:10522]	0.385954	-1.3735	0.00230131623963	0.00696042654462	yes	down	0.7	0.46	0.88	1.22	1.07	1.85	0.68	1.38
ENSG00000005243	COPZ2	COPI coat complex subunit zeta 2 [Source:HGNC Symbol;Acc:HGNC:19356]	2.57123	1.36246	3.39155785079E-10	2.70913969349E-9	yes	up	26.13	18.63	24.02	7.6	8.37	27.66	22.9267	14.5433
ENSG00000005249	PRKAR2B	protein kinase cAMP-dependent type II regulatory subunit beta [Source:HGNC Symbol;Acc:HGNC:9392]	4.49217	2.16741	1.22476383509E-7	7.31596613077E-7	yes	up	1.18	1.12	1.2	0.25	0.35	0.15	1.16667	0.25
ENSG00000005513	SOX8	SRY-box transcription factor 8 [Source:HGNC Symbol;Acc:HGNC:11203]	0.131639	-2.92534	2.9628654534E-29	8.94442424224E-28	yes	down	0.43	0.36	0.67	4.02	3.88	3.48	0.486667	3.79333
ENSG00000005700	IBTK	inhibitor of Bruton tyrosine kinase [Source:HGNC Symbol;Acc:HGNC:17853]	0.490873	-1.02658	2.11569052055E-37	9.70448637544E-36	yes	down	12.45	10.43	11.53	22.48	22.41	22.02	11.47	22.3033
ENSG00000005882	PDK2	pyruvate dehydrogenase kinase 2 [Source:HGNC Symbol;Acc:HGNC:8810]	2.12784	1.08939	4.03336175335E-20	7.08999248649E-19	yes	up	27.5	26.4	34.92	12.63	12.55	14.49	29.6067	13.2233
ENSG00000006042	TMEM98	transmembrane protein 98 [Source:HGNC Symbol;Acc:HGNC:24529]	2.33993	1.22647	6.52938585092E-38	3.05112759659E-36	yes	up	67.15	74.64	76.16	32.37	29.87	26.33	72.65	29.5233
ENSG00000006377	DLX6	distal-less homeobox 6 [Source:HGNC Symbol;Acc:HGNC:2919]	2.12264	1.08586	1.71834397912E-6	8.83595952584E-6	yes	up	5.16	5.3	6.49	2.04	2.47	3.22	5.65	2.57667
ENSG00000006459	KDM7A	lysine demethylase 7A [Source:HGNC Symbol;Acc:HGNC:22224]	0.324128	-1.62536	2.17251382363E-56	1.96489859129E-54	yes	down	6.2	4.68	5.61	19.94	14.87	18.32	5.49667	17.71
ENSG00000006606	CCL26	C-C motif chemokine ligand 26 [Source:HGNC Symbol;Acc:HGNC:10625]	0.350921	-1.51078	0.00648383144002	0.0175812789168	yes	down	2.24	2.19	2.84	6.28	4.86	7.06	2.42333	6.06667
ENSG00000006611	USH1C	USH1 protein network component harmonin [Source:HGNC Symbol;Acc:HGNC:12597]	0.304287	-1.71649	7.29911666957E-77	1.13693879791E-74	yes	down	19.29	19.52	22.98	67.3	70.67	63.69	20.5967	67.22
ENSG00000006638	TBXA2R	thromboxane A2 receptor [Source:HGNC Symbol;Acc:HGNC:11608]	3.14247	1.6519	0.000389203741081	0.00136788466193	yes	up	1.25	0.85	1.41	0.27	0.35	0.42	1.17	0.346667
ENSG00000006652	IFRD1	interferon related developmental regulator 1 [Source:HGNC Symbol;Acc:HGNC:5456]	0.368598	-1.43988	3.0288667561E-83	5.66145677829E-81	yes	down	86.96	84.72	90.75	255.07	256.7	231.65	87.4767	247.807
ENSG00000006704	GTF2IRD1	GTF2I repeat domain containing 1 [Source:HGNC Symbol;Acc:HGNC:4661]	0.470757	-1.08695	8.51102581497E-17	1.20367155756E-15	yes	down	36.26	29.43	39.89	81.49	73.94	64.09	35.1933	73.1733
ENSG00000006756	ARSD	arylsulfatase D [Source:HGNC Symbol;Acc:HGNC:717]	0.392129	-1.3506	6.72991815023E-31	2.21988329573E-29	yes	down	8.4	5.38	8.53	15.04	12.61	13.83	7.43667	13.8267
ENSG00000006837	CDKL3	cyclin dependent kinase like 3 [Source:HGNC Symbol;Acc:HGNC:15483]	0.401019	-1.31826	0.00170291506486	0.00528187615774	yes	down	1.66	2.9	0.73	6.13	5.42	3.33	1.76333	4.96
ENSG00000007129	CEACAM21	CEA cell adhesion molecule 21 [Source:HGNC Symbol;Acc:HGNC:28834]	0.291876	-1.77657	1.4791648102E-36	6.62228876105E-35	yes	down	10.21	10	10.75	37.69	37.42	29.98	10.32	35.03
ENSG00000007255	TRAPPC6A	trafficking protein particle complex subunit 6A [Source:HGNC Symbol;Acc:HGNC:23069]	0.370443	-1.43268	4.39857481073E-35	1.82366049916E-33	yes	down	41.97	43.31	43.84	111.48	113.93	106.46	43.04	110.623
ENSG00000007264	MATK	megakaryocyte-associated tyrosine kinase [Source:HGNC Symbol;Acc:HGNC:6906]	7.52895	2.91245	2.90622510832E-7	1.6544829741E-6	yes	up	3.48	2.36	3.11	0.8	0.13	0.12	2.98333	0.35
ENSG00000007314	SCN4A	sodium voltage-gated channel alpha subunit 4 [Source:HGNC Symbol;Acc:HGNC:10591]	0.319708	-1.64517	3.41163039198E-12	3.3401514488E-11	yes	down	0.39	1.97	1.21	4.21	2.73	3.08	1.19	3.34
ENSG00000007516	BAIAP3	BAI1 associated protein 3 [Source:HGNC Symbol;Acc:HGNC:948]	0.298865	-1.74243	2.19632384759E-48	1.56392202862E-46	yes	down	5.17	5.65	6.09	17.52	18.99	15.7	5.63667	17.4033
ENSG00000007968	E2F2	E2F transcription factor 2 [Source:HGNC Symbol;Acc:HGNC:3114]	3.99762	1.99914	1.75272482822E-28	5.09243755144E-27	yes	up	4.81	4.76	6.99	1.39	1.41	1.52	5.52	1.44
ENSG00000008056	SYN1	synapsin I [Source:HGNC Symbol;Acc:HGNC:11494]	2.27848	1.18807	0.00190317998429	0.00584691508664	yes	up	1.53	1.61	2.85	0.78	1.43	0.33	1.99667	0.846667
ENSG00000008226	DLEC1	DLEC1 cilia and flagella associated protein [Source:HGNC Symbol;Acc:HGNC:2899]	0.387419	-1.36803	0.000290145933341	0.00104865827987	yes	down	0.42	0.41	0.2	1.16	1.21	0.57	0.343333	0.98
ENSG00000008394	MGST1	microsomal glutathione S-transferase 1 [Source:HGNC Symbol;Acc:HGNC:7061]	2.29197	1.19659	3.8917800561E-9	2.79068499547E-8	yes	up	21.8	23.64	25.85	11.85	8.08	11.28	23.7633	10.4033
ENSG00000008513	ST3GAL1	ST3 beta-galactoside alpha-2,3-sialyltransferase 1 [Source:HGNC Symbol;Acc:HGNC:10862]	0.295978	-1.75644	1.42445245477E-50	1.09795424607E-48	yes	down	5.63	4.61	5.02	14.11	15.13	11.43	5.08667	13.5567
ENSG00000008517	IL32	interleukin 32 [Source:HGNC Symbol;Acc:HGNC:16830]	0.497073	-1.00847	3.34045895192E-7	1.88779275111E-6	yes	down	8.41	8.95	8.44	18.41	20.77	16.27	8.6	18.4833
ENSG00000008735	MAPK8IP2	mitogen-activated protein kinase 8 interacting protein 2 [Source:HGNC Symbol;Acc:HGNC:6883]	3.12644	1.64452	1.73933748023E-15	2.23188442114E-14	yes	up	2.24	2.26	3.21	0.92	0.8	0.75	2.57	0.823333
ENSG00000009694	TENM1	teneurin transmembrane protein 1 [Source:HGNC Symbol;Acc:HGNC:8117]	0.00378998009962	-8.04359	1.40445094992E-10	1.16803243628E-9	yes	down	0	0	0	0.24	0.17	0.31	0	0.24
ENSG00000009950	MLXIPL	MLX interacting protein like [Source:HGNC Symbol;Acc:HGNC:12744]	0.403347	-1.30991	1.19489010194E-32	4.35087418612E-31	yes	down	16.87	15.99	20.92	37.08	39.51	38.28	17.9267	38.29
ENSG00000010292	NCAPD2	non-SMC condensin I complex subunit D2 [Source:HGNC Symbol;Acc:HGNC:24305]	2.07984	1.05647	1.50655448113E-31	5.12777192894E-30	yes	up	118.8	102.51	131.41	62.18	61.21	66.62	117.573	63.3367
ENSG00000010319	SEMA3G	semaphorin 3G [Source:HGNC Symbol;Acc:HGNC:30400]	2.6129	1.38565	1.78757659003E-8	1.18977278678E-7	yes	up	1.41	1.51	1.59	0.59	0.57	0.58	1.50333	0.58
ENSG00000010810	FYN	FYN proto-oncogene, Src family tyrosine kinase [Source:HGNC Symbol;Acc:HGNC:4037]	0.463917	-1.10806	1.36481090432E-39	6.78774026252E-38	yes	down	64.06	51.51	56.57	115.9	116.78	114.69	57.38	115.79
ENSG00000011028	MRC2	mannose receptor C type 2 [Source:HGNC Symbol;Acc:HGNC:16875]	0.491662	-1.02426	7.38714744601E-17	1.04869441275E-15	yes	down	17.3	16.99	22.26	39.3	40.28	30.75	18.85	36.7767
ENSG00000011332	DPF1	double PHD fingers 1 [Source:HGNC Symbol;Acc:HGNC:20225]	5.68513	2.50719	3.73496475242E-34	1.49332013185E-32	yes	up	9.2	9.31	11.17	1.38	1.78	2.44	9.89333	1.86667
ENSG00000011347	SYT7	synaptotagmin 7 [Source:HGNC Symbol;Acc:HGNC:11514]	0.462234	-1.1133	2.08047525381E-19	3.53791205026E-18	yes	down	9.45	9.28	13.82	25.5	25.92	19.81	10.85	23.7433
ENSG00000011485	PPP5C	protein phosphatase 5 catalytic subunit [Source:HGNC Symbol;Acc:HGNC:9322]	2.24371	1.16589	1.24477401721E-45	7.9094281037E-44	yes	up	101.8	98.82	109.43	47.59	49.11	41.38	103.35	46.0267
ENSG00000012048	BRCA1	BRCA1 DNA repair associated [Source:HGNC Symbol;Acc:HGNC:1100]	2.53615	1.34264	3.81396326864E-55	3.302980545E-53	yes	up	32.13	27.81	35.04	11.35	14.58	12.45	31.66	12.7933
ENSG00000012171	SEMA3B	semaphorin 3B [Source:HGNC Symbol;Acc:HGNC:10724]	0.448504	-1.15681	2.86378815176E-20	5.07784729201E-19	yes	down	48.2	47.28	64.14	135.1	122.86	93.91	53.2067	117.29
ENSG00000012822	CALCOCO1	calcium binding and coiled-coil domain 1 [Source:HGNC Symbol;Acc:HGNC:29306]	0.446291	-1.16394	8.11224834486E-56	7.19200515317E-54	yes	down	80.81	74.66	81.09	197.18	193.32	189.08	78.8533	193.193
ENSG00000012963	UBR7	ubiquitin protein ligase E3 component n-recognin 7 [Source:HGNC Symbol;Acc:HGNC:20344]	2.67324	1.41859	1.28032539808E-59	1.2650968581E-57	yes	up	42.45	39.83	44.01	15.84	16.42	14.17	42.0967	15.4767
ENSG00000013364	MVP	major vault protein [Source:HGNC Symbol;Acc:HGNC:7531]	0.374543	-1.4168	1.29666745055E-19	2.22697173934E-18	yes	down	3.35	4.71	4.34	13.22	11.02	9.54	4.13333	11.26
ENSG00000013573	DDX11	DEAD/H-box helicase 11 [Source:HGNC Symbol;Acc:HGNC:2736]	2.13693	1.09554	1.5499999943E-38	7.42873928892E-37	yes	up	110.91	94.12	122.56	52.61	54.21	44.71	109.197	50.51
ENSG00000013725	CD6	CD6 molecule [Source:HGNC Symbol;Acc:HGNC:1691]	3.05465	1.61101	4.08898564942E-5	0.00017159204512	yes	up	1.02	1.23	1.97	0.59	0.39	0.22	1.40667	0.4
ENSG00000013810	TACC3	transforming acidic coiled-coil containing protein 3 [Source:HGNC Symbol;Acc:HGNC:11524]	3.00575	1.58772	7.28411384354E-62	7.74325466875E-60	yes	up	85.91	88.71	106.73	32.69	31.43	29.27	93.7833	31.13
ENSG00000014138	POLA2	DNA polymerase alpha 2, accessory subunit [Source:HGNC Symbol;Acc:HGNC:30073]	4.31435	2.10914	1.89051336191E-139	1.41347382359E-136	yes	up	64.6	62.52	67.38	15.3	16.89	14.42	64.8333	15.5367
ENSG00000016082	ISL1	ISL LIM homeobox 1 [Source:HGNC Symbol;Acc:HGNC:6132]	3.08766	1.62651	0.00359504392233	0.0103833	yes	up	0.93	0.63	0.89	0.12	0.34	0.44	0.816667	0.3
ENSG00000018280	SLC11A1	solute carrier family 11 member 1 [Source:HGNC Symbol;Acc:HGNC:10907]	0.198153	-2.33531	8.0973451837E-9	5.61085735157E-8	yes	down	0.33	0.54	0.43	1.46	1.51	1.42	0.433333	1.46333
ENSG00000019186	CYP24A1	cytochrome P450 family 24 subfamily A member 1 [Source:HGNC Symbol;Acc:HGNC:2602]	0.490625	-1.02731	5.69394427313E-10	4.4345545155E-9	yes	down	7.31	6	5.44	11.27	9.74	11.47	6.25	10.8267
ENSG00000019505	SYT13	synaptotagmin 13 [Source:HGNC Symbol;Acc:HGNC:14962]	3.39074	1.7616	8.04508203433E-23	1.70236971726E-21	yes	up	3.27	3.19	3.83	1.03	0.99	0.98	3.43	1
ENSG00000021762	OSBPL5	oxysterol binding protein like 5 [Source:HGNC Symbol;Acc:HGNC:16392]	0.496363	-1.01053	7.58109675982E-22	1.49686620002E-20	yes	down	16.28	14.21	20.2	32.19	32.37	29.09	16.8967	31.2167
ENSG00000022267	FHL1	four and a half LIM domains 1 [Source:HGNC Symbol;Acc:HGNC:3702]	0.464135	-1.10738	1.72602759159E-32	6.21425343169E-31	yes	down	21.4	22	24.71	53.51	47.22	46.23	22.7033	48.9867
ENSG00000023445	BIRC3	baculoviral IAP repeat containing 3 [Source:HGNC Symbol;Acc:HGNC:591]	0.361359	-1.46849	1.14565519577E-16	1.60106205864E-15	yes	down	2.01	2.61	2.27	7.33	4.05	6.13	2.29667	5.83667
ENSG00000023839	ABCC2	ATP binding cassette subfamily C member 2 [Source:HGNC Symbol;Acc:HGNC:53]	0.127268	-2.97406	0.00484316180205	0.0135468411547	yes	down	0	0.02	0.03	0.17	0.14	0.69	0.0166666666667	0.333333
ENSG00000025770	NCAPH2	non-SMC condensin II complex subunit H2 [Source:HGNC Symbol;Acc:HGNC:25071]	2.39322	1.25895	1.70671172301E-36	7.58050375192E-35	yes	up	43.69	42.27	51.87	20.14	18.38	15.63	45.9433	18.05
ENSG00000026559	KCNG1	potassium voltage-gated channel modifier subfamily G member 1 [Source:HGNC Symbol;Acc:HGNC:6248]	0.323357	-1.6288	8.62933543231E-16	1.13124484948E-14	yes	down	8.46	9.93	13.52	44.43	31.47	22.82	10.6367	32.9067
ENSG00000026652	AGPAT4	1-acylglycerol-3-phosphate O-acyltransferase 4 [Source:HGNC Symbol;Acc:HGNC:20885]	0.318486	-1.6507	1.05957621137E-6	5.59601940691E-6	yes	down	0.21	0.34	0.38	1.13	1.39	0.69	0.31	1.07
ENSG00000027644	INSRR	insulin receptor related receptor [Source:HGNC Symbol;Acc:HGNC:6093]	14.3575	3.84373	0.0208419588483	0.0494118102703	yes	up	0.08	0.06	0.04	0	0.01	0	0.06	0.00333333333333
ENSG00000028277	POU2F2	POU class 2 homeobox 2 [Source:HGNC Symbol;Acc:HGNC:9213]	0.428897	-1.2213	0.000957464630647	0.00312786654026	yes	down	0.23	0.34	0.48	0.63	0.79	1.2	0.35	0.873333
ENSG00000029534	ANK1	ankyrin 1 [Source:HGNC Symbol;Acc:HGNC:492]	3.36808	1.75192	6.06035591884E-7	3.3195063067E-6	yes	up	0.88	0.73	0.9	0.17	0.7	0.27	0.836667	0.38
ENSG00000035499	DEPDC1B	DEP domain containing 1B [Source:HGNC Symbol;Acc:HGNC:24902]	2.62102	1.39013	6.97882171665E-26	1.76278120613E-24	yes	up	15.65	16.51	18.24	6.34	6.38	6.77	16.8	6.49667
ENSG00000039600	SOX30	SRY-box transcription factor 30 [Source:HGNC Symbol;Acc:HGNC:30635]	0.129419	-2.94988	0.000142702566695	0.000543894404582	yes	down	0.17	0.04	0.15	1.23	0.62	0.61	0.12	0.82
ENSG00000039987	BEST2	bestrophin 2 [Source:HGNC Symbol;Acc:HGNC:17107]	0.176959	-2.49851	6.21998287556E-6	2.95580965887E-5	yes	down	0.07	0.33	0.32	1.86	1.16	1.2	0.24	1.40667
ENSG00000040275	SPDL1	spindle apparatus coiled-coil protein 1 [Source:HGNC Symbol;Acc:HGNC:26010]	2.28185	1.1902	1.87162543154E-23	4.09966390912E-22	yes	up	30.03	24.84	28.86	9.99	11.97	12.37	27.91	11.4433
ENSG00000041982	TNC	tenascin C [Source:HGNC Symbol;Acc:HGNC:5318]	3.87383	1.95376	1.357803227E-22	2.82256963685E-21	yes	up	2.24	2.66	3.39	0.72	0.77	0.62	2.76333	0.703333
ENSG00000042753	AP2S1	adaptor related protein complex 2 subunit sigma 1 [Source:HGNC Symbol;Acc:HGNC:565]	2.46536	1.3018	1.70342400738E-37	7.87789700734E-36	yes	up	322.75	359.83	340.27	132.55	131.7	148.28	340.95	137.51
ENSG00000043039	BARX2	BARX homeobox 2 [Source:HGNC Symbol;Acc:HGNC:956]	0.28223	-1.82506	1.43874937936E-37	6.68139722135E-36	yes	down	5.05	4.98	5.67	18.42	19.91	17.42	5.23333	18.5833
ENSG00000043462	LCP2	lymphocyte cytosolic protein 2 [Source:HGNC Symbol;Acc:HGNC:6529]	22.5124	4.49265	0.0137262204039	0.0342849803629	yes	up	0.18	0.39	0.26	0	0	0	0.276667	0
ENSG00000044459	CNTLN	centlein [Source:HGNC Symbol;Acc:HGNC:23432]	2.30081	1.20214	1.4801712233E-5	6.67341518364E-5	yes	up	1.44	1.37	2.19	0.72	0.45	0.9	1.66667	0.69
ENSG00000046647	GEMIN8	gem nuclear organelle associated protein 8 [Source:HGNC Symbol;Acc:HGNC:26044]	0.40584	-1.30102	1.09627344191E-12	1.1182088814E-11	yes	down	5.31	3.94	5.6	11.43	14.04	12.83	4.95	12.7667
ENSG00000049239	H6PD	hexose-6-phosphate dehydrogenase/glucose 1-dehydrogenase [Source:HGNC Symbol;Acc:HGNC:4795]	0.429786	-1.21831	2.81241723481E-40	1.43044259812E-38	yes	down	8.28	7.4	10.03	21.14	19.48	19.02	8.57	19.88
ENSG00000049541	RFC2	replication factor C subunit 2 [Source:HGNC Symbol;Acc:HGNC:9970]	2.42591	1.27853	4.59665919429E-48	3.24223477132E-46	yes	up	125.25	119.9	114.29	54.56	53.04	48.59	119.813	52.0633
ENSG00000050165	DKK3	dickkopf WNT signaling pathway inhibitor 3 [Source:HGNC Symbol;Acc:HGNC:2893]	0.49174	-1.02403	4.7076319003E-23	1.01141938241E-21	yes	down	20.93	20.93	25.98	42.01	43.66	47.9	22.6133	44.5233
ENSG00000050438	SLC4A8	solute carrier family 4 member 8 [Source:HGNC Symbol;Acc:HGNC:11034]	0.407504	-1.29511	1.33360121246E-31	4.552918599E-30	yes	down	4.29	3.52	3.59	8.82	8.22	12.25	3.8	9.76333
ENSG00000050555	LAMC3	laminin subunit gamma 3 [Source:HGNC Symbol;Acc:HGNC:6494]	3.38122	1.75754	0.00297200972263	0.00875406146798	yes	up	0.22	0.2	0.24	0.14	0.12	0.05	0.22	0.103333
ENSG00000051108	HERPUD1	homocysteine inducible ER protein with ubiquitin like domain 1 [Source:HGNC Symbol;Acc:HGNC:13744]	0.327075	-1.61231	8.14930831909E-81	1.40606911998E-78	yes	down	52.71	52.37	53.12	154.42	163.58	141.15	52.7333	153.05
ENSG00000051180	RAD51	RAD51 recombinase [Source:HGNC Symbol;Acc:HGNC:9817]	2.50977	1.32756	4.84382523791E-19	8.03602071644E-18	yes	up	17.12	20.25	15.54	6.84	8.98	8.73	17.6367	8.18333
ENSG00000051341	POLQ	DNA polymerase theta [Source:HGNC Symbol;Acc:HGNC:9186]	3.42244	1.77503	2.48918755817E-46	1.6325285652E-44	yes	up	10.64	9.3	10.81	2.58	2.87	4.27	10.25	3.24
ENSG00000052802	MSMO1	methylsterol monooxygenase 1 [Source:HGNC Symbol;Acc:HGNC:10545]	0.252405	-1.98619	7.19739746706E-82	1.28125099354E-79	yes	down	40.24	37.21	38.96	133.67	159.76	161.45	38.8033	151.627
ENSG00000052850	ALX4	ALX homeobox 4 [Source:HGNC Symbol;Acc:HGNC:450]	0.18979	-2.39752	0.0042551353216	0.0120660790472	yes	down	0.03	0.01	0.05	0.23	0.14	0.12	0.03	0.163333
ENSG00000054277	OPN3	opsin 3 [Source:HGNC Symbol;Acc:HGNC:14007]	0.29638	-1.75448	1.81228925031E-14	2.13832971512E-13	yes	down	2.4	1.57	1.92	6.08	6.8	6.22	1.96333	6.36667
ENSG00000055118	KCNH2	potassium voltage-gated channel subfamily H member 2 [Source:HGNC Symbol;Acc:HGNC:6251]	0.372596	-1.42432	1.61268986128E-17	2.39949560623E-16	yes	down	3.01	2.37	3.74	9.8	9.19	7.04	3.04	8.67667
ENSG00000056558	TRAF1	TNF receptor associated factor 1 [Source:HGNC Symbol;Acc:HGNC:12031]	0.204793	-2.28776	1.93558307309E-27	5.33355384883E-26	yes	down	1.01	0.72	1.32	5.77	4.76	4.17	1.01667	4.9
ENSG00000059804	SLC2A3	solute carrier family 2 member 3 [Source:HGNC Symbol;Acc:HGNC:11007]	0.320509	-1.64156	3.1316020777E-100	1.04838559109E-97	yes	down	309.8	289.58	314.79	885.16	997.55	904.24	304.723	928.983
ENSG00000061337	LZTS1	leucine zipper tumor suppressor 1 [Source:HGNC Symbol;Acc:HGNC:13861]	4.28738	2.1001	9.63180069746E-36	4.16264527253E-34	yes	up	7.92	6.7	9.9	1.6	2.37	1.75	8.17333	1.90667
ENSG00000061656	SPAG4	sperm associated antigen 4 [Source:HGNC Symbol;Acc:HGNC:11214]	0.116303	-3.10404	1.15406047184E-139	8.92606082187E-137	yes	down	13.92	12.89	11.51	105.34	115.81	109.74	12.7733	110.297
ENSG00000062524	LTK	leukocyte receptor tyrosine kinase [Source:HGNC Symbol;Acc:HGNC:6721]	0.458542	-1.12487	2.46461723818E-6	1.23699630012E-5	yes	down	1.47	1.63	1.54	3.03	3.8	2.76	1.54667	3.19667
ENSG00000063127	SLC6A16	solute carrier family 6 member 16 [Source:HGNC Symbol;Acc:HGNC:13622]	0.416114	-1.26495	0.0140323506241	0.0349445569554	yes	down	0.29	0.22	1.52	0.89	0.62	1.24	0.676667	0.916667
ENSG00000063180	CA11	carbonic anhydrase 11 [Source:HGNC Symbol;Acc:HGNC:1370]	0.33404	-1.58191	1.00701217919E-36	4.52650965516E-35	yes	down	15.97	21.39	24.73	54.4	60.76	55.16	20.6967	56.7733
ENSG00000063244	U2AF2	U2 small nuclear RNA auxiliary factor 2 [Source:HGNC Symbol;Acc:HGNC:23156]	2.21968	1.15035	8.68591476397E-64	9.74125340779E-62	yes	up	213.61	207.42	238.39	100.98	99.38	95.29	219.807	98.55
ENSG00000064042	LIMCH1	LIM and calponin homology domains 1 [Source:HGNC Symbol;Acc:HGNC:29191]	0.284609	-1.81295	1.62987854517E-39	8.08809198409E-38	yes	down	3.06	3.19	3.29	9.29	10.01	11.44	3.18	10.2467
ENSG00000064199	SPA17	sperm autoantigenic protein 17 [Source:HGNC Symbol;Acc:HGNC:11210]	2.27596	1.18648	1.07731984589E-7	6.50626929005E-7	yes	up	4.79	4.19	3.04	1.32	2.97	3.29	4.00667	2.52667
ENSG00000064201	TSPAN32	tetraspanin 32 [Source:HGNC Symbol;Acc:HGNC:13410]	0.261126	-1.93718	0.000916356077753	0.00300407290617	yes	down	0.61	0.42	0.83	2.22	1.03	1.53	0.62	1.59333
ENSG00000064270	ATP2C2	ATPase secretory pathway Ca2+ transporting 2 [Source:HGNC Symbol;Acc:HGNC:29103]	0.342018	-1.54786	6.66891341982E-12	6.35444893825E-11	yes	down	2.2	2.48	1.96	7.4	5.75	4.61	2.21333	5.92
ENSG00000064300	NGFR	nerve growth factor receptor [Source:HGNC Symbol;Acc:HGNC:7809]	2.9292	1.55051	2.09635546689E-31	7.08151402445E-30	yes	up	212.51	213.08	328.33	97.07	85.68	74.21	251.307	85.6533
ENSG00000065320	NTN1	netrin 1 [Source:HGNC Symbol;Acc:HGNC:8029]	2.3428	1.22823	3.67012266174E-22	7.40295425385E-21	yes	up	9.88	9.8	13.55	4.84	4.88	4.39	11.0767	4.70333
ENSG00000065328	MCM10	minichromosome maintenance 10 replication initiation factor [Source:HGNC Symbol;Acc:HGNC:18043]	4.71618	2.23762	3.66237254031E-88	8.38234857951E-86	yes	up	20.74	18.03	21.16	3.65	4.09	4.22	19.9767	3.98667
ENSG00000065534	MYLK	myosin light chain kinase [Source:HGNC Symbol;Acc:HGNC:7590]	2.0083	1.00598	7.94154249652E-7	4.27577528077E-6	yes	up	4.62	3.79	4.35	3.55	2.47	1.86	4.25333	2.62667
ENSG00000065665	SEC61A2	SEC61 translocon subunit alpha 2 [Source:HGNC Symbol;Acc:HGNC:17702]	2.40539	1.26627	6.78698747713E-13	7.08715684879E-12	yes	up	7.93	7.77	9.23	3.27	4.43	3.6	8.31	3.76667
ENSG00000065717	TLE2	TLE family member 2, transcriptional corepressor [Source:HGNC Symbol;Acc:HGNC:11838]	0.264341	-1.91953	7.00973561315E-18	1.07396427461E-16	yes	down	1.88	2.54	4.03	9.89	8.7	6.54	2.81667	8.37667
ENSG00000065809	FAM107B	family with sequence similarity 107 member B [Source:HGNC Symbol;Acc:HGNC:23726]	0.425404	-1.2331	3.06072164223E-46	2.00151563951E-44	yes	down	23.11	23.73	30.04	66.99	60.72	55.33	25.6267	61.0133
ENSG00000066279	ASPM	assembly factor for spindle microtubules [Source:HGNC Symbol;Acc:HGNC:19048]	2.11899	1.08338	6.40068387801E-14	7.2472155166E-13	yes	up	11.54	9.7	10.03	4.35	4.05	5.66	10.4233	4.68667
ENSG00000066468	FGFR2	fibroblast growth factor receptor 2 [Source:HGNC Symbol;Acc:HGNC:3689]	2.22251	1.15219	4.46839819239E-9	3.18481637926E-8	yes	up	3.98	3.1	5.06	2.51	1.79	2.02	4.04667	2.10667
ENSG00000066557	LRRC40	leucine rich repeat containing 40 [Source:HGNC Symbol;Acc:HGNC:26004]	2.30954	1.20761	1.68106302191E-19	2.87395149248E-18	yes	up	10.52	9.76	10.65	4.39	4.54	4.5	10.31	4.47667
ENSG00000066629	EML1	EMAP like 1 [Source:HGNC Symbol;Acc:HGNC:3330]	3.88155	1.95663	8.50910970209E-5	0.000338643240983	yes	up	1.91	0.89	0.66	0.15	0.24	0.75	1.15333	0.38
ENSG00000067082	KLF6	KLF transcription factor 6 [Source:HGNC Symbol;Acc:HGNC:2235]	0.368301	-1.44104	1.98579991312E-55	1.73313198643E-53	yes	down	22.69	20.45	23.21	64.77	55.58	51.62	22.1167	57.3233
ENSG00000067191	CACNB1	calcium voltage-gated channel auxiliary subunit beta 1 [Source:HGNC Symbol;Acc:HGNC:1401]	0.479439	-1.06058	1.99616437211E-17	2.94759492208E-16	yes	down	7.86	8.07	10.32	22.36	16.98	15.96	8.75	18.4333
ENSG00000067715	SYT1	synaptotagmin 1 [Source:HGNC Symbol;Acc:HGNC:11509]	0.414136	-1.27182	5.47216408803E-14	6.24634302771E-13	yes	down	1.95	1.88	2.9	5.1	4.47	5.33	2.24333	4.96667
ENSG00000068024	HDAC4	histone deacetylase 4 [Source:HGNC Symbol;Acc:HGNC:14063]	0.374305	-1.41771	4.73569853255E-51	3.67549197526E-49	yes	down	15.46	11.16	15.77	36.37	32.01	28.77	14.13	32.3833
ENSG00000068489	PRR11	proline rich 11 [Source:HGNC Symbol;Acc:HGNC:25619]	2.52507	1.33632	2.53204037727E-33	9.70831891659E-32	yes	up	22.77	29.65	25.88	14.18	9.21	12.94	26.1	12.11
ENSG00000068615	REEP1	receptor accessory protein 1 [Source:HGNC Symbol;Acc:HGNC:25786]	3.57707	1.83878	7.30357199896E-21	1.35052860624E-19	yes	up	7.62	9.33	9.38	2.24	2.34	2.5	8.77667	2.36
ENSG00000069188	SDK2	sidekick cell adhesion molecule 2 [Source:HGNC Symbol;Acc:HGNC:19308]	0.135634	-2.88221	8.73129932026E-11	7.4380191323E-10	yes	down	0.08	0.06	0.1	0.52	0.4	0.44	0.08	0.453333
ENSG00000069482	GAL	galanin and GMAP prepropeptide [Source:HGNC Symbol;Acc:HGNC:4114]	2.90696	1.53951	1.44411845652E-48	1.03157888471E-46	yes	up	128.95	126.43	135.41	47.12	46.75	41.12	130.263	44.9967
ENSG00000069493	CLEC2D	C-type lectin domain family 2 member D [Source:HGNC Symbol;Acc:HGNC:14351]	0.411752	-1.28015	1.27095608998E-6	6.640471721E-6	yes	down	1.04	1.74	1.31	2.57	4.09	4.13	1.36333	3.59667
ENSG00000069812	HES2	hes family bHLH transcription factor 2 [Source:HGNC Symbol;Acc:HGNC:16005]	0.370301	-1.43323	1.7805952419E-19	3.03485951945E-18	yes	down	3.29	2.59	2.63	7.27	7.51	8.35	2.83667	7.71
ENSG00000070010	UFD1	ubiquitin recognition factor in ER associated degradation 1 [Source:HGNC Symbol;Acc:HGNC:12520]	2.18874	1.1301	2.33798724682E-26	6.09071474405E-25	yes	up	141.6	132.57	127.9	48.66	58.03	59.93	134.023	55.54
ENSG00000070540	WIPI1	WD repeat domain, phosphoinositide interacting 1 [Source:HGNC Symbol;Acc:HGNC:25471]	0.285913	-1.80635	1.22780993787E-47	8.49993114393E-46	yes	down	23.39	23.82	20.42	78.12	69.98	62.03	22.5433	70.0433
ENSG00000070669	ASNS	asparagine synthetase (glutamine-hydrolyzing) [Source:HGNC Symbol;Acc:HGNC:753]	0.301054	-1.73191	2.20342301253E-52	1.75258078621E-50	yes	down	114.4	116.36	105.8	485	435.55	329.03	112.187	416.527
ENSG00000070731	ST6GALNAC2	ST6 N-acetylgalactosaminide alpha-2,6-sialyltransferase 2 [Source:HGNC Symbol;Acc:HGNC:10867]	0.401621	-1.31609	0.0003380895916	0.00120427974267	yes	down	1.35	1.18	1.07	2.05	4.16	3.16	1.2	3.12333
ENSG00000070814	TCOF1	treacle ribosome biogenesis factor 1 [Source:HGNC Symbol;Acc:HGNC:11654]	2.34227	1.22791	6.17104220942E-25	1.47565540253E-23	yes	up	81.01	74.78	108.08	41.9	39.57	31.74	87.9567	37.7367
ENSG00000070950	RAD18	RAD18 E3 ubiquitin protein ligase [Source:HGNC Symbol;Acc:HGNC:18278]	2.14766	1.10277	2.30973777936E-24	5.31358137344E-23	yes	up	13.04	10.99	11.53	5.4	5.54	4.64	11.8533	5.19333
ENSG00000071242	RPS6KA2	ribosomal protein S6 kinase A2 [Source:HGNC Symbol;Acc:HGNC:10431]	0.322503	-1.63261	7.53859404129E-26	1.89776278727E-24	yes	down	2.73	2.27	2.99	8.2	7.73	5.49	2.66333	7.14
ENSG00000071539	TRIP13	thyroid hormone receptor interactor 13 [Source:HGNC Symbol;Acc:HGNC:12307]	3.27754	1.71261	1.18584282027E-64	1.37105435354E-62	yes	up	50.11	46.55	53.89	14.37	15.97	13.79	50.1833	14.71
ENSG00000071575	TRIB2	tribbles pseudokinase 2 [Source:HGNC Symbol;Acc:HGNC:30809]	0.334277	-1.58089	1.30687556818E-70	1.7873914021E-68	yes	down	22.99	22.85	23.97	62.62	63.63	67.92	23.27	64.7233
ENSG00000072182	ASIC4	acid sensing ion channel subunit family member 4 [Source:HGNC Symbol;Acc:HGNC:21263]	0.194761	-2.36023	0.0169554845537	0.0413606871713	yes	down	0.11	0	0.06	0.25	0.27	0.29	0.0566666666667	0.27
ENSG00000072201	LNX1	ligand of numb-protein X 1 [Source:HGNC Symbol;Acc:HGNC:6657]	0.292478	-1.7736	0.00570981763791	0.0157065501126	yes	down	0.27	0.11	0.17	0.46	0.32	0.4	0.183333	0.393333
ENSG00000072501	SMC1A	structural maintenance of chromosomes 1A [Source:HGNC Symbol;Acc:HGNC:11111]	2.331	1.22095	3.18833991087E-45	1.9755376851E-43	yes	up	95.6	81.37	97.2	36.29	37.68	45.66	91.39	39.8767
ENSG00000072952	IRAG1	inositol 1,4,5-triphosphate receptor associated 1 [Source:HGNC Symbol;Acc:HGNC:7237]	0.458763	-1.12418	1.50978884735E-38	7.25151260088E-37	yes	down	13.32	12.41	13.45	30.95	29.77	32.82	13.06	31.18
ENSG00000073111	MCM2	minichromosome maintenance complex component 2 [Source:HGNC Symbol;Acc:HGNC:6944]	2.41942	1.27466	1.72058933641E-40	8.89235456583E-39	yes	up	117.08	108.26	146.87	49.84	52.67	50.09	124.07	50.8667
ENSG00000073331	ALPK1	alpha kinase 1 [Source:HGNC Symbol;Acc:HGNC:20917]	0.386817	-1.37028	5.48938486452E-7	3.02151908003E-6	yes	down	1	1.43	0.84	1.53	1.61	2.96	1.09	2.03333
ENSG00000073849	ST6GAL1	ST6 beta-galactoside alpha-2,6-sialyltransferase 1 [Source:HGNC Symbol;Acc:HGNC:10860]	0.402856	-1.31166	3.34223741132E-31	1.11723375761E-29	yes	down	6.42	5.92	5.22	14.77	11.77	13.2	5.85333	13.2467
ENSG00000074181	NOTCH3	notch receptor 3 [Source:HGNC Symbol;Acc:HGNC:7883]	0.0832529173869	-3.58636	2.57466103392E-57	2.39625091248E-55	yes	down	0.23	0.55	0.64	2.86	2.39	3.61	0.473333	2.95333
ENSG00000074317	SNCB	synuclein beta [Source:HGNC Symbol;Acc:HGNC:11140]	8.53309	3.09307	0.000831316358587	0.00274252477175	yes	up	0.71	0.88	0.74	0.06	0.1	0.11	0.776667	0.09
ENSG00000074370	ATP2A3	ATPase sarcoplasmic/endoplasmic reticulum Ca2+ transporting 3 [Source:HGNC Symbol;Acc:HGNC:813]	2.1258	1.08801	4.95694444571E-11	4.31615931356E-10	yes	up	12.37	10.82	16.7	7.69	5.85	5.64	13.2967	6.39333
ENSG00000074410	CA12	carbonic anhydrase 12 [Source:HGNC Symbol;Acc:HGNC:1371]	4.62466	2.20935	0.000234929338923	0.000863422099303	yes	up	0.55	0.36	0.95	0.11	0.11	0.1	0.62	0.106667
ENSG00000074416	MGLL	monoglyceride lipase [Source:HGNC Symbol;Acc:HGNC:17038]	0.429871	-1.21802	3.38039303429E-13	3.62438889862E-12	yes	down	2.7	2.84	3.78	8.91	6.76	6.1	3.10667	7.25667
ENSG00000074590	NUAK1	NUAK family kinase 1 [Source:HGNC Symbol;Acc:HGNC:14311]	0.497707	-1.00663	4.90139204657E-32	1.71243338948E-30	yes	down	12.12	11.16	14.35	25.1	25.05	25.72	12.5433	25.29
ENSG00000075131	TIPIN	TIMELESS interacting protein [Source:HGNC Symbol;Acc:HGNC:30750]	2.01251	1.00899	3.37541226371E-10	2.69720331582E-9	yes	up	14.39	12.15	13.11	10.17	9.56	6.63	13.2167	8.78667
ENSG00000075218	GTSE1	G2 and S-phase expressed 1 [Source:HGNC Symbol;Acc:HGNC:13698]	4.60965	2.20466	1.32861082684E-64	1.52824312031E-62	yes	up	36.26	34.31	45.39	7.56	8.01	8.63	38.6533	8.06667
ENSG00000075290	WNT8B	Wnt family member 8B [Source:HGNC Symbol;Acc:HGNC:12789]	0.375715	-1.41229	0.00395305584301	0.0113009230893	yes	down	0.54	0.37	0.22	1.07	1	0.99	0.376667	1.02
ENSG00000075340	ADD2	adducin 2 [Source:HGNC Symbol;Acc:HGNC:244]	0.024958	-5.32435	0.000649692723302	0.0021930184776	yes	down	0	0	0	0.07	0.17	0.1	0	0.113333
ENSG00000075407	ZNF37A	zinc finger protein 37A [Source:HGNC Symbol;Acc:HGNC:13102]	0.475063	-1.07381	2.42642618262E-23	5.29939038717E-22	yes	down	3.03	3.13	3.09	5.95	5.7	5.89	3.08333	5.84667
ENSG00000075461	CACNG4	calcium voltage-gated channel auxiliary subunit gamma 4 [Source:HGNC Symbol;Acc:HGNC:1408]	0.293348	-1.76931	4.1457640786E-7	2.31778385551E-6	yes	down	0.29	0.35	0.42	1.29	1.15	1.15	0.353333	1.19667
ENSG00000075651	PLD1	phospholipase D1 [Source:HGNC Symbol;Acc:HGNC:9067]	0.33494	-1.57803	3.09332462551E-31	1.03711915322E-29	yes	down	5.02	5.16	4.86	10.05	11.59	13.33	5.01333	11.6567
ENSG00000075673	ATP12A	ATPase H+/K+ transporting non-gastric alpha2 subunit [Source:HGNC Symbol;Acc:HGNC:13816]	0.111587	-3.16376	2.40109703816E-76	3.6888086689E-74	yes	down	0.83	1.15	1.09	8.48	9.62	9.65	1.02333	9.25
ENSG00000075702	WDR62	WD repeat domain 62 [Source:HGNC Symbol;Acc:HGNC:24502]	4.25415	2.08887	1.43782166726E-62	1.54307846874E-60	yes	up	37.57	34.53	44.31	9.67	7.93	7.48	38.8033	8.36
ENSG00000075826	SEC31B	SEC31 homolog B, COPII coat complex component [Source:HGNC Symbol;Acc:HGNC:23197]	0.345959	-1.53133	8.59333998734E-8	5.24343351241E-7	yes	down	1.17	0.65	1.24	2.29	1.72	2.63	1.02	2.21333
ENSG00000076242	MLH1	mutL homolog 1 [Source:HGNC Symbol;Acc:HGNC:7127]	2.46904	1.30395	1.44420448186E-45	9.15070805881E-44	yes	up	51	46.35	51.54	19.46	21.37	18.48	49.63	19.77
ENSG00000076344	RGS11	regulator of G protein signaling 11 [Source:HGNC Symbol;Acc:HGNC:9993]	0.40171	-1.31577	1.35840240984E-11	1.25593429731E-10	yes	down	2.72	2.05	2.28	5.96	5.32	4.44	2.35	5.24
ENSG00000076356	PLXNA2	plexin A2 [Source:HGNC Symbol;Acc:HGNC:9100]	0.108264	-3.20738	2.66461504866E-7	1.522346295E-6	yes	down	0.02	0.02	0.14	0.28	0.21	0.44	0.06	0.31
ENSG00000076382	SPAG5	sperm associated antigen 5 [Source:HGNC Symbol;Acc:HGNC:13452]	3.57245	1.83691	2.79580571188E-78	4.51150518831E-76	yes	up	96.02	95.44	95.47	27.14	27.99	29.67	95.6433	28.2667
ENSG00000076641	PAG1	phosphoprotein membrane anchor with glycosphingolipid microdomains 1 [Source:HGNC Symbol;Acc:HGNC:30043]	2.08284	1.05855	1.1982060214E-6	6.27791662229E-6	yes	up	1.59	1.24	1.75	0.53	0.65	1.09	1.52667	0.756667
ENSG00000076770	MBNL3	muscleblind like splicing regulator 3 [Source:HGNC Symbol;Acc:HGNC:20564]	2.03273	1.02342	3.22333248157E-5	0.000137791781135	yes	up	0.77	0.8	1.3	0.93	0.51	0.81	0.956667	0.75
ENSG00000077152	UBE2T	ubiquitin conjugating enzyme E2 T [Source:HGNC Symbol;Acc:HGNC:25009]	2.60288	1.38011	4.20544747278E-26	1.07557795683E-24	yes	up	135.65	140.11	124.49	47.86	54.98	59.08	133.417	53.9733
ENSG00000077514	POLD3	DNA polymerase delta 3, accessory subunit [Source:HGNC Symbol;Acc:HGNC:20932]	2.40017	1.26314	3.54546883418E-33	1.34106013408E-31	yes	up	26.47	23.3	25.32	8.62	9.73	10.12	25.03	9.49
ENSG00000077942	FBLN1	fibulin 1 [Source:HGNC Symbol;Acc:HGNC:3600]	3.29173	1.71885	6.90788704511E-29	2.04952257172E-27	yes	up	16.97	17.11	20.85	5.42	5.72	6.2	18.31	5.78
ENSG00000078081	LAMP3	lysosomal associated membrane protein 3 [Source:HGNC Symbol;Acc:HGNC:14582]	0.343387	-1.54209	1.16280938902E-11	1.08268221651E-10	yes	down	5.07	3.95	5.3	20.17	13.03	7.29	4.77333	13.4967
ENSG00000078579	FGF20	fibroblast growth factor 20 [Source:HGNC Symbol;Acc:HGNC:3677]	0.486545	-1.03935	1.48137170635E-7	8.74169096904E-7	yes	down	3.13	5.35	5.08	10.45	9.84	8.63	4.52	9.64
ENSG00000078668	VDAC3	voltage dependent anion channel 3 [Source:HGNC Symbol;Acc:HGNC:12674]	2.18186	1.12556	6.47813262884E-31	2.13997812761E-29	yes	up	150.92	149.57	145.95	67.48	75.5	76.6	148.813	73.1933
ENSG00000078814	MYH7B	myosin heavy chain 7B [Source:HGNC Symbol;Acc:HGNC:15906]	0.267429	-1.90277	1.66959074038E-89	4.11526596778E-87	yes	down	25.28	21.47	24.02	80.8	81.29	85.39	23.59	82.4933
ENSG00000078900	TP73	tumor protein p73 [Source:HGNC Symbol;Acc:HGNC:12003]	2.99286	1.58153	3.61905959512E-37	1.65326897594E-35	yes	up	11.19	9.67	13	3.1	3.45	3.28	11.2867	3.27667
ENSG00000079215	SLC1A3	solute carrier family 1 member 3 [Source:HGNC Symbol;Acc:HGNC:10941]	2.17503	1.12104	3.77175194075E-5	0.00015899341483	yes	up	4.27	3.94	3.4	1.74	1.49	1.88	3.87	1.70333
ENSG00000079308	TNS1	tensin 1 [Source:HGNC Symbol;Acc:HGNC:11973]	8.47075	3.08249	3.94165738934E-26	1.01157179912E-24	yes	up	2.31	1.52	2.42	0.17	0.33	0.34	2.08333	0.28
ENSG00000079387	SENP1	SUMO specific peptidase 1 [Source:HGNC Symbol;Acc:HGNC:17927]	2.12054	1.08443	1.41357325722E-29	4.34930701775E-28	yes	up	16.77	15.98	15.45	6.34	6.96	7.5	16.0667	6.93333
ENSG00000079616	KIF22	kinesin family member 22 [Source:HGNC Symbol;Acc:HGNC:6391]	2.63508	1.39785	3.38587325087E-59	3.31638152913E-57	yes	up	64.27	60.07	72.25	26.84	26.69	25.26	65.53	26.2633
ENSG00000080031	PTPRH	protein tyrosine phosphatase receptor type H [Source:HGNC Symbol;Acc:HGNC:9672]	0.325839	-1.61777	8.16729630929E-22	1.60695137033E-20	yes	down	8.13	7.29	8	29.3	25.77	21	7.80667	25.3567
ENSG00000080823	MOK	MOK protein kinase [Source:HGNC Symbol;Acc:HGNC:9833]	2.80851	1.48981	3.53204716769E-11	3.12150583024E-10	yes	up	9.39	9.37	8.77	4.07	4.18	4.47	9.17667	4.24
ENSG00000080824	HSP90AA1	heat shock protein 90 alpha family class A member 1 [Source:HGNC Symbol;Acc:HGNC:5253]	2.03456	1.02472	5.47177048005E-41	2.90833677411E-39	yes	up	1717.71	1573.58	1723.95	792.44	789.37	889.97	1671.75	823.927
ENSG00000080854	IGSF9B	immunoglobulin superfamily member 9B [Source:HGNC Symbol;Acc:HGNC:32326]	0.425608	-1.2324	6.22892986103E-34	2.45976930956E-32	yes	down	17.79	13.12	20.09	40.67	31.38	35.26	17	35.77
ENSG00000080986	NDC80	NDC80 kinetochore complex component [Source:HGNC Symbol;Acc:HGNC:16909]	2.16608	1.11509	4.15913015085E-25	1.00203318242E-23	yes	up	50.69	45.42	42.88	20.26	19.6	22.63	46.33	20.83
ENSG00000081181	ARG2	arginase 2 [Source:HGNC Symbol;Acc:HGNC:664]	0.391356	-1.35345	1.50243719824E-53	1.24353012385E-51	yes	down	49	45.45	47.77	127.38	130.46	109.34	47.4067	122.393
ENSG00000081248	CACNA1S	calcium voltage-gated channel subunit alpha1 S [Source:HGNC Symbol;Acc:HGNC:1397]	0.25244	-1.98599	5.93194297885E-14	6.74713392574E-13	yes	down	0.73	0.61	0.56	2.84	2	2.12	0.633333	2.32
ENSG00000081479	LRP2	LDL receptor related protein 2 [Source:HGNC Symbol;Acc:HGNC:6694]	0.369785	-1.43524	3.78392183873E-29	1.13315576559E-27	yes	down	4.56	3.2	3.48	11.76	15.37	16.24	3.74667	14.4567
ENSG00000081923	ATP8B1	ATPase phospholipid transporting 8B1 [Source:HGNC Symbol;Acc:HGNC:3706]	2.18168	1.12544	0.00269637801966	0.00801481036059	yes	up	0.47	0.65	0.62	0.3	0.43	0.28	0.58	0.336667
ENSG00000081985	IL12RB2	interleukin 12 receptor subunit beta 2 [Source:HGNC Symbol;Acc:HGNC:5972]	3.67037	1.87593	3.79663496045E-5	0.000159982194558	yes	up	1.02	0.68	1.12	0.4	0.08	0.18	0.94	0.22
ENSG00000082196	C1QTNF3	C1q and TNF related 3 [Source:HGNC Symbol;Acc:HGNC:14326]	0.0432120857594	-4.53242	0.00243125792931	0.00731006908236	yes	down	0.05	0.14	0	0.31	0.75	0.36	0.0633333333333	0.473333
ENSG00000082438	COBLL1	cordon-bleu WH2 repeat protein like 1 [Source:HGNC Symbol;Acc:HGNC:23571]	5.46189	2.4494	1.20010336049E-25	2.98760470318E-24	yes	up	3.87	3.15	3.93	0.7	0.61	1.02	3.65	0.776667
ENSG00000083457	ITGAE	integrin subunit alpha E [Source:HGNC Symbol;Acc:HGNC:6147]	3.25639	1.70327	1.39455273297E-35	5.95806053344E-34	yes	up	135.6	137.42	115.42	37.26	38.96	40.13	129.48	38.7833
ENSG00000083720	OXCT1	3-oxoacid CoA-transferase 1 [Source:HGNC Symbol;Acc:HGNC:8527]	4.10332	2.03679	2.2317494936E-73	3.25052864555E-71	yes	up	24.99	22.32	22.51	5.42	5.16	7.04	23.2733	5.87333
ENSG00000084112	SSH1	slingshot protein phosphatase 1 [Source:HGNC Symbol;Acc:HGNC:30579]	0.455079	-1.13581	7.67069428183E-46	4.91581922119E-44	yes	down	10.23	8.23	13.18	24.2	22.49	21.31	10.5467	22.6667
ENSG00000085741	WNT11	Wnt family member 11 [Source:HGNC Symbol;Acc:HGNC:12776]	0.29751	-1.74899	8.19978396313E-24	1.83371041169E-22	yes	down	5.38	9.36	9.77	29.13	35.18	27.8	8.17	30.7033
ENSG00000085840	ORC1	origin recognition complex subunit 1 [Source:HGNC Symbol;Acc:HGNC:8487]	4.19872	2.06995	1.97738903109E-46	1.30066967646E-44	yes	up	17.12	15.41	17.49	3.18	4.14	4.59	16.6733	3.97
ENSG00000085999	RAD54L	RAD54 like [Source:HGNC Symbol;Acc:HGNC:9826]	4.51013	2.17317	1.86094348103E-77	2.93950438589E-75	yes	up	34.55	28.33	30.54	6.84	6.75	8.09	31.14	7.22667
ENSG00000086061	DNAJA1	DnaJ heat shock protein family (Hsp40) member A1 [Source:HGNC Symbol;Acc:HGNC:5229]	2.39278	1.25869	6.13781569901E-47	4.09735732526E-45	yes	up	194.61	185.92	189.69	76.27	74.72	88.19	190.073	79.7267
ENSG00000086475	SEPHS1	selenophosphate synthetase 1 [Source:HGNC Symbol;Acc:HGNC:19685]	2.16366	1.11347	1.85716951706E-33	7.19452716195E-32	yes	up	72.43	64.28	69.38	31.03	31.52	38.12	68.6967	33.5567
ENSG00000086544	ITPKC	inositol-trisphosphate 3-kinase C [Source:HGNC Symbol;Acc:HGNC:14897]	0.360949	-1.47013	2.98168097146E-18	4.69986677371E-17	yes	down	8.24	8.2	10.2	30.89	27.36	16.98	8.88	25.0767
ENSG00000086967	MYBPC2	myosin binding protein C2 [Source:HGNC Symbol;Acc:HGNC:7550]	0.416261	-1.26444	0.000347780955085	0.00123498536891	yes	down	0.75	0.43	0.92	1.6	1.88	1.24	0.7	1.57333
ENSG00000087074	PPP1R15A	protein phosphatase 1 regulatory subunit 15A [Source:HGNC Symbol;Acc:HGNC:14375]	0.364263	-1.45695	4.0550904135E-9	2.89852383603E-8	yes	down	55.85	54.67	66.93	206.06	178.41	108.7	59.15	164.39
ENSG00000087250	MT3	metallothionein 3 [Source:HGNC Symbol;Acc:HGNC:7408]	0.23469	-2.09117	1.99320149036E-12	1.98876821302E-11	yes	down	12.68	22.15	11	59.19	64.98	74.5	15.2767	66.2233
ENSG00000087253	LPCAT2	lysophosphatidylcholine acyltransferase 2 [Source:HGNC Symbol;Acc:HGNC:26032]	0.472029	-1.08305	6.76918178927E-25	1.61696216755E-23	yes	down	23.83	20.64	20.99	42.4	48.27	50.81	21.82	47.16
ENSG00000087258	GNAO1	G protein subunit alpha o1 [Source:HGNC Symbol;Acc:HGNC:4389]	0.409371	-1.28852	7.43892994367E-18	1.13661579453E-16	yes	down	3.46	2.5	3.45	6.74	5.19	5.06	3.13667	5.66333
ENSG00000087494	PTHLH	parathyroid hormone like hormone [Source:HGNC Symbol;Acc:HGNC:9607]	2.51653	1.33144	0.00405663517282	0.0115624333615	yes	up	2.3	1.1	2.71	0.48	1.25	1.28	2.03667	1.00333
ENSG00000088002	SULT2B1	sulfotransferase family 2B member 1 [Source:HGNC Symbol;Acc:HGNC:11459]	0.392504	-1.34922	4.04207681298E-7	2.2626349617E-6	yes	down	2.23	3.92	4.17	7.88	9.3	8.41	3.44	8.53
ENSG00000088035	ALG6	ALG6 alpha-1,3-glucosyltransferase [Source:HGNC Symbol;Acc:HGNC:23157]	2.17938	1.12392	6.85931014459E-11	5.90158521455E-10	yes	up	6.79	6.74	7.29	3.08	3.19	3.12	6.94	3.13
ENSG00000088305	DNMT3B	DNA methyltransferase 3 beta [Source:HGNC Symbol;Acc:HGNC:2979]	2.38039	1.2512	9.88706284453E-17	1.38951641355E-15	yes	up	8.88	9.01	10.02	4.5	3.33	3.53	9.30333	3.78667
ENSG00000088325	TPX2	TPX2 microtubule nucleation factor [Source:HGNC Symbol;Acc:HGNC:1249]	2.61072	1.38445	3.10519652378E-76	4.738065172E-74	yes	up	134.01	126.89	140.66	50.23	49.28	54.8	133.853	51.4367
ENSG00000088340	FER1L4	fer-1 like family member 4 (pseudogene) [Source:HGNC Symbol;Acc:HGNC:15801]	0.183614	-2.44526	4.06030979911E-16	5.46327227319E-15	yes	down	0.31	0.35	0.31	2.58	1.48	1.35	0.323333	1.80333
ENSG00000088386	SLC15A1	solute carrier family 15 member 1 [Source:HGNC Symbol;Acc:HGNC:10920]	0.428861	-1.22142	5.94219378865E-7	3.2587629995E-6	yes	down	1.55	1.25	1.1	2.99	3.48	2.62	1.3	3.03
ENSG00000088538	DOCK3	dedicator of cytokinesis 3 [Source:HGNC Symbol;Acc:HGNC:2989]	0.471649	-1.08421	5.88065574985E-20	1.02409245706E-18	yes	down	1.82	1.75	1.92	4.03	3.86	3.78	1.83	3.89
ENSG00000088726	TMEM40	transmembrane protein 40 [Source:HGNC Symbol;Acc:HGNC:25620]	2.37993	1.25092	0.000327256851597	0.00117015322514	yes	up	2.63	3.84	2.78	0.91	1.41	1.52	3.08333	1.28
ENSG00000088899	LZTS3	leucine zipper tumor suppressor family member 3 [Source:HGNC Symbol;Acc:HGNC:30139]	0.487559	-1.03635	2.63030528145E-15	3.34264858147E-14	yes	down	4.63	4.39	5.66	10.86	10.37	8.53	4.89333	9.92
ENSG00000088970	KIZ	kizuna centrosomal protein [Source:HGNC Symbol;Acc:HGNC:15865]	0.443185	-1.17402	1.068508965E-46	7.11176738427E-45	yes	down	83.47	81.77	92.31	196.03	216.38	220.54	85.85	210.983
ENSG00000088992	TESC	tescalcin [Source:HGNC Symbol;Acc:HGNC:26065]	0.367967	-1.44235	7.98295267103E-40	4.00576349913E-38	yes	down	28.98	32.34	33.19	84.33	85.66	92.89	31.5033	87.6267
ENSG00000089041	P2RX7	purinergic receptor P2X 7 [Source:HGNC Symbol;Acc:HGNC:8537]	0.469488	-1.09084	0.000107200334856	0.000418903050667	yes	down	1.29	0.59	0.64	1.94	1.32	0.97	0.84	1.41
ENSG00000089280	FUS	FUS RNA binding protein [Source:HGNC Symbol;Acc:HGNC:4010]	2.02248	1.01613	3.63778858392E-34	1.45706424888E-32	yes	up	515.51	504.69	487.66	267.55	225.43	257.38	502.62	250.12
ENSG00000089685	BIRC5	baculoviral IAP repeat containing 5 [Source:HGNC Symbol;Acc:HGNC:593]	2.36791	1.24361	9.5342890976E-34	3.73870811991E-32	yes	up	71	64.13	67.03	29.67	27.09	35.17	67.3867	30.6433
ENSG00000089847	ANKRD24	ankyrin repeat domain 24 [Source:HGNC Symbol;Acc:HGNC:29424]	0.402441	-1.31315	0.0012689570288	0.00403726328455	yes	down	0.43	0.64	0.62	1.38	1.37	0.68	0.563333	1.14333
ENSG00000090006	LTBP4	latent transforming growth factor beta binding protein 4 [Source:HGNC Symbol;Acc:HGNC:6717]	0.447844	-1.15893	4.79766858937E-24	1.08370298549E-22	yes	down	112.21	99.11	132.72	234.16	217.23	198.29	114.68	216.56
ENSG00000090273	NUDC	nuclear distribution C, dynein complex regulator [Source:HGNC Symbol;Acc:HGNC:8045]	2.05012	1.03571	3.56658509639E-35	1.48420229522E-33	yes	up	141.97	154.47	162.67	73.05	75.34	77.16	153.037	75.1833
ENSG00000090861	AARS1	alanyl-tRNA synthetase 1 [Source:HGNC Symbol;Acc:HGNC:20]	0.429161	-1.22041	4.05791758423E-42	2.26415650284E-40	yes	down	70.21	69.84	79.33	179.18	182.21	147.79	73.1267	169.727
ENSG00000090889	KIF4A	kinesin family member 4A [Source:HGNC Symbol;Acc:HGNC:13339]	3.08295	1.62431	5.02830436448E-67	6.09647929164E-65	yes	up	45.84	40.21	43.3	13.05	12.78	14.67	43.1167	13.5
ENSG00000091536	MYO15A	myosin XVA [Source:HGNC Symbol;Acc:HGNC:7594]	0.408449	-1.29177	0.000136117876982	0.000521366799985	yes	down	1.96	1.12	1.54	2.61	3.48	2.82	1.54	2.97
ENSG00000091592	NLRP1	NLR family pyrin domain containing 1 [Source:HGNC Symbol;Acc:HGNC:14374]	0.305327	-1.71157	1.2386309414E-22	2.58441786192E-21	yes	down	1.68	1.47	2.1	5.05	6.86	4.81	1.75	5.57333
ENSG00000092094	OSGEP	O-sialoglycoprotein endopeptidase [Source:HGNC Symbol;Acc:HGNC:18028]	2.13317	1.093	1.00408268239E-15	1.30484209537E-14	yes	up	21.65	19.38	23.16	11.94	11.56	14.14	21.3967	12.5467
ENSG00000092470	WDR76	WD repeat domain 76 [Source:HGNC Symbol;Acc:HGNC:25773]	2.65844	1.41058	1.30155715238E-17	1.95016211944E-16	yes	up	9.02	7.16	8.49	2.58	2.55	3.29	8.22333	2.80667
ENSG00000092529	CAPN3	calpain 3 [Source:HGNC Symbol;Acc:HGNC:1480]	0.186941	-2.41935	6.67506382108E-6	3.15735304738E-5	yes	down	0.24	0.21	0.48	0.95	0.7	1.4	0.31	1.01667
ENSG00000092841	MYL6	myosin light chain 6 [Source:HGNC Symbol;Acc:HGNC:7587]	2.08975	1.06333	1.06464403521E-24	2.4874964281E-23	yes	up	1731.55	1851.26	1649.33	732.48	811.17	874.16	1744.05	805.937
ENSG00000092853	CLSPN	claspin [Source:HGNC Symbol;Acc:HGNC:19715]	5.56869	2.47734	1.71759337593E-91	4.87666068634E-89	yes	up	24.44	19.83	23.92	4.32	3.53	5.3	22.73	4.38333
ENSG00000093009	CDC45	cell division cycle 45 [Source:HGNC Symbol;Acc:HGNC:1739]	3.71344	1.89276	1.3051916112E-60	1.32468089771E-58	yes	up	51.96	48.91	50.25	12.95	15.86	12.56	50.3733	13.79
ENSG00000093217	XYLB	xylulokinase [Source:HGNC Symbol;Acc:HGNC:12839]	2.36693	1.24302	1.68705641044E-9	1.2571652919E-8	yes	up	3.61	3.96	3.54	1.44	1.38	1.59	3.70333	1.47
ENSG00000094755	GABRP	gamma-aminobutyric acid type A receptor subunit pi [Source:HGNC Symbol;Acc:HGNC:4089]	0.432349	-1.20973	0.00116791531824	0.00374608045017	yes	down	3.61	2.12	4.03	6.89	7.13	8.4	3.25333	7.47333
ENSG00000094804	CDC6	cell division cycle 6 [Source:HGNC Symbol;Acc:HGNC:1744]	2.78521	1.47779	6.15626725899E-87	1.35377524136E-84	yes	up	110.48	103.3	118.87	41.51	41.34	35.81	110.883	39.5533
ENSG00000094916	CBX5	chromobox 5 [Source:HGNC Symbol;Acc:HGNC:1555]	2.22721	1.15524	1.12007486913E-27	3.12867737417E-26	yes	up	38.31	34.46	37.51	16.49	15.42	20.42	36.76	17.4433
ENSG00000095002	MSH2	mutS homolog 2 [Source:HGNC Symbol;Acc:HGNC:7325]	2.12436	1.08703	1.43288349052E-36	6.42791533845E-35	yes	up	72.93	66.06	72.55	31.56	32.26	35.92	70.5133	33.2467
ENSG00000095397	WHRN	whirlin [Source:HGNC Symbol;Acc:HGNC:16361]	0.43105	-1.21407	3.34404478446E-8	2.1498115367E-7	yes	down	2.55	2.34	2.41	4.15	4.57	4.46	2.43333	4.39333
ENSG00000095539	SEMA4G	semaphorin 4G [Source:HGNC Symbol;Acc:HGNC:10735]	0.464237	-1.10707	4.73074083713E-11	4.12881389015E-10	yes	down	2.92	2.47	2.09	5.65	4.81	4.76	2.49333	5.07333
ENSG00000095596	CYP26A1	cytochrome P450 family 26 subfamily A member 1 [Source:HGNC Symbol;Acc:HGNC:2603]	2.78913	1.47981	0.000397909958227	0.00139607701596	yes	up	1.94	1.2	1.36	0.48	0.97	0.96	1.5	0.803333
ENSG00000095739	BAMBI	BMP and activin membrane bound inhibitor [Source:HGNC Symbol;Acc:HGNC:30251]	0.44124	-1.18036	2.08962511053E-34	8.49099478789E-33	yes	down	56.97	57.93	72.41	139.92	152.02	131.9	62.4367	141.28
ENSG00000095752	IL11	interleukin 11 [Source:HGNC Symbol;Acc:HGNC:5966]	0.258946	-1.94927	6.36924978576E-18	9.78508717086E-17	yes	down	3.19	3.06	4.23	15.78	11.73	8.18	3.49333	11.8967
ENSG00000095917	TPSD1	tryptase delta 1 [Source:HGNC Symbol;Acc:HGNC:14118]	0.111731	-3.1619	0.00106548312947	0.00345108831681	yes	down	0.18	0.09	0	0.83	1.5	0.62	0.09	0.983333
ENSG00000095970	TREM2	triggering receptor expressed on myeloid cells 2 [Source:HGNC Symbol;Acc:HGNC:17761]	0.305426	-1.71111	7.12394282935E-5	0.000287030784376	yes	down	1.64	1.33	0.84	4.24	4.77	3.61	1.27	4.20667
ENSG00000096088	PGC	progastricsin [Source:HGNC Symbol;Acc:HGNC:8890]	0.0967309795936	-3.36988	1.78415090192E-9	1.32643370003E-8	yes	down	0.48	0.05	0.48	4.04	3.19	3.21	0.336667	3.48
ENSG00000096092	TMEM14A	transmembrane protein 14A [Source:HGNC Symbol;Acc:HGNC:21076]	2.2447	1.16652	4.50278683514E-15	5.5892367854E-14	yes	up	37.65	42.01	38.61	18.43	15.48	19.17	39.4233	17.6933
ENSG00000097046	CDC7	cell division cycle 7 [Source:HGNC Symbol;Acc:HGNC:1745]	2.25749	1.17472	2.17848850647E-17	3.19996707269E-16	yes	up	10.9	10.56	10.06	5.22	4.24	4.82	10.5067	4.76
ENSG00000099139	PCSK5	proprotein convertase subtilisin/kexin type 5 [Source:HGNC Symbol;Acc:HGNC:8747]	0.494109	-1.0171	9.01791753438E-21	1.65660843813E-19	yes	down	6.16	6.8	9.39	15.49	12.16	11.76	7.45	13.1367
ENSG00000099194	SCD	stearoyl-CoA desaturase [Source:HGNC Symbol;Acc:HGNC:10571]	0.317561	-1.6549	1.36900792088E-138	9.90543473074E-136	yes	down	165.03	152.4	174.84	503.95	532.32	517.4	164.09	517.89
ENSG00000099219	ERMP1	endoplasmic reticulum metallopeptidase 1 [Source:HGNC Symbol;Acc:HGNC:23703]	0.42611	-1.2307	1.58319564953E-25	3.89375859857E-24	yes	down	12.73	12.75	13.02	25.7	26.51	33.66	12.8333	28.6233
ENSG00000099256	PRTFDC1	phosphoribosyl transferase domain containing 1 [Source:HGNC Symbol;Acc:HGNC:23333]	3.28293	1.71498	2.16661099817E-11	1.95640437557E-10	yes	up	10.28	10.04	8.75	2.85	2.84	3.44	9.69	3.04333
ENSG00000099385	BCL7C	BAF chromatin remodeling complex subunit BCL7C [Source:HGNC Symbol;Acc:HGNC:1006]	2.12576	1.08798	5.40935096124E-16	7.21353995605E-15	yes	up	52.92	60.04	58.81	24.98	27.63	20.78	57.2567	24.4633
ENSG00000099822	HCN2	hyperpolarization activated cyclic nucleotide gated potassium and sodium channel 2 [Source:HGNC Symbol;Acc:HGNC:4846]	0.291002	-1.7809	1.00883006506E-32	3.69739515674E-31	yes	down	6.24	7.03	9.99	28.29	29.03	22.46	7.75333	26.5933
ENSG00000099840	IZUMO4	IZUMO family member 4 [Source:HGNC Symbol;Acc:HGNC:26950]	0.245419	-2.02668	4.63198835578E-12	4.48598872281E-11	yes	down	2.08	2.28	1.22	9.05	8.25	9.18	1.86	8.82667
ENSG00000099860	GADD45B	growth arrest and DNA damage inducible beta [Source:HGNC Symbol;Acc:HGNC:4096]	0.415368	-1.26754	4.56626584658E-22	9.1529350258E-21	yes	down	21.02	24.29	24.29	62.69	62.02	47.86	23.2	57.5233
ENSG00000099869	IGF2-AS	IGF2 antisense RNA [Source:HGNC Symbol;Acc:HGNC:14062]	0.198246	-2.33463	0.000655494337182	0.00221060562066	yes	down	0.03	0.22	0.27	0.98	1.38	0.61	0.173333	0.99
ENSG00000099901	RANBP1	RAN binding protein 1 [Source:HGNC Symbol;Acc:HGNC:9847]	2.75327	1.46115	3.55936004253E-70	4.78062549425E-68	yes	up	550	562.44	545.4	208.89	186.01	198.45	552.613	197.783
ENSG00000099953	MMP11	matrix metallopeptidase 11 [Source:HGNC Symbol;Acc:HGNC:7157]	0.286431	-1.80374	3.52441537028E-19	5.89065847656E-18	yes	down	2.36	2.64	2.71	7.69	9.92	7.72	2.57	8.44333
ENSG00000099974	DDTL	D-dopachrome tautomerase like [Source:HGNC Symbol;Acc:HGNC:33446]	5.04405	2.33458	0.000719126524126	0.00240351779707	yes	up	2.3	2.11	0.6	0.73	0.08	0.21	1.67	0.34
ENSG00000099994	SUSD2	sushi domain containing 2 [Source:HGNC Symbol;Acc:HGNC:30667]	10.3423	3.37049	3.01316344832E-17	4.371620708E-16	yes	up	2.02	1.67	2.13	0.17	0.29	0.05	1.94	0.17
ENSG00000100031	GGT1	gamma-glutamyltransferase 1 [Source:HGNC Symbol;Acc:HGNC:4250]	0.47613	-1.07057	0.00283072321912	0.00837750650545	yes	down	1.09	2.21	3.24	3.93	3.21	4	2.18	3.71333
ENSG00000100060	MFNG	MFNG O-fucosylpeptide 3-beta-N-acetylglucosaminyltransferase [Source:HGNC Symbol;Acc:HGNC:7038]	0.328168	-1.60749	8.37100837972E-7	4.48332659878E-6	yes	down	0.69	1.3	1.08	4.36	4.17	2.32	1.02333	3.61667
ENSG00000100100	PIK3IP1	phosphoinositide-3-kinase interacting protein 1 [Source:HGNC Symbol;Acc:HGNC:24942]	0.375131	-1.41453	4.37607528046E-10	3.45252791209E-9	yes	down	1.79	1.51	1.36	4.73	3.87	4.43	1.55333	4.34333
ENSG00000100116	GCAT	glycine C-acetyltransferase [Source:HGNC Symbol;Acc:HGNC:4188]	2.53181	1.34017	2.32723354294E-14	2.72726480502E-13	yes	up	12.6	12.4	13.82	5.04	6.29	4.89	12.94	5.40667
ENSG00000100142	POLR2F	RNA polymerase II, I and III subunit F [Source:HGNC Symbol;Acc:HGNC:9193]	2.14039	1.09788	7.53822093201E-18	1.15100269234E-16	yes	up	208.08	216.13	199.13	107.54	86.95	113.11	207.78	102.533
ENSG00000100162	CENPM	centromere protein M [Source:HGNC Symbol;Acc:HGNC:18352]	6.05338	2.59774	3.53683546717E-94	1.05774959372E-91	yes	up	83.97	89.13	90.9	14.76	13.97	16.08	88	14.9367
ENSG00000100167	SEPTIN3	septin 3 [Source:HGNC Symbol;Acc:HGNC:10750]	2.36329	1.24079	9.30122580625E-19	1.51618092176E-17	yes	up	11.29	10.66	12.99	4.57	4.64	5.81	11.6467	5.00667
ENSG00000100170	SLC5A1	solute carrier family 5 member 1 [Source:HGNC Symbol;Acc:HGNC:11036]	0.160346	-2.64074	1.79103979679E-52	1.43475080864E-50	yes	down	1.36	0.84	2.36	5.59	6.36	5.74	1.52	5.89667
ENSG00000100206	DMC1	DNA meiotic recombinase 1 [Source:HGNC Symbol;Acc:HGNC:2927]	16.8677	4.07619	7.02742253632E-6	3.30867102203E-5	yes	up	4.71	2.67	3.93	0.21	0.2	1.61	3.77	0.673333
ENSG00000100219	XBP1	X-box binding protein 1 [Source:HGNC Symbol;Acc:HGNC:12801]	0.40693	-1.29715	4.00616227676E-30	1.26560873053E-28	yes	down	43.64	37.46	44.54	120.33	106.27	86.43	41.88	104.343
ENSG00000100258	LMF2	lipase maturation factor 2 [Source:HGNC Symbol;Acc:HGNC:25096]	2.08813	1.06221	5.3020554692E-17	7.57484739963E-16	yes	up	31.72	31.52	40.45	17.75	17.26	13.82	34.5633	16.2767
ENSG00000100271	TTLL1	TTL family tubulin polyglutamylase complex subunit L1 [Source:HGNC Symbol;Acc:HGNC:1312]	0.408394	-1.29197	4.4740821692E-5	0.000186739231588	yes	down	1.1	2	1.19	3.91	3.44	3.19	1.43	3.51333
ENSG00000100276	RASL10A	RAS like family 10 member A [Source:HGNC Symbol;Acc:HGNC:16954]	0.400274	-1.32094	0.00237136421636	0.00714981434416	yes	down	0.49	1.56	1.33	2.67	2.79	1.74	1.12667	2.4
ENSG00000100297	MCM5	minichromosome maintenance complex component 5 [Source:HGNC Symbol;Acc:HGNC:6948]	2.13096	1.0915	7.96329676997E-30	2.49464729819E-28	yes	up	36.52	37.52	43.23	18.35	20.03	17.77	39.09	18.7167
ENSG00000100311	PDGFB	platelet derived growth factor subunit B [Source:HGNC Symbol;Acc:HGNC:8800]	0.398186	-1.32849	1.13852390267E-21	2.22448529067E-20	yes	down	28.32	23.04	32.02	76.64	71.21	53.1	27.7933	66.9833
ENSG00000100314	CABP7	calcium binding protein 7 [Source:HGNC Symbol;Acc:HGNC:20834]	4.42574	2.14592	0.00372849359362	0.0107286865048	yes	up	0.29	0.34	0.32	0.08	0.04	0.1	0.316667	0.0733333333333
ENSG00000100342	APOL1	apolipoprotein L1 [Source:HGNC Symbol;Acc:HGNC:618]	2.70061	1.43328	1.47913914569E-24	3.4167961934E-23	yes	up	12.6	12.08	15.16	4.48	5.32	4.56	13.28	4.78667
ENSG00000100347	SAMM50	SAMM50 sorting and assembly machinery component [Source:HGNC Symbol;Acc:HGNC:24276]	2.03923	1.02802	7.89369491925E-22	1.55584865588E-20	yes	up	54.16	56.51	55.12	24.92	28.92	28.06	55.2633	27.3
ENSG00000100350	FOXRED2	FAD dependent oxidoreductase domain containing 2 [Source:HGNC Symbol;Acc:HGNC:26264]	2.31077	1.20837	1.16420479824E-29	3.6067836498E-28	yes	up	20.14	18.08	24.64	8.64	9.21	8.17	20.9533	8.67333
ENSG00000100385	IL2RB	interleukin 2 receptor subunit beta [Source:HGNC Symbol;Acc:HGNC:6009]	4.18913	2.06665	1.3819755731E-14	1.65057039961E-13	yes	up	2.37	2.95	2.7	0.56	0.59	0.93	2.67333	0.693333
ENSG00000100473	COCH	cochlin [Source:HGNC Symbol;Acc:HGNC:2180]	3.51523	1.81362	2.84581049029E-14	3.31248206006E-13	yes	up	6.11	4.1	5.03	1.49	1.53	1.64	5.08	1.55333
ENSG00000100479	POLE2	DNA polymerase epsilon 2, accessory subunit [Source:HGNC Symbol;Acc:HGNC:9178]	3.5937	1.84547	3.68443029549E-17	5.32142765794E-16	yes	up	12.21	11.59	10.94	2.95	2.95	4.67	11.58	3.52333
ENSG00000100583	SAMD15	sterile alpha motif domain containing 15 [Source:HGNC Symbol;Acc:HGNC:18631]	4.31107	2.10805	8.00799851036E-13	8.28502797912E-12	yes	up	2.65	3.44	3.97	0.53	0.5	0.62	3.35333	0.55
ENSG00000100626	GALNT16	polypeptide N-acetylgalactosaminyltransferase 16 [Source:HGNC Symbol;Acc:HGNC:23233]	3.55757	1.83089	3.63526657161E-9	2.61343042312E-8	yes	up	1.4	1.17	1.44	0.37	0.34	0.39	1.33667	0.366667
ENSG00000100678	SLC8A3	solute carrier family 8 member A3 [Source:HGNC Symbol;Acc:HGNC:11070]	20.4417	4.35344	0.00460833083039	0.0129676151707	yes	up	0.14	0.11	0.22	0.02	0	0	0.156667	0.00666666666667
ENSG00000100726	TELO2	telomere maintenance 2 [Source:HGNC Symbol;Acc:HGNC:29099]	2.06368	1.04522	9.44585435273E-16	1.2325218914E-14	yes	up	39.57	36.74	47.35	23.71	21.01	14.98	41.22	19.9
ENSG00000100814	CCNB1IP1	cyclin B1 interacting protein 1 [Source:HGNC Symbol;Acc:HGNC:19437]	0.39356	-1.34534	7.97631976472E-36	3.45383884793E-34	yes	down	29.76	31.6	29.07	75.21	82.13	70.75	30.1433	76.03
ENSG00000100867	DHRS2	dehydrogenase/reductase 2 [Source:HGNC Symbol;Acc:HGNC:18349]	0.457616	-1.12779	4.22428343619E-11	3.7026446844E-10	yes	down	8.63	7.65	8.13	21.35	15.78	13.81	8.13667	16.98
ENSG00000100916	BRMS1L	BRMS1 like transcriptional repressor [Source:HGNC Symbol;Acc:HGNC:20512]	2.05365	1.03819	1.80385004496E-11	1.65009610557E-10	yes	up	11.95	11.55	17.23	6.78	5.93	5.33	13.5767	6.01333
ENSG00000101000	PROCR	protein C receptor [Source:HGNC Symbol;Acc:HGNC:9452]	2.47069	1.30491	5.29594965579E-18	8.1810021198E-17	yes	up	21.64	22.83	27.01	10.98	8.63	10.18	23.8267	9.93
ENSG00000101003	GINS1	GINS complex subunit 1 [Source:HGNC Symbol;Acc:HGNC:28980]	2.30215	1.20298	9.99541433686E-27	2.66583999496E-25	yes	up	24.62	24.35	23.13	9.72	9.97	10.89	24.0333	10.1933
ENSG00000101049	SGK2	serum/glucocorticoid regulated kinase 2 [Source:HGNC Symbol;Acc:HGNC:13900]	0.111306	-3.1674	9.34473048988E-8	5.67105803268E-7	yes	down	0.57	0.19	0.15	1.55	1.77	1.71	0.303333	1.67667
ENSG00000101057	MYBL2	MYB proto-oncogene like 2 [Source:HGNC Symbol;Acc:HGNC:7548]	6.40692	2.67963	3.53127991295E-156	4.40036713597E-153	yes	up	107.33	108.16	138.09	17.88	19.73	17.53	117.86	18.38
ENSG00000101098	RIMS4	regulating synaptic membrane exocytosis 4 [Source:HGNC Symbol;Acc:HGNC:16183]	2.26607	1.18019	1.34575013459E-13	1.48111754264E-12	yes	up	3.64	3.38	4.05	1.8	1.68	1.42	3.69	1.63333
ENSG00000101187	SLCO4A1	solute carrier organic anion transporter family member 4A1 [Source:HGNC Symbol;Acc:HGNC:10953]	0.460318	-1.1193	1.04065338052E-16	1.45977831926E-15	yes	down	60.28	59.88	88.69	151.41	146.18	145.69	69.6167	147.76
ENSG00000101188	NTSR1	neurotensin receptor 1 [Source:HGNC Symbol;Acc:HGNC:8039]	0.387675	-1.36708	3.43848780874E-35	1.43355541914E-33	yes	down	22.81	22.8	28.57	74.18	66.37	56.78	24.7267	65.7767
ENSG00000101230	ISM1	isthmin 1 [Source:HGNC Symbol;Acc:HGNC:16213]	0.412457	-1.27768	4.41371675393E-31	1.46666173023E-29	yes	down	8.59	8.26	10.65	21.62	23.07	21.91	9.16667	22.2
ENSG00000101255	TRIB3	tribbles pseudokinase 3 [Source:HGNC Symbol;Acc:HGNC:16228]	0.103417	-3.27345	1.04270737261E-106	4.17641542279E-104	yes	down	33.5	33.76	44.92	422.35	385.71	250.88	37.3933	352.98
ENSG00000101265	RASSF2	Ras association domain family member 2 [Source:HGNC Symbol;Acc:HGNC:9883]	3.76305	1.9119	1.78909301438E-27	4.94203895475E-26	yes	up	3.5	3.51	4.28	0.99	0.92	1.1	3.76333	1.00333
ENSG00000101298	SNPH	syntaphilin [Source:HGNC Symbol;Acc:HGNC:15931]	3.81055	1.93	3.97578102262E-44	2.34675706151E-42	yes	up	12.29	11.67	17.53	4.09	3.52	3.62	13.83	3.74333
ENSG00000101335	MYL9	myosin light chain 9 [Source:HGNC Symbol;Acc:HGNC:15754]	3.22735	1.69035	3.94530570587E-40	1.99758932241E-38	yes	up	27.83	27.56	26.42	8.8	8.38	9.45	27.27	8.87667
ENSG00000101347	SAMHD1	SAM and HD domain containing deoxynucleoside triphosphate triphosphohydrolase 1 [Source:HGNC Symbol;Acc:HGNC:15925]	2.3513	1.23346	6.84179068689E-50	5.13248712732E-48	yes	up	37.84	34.2	38.25	15.62	15.87	15.97	36.7633	15.82
ENSG00000101384	JAG1	jagged canonical Notch ligand 1 [Source:HGNC Symbol;Acc:HGNC:6188]	0.189986	-2.39604	6.17438434929E-97	1.9784491565E-94	yes	down	3.27	3.44	3.26	18.58	16.46	14.65	3.32333	16.5633
ENSG00000101441	CST4	cystatin S [Source:HGNC Symbol;Acc:HGNC:2476]	102.538	6.68001	7.48057479998E-7	4.04506491715E-6	yes	up	2.1	1.81	3.3	0	0	0	2.40333	0
ENSG00000101493	ZNF516	zinc finger protein 516 [Source:HGNC Symbol;Acc:HGNC:28990]	0.387528	-1.36763	2.19195128595E-22	4.49410121974E-21	yes	down	1.85	1.66	3.83	5.65	5.23	5.47	2.44667	5.45
ENSG00000101605	MYOM1	myomesin 1 [Source:HGNC Symbol;Acc:HGNC:7613]	0.101103	-3.3061	5.39151117284E-8	3.37326626518E-7	yes	down	0.02	0.66	0.17	0.56	1.64	0.51	0.283333	0.903333
ENSG00000101670	LIPG	lipase G, endothelial type [Source:HGNC Symbol;Acc:HGNC:6623]	0.388534	-1.36389	4.19517117519E-32	1.47257729984E-30	yes	down	7.03	7.58	7.76	13.69	12.27	11.29	7.45667	12.4167
ENSG00000101695	RNF125	ring finger protein 125 [Source:HGNC Symbol;Acc:HGNC:21150]	0.380386	-1.39447	3.14872316147E-12	3.09084728717E-11	yes	down	1	1.08	1.43	3.33	2.93	2.93	1.17	3.06333
ENSG00000101849	TBL1X	transducin beta like 1 X-linked [Source:HGNC Symbol;Acc:HGNC:11585]	0.45833	-1.12554	4.28494817517E-24	9.6984245781E-23	yes	down	5.47	6.1	7.77	13.72	13.95	13.48	6.44667	13.7167
ENSG00000101945	SUV39H1	SUV39H1 histone lysine methyltransferase [Source:HGNC Symbol;Acc:HGNC:11479]	2.60031	1.37868	1.15803920018E-41	6.4294107079E-40	yes	up	25.71	23.68	29.45	9.76	10.01	10.05	26.28	9.94
ENSG00000101955	SRPX	sushi repeat containing protein X-linked [Source:HGNC Symbol;Acc:HGNC:11309]	0.41871	-1.25598	1.42177383422E-10	1.18025118807E-9	yes	down	3.06	3	3.5	7.76	7.92	7.67	3.18667	7.78333
ENSG00000102001	CACNA1F	calcium voltage-gated channel subunit alpha1 F [Source:HGNC Symbol;Acc:HGNC:1393]	0.0765049202504	-3.7083	9.35775352987E-32	3.21923944287E-30	yes	down	0.26	0.12	0.58	2.77	4.78	2.5	0.32	3.35
ENSG00000102043	MTMR8	myotubularin related protein 8 [Source:HGNC Symbol;Acc:HGNC:16825]	2.27301	1.1846	0.0181235	0.0438002	yes	up	0.62	0.51	2.48	0.38	0.33	1.19	1.20333	0.633333
ENSG00000102144	PGK1	phosphoglycerate kinase 1 [Source:HGNC Symbol;Acc:HGNC:8896]	0.427553	-1.22583	8.17174126777E-37	3.69540638379E-35	yes	down	215.33	222.08	220.98	436.92	539.92	526.37	219.463	501.07
ENSG00000102230	PCYT1B	phosphate cytidylyltransferase 1B, choline [Source:HGNC Symbol;Acc:HGNC:8755]	9.49738	3.24753	9.43014990174E-10	7.21905332068E-9	yes	up	0.51	0.51	1.02	0.1	0.03	0.07	0.68	0.0666666666667
ENSG00000102302	FGD1	FYVE, RhoGEF and PH domain containing 1 [Source:HGNC Symbol;Acc:HGNC:3663]	2.43436	1.28354	2.4053415805E-7	1.38196238859E-6	yes	up	1.86	1.72	1.93	0.94	0.75	0.58	1.83667	0.756667
ENSG00000102359	SRPX2	sushi repeat containing protein X-linked 2 [Source:HGNC Symbol;Acc:HGNC:30668]	9.58934	3.26143	0.000584259748269	0.00198861094896	yes	up	0.61	0.52	1.01	0	0.18	0.02	0.713333	0.0666666666667
ENSG00000102384	CENPI	centromere protein I [Source:HGNC Symbol;Acc:HGNC:3968]	2.80063	1.48575	5.20672651746E-34	2.06702435021E-32	yes	up	24.39	20.91	25.09	7.55	8.01	8.11	23.4633	7.89
ENSG00000102547	CAB39L	calcium binding protein 39 like [Source:HGNC Symbol;Acc:HGNC:20290]	0.305658	-1.71001	5.26641048658E-41	2.80583342551E-39	yes	down	4.14	4.5	3.44	13.08	12.16	11.89	4.02667	12.3767
ENSG00000102554	KLF5	KLF transcription factor 5 [Source:HGNC Symbol;Acc:HGNC:6349]	0.469424	-1.09104	1.33846088072E-18	2.1598329176E-17	yes	down	30.19	28.03	39.22	78.82	72.38	56.53	32.48	69.2433
ENSG00000102678	FGF9	fibroblast growth factor 9 [Source:HGNC Symbol;Acc:HGNC:3687]	0.272678	-1.87473	1.65355814274E-19	2.8290853655E-18	yes	down	2.47	1.18	1.38	5.49	3.26	4.59	1.67667	4.44667
ENSG00000102755	FLT1	fms related receptor tyrosine kinase 1 [Source:HGNC Symbol;Acc:HGNC:3763]	6.82055	2.76989	1.86802535248E-5	8.31015641731E-5	yes	up	0.33	0.44	0.42	0.08	0.04	0.06	0.396667	0.06
ENSG00000102760	RGCC	regulator of cell cycle [Source:HGNC Symbol;Acc:HGNC:20369]	0.43152	-1.2125	5.19990297133E-43	2.96024933114E-41	yes	down	76.6	68.83	76.74	167.98	184.61	161.07	74.0567	171.22
ENSG00000102781	KATNAL1	katanin catalytic subunit A1 like 1 [Source:HGNC Symbol;Acc:HGNC:28361]	2.14	1.09761	1.04097936838E-21	2.03744914771E-20	yes	up	14.25	11.79	14.11	6.72	4.93	6.55	13.3833	6.06667
ENSG00000102796	DHRS12	dehydrogenase/reductase 12 [Source:HGNC Symbol;Acc:HGNC:25832]	0.3368	-1.57004	4.80809253432E-14	5.50513096196E-13	yes	down	4.9	6.87	7.13	17.92	16.49	13.84	6.3	16.0833
ENSG00000102804	TSC22D1	TSC22 domain family member 1 [Source:HGNC Symbol;Acc:HGNC:16826]	0.378548	-1.40145	3.39891667025E-92	9.90100011866E-90	yes	down	112.36	109.42	119.79	319.74	325.69	300.58	113.857	315.337
ENSG00000102879	CORO1A	coronin 1A [Source:HGNC Symbol;Acc:HGNC:2252]	2.008	1.00576	1.0357220249E-17	1.56861883988E-16	yes	up	41.21	37.37	55.96	25.19	29.22	27.21	44.8467	27.2067
ENSG00000102904	TSNAXIP1	translin associated factor X interacting protein 1 [Source:HGNC Symbol;Acc:HGNC:18586]	3.17942	1.66877	0.000515994544341	0.00177457185366	yes	up	1.6	1.25	1.72	0.67	0.39	0.24	1.52333	0.433333
ENSG00000102984	ZNF821	zinc finger protein 821 [Source:HGNC Symbol;Acc:HGNC:28043]	0.421494	-1.24641	2.20636060196E-6	1.11435866476E-5	yes	down	3.04	2.16	3.6	5	5.76	6.72	2.93333	5.82667
ENSG00000103005	USB1	U6 snRNA biogenesis phosphodiesterase 1 [Source:HGNC Symbol;Acc:HGNC:25792]	2.04116	1.02939	3.22893054376E-28	9.28524514059E-27	yes	up	67.66	61.49	74.1	40.52	34.39	35.35	67.75	36.7533
ENSG00000103227	LMF1	lipase maturation factor 1 [Source:HGNC Symbol;Acc:HGNC:14154]	0.44306	-1.17443	5.50280100792E-9	3.88871539407E-8	yes	down	4.2	3.99	8.54	18.05	20.01	16.87	5.57667	18.31
ENSG00000103313	MEFV	MEFV innate immunity regulator, pyrin [Source:HGNC Symbol;Acc:HGNC:6998]	0.44669	-1.16265	1.75918939975E-20	3.17191464923E-19	yes	down	6.06	4.68	5.89	12.42	12.13	12.1	5.54333	12.2167
ENSG00000103355	PRSS33	serine protease 33 [Source:HGNC Symbol;Acc:HGNC:30405]	0.195561	-2.35431	1.0379378049E-17	1.57062473834E-16	yes	down	1.02	1.21	1.55	6.96	7.09	5.11	1.26	6.38667
ENSG00000103485	QPRT	quinolinate phosphoribosyltransferase [Source:HGNC Symbol;Acc:HGNC:9755]	0.411859	-1.27978	1.03465223712E-61	1.09468158861E-59	yes	down	59.01	61.75	71.29	156.65	151.98	150.36	64.0167	152.997
ENSG00000103489	XYLT1	xylosyltransferase 1 [Source:HGNC Symbol;Acc:HGNC:15516]	0.103409	-3.27356	1.84058570589E-11	1.6795906177E-10	yes	down	0.16	0.01	0.06	0.39	0.45	0.37	0.0766666666667	0.403333
ENSG00000103522	IL21R	interleukin 21 receptor [Source:HGNC Symbol;Acc:HGNC:6006]	0.138272	-2.85442	3.13458687065E-50	2.38334859351E-48	yes	down	1.14	0.72	1.37	9.2	8.51	6.84	1.07667	8.18333
ENSG00000103534	TMC5	transmembrane channel like 5 [Source:HGNC Symbol;Acc:HGNC:22999]	2.01252	1.009	0.00605622654916	0.0165599367911	yes	up	1.32	0.65	0.89	0.91	0.68	0.64	0.953333	0.743333
ENSG00000103540	CCP110	centriolar coiled-coil protein 110 [Source:HGNC Symbol;Acc:HGNC:24342]	2.13093	1.09149	1.87150741663E-22	3.85118452798E-21	yes	up	13	11.64	12.63	7.23	5.24	5.76	12.4233	6.07667
ENSG00000103723	AP3B2	adaptor related protein complex 3 subunit beta 2 [Source:HGNC Symbol;Acc:HGNC:567]	2.65364	1.40797	2.45764871279E-19	4.16352421661E-18	yes	up	9.16	10.35	10.25	4.26	2.92	4.08	9.92	3.75333
ENSG00000103742	IGDCC4	immunoglobulin superfamily DCC subclass member 4 [Source:HGNC Symbol;Acc:HGNC:13770]	0.308335	-1.69743	6.31937540274E-21	1.17046730209E-19	yes	down	1.02	0.91	1.66	4.27	3.74	3.45	1.19667	3.82
ENSG00000103811	CTSH	cathepsin H [Source:HGNC Symbol;Acc:HGNC:2535]	2.71225	1.43949	1.35776576357E-11	1.25586334338E-10	yes	up	8.59	9.22	8.88	2.94	4.43	3.42	8.89667	3.59667
ENSG00000103888	CEMIP	cell migration inducing hyaluronidase 1 [Source:HGNC Symbol;Acc:HGNC:29213]	0.193256	-2.37142	2.33859512732E-79	3.88553249672E-77	yes	down	3.49	2.89	4.43	12.8	18.62	17.78	3.60333	16.4
ENSG00000103942	HOMER2	homer scaffold protein 2 [Source:HGNC Symbol;Acc:HGNC:17513]	0.404809	-1.30469	5.51708594134E-6	2.64193504834E-5	yes	down	4.04	4.16	1.05	3.05	3.85	7.46	3.08333	4.78667
ENSG00000104059	ENTREP2	endosomal transmembrane epsin interactor 2 [Source:HGNC Symbol;Acc:HGNC:29075]	0.141765	-2.81843	2.67882936356E-69	3.51380951021E-67	yes	down	0.95	1.33	1.6	8.31	7.67	7.57	1.29333	7.85
ENSG00000104081	BMF	Bcl2 modifying factor [Source:HGNC Symbol;Acc:HGNC:24132]	0.372808	-1.4235	1.05761926748E-13	1.17554014715E-12	yes	down	1.89	1.86	1.79	3.92	4.36	4.88	1.84667	4.38667
ENSG00000104112	SCG3	secretogranin III [Source:HGNC Symbol;Acc:HGNC:13707]	3.95182	1.98252	3.40218403332E-5	0.00014483011552	yes	up	0.78	0.66	0.94	0.17	0.16	0.27	0.793333	0.2
ENSG00000104147	OIP5	Opa interacting protein 5 [Source:HGNC Symbol;Acc:HGNC:20300]	2.60885	1.38342	9.87995695327E-19	1.60585097436E-17	yes	up	23.94	25.52	23.5	9.45	9.57	10.59	24.32	9.87
ENSG00000104213	PDGFRL	platelet derived growth factor receptor like [Source:HGNC Symbol;Acc:HGNC:8805]	20.3702	4.34839	1.96632013646E-5	8.70771187774E-5	yes	up	1.55	1.39	1.09	0.07	0.05	0.05	1.34333	0.0566666666667
ENSG00000104231	ZFAND1	zinc finger AN1-type containing 1 [Source:HGNC Symbol;Acc:HGNC:25858]	0.442273	-1.17699	3.51416225849E-34	1.41006546436E-32	yes	down	62.03	63.58	64.08	169.11	170.51	136.94	63.23	158.853
ENSG00000104320	NBN	nibrin [Source:HGNC Symbol;Acc:HGNC:7652]	2.06145	1.04366	6.23397538356E-23	1.33169588432E-21	yes	up	13.17	12.82	14.28	5.65	6.3	6.71	13.4233	6.22
ENSG00000104356	POP1	POP1 homolog, ribonuclease P/MRP subunit [Source:HGNC Symbol;Acc:HGNC:30129]	4.36071	2.12456	5.49376023806E-67	6.62500226558E-65	yes	up	11.09	9.97	12.62	2.54	3.23	3.14	11.2267	2.97
ENSG00000104368	PLAT	plasminogen activator, tissue type [Source:HGNC Symbol;Acc:HGNC:9051]	2.98094	1.57577	1.14374417508E-29	3.54829624441E-28	yes	up	11.46	10.78	12.89	5.13	5.37	4.11	11.71	4.87
ENSG00000104371	DKK4	dickkopf WNT signaling pathway inhibitor 4 [Source:HGNC Symbol;Acc:HGNC:2894]	2.09642	1.06793	0.00352436859084	0.0101910000635	yes	up	3.86	5.31	7.34	2.19	2.49	3.14	5.50333	2.60667
ENSG00000104381	GDAP1	ganglioside induced differentiation associated protein 1 [Source:HGNC Symbol;Acc:HGNC:15968]	3.03507	1.60173	5.4885972268E-26	1.39106481127E-24	yes	up	8.33	8.31	9.42	1.9	2.43	2.27	8.68667	2.2
ENSG00000104419	NDRG1	N-myc downstream regulated 1 [Source:HGNC Symbol;Acc:HGNC:7679]	0.13686	-2.86922	2.44302047757E-191	4.98154084653E-188	yes	down	120.56	93.59	116.04	780.99	965.7	746.88	110.063	831.19
ENSG00000104490	NCALD	neurocalcin delta [Source:HGNC Symbol;Acc:HGNC:7655]	4.90508	2.29428	2.70287780114E-13	2.92171320865E-12	yes	up	2.48	2.31	2.23	0.67	0.37	0.53	2.34	0.523333
ENSG00000104524	PYCR3	pyrroline-5-carboxylate reductase 3 [Source:HGNC Symbol;Acc:HGNC:25846]	2.25334	1.17206	7.49407719137E-11	6.42063221552E-10	yes	up	9.27	8.34	10.52	5.78	4.72	2.93	9.37667	4.47667
ENSG00000104626	ERI1	exoribonuclease 1 [Source:HGNC Symbol;Acc:HGNC:23994]	2.00265	1.00191	3.27334102673E-11	2.90201736085E-10	yes	up	8.42	6.48	8.01	3.05	3.48	4.16	7.63667	3.56333
ENSG00000104738	MCM4	minichromosome maintenance complex component 4 [Source:HGNC Symbol;Acc:HGNC:6947]	3.16203	1.66085	3.33560741909E-85	6.92756244538E-83	yes	up	184	163.63	192.24	57.33	59.77	70.9	179.957	62.6667
ENSG00000104826	LHB	luteinizing hormone subunit beta [Source:HGNC Symbol;Acc:HGNC:6584]	0.158727	-2.65538	4.11494466831E-5	0.000172616811128	yes	down	1.21	1.18	0.61	7.6	5.56	6.09	1	6.41667
ENSG00000104833	TUBB4A	tubulin beta 4A class IVa [Source:HGNC Symbol;Acc:HGNC:20774]	2.358	1.23756	9.00241758865E-11	7.65734647378E-10	yes	up	7.11	8.49	8.91	2.79	3.59	3.79	8.17	3.39
ENSG00000104888	SLC17A7	solute carrier family 17 member 7 [Source:HGNC Symbol;Acc:HGNC:16704]	0.246876	-2.01814	1.9042686199E-44	1.13900653718E-42	yes	down	3.57	3.28	3.73	13.38	15.98	13.19	3.52667	14.1833
ENSG00000104889	RNASEH2A	ribonuclease H2 subunit A [Source:HGNC Symbol;Acc:HGNC:18518]	3.11137	1.63755	9.81087837547E-63	1.07345366811E-60	yes	up	105.91	113.8	115.1	38.24	33.88	36.06	111.603	36.06
ENSG00000105011	ASF1B	anti-silencing function 1B histone chaperone [Source:HGNC Symbol;Acc:HGNC:20996]	4.15623	2.05528	2.30182489173E-95	6.97701788129E-93	yes	up	138.3	140.33	151.35	30.94	33.01	33.48	143.327	32.4767
ENSG00000105088	OLFM2	olfactomedin 2 [Source:HGNC Symbol;Acc:HGNC:17189]	0.358935	-1.47821	0.000209777187277	0.000775556668966	yes	down	0.5	0.62	1.54	2.11	2.72	1.6	0.886667	2.14333
ENSG00000105137	SYDE1	synapse defective Rho GTPase homolog 1 [Source:HGNC Symbol;Acc:HGNC:25824]	4.36601	2.12631	1.44317023378E-21	2.79295153957E-20	yes	up	5.5	5.4	8	1.97	1.3	1.29	6.3	1.52
ENSG00000105146	AURKC	aurora kinase C [Source:HGNC Symbol;Acc:HGNC:11391]	0.277309	-1.85043	0.0130538700794	0.0327955091711	yes	down	0.17	0.55	0.25	0.76	1.88	0.76	0.323333	1.13333
ENSG00000105173	CCNE1	cyclin E1 [Source:HGNC Symbol;Acc:HGNC:1589]	2.45893	1.29803	1.71267857267E-17	2.54238122998E-16	yes	up	15.04	14.03	15.03	5.78	6.19	5.15	14.7	5.70667
ENSG00000105227	PRX	periaxin [Source:HGNC Symbol;Acc:HGNC:13797]	0.352249	-1.50533	4.05605700996E-32	1.42597740961E-30	yes	down	2.81	2.85	3.98	9.09	9	10.29	3.21333	9.46
ENSG00000105251	SHD	Src homology 2 domain containing transforming protein D [Source:HGNC Symbol;Acc:HGNC:30633]	2.57204	1.36292	0.00816206887572	0.0216733994178	yes	up	5.08	3.81	2.92	1.79	1.26	2.11	3.93667	1.72
ENSG00000105281	SLC1A5	solute carrier family 1 member 5 [Source:HGNC Symbol;Acc:HGNC:10943]	0.425871	-1.23151	2.47317404702E-44	1.47144015582E-42	yes	down	706.1	694.62	882.03	1786.68	1832.43	1630.59	760.917	1749.9
ENSG00000105290	APLP1	amyloid beta precursor like protein 1 [Source:HGNC Symbol;Acc:HGNC:597]	2.25895	1.17565	6.23600757469E-15	7.66430958358E-14	yes	up	21.05	22.88	28.62	8.46	10.83	7.62	24.1833	8.97
ENSG00000105327	BBC3	BCL2 binding component 3 [Source:HGNC Symbol;Acc:HGNC:17868]	0.195129	-2.3575	8.63602084117E-33	3.18595308334E-31	yes	down	7.22	8.07	10.83	47.72	43.48	29.15	8.70667	40.1167
ENSG00000105383	CD33	CD33 molecule [Source:HGNC Symbol;Acc:HGNC:1659]	3.36746	1.75166	0.000466075069047	0.00161502607736	yes	up	1.96	1.8	1.1	1.27	0.56	0.53	1.62	0.786667
ENSG00000105402	NAPA	NSF attachment protein alpha [Source:HGNC Symbol;Acc:HGNC:7641]	2.13349	1.09322	1.23122344127E-37	5.72953149122E-36	yes	up	78.46	76.43	82.81	37.28	38.3	35.37	79.2333	36.9833
ENSG00000105472	CLEC11A	C-type lectin domain containing 11A [Source:HGNC Symbol;Acc:HGNC:10576]	3.54382	1.8253	2.0209185123E-24	4.6539222003E-23	yes	up	17.67	19.48	18.77	6	4.25	5.61	18.64	5.28667
ENSG00000105479	ODAD1	outer dynein arm docking complex subunit 1 [Source:HGNC Symbol;Acc:HGNC:26560]	0.447551	-1.15987	0.000587672630289	0.00199780192443	yes	down	0.63	0.52	1.21	1.24	1.64	1.7	0.786667	1.52667
ENSG00000105486	LIG1	DNA ligase 1 [Source:HGNC Symbol;Acc:HGNC:6598]	3.56433	1.83363	1.74372568488E-63	1.91724348588E-61	yes	up	70.33	67.24	91.01	20.75	22.29	20.31	76.1933	21.1167
ENSG00000105492	SIGLEC6	sialic acid binding Ig like lectin 6 [Source:HGNC Symbol;Acc:HGNC:10875]	0.14986	-2.73831	2.78780838873E-22	5.6742778729E-21	yes	down	0.47	0.53	1.02	4.14	4.87	3.93	0.673333	4.31333
ENSG00000105499	PLA2G4C	phospholipase A2 group IVC [Source:HGNC Symbol;Acc:HGNC:9037]	0.477417	-1.06668	0.00440264474576	0.0124356279621	yes	down	1.51	2.26	2.98	7.21	3.31	2.74	2.25	4.42
ENSG00000105516	DBP	D-box binding PAR bZIP transcription factor [Source:HGNC Symbol;Acc:HGNC:2697]	0.312442	-1.67834	1.2039523565E-23	2.65793812562E-22	yes	down	7.1	8.32	7.13	12.13	12.11	12.96	7.51667	12.4
ENSG00000105519	CAPS	calcyphosine [Source:HGNC Symbol;Acc:HGNC:1487]	0.432812	-1.20819	4.64461631422E-8	2.92966096535E-7	yes	down	2.88	2.84	3.56	7.93	6.63	6.23	3.09333	6.93
ENSG00000105520	PLPPR2	phospholipid phosphatase related 2 [Source:HGNC Symbol;Acc:HGNC:29566]	2.00561	1.00404	1.84314464564E-8	1.2253033314E-7	yes	up	6.33	6.36	6.9	3.46	4.28	3.27	6.53	3.67
ENSG00000105523	FAM83E	family with sequence similarity 83 member E [Source:HGNC Symbol;Acc:HGNC:25972]	0.134799	-2.89111	2.38270222807E-10	1.93357492676E-9	yes	down	0.11	0.33	0.18	1.18	1.17	0.67	0.206667	1.00667
ENSG00000105549	SPMAP2	sperm microtubule associated protein 2 [Source:HGNC Symbol;Acc:HGNC:13706]	0.0616221740854	-4.02041	1.63227454895E-5	7.31214662132E-5	yes	down	0	0.13	0.15	1.73	1.72	1.05	0.0933333333333	1.5
ENSG00000105550	FGF21	fibroblast growth factor 21 [Source:HGNC Symbol;Acc:HGNC:3678]	0.0332768481283	-4.90934	1.6113376294E-12	1.62437316978E-11	yes	down	0	0.22	0.13	5.73	5.27	3.57	0.116667	4.85667
ENSG00000105639	JAK3	Janus kinase 3 [Source:HGNC Symbol;Acc:HGNC:6193]	0.473154	-1.07962	2.45055970957E-12	2.43105060972E-11	yes	down	3.33	3.84	3.68	7.45	9.2	8.16	3.61667	8.27
ENSG00000105642	KCNN1	potassium calcium-activated channel subfamily N member 1 [Source:HGNC Symbol;Acc:HGNC:6290]	0.076809	-3.70258	3.59328744827E-9	2.58490819323E-8	yes	down	0.09	0.03	0.1	0.74	1.45	0.78	0.0733333333333	0.99
ENSG00000105650	PDE4C	phosphodiesterase 4C [Source:HGNC Symbol;Acc:HGNC:8782]	0.446769	-1.1624	0.00197671939524	0.00605129193874	yes	down	0.6	0.29	0.78	0.88	1	1.24	0.556667	1.04
ENSG00000105696	TMEM59L	transmembrane protein 59 like [Source:HGNC Symbol;Acc:HGNC:13237]	0.386272	-1.37231	0.00966584895691	0.0251338966037	yes	down	0.88	0.53	1.24	1.41	0.94	1.08	0.883333	1.14333
ENSG00000105808	RASA4	RAS p21 protein activator 4 [Source:HGNC Symbol;Acc:HGNC:23181]	0.497895	-1.00609	5.89057735969E-16	7.82271463457E-15	yes	down	17.56	14.89	22.91	32.2	35.16	31.38	18.4533	32.9133
ENSG00000105855	ITGB8	integrin subunit beta 8 [Source:HGNC Symbol;Acc:HGNC:6163]	0.149751	-2.73936	1.8772844804E-41	1.02952300478E-39	yes	down	0.58	0.46	0.67	3.3	3.33	3.97	0.57	3.53333
ENSG00000105856	HBP1	HMG-box transcription factor 1 [Source:HGNC Symbol;Acc:HGNC:23200]	0.394207	-1.34298	4.81323770015E-46	3.11126575257E-44	yes	down	18.35	16.77	19.06	45.09	52.56	56.19	18.06	51.28
ENSG00000105968	H2AZ2	H2A.Z variant histone 2 [Source:HGNC Symbol;Acc:HGNC:20664]	2.20423	1.14027	1.92439705487E-38	9.16437918061E-37	yes	up	246.04	255.7	216.8	112.56	99.37	124.17	239.513	112.033
ENSG00000106003	LFNG	LFNG O-fucosylpeptide 3-beta-N-acetylglucosaminyltransferase [Source:HGNC Symbol;Acc:HGNC:6560]	2.23864	1.16262	6.48409366759E-9	4.53502404004E-8	yes	up	5.77	5.21	5.28	2.37	2.41	2.4	5.42	2.39333
ENSG00000106069	CHN2	chimerin 2 [Source:HGNC Symbol;Acc:HGNC:1944]	0.300013	-1.73691	1.6980218275E-14	2.00878848053E-13	yes	down	1.71	1.25	1.95	3.79	3.84	3.33	1.63667	3.65333
ENSG00000106070	GRB10	growth factor receptor bound protein 10 [Source:HGNC Symbol;Acc:HGNC:4564]	0.324159	-1.62523	7.48036552941E-44	4.35804152791E-42	yes	down	9.73	10.93	10.07	33.54	29.89	24.36	10.2433	29.2633
ENSG00000106125	MINDY4	MINDY lysine 48 deubiquitinase 4 [Source:HGNC Symbol;Acc:HGNC:21916]	2.33304	1.22221	2.15919451411E-8	1.42067271785E-7	yes	up	6.54	5.6	7.65	3.87	2.67	1.96	6.59667	2.83333
ENSG00000106133	NSUN5P2	NSUN5 pseudogene 2 [Source:HGNC Symbol;Acc:HGNC:16609]	0.336868	-1.56975	0.00804639817756	0.0213839705122	yes	down	1.14	0.15	0.98	1.79	3.59	1.26	0.756667	2.21333
ENSG00000106178	CCL24	C-C motif chemokine ligand 24 [Source:HGNC Symbol;Acc:HGNC:10623]	0.335521	-1.57552	1.22461231249E-20	2.23136102105E-19	yes	down	9.03	8.62	11.47	29.53	26.55	27.54	9.70667	27.8733
ENSG00000106336	FBXO24	F-box protein 24 [Source:HGNC Symbol;Acc:HGNC:13595]	0.280354	-1.83468	0.000121480385887	0.000469632032998	yes	down	0.43	0.72	0.9	2.06	2.81	1.86	0.683333	2.24333
ENSG00000106355	LSM5	LSM5 homolog, U6 small nuclear RNA and mRNA degradation associated [Source:HGNC Symbol;Acc:HGNC:17162]	2.07202	1.05104	2.68277740216E-20	4.76820104045E-19	yes	up	66.47	66.31	56.02	31.67	30.57	32.05	62.9333	31.43
ENSG00000106366	SERPINE1	serpin family E member 1 [Source:HGNC Symbol;Acc:HGNC:8583]	0.222029	-2.17118	2.77964568398E-115	1.24694905383E-112	yes	down	194.84	194.11	237.65	940.26	1047.66	838.21	208.867	942.043
ENSG00000106399	RPA3	replication protein A3 [Source:HGNC Symbol;Acc:HGNC:10291]	2.43079	1.28143	1.00253178546E-19	1.73108452255E-18	yes	up	177.53	180.38	143.08	60.32	72.41	73.85	166.997	68.86
ENSG00000106479	ZNF862	zinc finger protein 862 [Source:HGNC Symbol;Acc:HGNC:34519]	0.466528	-1.09997	3.84388835977E-18	6.01663753731E-17	yes	down	3.63	3.86	3.87	8.02	10.28	8.42	3.78667	8.90667
ENSG00000106565	TMEM176B	transmembrane protein 176B [Source:HGNC Symbol;Acc:HGNC:29596]	0.454791	-1.13672	6.82452630675E-5	0.000275809234343	yes	down	2.81	2.55	3.62	5.24	7.21	7.19	2.99333	6.54667
ENSG00000106665	CLIP2	CAP-Gly domain containing linker protein 2 [Source:HGNC Symbol;Acc:HGNC:2586]	0.438857	-1.18818	4.03905356997E-24	9.16036112986E-23	yes	down	32.23	26.71	44.24	82.17	73.36	68.26	34.3933	74.5967
ENSG00000106688	SLC1A1	solute carrier family 1 member 1 [Source:HGNC Symbol;Acc:HGNC:10939]	0.169188	-2.5633	9.15459464824E-12	8.58793634295E-11	yes	down	0.3	0.17	0.26	1.68	1.56	1.13	0.243333	1.45667
ENSG00000106689	LHX2	LIM homeobox 2 [Source:HGNC Symbol;Acc:HGNC:6594]	13.8167	3.78834	1.94326938354E-18	3.100108981E-17	yes	up	3.3	2.45	2.96	0.16	0.55	0.26	2.90333	0.323333
ENSG00000106772	PRUNE2	prune homolog 2 with BCH domain [Source:HGNC Symbol;Acc:HGNC:25209]	0.138813	-2.84879	4.23103654217E-32	1.48284608814E-30	yes	down	0.32	0.34	0.58	1.69	2.06	1.98	0.413333	1.91
ENSG00000106804	C5	complement C5 [Source:HGNC Symbol;Acc:HGNC:1331]	2.05863	1.04169	1.96435309296E-7	1.14116653393E-6	yes	up	3.43	2.97	2.53	1.45	1.46	1.26	2.97667	1.39
ENSG00000106829	TLE4	TLE family member 4, transcriptional corepressor [Source:HGNC Symbol;Acc:HGNC:11840]	0.433583	-1.20562	7.60105570964E-22	1.49948706743E-20	yes	down	6	5.07	7.32	11.53	11.25	11.46	6.13	11.4133
ENSG00000106948	AKNA	AT-hook transcription factor [Source:HGNC Symbol;Acc:HGNC:24108]	0.365975	-1.45018	2.75791960391E-11	2.46160512199E-10	yes	down	2.6	1.92	2.92	8.1	6.61	5.02	2.48	6.57667
ENSG00000107159	CA9	carbonic anhydrase 9 [Source:HGNC Symbol;Acc:HGNC:1383]	0.0434043432437	-4.52602	2.66238373673E-134	1.61398019499E-131	yes	down	2.52	2.58	2.4	45.36	62.71	51.36	2.5	53.1433
ENSG00000107719	PALD1	phosphatase domain containing paladin 1 [Source:HGNC Symbol;Acc:HGNC:23530]	0.355884	-1.49052	7.46084483612E-44	4.35798827276E-42	yes	down	30.12	29.55	39.31	95.09	102.8	84.23	32.9933	94.04
ENSG00000107731	UNC5B	unc-5 netrin receptor B [Source:HGNC Symbol;Acc:HGNC:12568]	0.437437	-1.19285	5.01071838151E-21	9.30384216037E-20	yes	down	2.43	2.24	2.89	6.09	5.94	5.36	2.52	5.79667
ENSG00000107742	SPOCK2	SPARC (osteonectin), cwcv and kazal like domains proteoglycan 2 [Source:HGNC Symbol;Acc:HGNC:13564]	0.254898	-1.97201	6.40460172772E-11	5.52945407054E-10	yes	down	0.7	0.29	0.29	1.24	1.34	2.08	0.426667	1.55333
ENSG00000107807	TLX1	T cell leukemia homeobox 1 [Source:HGNC Symbol;Acc:HGNC:5056]	2.24077	1.164	9.73418290043E-5	0.000383048635889	yes	up	3.21	2.79	3.45	1.88	1.57	1.43	3.15	1.62667
ENSG00000107819	SFXN3	sideroflexin 3 [Source:HGNC Symbol;Acc:HGNC:16087]	0.497387	-1.00756	8.11399030692E-31	2.66466768059E-29	yes	down	42.33	42.77	44.99	77.05	86.33	88.43	43.3633	83.9367
ENSG00000108187	PBLD	phenazine biosynthesis like protein domain containing [Source:HGNC Symbol;Acc:HGNC:23301]	2.77113	1.47047	2.19264546443E-6	1.10768103079E-5	yes	up	4.08	3.74	2.23	1.34	2.27	0.98	3.35	1.53
ENSG00000108306	FBXL20	F-box and leucine rich repeat protein 20 [Source:HGNC Symbol;Acc:HGNC:24679]	0.47538	-1.07285	5.38267652832E-16	7.18566878924E-15	yes	down	3.48	2.75	4.15	7.19	6.64	7.75	3.46	7.19333
ENSG00000108370	RGS9	regulator of G protein signaling 9 [Source:HGNC Symbol;Acc:HGNC:10004]	2.02857	1.02046	1.24356954499E-8	8.41679689021E-8	yes	up	7.51	6.88	7.59	2.63	3.44	3.8	7.32667	3.29
ENSG00000108384	RAD51C	RAD51 paralog C [Source:HGNC Symbol;Acc:HGNC:9820]	2.87302	1.52257	1.27172177721E-44	7.64737787205E-43	yes	up	113.9	121.85	105.74	39.85	48.4	49.29	113.83	45.8467
ENSG00000108405	P2RX1	purinergic receptor P2X 1 [Source:HGNC Symbol;Acc:HGNC:8533]	0.46857	-1.09366	2.77370072651E-5	0.000119665526631	yes	down	2.06	1.72	2.18	3.35	2.3	2.66	1.98667	2.77
ENSG00000108468	CBX1	chromobox 1 [Source:HGNC Symbol;Acc:HGNC:1551]	2.00884	1.00636	1.92753981028E-32	6.90689229433E-31	yes	up	178.13	159.13	159.93	93.35	85.83	90.03	165.73	89.7367
ENSG00000108846	ABCC3	ATP binding cassette subfamily C member 3 [Source:HGNC Symbol;Acc:HGNC:54]	0.262944	-1.92717	5.38856257152E-83	9.98888086605E-81	yes	down	29.04	23.09	34.46	109.79	92.08	86.45	28.8633	96.1067
ENSG00000108852	MPP2	MAGUK p55 scaffold protein 2 [Source:HGNC Symbol;Acc:HGNC:7220]	3.53303	1.8209	7.8421670796E-46	5.01139052979E-44	yes	up	11.74	11.2	15.56	3.68	3.09	4.06	12.8333	3.61
ENSG00000108854	SMURF2	SMAD specific E3 ubiquitin protein ligase 2 [Source:HGNC Symbol;Acc:HGNC:16809]	0.494812	-1.01505	4.26295887801E-41	2.28797405906E-39	yes	down	27.28	26.2	28.07	47.76	48.36	52.3	27.1833	49.4733
ENSG00000109107	ALDOC	aldolase, fructose-bisphosphate C [Source:HGNC Symbol;Acc:HGNC:418]	0.0896923334389	-3.47887	7.33414499458E-192	1.64504872229E-188	yes	down	8.66	9.57	10.37	95.82	112	106.89	9.53333	104.903
ENSG00000109255	NMU	neuromedin U [Source:HGNC Symbol;Acc:HGNC:7859]	3.00476	1.58725	7.14113899058E-14	8.03288603604E-13	yes	up	27.37	25.96	29.19	7.83	7.52	11.9	27.5067	9.08333
ENSG00000109576	AADAT	aminoadipate aminotransferase [Source:HGNC Symbol;Acc:HGNC:17929]	3.78576	1.92058	1.10593613913E-16	1.54844866421E-15	yes	up	9.13	8.18	7.69	1.68	2.35	3.61	8.33333	2.54667
ENSG00000109674	NEIL3	nei like DNA glycosylase 3 [Source:HGNC Symbol;Acc:HGNC:24573]	2.90451	1.53829	5.04074319496E-21	9.35185027815E-20	yes	up	10	10.3	9.74	3.33	3.33	3.78	10.0133	3.48
ENSG00000109805	NCAPG	non-SMC condensin I complex subunit G [Source:HGNC Symbol;Acc:HGNC:24304]	3.31276	1.72803	1.07224182571E-85	2.29051277625E-83	yes	up	34.8	31.66	34.47	8.92	9.74	10.48	33.6433	9.71333
ENSG00000109846	CRYAB	crystallin alpha B [Source:HGNC Symbol;Acc:HGNC:2389]	4.6739	2.22463	0.00725668184485	0.0194627972952	yes	up	0.63	1.64	2.21	0.26	0.24	0.35	1.49333	0.283333
ENSG00000109851	DBX1	developing brain homeobox 1 [Source:HGNC Symbol;Acc:HGNC:33185]	0.276604	-1.85411	0.0191210359788	0.0458651306817	yes	down	0.3	0.18	0.22	0.9	0.47	1.17	0.233333	0.846667
ENSG00000109881	CCDC34	coiled-coil domain containing 34 [Source:HGNC Symbol;Acc:HGNC:25079]	2.74168	1.45506	3.30643616404E-41	1.78277315287E-39	yes	up	58.33	55.02	54.23	20.85	18.85	18.77	55.86	19.49
ENSG00000109929	SC5D	sterol-C5-desaturase [Source:HGNC Symbol;Acc:HGNC:10547]	0.479048	-1.06176	1.9036726427E-21	3.65170881265E-20	yes	down	39.39	38.27	32.76	51.39	51.39	66.04	36.8067	56.2733
ENSG00000110002	VWA5A	von Willebrand factor A domain containing 5A [Source:HGNC Symbol;Acc:HGNC:6658]	48.3268	5.59475	0.000271441805885	0.000986941109744	yes	up	0.41	0.4	0.18	0	0	0	0.33	0
ENSG00000110031	LPXN	leupaxin [Source:HGNC Symbol;Acc:HGNC:14061]	0.476936	-1.06813	0.000273572083567	0.000994203148802	yes	down	1.5	1.85	2.07	3.68	3.03	3.04	1.80667	3.25
ENSG00000110042	DTX4	deltex E3 ubiquitin ligase 4 [Source:HGNC Symbol;Acc:HGNC:29151]	0.468592	-1.0936	1.12074746852E-8	7.62230616099E-8	yes	down	1.05	1.09	1.24	2.17	2.07	2.32	1.12667	2.18667
ENSG00000110076	NRXN2	neurexin 2 [Source:HGNC Symbol;Acc:HGNC:8009]	3.83657	1.93982	5.4579533651E-5	0.000224010784958	yes	up	1.18	1.02	2.14	0.39	0.34	0.21	1.44667	0.313333
ENSG00000110092	CCND1	cyclin D1 [Source:HGNC Symbol;Acc:HGNC:1582]	0.341946	-1.54816	2.64599158552E-127	1.34885434689E-124	yes	down	363.3	339.25	430.01	1128.79	1070.48	1038.48	377.52	1079.25
ENSG00000110171	TRIM3	tripartite motif containing 3 [Source:HGNC Symbol;Acc:HGNC:10064]	2.34028	1.22668	9.09564216925E-18	1.38503227329E-16	yes	up	15.37	15	16.21	13.21	8.05	5.07	15.5267	8.77667
ENSG00000110200	ANAPC15	anaphase promoting complex subunit 15 [Source:HGNC Symbol;Acc:HGNC:24531]	2.27148	1.18363	4.37397609818E-25	1.05153573293E-23	yes	up	82.4	92.62	88.29	38.52	37.83	38.74	87.77	38.3633
ENSG00000110328	GALNT18	polypeptide N-acetylgalactosaminyltransferase 18 [Source:HGNC Symbol;Acc:HGNC:30488]	0.410564	-1.28432	9.67769770088E-21	1.77490400189E-19	yes	down	10.04	7.9	11.76	24.22	26.15	20.77	9.9	23.7133
ENSG00000110436	SLC1A2	solute carrier family 1 member 2 [Source:HGNC Symbol;Acc:HGNC:10940]	0.433836	-1.20478	5.35656538497E-9	3.79374049842E-8	yes	down	3.01	2.23	2.38	2.41	3.75	4.47	2.54	3.54333
ENSG00000110446	SLC15A3	solute carrier family 15 member 3 [Source:HGNC Symbol;Acc:HGNC:18068]	5.31892	2.41113	2.39072760937E-7	1.37462241164E-6	yes	up	1.86	1.84	1.67	0.19	0.28	0.23	1.79	0.233333
ENSG00000110583	NAA40	N-alpha-acetyltransferase 40, NatD catalytic subunit [Source:HGNC Symbol;Acc:HGNC:25845]	2.13821	1.0964	4.20790031787E-37	1.91835780751E-35	yes	up	42.11	39.78	45.02	18.91	17.72	19.71	42.3033	18.78
ENSG00000110619	CARS1	cysteinyl-tRNA synthetase 1 [Source:HGNC Symbol;Acc:HGNC:1493]	0.492558	-1.02163	2.30462297751E-33	8.86667124965E-32	yes	down	67.31	65.81	78.88	148.18	145.83	128.29	70.6667	140.767
ENSG00000111087	GLI1	GLI family zinc finger 1 [Source:HGNC Symbol;Acc:HGNC:4317]	0.283782	-1.81714	0.000456806058262	0.00158658406423	yes	down	1.08	0.08	0.23	0.91	0.8	0.66	0.463333	0.79
ENSG00000111206	FOXM1	forkhead box M1 [Source:HGNC Symbol;Acc:HGNC:3818]	4.7527	2.24875	3.70246875166E-127	1.84547497999E-124	yes	up	123.87	114.11	152.91	28.78	26.91	30.33	130.297	28.6733
ENSG00000111247	RAD51AP1	RAD51 associated protein 1 [Source:HGNC Symbol;Acc:HGNC:16956]	3.60328	1.84931	9.97294080905E-61	1.01678664703E-58	yes	up	67.32	64.14	65.4	20.09	24.53	25.84	65.62	23.4867
ENSG00000111331	OAS3	2'-5'-oligoadenylate synthetase 3 [Source:HGNC Symbol;Acc:HGNC:8088]	5.65602	2.49979	2.92262848231E-149	3.12164556467E-146	yes	up	23.8	21.55	27.02	4.5	4.38	4.07	24.1233	4.31667
ENSG00000111371	SLC38A1	solute carrier family 38 member 1 [Source:HGNC Symbol;Acc:HGNC:13447]	0.479858	-1.05932	1.00187989156E-48	7.20261729732E-47	yes	down	58.35	47.48	55.16	112.53	100.06	112.74	53.6633	108.443
ENSG00000111405	ENDOU	endonuclease, poly(U) specific [Source:HGNC Symbol;Acc:HGNC:14369]	0.166997	-2.58211	1.67138580688E-5	7.48137769871E-5	yes	down	0.23	0.11	0.17	0.69	1.4	1.37	0.17	1.15333
ENSG00000111432	FZD10	frizzled class receptor 10 [Source:HGNC Symbol;Acc:HGNC:4039]	0.338897	-1.56108	0.000163730933086	0.000617120623277	yes	down	0.24	0.27	0.42	0.86	0.98	0.85	0.31	0.896667
ENSG00000111445	RFC5	replication factor C subunit 5 [Source:HGNC Symbol;Acc:HGNC:9973]	2.84661	1.50924	6.64282333508E-53	5.4181282693E-51	yes	up	55.69	54.13	55.19	19.48	21.33	21.82	55.0033	20.8767
ENSG00000111554	MDM1	Mdm1 nuclear protein [Source:HGNC Symbol;Acc:HGNC:29917]	2.00607	1.00437	2.55357819597E-9	1.86205328139E-8	yes	up	10.07	7.42	8.73	4.96	3.33	3.72	8.74	4.00333
ENSG00000111602	TIMELESS	timeless circadian regulator [Source:HGNC Symbol;Acc:HGNC:11813]	3.40887	1.76929	1.35689774148E-100	4.61139641536E-98	yes	up	76.94	68.5	87	21.78	22.74	21.28	77.48	21.9333
ENSG00000111644	ACRBP	acrosin binding protein [Source:HGNC Symbol;Acc:HGNC:17195]	0.487132	-1.03762	0.00435283994433	0.0123151109928	yes	down	0.81	2.26	1.62	3.99	3.57	2.43	1.56333	3.33
ENSG00000111664	GNB3	G protein subunit beta 3 [Source:HGNC Symbol;Acc:HGNC:4400]	2.39981	1.26292	1.57287518145E-5	7.05591806399E-5	yes	up	5.27	4.6	5.51	1.9	1.41	1.98	5.12667	1.76333
ENSG00000111665	CDCA3	cell division cycle associated 3 [Source:HGNC Symbol;Acc:HGNC:14624]	3.9215	1.97141	3.24196677959E-88	7.49663039859E-86	yes	up	78.56	76.74	84.51	20.48	22.71	23.37	79.9367	22.1867
ENSG00000111727	HCFC2	host cell factor C2 [Source:HGNC Symbol;Acc:HGNC:24972]	2.29543	1.19876	5.75713710006E-10	4.47900372567E-9	yes	up	3.59	2.74	3.77	1.25	1.61	1.82	3.36667	1.56
ENSG00000111788	DDX12B	DEAD/H-box helicase 12B, pseudogene [Source:HGNC Symbol;Acc:HGNC:38668]	2.18635	1.12853	3.85510187779E-14	4.450331195E-13	yes	up	7.62	6.33	7.82	3.48	3.31	3.18	7.25667	3.32333
ENSG00000111846	GCNT2	glucosaminyl (N-acetyl) transferase 2 (I blood group) [Source:HGNC Symbol;Acc:HGNC:4204]	3.55222	1.82872	0.00265102287661	0.00789778763745	yes	up	0.45	0.24	0.58	0.39	0.07	0.08	0.423333	0.18
ENSG00000111859	NEDD9	neural precursor cell expressed, developmentally down-regulated 9 [Source:HGNC Symbol;Acc:HGNC:7733]	0.409277	-1.28885	4.9369181354E-47	3.3253775909E-45	yes	down	11.77	9.66	11.24	25.22	26.47	26.47	10.89	26.0533
ENSG00000111879	FAM184A	family with sequence similarity 184 member A [Source:HGNC Symbol;Acc:HGNC:20991]	2.40982	1.26893	0.00385472487119	0.0110409243852	yes	up	1.02	1.52	0.93	0.56	0.7	0.59	1.15667	0.616667
ENSG00000111885	MAN1A1	mannosidase alpha class 1A member 1 [Source:HGNC Symbol;Acc:HGNC:6821]	0.448864	-1.15565	7.22941799529E-22	1.43120781672E-20	yes	down	4.74	4.35	5.87	10.67	10.75	11.87	4.98667	11.0967
ENSG00000111886	GABRR2	gamma-aminobutyric acid type A receptor subunit rho2 [Source:HGNC Symbol;Acc:HGNC:4091]	0.0869569876503	-3.52355	1.74253954184E-17	2.58499748171E-16	yes	down	0.15	0.09	0.17	2.19	1.29	1.78	0.136667	1.75333
ENSG00000111981	ULBP1	UL16 binding protein 1 [Source:HGNC Symbol;Acc:HGNC:14893]	0.38497	-1.37718	2.33718735548E-16	3.20434672271E-15	yes	down	2.95	3.07	3.94	9.33	9.47	7.04	3.32	8.61333
ENSG00000112029	FBXO5	F-box protein 5 [Source:HGNC Symbol;Acc:HGNC:13584]	2.00556	1.004	9.75613232498E-21	1.78782718994E-19	yes	up	24.41	23.36	25.2	12.3	12.07	11.15	24.3233	11.84
ENSG00000112033	PPARD	peroxisome proliferator activated receptor delta [Source:HGNC Symbol;Acc:HGNC:9235]	0.262341	-1.93049	1.54403413835E-95	4.74420352374E-93	yes	down	32.59	31.33	40.37	136.61	138.34	118.35	34.7633	131.1
ENSG00000112053	SLC26A8	solute carrier family 26 member 8 [Source:HGNC Symbol;Acc:HGNC:14468]	7.50601	2.90805	0.00130721160716	0.00414896792821	yes	up	0.15	1.21	1.12	0.23	0.03	0.04	0.826667	0.1
ENSG00000112118	MCM3	minichromosome maintenance complex component 3 [Source:HGNC Symbol;Acc:HGNC:6945]	2.07592	1.05375	3.13102527376E-45	1.9508026914E-43	yes	up	150.1	140.27	166.81	75.9	79.26	79.42	152.393	78.1933
ENSG00000112164	GLP1R	glucagon like peptide 1 receptor [Source:HGNC Symbol;Acc:HGNC:4324]	0.0139626039056	-6.16229	1.87630602346E-6	9.58450104899E-6	yes	down	0	0.01	0	0.26	0.21	0.27	0.00333333333333	0.246667
ENSG00000112182	BACH2	BTB domain and CNC homolog 2 [Source:HGNC Symbol;Acc:HGNC:14078]	0.397505	-1.33095	0.00170078242539	0.00527642459218	yes	down	0.84	0.17	0.24	0.47	0.64	0.3	0.416667	0.47
ENSG00000112186	CAP2	cyclase associated actin cytoskeleton regulatory protein 2 [Source:HGNC Symbol;Acc:HGNC:20039]	2.25542	1.1734	6.60672483798E-10	5.1168660536E-9	yes	up	6.17	5.86	4.86	2.43	2.53	2.33	5.63	2.43
ENSG00000112276	BVES	blood vessel epicardial substance [Source:HGNC Symbol;Acc:HGNC:1152]	2.11357	1.07968	0.0204414554041	0.0486422495983	yes	up	0.39	0.26	0.63	0.29	0.15	0.17	0.426667	0.203333
ENSG00000112297	CRYBG1	crystallin beta-gamma domain containing 1 [Source:HGNC Symbol;Acc:HGNC:356]	2.27805	1.1878	4.31641613015E-5	0.000180494432885	yes	up	0.75	0.55	0.99	0.33	0.23	0.4	0.763333	0.32
ENSG00000112312	GMNN	geminin DNA replication inhibitor [Source:HGNC Symbol;Acc:HGNC:17493]	2.32268	1.21579	8.91240646521E-23	1.8788089945E-21	yes	up	72.35	72.62	68.58	28.28	30.79	34.21	71.1833	31.0933
ENSG00000112379	ARFGEF3	ARFGEF family member 3 [Source:HGNC Symbol;Acc:HGNC:21213]	0.485413	-1.04271	1.09746606234E-22	2.29628393454E-21	yes	down	2.85	2.32	2.97	6.03	5	5.75	2.71333	5.59333
ENSG00000112599	GUCA1B	guanylate cyclase activator 1B [Source:HGNC Symbol;Acc:HGNC:4679]	0.297774	-1.74771	1.36452874882E-5	6.17437559733E-5	yes	down	0.44	0.34	0.52	1.41	1.45	1.53	0.433333	1.46333
ENSG00000112624	BICRAL	BICRA like chromatin remodeling complex associated protein [Source:HGNC Symbol;Acc:HGNC:21111]	0.354154	-1.49755	1.10364233164E-26	2.92608717478E-25	yes	down	1.48	1.36	1.59	4.31	4.04	4.22	1.47667	4.19
ENSG00000112715	VEGFA	vascular endothelial growth factor A [Source:HGNC Symbol;Acc:HGNC:12680]	0.306066	-1.70809	9.05010482829E-76	1.37158007634E-73	yes	down	20.79	20.88	28.83	69.82	67.41	61.4	23.5	66.21
ENSG00000112742	TTK	TTK protein kinase [Source:HGNC Symbol;Acc:HGNC:12401]	2.84321	1.50752	1.79417619451E-34	7.33030456153E-33	yes	up	30.16	27.62	27.9	10.51	10.7	13.65	28.56	11.62
ENSG00000112782	CLIC5	chloride intracellular channel 5 [Source:HGNC Symbol;Acc:HGNC:13517]	0.432433	-1.20945	1.90481467267E-21	3.65170881265E-20	yes	down	4.9	3.41	3.8	8.3	7.92	7.09	4.03667	7.77
ENSG00000112851	ERBIN	erbb2 interacting protein [Source:HGNC Symbol;Acc:HGNC:15842]	0.439438	-1.18627	6.60148825611E-48	4.61281562569E-46	yes	down	22.12	16.65	14.96	47.13	38.2	46.68	17.91	44.0033
ENSG00000112902	SEMA5A	semaphorin 5A [Source:HGNC Symbol;Acc:HGNC:10736]	0.166651	-2.5851	0.000471512759204	0.00163260746973	yes	down	0.04	0.03	0.01	0.12	0.13	0.15	0.0266666666667	0.133333
ENSG00000112972	HMGCS1	3-hydroxy-3-methylglutaryl-CoA synthase 1 [Source:HGNC Symbol;Acc:HGNC:5007]	0.307719	-1.70032	6.08830747437E-68	7.6719514972E-66	yes	down	49.4	49.59	53.94	138.67	148.63	172.75	50.9767	153.35
ENSG00000112983	BRD8	bromodomain containing 8 [Source:HGNC Symbol;Acc:HGNC:19874]	2.00387	1.00279	8.83494386246E-33	3.25398671322E-31	yes	up	56.59	55.38	56.67	29.51	28.55	29.61	56.2133	29.2233
ENSG00000112984	KIF20A	kinesin family member 20A [Source:HGNC Symbol;Acc:HGNC:9787]	2.27587	1.18642	3.73126670132E-21	7.00940637443E-20	yes	up	31.34	25.66	32.48	10.72	11.83	14.85	29.8267	12.4667
ENSG00000113161	HMGCR	3-hydroxy-3-methylglutaryl-CoA reductase [Source:HGNC Symbol;Acc:HGNC:5006]	0.386829	-1.37023	1.18087837941E-54	1.00329932008E-52	yes	down	38.32	35.37	34.83	81.32	86.94	92.5	36.1733	86.92
ENSG00000113368	LMNB1	lamin B1 [Source:HGNC Symbol;Acc:HGNC:6637]	2.65792	1.4103	8.99621505286E-50	6.70382404105E-48	yes	up	94.97	88.51	106.09	34.56	35.33	40.48	96.5233	36.79
ENSG00000113369	ARRDC3	arrestin domain containing 3 [Source:HGNC Symbol;Acc:HGNC:29263]	0.41875	-1.25584	2.47556276231E-11	2.22463432526E-10	yes	down	5.11	5.78	3.45	8.75	12.02	11.27	4.78	10.68
ENSG00000113569	NUP155	nucleoporin 155 [Source:HGNC Symbol;Acc:HGNC:8063]	2.0393	1.02808	3.92114242149E-24	8.90194580101E-23	yes	up	14.98	13.33	15.7	7.2	6.89	7.43	14.67	7.17333
ENSG00000113739	STC2	stanniocalcin 2 [Source:HGNC Symbol;Acc:HGNC:11374]	0.253718	-1.9787	3.64290075072E-151	4.30054020203E-148	yes	down	61.05	57.03	68.75	292.85	261.89	228.49	62.2767	261.077
ENSG00000114268	PFKFB4	6-phosphofructo-2-kinase/fructose-2,6-biphosphatase 4 [Source:HGNC Symbol;Acc:HGNC:8875]	0.476143	-1.07053	7.41667694857E-28	2.09252910637E-26	yes	down	19.84	17.62	23.58	48.39	46.9	45.74	20.3467	47.01
ENSG00000114378	HYAL1	hyaluronidase 1 [Source:HGNC Symbol;Acc:HGNC:5320]	0.445208	-1.16745	3.60336531983E-15	4.52539104836E-14	yes	down	7.18	10.34	11.79	24.73	25.74	24.69	9.77	25.0533
ENSG00000114423	CBLB	Cbl proto-oncogene B [Source:HGNC Symbol;Acc:HGNC:1542]	0.477066	-1.06774	5.20188595542E-5	0.000214482172757	yes	down	1.28	1.16	0.77	2.08	1.87	1.28	1.07	1.74333
ENSG00000114480	GBE1	1,4-alpha-glucan branching enzyme 1 [Source:HGNC Symbol;Acc:HGNC:4180]	0.41119	-1.28212	1.08418012045E-27	3.03977001271E-26	yes	down	15.3	15.3	14.42	31.85	40.29	39.38	15.0067	37.1733
ENSG00000114541	FRMD4B	FERM domain containing 4B [Source:HGNC Symbol;Acc:HGNC:24886]	0.324247	-1.62483	3.27861829415E-19	5.49621885933E-18	yes	down	1.85	2.03	2.82	5.52	7.97	9.07	2.23333	7.52
ENSG00000114626	ABTB1	ankyrin repeat and BTB domain containing 1 [Source:HGNC Symbol;Acc:HGNC:18275]	0.485694	-1.04188	1.39920684018E-18	2.25623360355E-17	yes	down	11.56	11.61	12.29	26.04	25.48	22.97	11.82	24.83
ENSG00000114790	ARHGEF26	Rho guanine nucleotide exchange factor 26 [Source:HGNC Symbol;Acc:HGNC:24490]	2.72123	1.44426	2.60364713649E-13	2.81988436849E-12	yes	up	3.2	2.57	2.9	1.13	1.06	0.98	2.89	1.05667
ENSG00000114796	KLHL24	kelch like family member 24 [Source:HGNC Symbol;Acc:HGNC:25947]	0.393489	-1.34561	2.52326544954E-40	1.28922195975E-38	yes	down	13.28	10.32	16.64	26.54	22.3	28.12	13.4133	25.6533
ENSG00000114841	DNAH1	dynein axonemal heavy chain 1 [Source:HGNC Symbol;Acc:HGNC:2940]	0.203029	-2.30024	1.32936842411E-35	5.69040720474E-34	yes	down	0.94	0.58	0.66	3.34	3.3	2.63	0.726667	3.09
ENSG00000114948	ADAM23	ADAM metallopeptidase domain 23 [Source:HGNC Symbol;Acc:HGNC:202]	2.48691	1.31435	0.00219142421205	0.00665767913807	yes	up	0.93	1.64	0.3	0.85	0.14	0.39	0.956667	0.46
ENSG00000115129	TP53I3	tumor protein p53 inducible protein 3 [Source:HGNC Symbol;Acc:HGNC:19373]	2.22452	1.1535	2.31246518686E-21	4.40684742068E-20	yes	up	27.81	28	31.76	15.9	13.3	14.03	29.19	14.41
ENSG00000115159	GPD2	glycerol-3-phosphate dehydrogenase 2 [Source:HGNC Symbol;Acc:HGNC:4456]	2.07209	1.05109	1.07049565751E-26	2.84493099501E-25	yes	up	30.02	24.41	28.14	11.03	10.48	12.94	27.5233	11.4833
ENSG00000115163	CENPA	centromere protein A [Source:HGNC Symbol;Acc:HGNC:1851]	2.22554	1.15416	1.67934833977E-22	3.46848832975E-21	yes	up	34.43	33.59	39.23	16.03	16.38	16.11	35.75	16.1733
ENSG00000115221	ITGB6	integrin subunit beta 6 [Source:HGNC Symbol;Acc:HGNC:6161]	0.3563	-1.48884	7.41199369666E-11	6.35273284738E-10	yes	down	0.97	1.55	0.93	2.87	2.58	3.03	1.15	2.82667
ENSG00000115295	CLIP4	CAP-Gly domain containing linker protein family member 4 [Source:HGNC Symbol;Acc:HGNC:26108]	0.220655	-2.18014	1.00673318145E-25	2.5173941204E-24	yes	down	1.59	0.96	0.87	5.94	5.4	5.27	1.14	5.53667
ENSG00000115318	LOXL3	lysyl oxidase like 3 [Source:HGNC Symbol;Acc:HGNC:13869]	2.49125	1.31687	5.64890374375E-21	1.04714802456E-19	yes	up	12.5	14.59	16.22	9.85	8.68	5.83	14.4367	8.12
ENSG00000115339	GALNT3	polypeptide N-acetylgalactosaminyltransferase 3 [Source:HGNC Symbol;Acc:HGNC:4125]	0.326494	-1.61487	1.19576684753E-9	9.05199135673E-9	yes	down	1.16	0.89	1.56	3.7	3.06	2.88	1.20333	3.21333
ENSG00000115350	POLE4	DNA polymerase epsilon 4, accessory subunit [Source:HGNC Symbol;Acc:HGNC:18755]	2.51308	1.32946	1.92030065057E-26	5.01424256021E-25	yes	up	72.79	79.7	72.17	36.66	37.22	28.03	74.8867	33.97
ENSG00000115361	ACADL	acyl-CoA dehydrogenase long chain [Source:HGNC Symbol;Acc:HGNC:88]	16.4149	4.03694	2.04069347666E-7	1.18184236203E-6	yes	up	0.76	1.03	1.06	0.18	0.08	0	0.95	0.0866666666667
ENSG00000115523	GNLY	granulysin [Source:HGNC Symbol;Acc:HGNC:4414]	0.0530944500334	-4.2353	0.00655085338856	0.0177501378963	yes	down	0	0	0.15	0.76	0.49	1.06	0.05	0.77
ENSG00000115539	PDCL3	phosducin like 3 [Source:HGNC Symbol;Acc:HGNC:28860]	2.25375	1.17233	8.00517446944E-23	1.69552467752E-21	yes	up	70.78	64.47	65.05	26.96	30.81	31.04	66.7667	29.6033
ENSG00000115541	HSPE1	heat shock protein family E (Hsp10) member 1 [Source:HGNC Symbol;Acc:HGNC:5269]	2.10699	1.07519	4.02896066206E-19	6.71393667533E-18	yes	up	1439.24	1459.77	1257.48	586.69	687.07	734.52	1385.5	669.427
ENSG00000115598	IL1RL2	interleukin 1 receptor like 2 [Source:HGNC Symbol;Acc:HGNC:5999]	0.480555	-1.05723	0.0127739054125	0.0321606	yes	down	0.52	0.63	0.67	1.16	1	1.36	0.606667	1.17333
ENSG00000115687	PASK	PAS domain containing serine/threonine kinase [Source:HGNC Symbol;Acc:HGNC:17270]	2.05511	1.03921	7.50928374382E-22	1.48523533036E-20	yes	up	17.81	16.08	23.53	8.21	8.67	9.02	19.14	8.63333
ENSG00000115756	HPCAL1	hippocalcin like 1 [Source:HGNC Symbol;Acc:HGNC:5145]	0.473361	-1.07899	1.05189696271E-20	1.92447380699E-19	yes	down	63.6	65.33	89.28	173.35	167.43	141.22	72.7367	160.667
ENSG00000115758	ODC1	ornithine decarboxylase 1 [Source:HGNC Symbol;Acc:HGNC:8109]	2.13361	1.0933	1.92700211463E-29	5.8806336641E-28	yes	up	173.52	174.12	175.85	92.25	85.18	70.23	174.497	82.5533
ENSG00000115956	PLEK	pleckstrin [Source:HGNC Symbol;Acc:HGNC:9070]	0.202748	-2.30224	1.48334142288E-33	5.766264838E-32	yes	down	3.95	3.01	4.44	23.17	22.29	17.18	3.8	20.88
ENSG00000116014	KISS1R	KISS1 receptor [Source:HGNC Symbol;Acc:HGNC:4510]	0.0750663849334	-3.73569	6.68843024464E-22	1.32644995922E-20	yes	down	0.26	1.26	1.11	6.7	6.87	7.13	0.876667	6.9
ENSG00000116016	EPAS1	endothelial PAS domain protein 1 [Source:HGNC Symbol;Acc:HGNC:3374]	0.393097	-1.34704	7.17562211666E-68	8.99157564674E-66	yes	down	64.87	60.61	73.03	160.84	162.34	164.05	66.17	162.41
ENSG00000116032	GRIN3B	glutamate ionotropic receptor NMDA type subunit 3B [Source:HGNC Symbol;Acc:HGNC:16768]	0.180432	-2.47047	5.39889378707E-5	0.000222033714052	yes	down	0.06	0.57	0.07	0.96	0.76	0.46	0.233333	0.726667
ENSG00000116106	EPHA4	EPH receptor A4 [Source:HGNC Symbol;Acc:HGNC:3388]	0.492486	-1.02185	1.27020067283E-25	3.1481327173E-24	yes	down	15.99	14.25	14.62	31.88	27.62	26.87	14.9533	28.79
ENSG00000116117	PARD3B	par-3 family cell polarity regulator beta [Source:HGNC Symbol;Acc:HGNC:14446]	0.360587	-1.47158	1.82864479252E-18	2.92557080572E-17	yes	down	1.18	0.82	1.44	2.5	2.74	2.16	1.14667	2.46667
ENSG00000116132	PRRX1	paired related homeobox 1 [Source:HGNC Symbol;Acc:HGNC:9142]	0.137998	-2.85728	1.12153822102E-14	1.35030071376E-13	yes	down	0.86	0.27	0.29	2.01	2.85	2.01	0.473333	2.29
ENSG00000116141	MARK1	microtubule affinity regulating kinase 1 [Source:HGNC Symbol;Acc:HGNC:6896]	2.08553	1.06042	0.00259494512018	0.00774615638085	yes	up	1.01	0.62	1.01	0.38	0.32	0.3	0.88	0.333333
ENSG00000116237	ICMT	isoprenylcysteine carboxyl methyltransferase [Source:HGNC Symbol;Acc:HGNC:5350]	2.02503	1.01795	1.55254940983E-43	8.95210366643E-42	yes	up	43.84	44.32	50.3	23.32	22.59	22.87	46.1533	22.9267
ENSG00000116285	ERRFI1	ERBB receptor feedback inhibitor 1 [Source:HGNC Symbol;Acc:HGNC:18185]	0.273294	-1.87147	6.01390705806E-91	1.60585637277E-88	yes	down	29.07	29.79	31.84	118.91	117.88	96.61	30.2333	111.133
ENSG00000116299	ELAPOR1	endosome-lysosome associated apoptosis and autophagy regulator 1 [Source:HGNC Symbol;Acc:HGNC:29618]	5.17078	2.37038	2.38781490668E-18	3.78239324554E-17	yes	up	1.82	1.36	1.83	1.46	0.34	0.48	1.67	0.76
ENSG00000116455	WDR77	WD repeat domain 77 [Source:HGNC Symbol;Acc:HGNC:29652]	2.01154	1.0083	9.43596114905E-28	2.64891875561E-26	yes	up	50.62	53.34	54.34	29.99	25.11	24.69	52.7667	26.5967
ENSG00000116544	DLGAP3	DLG associated protein 3 [Source:HGNC Symbol;Acc:HGNC:30368]	5.89862	2.56038	6.62143717931E-5	0.000268181357768	yes	up	0.41	0.86	1.43	0	0.21	0.13	0.9	0.113333
ENSG00000116678	LEPR	leptin receptor [Source:HGNC Symbol;Acc:HGNC:6554]	0.15343	-2.70434	3.8834536434E-21	7.28309909878E-20	yes	down	0.33	0.58	0.23	2.42	2.27	3.17	0.38	2.62
ENSG00000116701	NCF2	neutrophil cytosolic factor 2 [Source:HGNC Symbol;Acc:HGNC:7661]	0.345675	-1.53251	3.47950794511E-5	0.000147757219252	yes	down	0.59	1.23	0.54	3.17	2.37	2.07	0.786667	2.53667
ENSG00000116704	SLC35D1	solute carrier family 35 member D1 [Source:HGNC Symbol;Acc:HGNC:20800]	2.04235	1.03023	4.24920125198E-16	5.70374530712E-15	yes	up	6.24	5.21	5.99	3.15	2.84	2.58	5.81333	2.85667
ENSG00000116717	GADD45A	growth arrest and DNA damage inducible alpha [Source:HGNC Symbol;Acc:HGNC:4095]	0.385734	-1.37432	1.79279692481E-26	4.69223279153E-25	yes	down	62.96	65.02	75.01	211.83	172.65	133.84	67.6633	172.773
ENSG00000116761	CTH	cystathionine gamma-lyase [Source:HGNC Symbol;Acc:HGNC:2501]	0.41431	-1.27122	2.80715656801E-14	3.27088425041E-13	yes	down	3.67	3.7	4.67	9.21	9.79	9.1	4.01333	9.36667
ENSG00000116771	AGMAT	agmatinase [Source:HGNC Symbol;Acc:HGNC:18407]	2.32087	1.21467	8.58586971234E-13	8.85430150104E-12	yes	up	5.82	5.66	5.89	2.78	2.16	2.6	5.79	2.51333
ENSG00000116815	CD58	CD58 molecule [Source:HGNC Symbol;Acc:HGNC:1688]	0.482348	-1.05185	8.78134611506E-16	1.14915748752E-14	yes	down	25.24	26.44	24.63	46.48	57.39	61.15	25.4367	55.0067
ENSG00000116830	TTF2	transcription termination factor 2 [Source:HGNC Symbol;Acc:HGNC:12398]	2.10421	1.07328	4.23628932217E-33	1.59162427967E-31	yes	up	23.17	15.48	26.87	14.26	11.59	10.43	21.84	12.0933
ENSG00000116852	KIF21B	kinesin family member 21B [Source:HGNC Symbol;Acc:HGNC:29442]	0.313306	-1.67436	6.6562378664E-34	2.62389130656E-32	yes	down	2.4	2.3	3.43	9.21	9.29	7.53	2.71	8.67667
ENSG00000116882	HAO2	hydroxyacid oxidase 2 [Source:HGNC Symbol;Acc:HGNC:4810]	0.0142858239072	-6.12927	1.51359714088E-5	6.81452907867E-5	yes	down	0	0	0	0.89	0.51	0.74	0	0.713333
ENSG00000116981	NT5C1A	5'-nucleotidase, cytosolic IA [Source:HGNC Symbol;Acc:HGNC:17819]	3.26006	1.7049	5.16696881374E-5	0.000213199246674	yes	up	0.32	0.27	0.36	0.14	0.06	0.1	0.316667	0.1
ENSG00000116985	BMP8B	bone morphogenetic protein 8b [Source:HGNC Symbol;Acc:HGNC:1075]	0.376344	-1.40988	2.08341161452E-25	5.0794480993E-24	yes	down	3.57	3.1	4.81	10.45	10.18	9.78	3.82667	10.1367
ENSG00000117148	ACTL8	actin like 8 [Source:HGNC Symbol;Acc:HGNC:24018]	9.52158	3.2512	0.00891400462693	0.0234260250477	yes	up	0.53	0.3	0.27	0.12	0	0	0.366667	0.04
ENSG00000117155	SSX2IP	SSX family member 2 interacting protein [Source:HGNC Symbol;Acc:HGNC:16509]	2.06136	1.0436	2.41380334141E-20	4.30720834906E-19	yes	up	13.81	13.65	15.14	7.28	6.88	6.46	14.2	6.87333
ENSG00000117242	PINK1-AS	PINK1 antisense RNA [Source:HGNC Symbol;Acc:HGNC:38872]	2.83757	1.50465	1.79359358758E-8	1.19342344021E-7	yes	up	1.89	1.57	1.75	0.46	0.66	0.73	1.73667	0.616667
ENSG00000117266	CDK18	cyclin dependent kinase 18 [Source:HGNC Symbol;Acc:HGNC:8751]	0.41856	-1.25649	2.67612930799E-25	6.49627493271E-24	yes	down	10.8	9.43	12.61	22.26	25.97	26.45	10.9467	24.8933
ENSG00000117322	CR2	complement C3d receptor 2 [Source:HGNC Symbol;Acc:HGNC:2336]	2.01294	1.0093	0.0147715503927	0.0365944196277	yes	up	0.7	0.68	0.53	0.4	0.25	0.28	0.636667	0.31
ENSG00000117394	SLC2A1	solute carrier family 2 member 1 [Source:HGNC Symbol;Acc:HGNC:11005]	0.260017	-1.94332	1.46026447736E-101	5.19900511544E-99	yes	down	551.96	507.82	781.95	2730.29	2675.11	2317.06	613.91	2574.15
ENSG00000117399	CDC20	cell division cycle 20 [Source:HGNC Symbol;Acc:HGNC:1723]	2.64423	1.40285	4.76315013844E-64	5.36871646257E-62	yes	up	102.03	106.06	115.1	42.82	39.76	41.17	107.73	41.25
ENSG00000117472	TSPAN1	tetraspanin 1 [Source:HGNC Symbol;Acc:HGNC:20657]	0.447835	-1.15896	3.13288035202E-25	7.58042139114E-24	yes	down	32.5	30.96	27.16	62.74	71.79	59.72	30.2067	64.75
ENSG00000117519	CNN3	calponin 3 [Source:HGNC Symbol;Acc:HGNC:2157]	3.29338	1.71957	0.00142946716892	0.00450322311781	yes	up	0.8	0.9	2.41	0.43	0.52	0.91	1.37	0.62
ENSG00000117593	DARS2	aspartyl-tRNA synthetase 2, mitochondrial [Source:HGNC Symbol;Acc:HGNC:25538]	2.11902	1.0834	5.85117341148E-33	2.17287780827E-31	yes	up	29.57	30.54	34.19	15.26	14.54	15.52	31.4333	15.1067
ENSG00000117594	HSD11B1	hydroxysteroid 11-beta dehydrogenase 1 [Source:HGNC Symbol;Acc:HGNC:5208]	0.0343530815068	-4.86342	4.22688306827E-5	0.000177014539248	yes	down	0	0.05	0.17	2.66	2.89	1.27	0.0733333333333	2.27333
ENSG00000117632	STMN1	stathmin 1 [Source:HGNC Symbol;Acc:HGNC:6510]	2.48486	1.31316	1.49357115044E-37	6.92165307942E-36	yes	up	370.49	373.36	342.59	130.79	153.6	154.99	362.147	146.46
ENSG00000117650	NEK2	NIMA related kinase 2 [Source:HGNC Symbol;Acc:HGNC:7745]	2.67671	1.42046	9.81425430233E-26	2.45684959823E-24	yes	up	33.78	29.39	29.56	10.07	14.02	14.92	30.91	13.0033
ENSG00000117724	CENPF	centromere protein F [Source:HGNC Symbol;Acc:HGNC:1857]	2.93481	1.55327	2.52465507232E-45	1.58621885916E-43	yes	up	54.19	45.5	47.94	14.77	14.85	20.21	49.21	16.61
ENSG00000118160	SLC8A2	solute carrier family 8 member A2 [Source:HGNC Symbol;Acc:HGNC:11069]	0.358471	-1.48007	6.78170930273E-7	3.68760580995E-6	yes	down	0.79	1.3	0.55	2.3	3.28	2.11	0.88	2.56333
ENSG00000118193	KIF14	kinesin family member 14 [Source:HGNC Symbol;Acc:HGNC:19181]	2.32289	1.21592	2.4648840993E-22	5.0352778094E-21	yes	up	8.79	7.27	8.98	3.47	3.16	4.14	8.34667	3.59
ENSG00000118194	TNNT2	troponin T2, cardiac type [Source:HGNC Symbol;Acc:HGNC:11949]	0.0983737219113	-3.34558	3.61874036108E-15	4.54215703968E-14	yes	down	0.3	0.47	0.65	5.19	4.67	6.04	0.473333	5.3
ENSG00000118263	KLF7	KLF transcription factor 7 [Source:HGNC Symbol;Acc:HGNC:6350]	0.250758	-1.99563	2.31630158497E-61	2.41649509539E-59	yes	down	2.42	2.98	3.08	11.79	10.73	8.76	2.82667	10.4267
ENSG00000118298	CA14	carbonic anhydrase 14 [Source:HGNC Symbol;Acc:HGNC:1372]	0.385658	-1.37461	0.0170012389583	0.0414587725412	yes	down	0.34	0.38	0.62	1.32	1.12	1.11	0.446667	1.18333
ENSG00000118557	PMFBP1	polyamine modulated factor 1 binding protein 1 [Source:HGNC Symbol;Acc:HGNC:17728]	0.191179	-2.38701	0.000130363281268	0.000500778968803	yes	down	0.25	0.64	0.08	0.43	0.77	0.82	0.323333	0.673333
ENSG00000118922	KLF12	KLF transcription factor 12 [Source:HGNC Symbol;Acc:HGNC:6346]	0.445325	-1.16707	4.34167488083E-20	7.62001311244E-19	yes	down	1.3	1.36	1.84	2.97	3.18	3.15	1.5	3.1
ENSG00000118971	CCND2	cyclin D2 [Source:HGNC Symbol;Acc:HGNC:1583]	0.178403	-2.48679	4.69083926078E-126	2.28729401346E-123	yes	down	3.3	2.72	2.95	15.51	16.81	17.09	2.99	16.47
ENSG00000118972	FGF23	fibroblast growth factor 23 [Source:HGNC Symbol;Acc:HGNC:3680]	0.0357122530174	-4.80744	0.00497624298822	0.0138740994687	yes	down	0	0	0	0.18	0.08	0.09	0	0.116667
ENSG00000119013	NDUFB3	NADH:ubiquinone oxidoreductase subunit B3 [Source:HGNC Symbol;Acc:HGNC:7698]	2.34747	1.2311	2.38089987368E-20	4.25187772028E-19	yes	up	287.98	298.02	275.6	112.04	116.58	139.54	287.2	122.72
ENSG00000119042	SATB2	SATB homeobox 2 [Source:HGNC Symbol;Acc:HGNC:21637]	0.455213	-1.13539	2.37419119525E-25	5.77582521794E-24	yes	down	5.49	4.56	5.6	12.12	9.91	11.31	5.21667	11.1133
ENSG00000119125	GDA	guanine deaminase [Source:HGNC Symbol;Acc:HGNC:4212]	3.52745	1.81862	1.07917611193E-9	8.20539667479E-9	yes	up	2.5	2.06	1.47	0.6	0.69	0.81	2.01	0.7
ENSG00000119138	KLF9	KLF transcription factor 9 [Source:HGNC Symbol;Acc:HGNC:1123]	0.235566	-2.08579	2.1634880101E-83	4.1124606836E-81	yes	down	3.18	3.01	3.68	14.65	13.99	13.31	3.29	13.9833
ENSG00000119333	DYNC2I2	dynein 2 intermediate chain 2 [Source:HGNC Symbol;Acc:HGNC:28296]	2.21638	1.14821	4.61810882006E-35	1.91114724786E-33	yes	up	123.42	122.11	142.21	68.41	60.39	57.33	129.247	62.0433
ENSG00000119608	PROX2	prospero homeobox 2 [Source:HGNC Symbol;Acc:HGNC:26715]	7.6009	2.92617	0.00659703355654	0.0178709495982	yes	up	0.1	0.21	0.19	0.02	0.03	0.02	0.166667	0.0233333333333
ENSG00000119686	FLVCR2	FLVCR heme transporter 2 [Source:HGNC Symbol;Acc:HGNC:20105]	2.42467	1.27779	1.12776461347E-5	5.15713767179E-5	yes	up	1.57	1.91	2.88	0.77	0.91	0.89	2.12	0.856667
ENSG00000119866	BCL11A	BCL11 transcription factor A [Source:HGNC Symbol;Acc:HGNC:13221]	0.401017	-1.31826	7.78839749317E-9	5.40680147854E-8	yes	down	1.29	2.03	1.79	2.89	4.4	4.89	1.70333	4.06
ENSG00000119900	OGFRL1	opioid growth factor receptor like 1 [Source:HGNC Symbol;Acc:HGNC:21378]	2.30159	1.20263	0.000477939548985	0.00165307387567	yes	up	0.49	0.45	0.44	0.16	0.26	0.17	0.46	0.196667
ENSG00000119906	SLF2	SMC5-SMC6 complex localization factor 2 [Source:HGNC Symbol;Acc:HGNC:17814]	2.5588	1.35547	9.96165420125E-33	3.6569542346E-31	yes	up	17.88	16.21	19.04	8.46	9.62	10.04	17.71	9.37333
ENSG00000119917	IFIT3	interferon induced protein with tetratricopeptide repeats 3 [Source:HGNC Symbol;Acc:HGNC:5411]	4.35976	2.12425	8.42407592631E-17	1.19212632825E-15	yes	up	3.8	3.48	4.43	0.82	0.91	0.95	3.90333	0.893333
ENSG00000119922	IFIT2	interferon induced protein with tetratricopeptide repeats 2 [Source:HGNC Symbol;Acc:HGNC:5409]	2.22736	1.15533	0.0019938939515	0.00610220239217	yes	up	0.92	1.05	0.99	0.65	0.44	0.32	0.986667	0.47
ENSG00000119950	MXI1	MAX interactor 1, dimerization protein [Source:HGNC Symbol;Acc:HGNC:7534]	0.43893	-1.18794	3.49965992007E-28	1.00508798985E-26	yes	down	12.17	10.63	11.07	23.21	26.58	24.84	11.29	24.8767
ENSG00000119969	HELLS	helicase, lymphoid specific [Source:HGNC Symbol;Acc:HGNC:4861]	3.98675	1.99521	1.40825635842E-68	1.81535575399E-66	yes	up	33.73	31.49	34.23	8.51	7.62	9.89	33.15	8.67333
ENSG00000120057	SFRP5	secreted frizzled related protein 5 [Source:HGNC Symbol;Acc:HGNC:10779]	0.459309	-1.12246	1.78665014424E-25	4.37973363227E-24	yes	down	34.03	37.9	48.23	87.91	88.36	85.32	40.0533	87.1967
ENSG00000120262	CCDC170	coiled-coil domain containing 170 [Source:HGNC Symbol;Acc:HGNC:21177]	0.297191	-1.75054	4.17434064937E-11	3.66316356672E-10	yes	down	0.5	0.34	0.48	3.49	1.95	3.71	0.44	3.05
ENSG00000120278	PLEKHG1	pleckstrin homology and RhoGEF domain containing G1 [Source:HGNC Symbol;Acc:HGNC:20884]	0.496463	-1.01024	0.000825563487274	0.00272595157067	yes	down	0.35	0.33	0.43	0.74	1.04	1.02	0.37	0.933333
ENSG00000120327	PCDHB14	protocadherin beta 14 [Source:HGNC Symbol;Acc:HGNC:8685]	0.189467	-2.39998	3.37295345787E-9	2.43108438496E-8	yes	down	0.09	0.28	0.39	1.61	1.57	1.22	0.253333	1.46667
ENSG00000120457	KCNJ5	potassium inwardly rectifying channel subfamily J member 5 [Source:HGNC Symbol;Acc:HGNC:6266]	0.428094	-1.224	3.59064682378E-56	3.20869355607E-54	yes	down	25.21	23.47	29.44	61.77	62.07	58.71	26.04	60.85
ENSG00000120471	TP53AIP1	tumor protein p53 regulated apoptosis inducing protein 1 [Source:HGNC Symbol;Acc:HGNC:29984]	0.285985	-1.80599	9.41783283255E-5	0.000371708587778	yes	down	0.23	0.23	0.57	0.99	0.97	0.74	0.343333	0.9
ENSG00000120647	CCDC77	coiled-coil domain containing 77 [Source:HGNC Symbol;Acc:HGNC:28203]	2.51615	1.33122	1.48693651684E-20	2.69184714065E-19	yes	up	25.63	19.28	25.73	10.32	8.56	10.34	23.5467	9.74
ENSG00000120694	HSPH1	heat shock protein family H (Hsp110) member 1 [Source:HGNC Symbol;Acc:HGNC:16969]	2.09631	1.06786	9.6272819645E-55	8.21064389596E-53	yes	up	208.57	198.93	215.13	105.36	94.33	104.68	207.543	101.457
ENSG00000120802	TMPO	thymopoietin [Source:HGNC Symbol;Acc:HGNC:11875]	2.24417	1.16618	1.33445519173E-43	7.71438916252E-42	yes	up	75.82	70.37	76.88	30.01	31.31	33.16	74.3567	31.4933
ENSG00000120868	APAF1	apoptotic peptidase activating factor 1 [Source:HGNC Symbol;Acc:HGNC:576]	2.26791	1.18136	1.73415624546E-16	2.3863266617E-15	yes	up	8.75	7.19	8.36	3.02	2.9	4.38	8.1	3.43333
ENSG00000120915	EPHX2	epoxide hydrolase 2 [Source:HGNC Symbol;Acc:HGNC:3402]	2.00662	1.00477	5.39533825302E-18	8.32306994603E-17	yes	up	20.73	21.85	23.73	10.65	11.77	10.84	22.1033	11.0867
ENSG00000121152	NCAPH	non-SMC condensin I complex subunit H [Source:HGNC Symbol;Acc:HGNC:1112]	3.77823	1.91771	1.11919352937E-61	1.17856858515E-59	yes	up	91.8	89.72	89.56	18.18	17.42	25.38	90.36	20.3267
ENSG00000121211	MND1	meiotic nuclear divisions 1 [Source:HGNC Symbol;Acc:HGNC:24839]	3.05431	1.61084	1.29306641517E-12	1.31178108061E-11	yes	up	28.26	25.99	21.18	12.55	6.82	11.16	25.1433	10.1767
ENSG00000121297	TSHZ3	teashirt zinc finger homeobox 3 [Source:HGNC Symbol;Acc:HGNC:30700]	0.150353	-2.73358	1.11207727506E-7	6.6945499945E-7	yes	down	0.07	0.06	0.1	0.51	0.56	0.5	0.0766666666667	0.523333
ENSG00000121316	PLBD1	phospholipase B domain containing 1 [Source:HGNC Symbol;Acc:HGNC:26215]	2.09496	1.06693	2.59125420725E-10	2.09372593187E-9	yes	up	8.98	9.39	9.67	4.54	4.09	5.08	9.34667	4.57
ENSG00000121350	PYROXD1	pyridine nucleotide-disulphide oxidoreductase domain 1 [Source:HGNC Symbol;Acc:HGNC:26162]	0.358236	-1.48102	2.93355113567E-14	3.40930321104E-13	yes	down	3.25	1.99	1.65	6.79	6.29	6.11	2.29667	6.39667
ENSG00000121380	BCL2L14	BCL2 like 14 [Source:HGNC Symbol;Acc:HGNC:16657]	0.308263	-1.69776	0.00323130247182	0.00943356949666	yes	down	0.71	0.43	0.41	1.87	0.85	1.55	0.516667	1.42333
ENSG00000121764	HCRTR1	hypocretin receptor 1 [Source:HGNC Symbol;Acc:HGNC:4848]	6.73083	2.75079	0.00130144898125	0.00413243214177	yes	up	0.99	0.54	0.59	0.13	0.04	0.09	0.706667	0.0866666666667
ENSG00000121797	CCRL2	C-C motif chemokine receptor like 2 [Source:HGNC Symbol;Acc:HGNC:1612]	4.73681	2.24392	0.0003889278877	0.00136712937175	yes	up	1.16	1.14	0.83	0.1	0.32	0.31	1.04333	0.243333
ENSG00000121851	POLR3GL	RNA polymerase III subunit GL [Source:HGNC Symbol;Acc:HGNC:28466]	0.435775	-1.19835	1.5759964053E-17	2.34725095424E-16	yes	down	15.26	17.23	15.31	37.81	39.23	32.71	15.9333	36.5833
ENSG00000121858	TNFSF10	TNF superfamily member 10 [Source:HGNC Symbol;Acc:HGNC:11925]	0.218452	-2.19461	6.50420008026E-32	2.25834686997E-30	yes	down	13.07	14.25	10.29	45.22	56.04	68.4	12.5367	56.5533
ENSG00000121898	CPXM2	carboxypeptidase X, M14 family member 2 [Source:HGNC Symbol;Acc:HGNC:26977]	0.0712676319292	-3.81061	5.29776766608E-5	0.000218194874679	yes	down	0	0.02	0.06	0.36	0.33	0.38	0.0266666666667	0.356667
ENSG00000122035	RASL11A	RAS like family 11 member A [Source:HGNC Symbol;Acc:HGNC:23802]	3.31758	1.73013	1.59183567698E-7	9.35172190538E-7	yes	up	5.23	5.4	6.73	0.61	1.3	1.04	5.78667	0.983333
ENSG00000122121	XPNPEP2	X-prolyl aminopeptidase 2 [Source:HGNC Symbol;Acc:HGNC:12823]	0.316763	-1.65853	1.07546958939E-5	4.92703898897E-5	yes	down	0.31	0.38	0.32	1.03	1.05	1.14	0.336667	1.07333
ENSG00000122122	SASH3	SAM and SH3 domain containing 3 [Source:HGNC Symbol;Acc:HGNC:15975]	0.0263934747841	-5.24367	0.00143260090641	0.00451119448699	yes	down	0	0	0	0.05	0.29	0.2	0	0.18
ENSG00000122133	PAEP	progestagen associated endometrial protein [Source:HGNC Symbol;Acc:HGNC:8573]	0.109781	-3.1873	2.28896070586E-13	2.4850623733E-12	yes	down	0.99	2.05	0.31	8.57	12.47	9.96	1.11667	10.3333
ENSG00000122483	CCDC18	coiled-coil domain containing 18 [Source:HGNC Symbol;Acc:HGNC:30370]	2.74618	1.45743	1.37763724731E-21	2.67304528177E-20	yes	up	14.33	12.31	16.17	3.9	4.32	5.46	14.27	4.56
ENSG00000122644	ARL4A	ADP ribosylation factor like GTPase 4A [Source:HGNC Symbol;Acc:HGNC:695]	0.428573	-1.22239	4.21469646351E-18	6.57410581896E-17	yes	down	18.73	16.89	14.22	35	37.36	38.29	16.6133	36.8833
ENSG00000122756	CNTFR	ciliary neurotrophic factor receptor [Source:HGNC Symbol;Acc:HGNC:2170]	2.16475	1.1142	0.00108500232212	0.00350974936331	yes	up	2.61	2.92	3.51	1.64	1.36	0.86	3.01333	1.28667
ENSG00000122863	CHST3	carbohydrate sulfotransferase 3 [Source:HGNC Symbol;Acc:HGNC:1971]	3.40186	1.76632	3.93823082003E-29	1.17622526356E-27	yes	up	3.67	3.25	4.22	1	1.11	1.17	3.71333	1.09333
ENSG00000122877	EGR2	early growth response 2 [Source:HGNC Symbol;Acc:HGNC:3239]	0.432619	-1.20883	1.42878535035E-5	6.45341429888E-5	yes	down	1.25	0.65	1.08	2.4	2.27	2.03	0.993333	2.23333
ENSG00000122884	P4HA1	prolyl 4-hydroxylase subunit alpha 1 [Source:HGNC Symbol;Acc:HGNC:8546]	0.310832	-1.68579	4.85955376962E-49	3.55048179324E-47	yes	down	17.56	17.42	18.79	49.35	63.16	61.44	17.9233	57.9833
ENSG00000122952	ZWINT	ZW10 interacting kinetochore protein [Source:HGNC Symbol;Acc:HGNC:13195]	4.22167	2.07781	3.09494912885E-133	1.82683444632E-130	yes	up	129.22	114.8	135.36	31.94	29.64	32.05	126.46	31.21
ENSG00000122966	CIT	citron rho-interacting serine/threonine kinase [Source:HGNC Symbol;Acc:HGNC:1985]	2.66679	1.4151	3.41120277168E-38	1.61080585619E-36	yes	up	19.88	17.52	23.2	7.14	6.94	8.4	20.2	7.49333
ENSG00000122986	HVCN1	hydrogen voltage gated channel 1 [Source:HGNC Symbol;Acc:HGNC:28240]	0.431076	-1.21399	0.000572280639348	0.00195168842034	yes	down	0.83	1.22	1.19	2.24	2.75	2.48	1.08	2.49
ENSG00000123080	CDKN2C	cyclin dependent kinase inhibitor 2C [Source:HGNC Symbol;Acc:HGNC:1789]	3.41424	1.77157	6.0243269545E-34	2.38316849364E-32	yes	up	16.57	16.64	19.87	4.87	5.13	6.1	17.6933	5.36667
ENSG00000123095	BHLHE41	basic helix-loop-helix family member e41 [Source:HGNC Symbol;Acc:HGNC:16617]	0.231876	-2.10857	2.66729209951E-17	3.88489362286E-16	yes	down	2.07	0.51	1.14	3.36	3.17	2.44	1.24	2.99
ENSG00000123219	CENPK	centromere protein K [Source:HGNC Symbol;Acc:HGNC:29479]	2.38337	1.253	4.335174779E-13	4.59536721611E-12	yes	up	25.04	20.17	24.29	8.31	10.61	15.74	23.1667	11.5533
ENSG00000123329	ARHGAP9	Rho GTPase activating protein 9 [Source:HGNC Symbol;Acc:HGNC:14130]	0.0982943403531	-3.34675	8.26398731524E-67	9.91236553373E-65	yes	down	2.43	3.96	2.03	19.18	14.84	20.54	2.80667	18.1867
ENSG00000123342	MMP19	matrix metallopeptidase 19 [Source:HGNC Symbol;Acc:HGNC:7165]	2.12478	1.08732	6.45595441389E-6	3.06081288318E-5	yes	up	3.93	4.41	3.07	2.9	2.08	1.86	3.80333	2.28
ENSG00000123360	PDE1B	phosphodiesterase 1B [Source:HGNC Symbol;Acc:HGNC:8775]	2.03571	1.02553	0.00764200483627	0.0204059724378	yes	up	1.21	1.13	1.1	0.61	0.6	0.53	1.14667	0.58
ENSG00000123407	HOXC12	homeobox C12 [Source:HGNC Symbol;Acc:HGNC:5124]	2.02394	1.01717	0.0175709409879	0.0426348124577	yes	up	0.57	0.77	0.74	0.29	0.34	0.4	0.693333	0.343333
ENSG00000123416	TUBA1B	tubulin alpha 1b [Source:HGNC Symbol;Acc:HGNC:18809]	4.08623	2.03077	7.56823251579E-151	8.48777276646E-148	yes	up	2905.8	2964.96	3063.2	685.93	752.27	757.55	2977.99	731.917
ENSG00000123453	SARDH	sarcosine dehydrogenase [Source:HGNC Symbol;Acc:HGNC:10536]	0.462308	-1.11307	5.06361793071E-14	5.79178736287E-13	yes	down	4.57	4.6	5.39	10.34	11.3	8.78	4.85333	10.14
ENSG00000123454	DBH	dopamine beta-hydroxylase [Source:HGNC Symbol;Acc:HGNC:2689]	0.272331	-1.87657	2.63380082813E-29	7.97249022604E-28	yes	down	2.06	2.39	2.48	9.15	8.08	8.35	2.31	8.52667
ENSG00000123473	STIL	STIL centriolar assembly protein [Source:HGNC Symbol;Acc:HGNC:10879]	2.36558	1.24219	6.00616622286E-35	2.4628575572E-33	yes	up	18.98	17.31	19.19	7.47	7.61	8.35	18.4933	7.81
ENSG00000123485	HJURP	Holliday junction recognition protein [Source:HGNC Symbol;Acc:HGNC:25444]	3.17098	1.66493	2.09820045202E-52	1.67482690885E-50	yes	up	42.7	36.89	44.84	12.36	13.15	16	41.4767	13.8367
ENSG00000123570	RAB9B	RAB9B, member RAS oncogene family [Source:HGNC Symbol;Acc:HGNC:14090]	2.30282	1.2034	4.08699519347E-9	2.92039828575E-8	yes	up	3.15	2.74	2.82	1.31	1.22	1.28	2.90333	1.27
ENSG00000123685	BATF3	basic leucine zipper ATF-like transcription factor 3 [Source:HGNC Symbol;Acc:HGNC:28915]	3.83894	1.94071	0.000133930387793	0.000513777766068	yes	up	3.06	4.39	3.38	1.56	0.61	0.76	3.61	0.976667
ENSG00000123689	G0S2	G0/G1 switch 2 [Source:HGNC Symbol;Acc:HGNC:30229]	0.284502	-1.81349	7.22800817535E-14	8.11838875179E-13	yes	down	4.86	3.5	5.25	17.9	16.3	13.56	4.53667	15.92
ENSG00000123999	INHA	inhibin subunit alpha [Source:HGNC Symbol;Acc:HGNC:6065]	0.223139	-2.16398	8.03844894621E-16	1.05701491375E-14	yes	down	1.7	1.66	1.82	8.68	6.88	7.01	1.72667	7.52333
ENSG00000124116	WFDC3	WAP four-disulfide core domain 3 [Source:HGNC Symbol;Acc:HGNC:15957]	0.300473	-1.73469	3.12448957634E-15	3.94163673775E-14	yes	down	14.19	20.78	16.97	64.97	66.43	47.93	17.3133	59.7767
ENSG00000124205	EDN3	endothelin 3 [Source:HGNC Symbol;Acc:HGNC:3178]	4.0913	2.03256	8.56494622002E-11	7.30185266876E-10	yes	up	2.33	2.41	2.64	0.94	0.64	0.69	2.46	0.756667
ENSG00000124208	PEDS1-UBE2V1	PEDS1-UBE2V1 readthrough [Source:HGNC Symbol;Acc:HGNC:33521]	5.5271	2.46652	0.0122889323826	0.0310581130525	yes	up	0.24	0.52	0.59	0	0	0.24	0.45	0.08
ENSG00000124253	PCK1	phosphoenolpyruvate carboxykinase 1 [Source:HGNC Symbol;Acc:HGNC:8724]	0.0382833188227	-4.70714	0.00625675573704	0.0170335029957	yes	down	0	0	0	0.08	0.07	0.07	0	0.0733333333333
ENSG00000124256	ZBP1	Z-DNA binding protein 1 [Source:HGNC Symbol;Acc:HGNC:16176]	4.95323	2.30837	0.0133432584461	0.0334214725791	yes	up	0.59	0.19	1.16	0.08	0.13	0.07	0.646667	0.0933333333333
ENSG00000124343	XG	Xg glycoprotein (Xg blood group) [Source:HGNC Symbol;Acc:HGNC:12806]	0.0325862180958	-4.93959	3.399006908E-7	1.91894600922E-6	yes	down	0	0.06	0.03	0.74	1.2	1.11	0.03	1.01667
ENSG00000124406	ATP8A1	ATPase phospholipid transporting 8A1 [Source:HGNC Symbol;Acc:HGNC:13531]	0.259044	-1.94873	2.01567200172E-8	1.3305333431E-7	yes	down	0.27	0.9	0.11	1.51	1.02	1.68	0.426667	1.40333
ENSG00000124466	LYPD3	LY6/PLAUR domain containing 3 [Source:HGNC Symbol;Acc:HGNC:24880]	0.484641	-1.04501	1.61283685624E-14	1.91711344385E-13	yes	down	9.63	8.56	10.04	19.27	18.7	18.3	9.41	18.7567
ENSG00000124491	F13A1	coagulation factor XIII A chain [Source:HGNC Symbol;Acc:HGNC:3531]	6.20914	2.63439	6.95386916799E-17	9.89063319201E-16	yes	up	2.93	1.92	4.28	0.44	0.29	0.4	3.04333	0.376667
ENSG00000124507	PACSIN1	protein kinase C and casein kinase substrate in neurons 1 [Source:HGNC Symbol;Acc:HGNC:8570]	8.86571	3.14824	6.04064062859E-23	1.29409330754E-21	yes	up	1.82	1.93	2.86	0.29	0.27	0.19	2.20333	0.25
ENSG00000124523	SIRT5	sirtuin 5 [Source:HGNC Symbol;Acc:HGNC:14933]	0.49383	-1.01791	5.18623739153E-16	6.93249729988E-15	yes	down	5.04	5.36	6.19	11.25	11.55	8.66	5.53	10.4867
ENSG00000124562	SNRPC	small nuclear ribonucleoprotein polypeptide C [Source:HGNC Symbol;Acc:HGNC:11157]	2.0021	1.00152	2.55499611474E-21	4.85254554222E-20	yes	up	215.32	225.41	205.55	100.47	108.25	115.03	215.427	107.917
ENSG00000124593	-	novel protein	0.49544	-1.01322	5.19640574069E-20	9.07045764697E-19	yes	down	8.62	8.64	9.46	16.71	18.75	17.15	8.90667	17.5367
ENSG00000124608	AARS2	alanyl-tRNA synthetase 2, mitochondrial [Source:HGNC Symbol;Acc:HGNC:21022]	2.00215	1.00155	4.80699843307E-14	5.50513096196E-13	yes	up	9.23	8.76	11.89	4.96	5.44	4.44	9.96	4.94667
ENSG00000124613	ZNF391	zinc finger protein 391 [Source:HGNC Symbol;Acc:HGNC:18779]	0.438811	-1.18833	8.43640069611E-6	3.92345983026E-5	yes	down	0.71	2.38	1.43	2.34	2.9	2.05	1.50667	2.43
ENSG00000124635	H2BC11	H2B clustered histone 11 [Source:HGNC Symbol;Acc:HGNC:4761]	2.83574	1.50373	8.30351930374E-10	6.38080414252E-9	yes	up	31.81	28	30.57	15.05	12.43	9.82	30.1267	12.4333
ENSG00000124731	TREM1	triggering receptor expressed on myeloid cells 1 [Source:HGNC Symbol;Acc:HGNC:17760]	0.0443083586006	-4.49628	0.0125291347373	0.0316010898638	yes	down	0	0	0	0.65	0.53	0.33	0	0.503333
ENSG00000124733	MEA1	male-enhanced antigen 1 [Source:HGNC Symbol;Acc:HGNC:6986]	2.1138	1.07984	5.21326941424E-26	1.32277865341E-24	yes	up	117.31	121.79	113.37	61.78	62.22	57.96	117.49	60.6533
ENSG00000124743	KLHL31	kelch like family member 31 [Source:HGNC Symbol;Acc:HGNC:21353]	0.243613	-2.03734	0.000370405020099	0.00130679569853	yes	down	0.05	0.11	0.05	0.31	0.28	0.34	0.07	0.31
ENSG00000124766	SOX4	SRY-box transcription factor 4 [Source:HGNC Symbol;Acc:HGNC:11200]	0.396796	-1.33353	1.97619494214E-40	1.01898971385E-38	yes	down	8.1	7.25	9.86	21.83	20.9	20.76	8.40333	21.1633
ENSG00000124772	CPNE5	copine 5 [Source:HGNC Symbol;Acc:HGNC:2318]	0.487899	-1.03534	0.0059538377869	0.0163177641202	yes	down	0.58	0.61	0.92	1.07	0.95	1.2	0.703333	1.07333
ENSG00000124785	NRN1	neuritin 1 [Source:HGNC Symbol;Acc:HGNC:17972]	0.1764	-2.50308	3.56827608868E-87	7.92439927416E-85	yes	down	9.7	10.02	10.51	51.18	55.15	61.88	10.0767	56.07
ENSG00000124788	ATXN1	ataxin 1 [Source:HGNC Symbol;Acc:HGNC:10548]	0.390807	-1.35547	9.08722583258E-48	6.31041719581E-46	yes	down	7.43	6.91	8.86	19.24	15.34	18.17	7.73333	17.5833
ENSG00000124942	AHNAK	AHNAK nucleoprotein [Source:HGNC Symbol;Acc:HGNC:347]	0.463461	-1.10948	2.52071919275E-31	8.48944917317E-30	yes	down	50.45	40.18	56.34	118.65	104.38	105.96	48.99	109.663
ENSG00000125246	CLYBL	citramalyl-CoA lyase [Source:HGNC Symbol;Acc:HGNC:18355]	0.338442	-1.56302	1.88751753165E-8	1.25257450399E-7	yes	down	1.61	2.58	2.26	5.49	6.6	6.6	2.15	6.23
ENSG00000125319	HROB	homologous recombination factor with OB-fold [Source:HGNC Symbol;Acc:HGNC:28460]	2.67013	1.41691	7.20323112069E-26	1.81741815565E-24	yes	up	12.58	11.65	15.41	4.6	4.34	4.11	13.2133	4.35
ENSG00000125378	BMP4	bone morphogenetic protein 4 [Source:HGNC Symbol;Acc:HGNC:1071]	2.03294	1.02356	4.01038251462E-25	9.68276424144E-24	yes	up	63.86	58.2	75.37	31.93	34.53	34.95	65.81	33.8033
ENSG00000125384	PTGER2	prostaglandin E receptor 2 [Source:HGNC Symbol;Acc:HGNC:9594]	4.86955	2.28379	2.65934192411E-5	0.000115197063263	yes	up	0.76	0.97	1.37	0.34	0.29	0.22	1.03333	0.283333
ENSG00000125430	HS3ST3B1	heparan sulfate-glucosamine 3-sulfotransferase 3B1 [Source:HGNC Symbol;Acc:HGNC:5198]	0.155661	-2.68352	3.38816919046E-24	7.69976037913E-23	yes	down	0.46	0.26	0.53	3.07	2.71	2.49	0.416667	2.75667
ENSG00000125434	SLC25A35	solute carrier family 25 member 35 [Source:HGNC Symbol;Acc:HGNC:31921]	3.15356	1.65698	8.15966331805E-23	1.72498820192E-21	yes	up	10.99	9.94	9.64	4.37	5.02	4.81	10.19	4.73333
ENSG00000125457	MIF4GD	MIF4G domain containing [Source:HGNC Symbol;Acc:HGNC:24030]	0.489052	-1.03194	2.98853645712E-18	4.70736465823E-17	yes	down	20.58	21.02	20.77	39.33	45.75	36.88	20.79	40.6533
ENSG00000125520	SLC2A4RG	SLC2A4 regulator [Source:HGNC Symbol;Acc:HGNC:15930]	2.41331	1.27102	1.42985061297E-25	3.5360032248E-24	yes	up	99.67	109.77	140.88	47.31	47.79	44.06	116.773	46.3867
ENSG00000125531	FNDC11	fibronectin type III domain containing 11 [Source:HGNC Symbol;Acc:HGNC:28764]	0.260452	-1.94091	1.25098204525E-44	7.56321489891E-43	yes	down	4.11	4.48	5.69	15.36	14.76	17.79	4.76	15.97
ENSG00000125534	PPDPF	pancreatic progenitor cell differentiation and proliferation factor [Source:HGNC Symbol;Acc:HGNC:16142]	2.07931	1.0561	1.78075632565E-31	6.04271775859E-30	yes	up	458.4	503.08	556.59	249.56	245.67	214.46	506.023	236.563
ENSG00000125538	IL1B	interleukin 1 beta [Source:HGNC Symbol;Acc:HGNC:5992]	0.12593	-2.9893	0.00553111008777	0.0152617541233	yes	down	0.29	0	0.31	1.46	0.91	1	0.2	1.12333
ENSG00000125571	IL37	interleukin 37 [Source:HGNC Symbol;Acc:HGNC:15563]	0.107175	-3.22196	0.000485427283853	0.00167638706341	yes	down	0.31	0.54	0	1.89	1.46	1.5	0.283333	1.61667
ENSG00000125618	PAX8	paired box 8 [Source:HGNC Symbol;Acc:HGNC:8622]	0.398975	-1.32563	5.82672809446E-22	1.16068837619E-20	yes	down	4.86	9.95	9.73	29.44	22.07	23.47	8.18	24.9933
ENSG00000125730	C3	complement C3 [Source:HGNC Symbol;Acc:HGNC:1318]	0.179996	-2.47396	3.30675176241E-75	4.97788201549E-73	yes	down	4.92	6.01	5.81	29.47	24.9	27.31	5.58	27.2267
ENSG00000125735	TNFSF14	TNF superfamily member 14 [Source:HGNC Symbol;Acc:HGNC:11930]	0.219114	-2.19025	0.0200524265725	0.0478485	yes	down	0.05	0.01	0.09	0.21	0.27	0.13	0.05	0.203333
ENSG00000125746	EML2	EMAP like 2 [Source:HGNC Symbol;Acc:HGNC:18035]	0.45414	-1.13879	6.32161351345E-39	3.08918934873E-37	yes	down	41.16	43.5	45.86	87.9	89.84	84.94	43.5067	87.56
ENSG00000125798	FOXA2	forkhead box A2 [Source:HGNC Symbol;Acc:HGNC:5022]	0.386242	-1.37242	2.39100326694E-10	1.93960952179E-9	yes	down	1.73	2.03	2.89	5.98	6.26	4.9	2.21667	5.71333
ENSG00000125804	FAM182A	family with sequence similarity 182 member A [Source:HGNC Symbol;Acc:HGNC:16222]	0.155727	-2.68291	6.58213819455E-7	3.58430103675E-6	yes	down	0.16	0.24	0.21	0.97	1.48	1.47	0.203333	1.30667
ENSG00000125826	RBCK1	RANBP2-type and C3HC4-type zinc finger containing 1 [Source:HGNC Symbol;Acc:HGNC:15864]	0.343785	-1.54042	1.96808830494E-32	7.04054556298E-31	yes	down	91.02	90.05	111.56	279.58	278.42	191.36	97.5433	249.787
ENSG00000125864	BFSP1	beaded filament structural protein 1 [Source:HGNC Symbol;Acc:HGNC:1040]	0.184433	-2.43883	9.09777421136E-49	6.5826798568E-47	yes	down	3.04	3.47	2.84	15.68	14.16	17.77	3.11667	15.87
ENSG00000125885	MCM8	minichromosome maintenance 8 homologous recombination repair factor [Source:HGNC Symbol;Acc:HGNC:16147]	2.54588	1.34816	2.95524120004E-31	9.93794004751E-30	yes	up	27.64	23.54	28.58	13.33	8.66	9.51	26.5867	10.5
ENSG00000125954	CHURC1-FNTB	CHURC1-FNTB readthrough [Source:HGNC Symbol;Acc:HGNC:42960]	0.0188744861418	-5.72742	4.20335229517E-10	3.32444259452E-9	yes	down	0	0.14	0	5.31	2.18	2.5	0.0466666666667	3.33
ENSG00000126016	AMOT	angiomotin [Source:HGNC Symbol;Acc:HGNC:17810]	0.36628	-1.44898	4.44579405338E-45	2.73203179774E-43	yes	down	4.67	3.82	4.4	11.57	11.4	12.75	4.29667	11.9067
ENSG00000126217	MCF2L	MCF.2 cell line derived transforming sequence like [Source:HGNC Symbol;Acc:HGNC:14576]	0.278419	-1.84467	7.44877636447E-79	1.22850039599E-76	yes	down	6.78	7.57	7.95	33.97	30.21	32.62	7.43333	32.2667
ENSG00000126218	F10	coagulation factor X [Source:HGNC Symbol;Acc:HGNC:3528]	0.228976	-2.12673	1.27009307853E-61	1.3312237267E-59	yes	down	11.37	11.52	11.68	44.97	53.89	45.67	11.5233	48.1767
ENSG00000126231	PROZ	protein Z, vitamin K dependent plasma glycoprotein [Source:HGNC Symbol;Acc:HGNC:9460]	0.210039	-2.25127	1.78046959703E-5	7.93639369266E-5	yes	down	0.34	0.28	0.51	2.4	1.4	1.56	0.376667	1.78667
ENSG00000126246	IGFLR1	IGF like family receptor 1 [Source:HGNC Symbol;Acc:HGNC:23620]	2.41298	1.27082	4.96816056336E-6	2.39750089148E-5	yes	up	7.51	10.71	11.42	1.85	2.9	5.98	9.88	3.57667
ENSG00000126259	KIRREL2	kirre like nephrin family adhesion molecule 2 [Source:HGNC Symbol;Acc:HGNC:18816]	2.59809	1.37745	0.00404088372443	0.0115226318255	yes	up	0.85	0.73	0.7	0.39	0.28	0.23	0.76	0.3
ENSG00000126264	HCST	hematopoietic cell signal transducer [Source:HGNC Symbol;Acc:HGNC:16977]	0.187204	-2.41732	6.49560310571E-14	7.3509776822E-13	yes	down	3.57	3.73	6.6	24.98	24.24	26.79	4.63333	25.3367
ENSG00000126368	NR1D1	nuclear receptor subfamily 1 group D member 1 [Source:HGNC Symbol;Acc:HGNC:7962]	0.356917	-1.48634	4.78427630811E-28	1.36528393882E-26	yes	down	8.3	9.58	9.99	30.02	26.91	21.58	9.29	26.17
ENSG00000126453	BCL2L12	BCL2 like 12 [Source:HGNC Symbol;Acc:HGNC:13787]	2.13663	1.09534	1.85212867492E-18	2.96102966348E-17	yes	up	118.33	126.39	113.62	50.11	51.89	53.89	119.447	51.9633
ENSG00000126458	RRAS	RAS related [Source:HGNC Symbol;Acc:HGNC:10447]	0.435329	-1.19982	1.16021048582E-24	2.70233864974E-23	yes	down	31.85	35.82	34.52	79.43	86.29	72.02	34.0633	79.2467
ENSG00000126500	FLRT1	fibronectin leucine rich transmembrane protein 1 [Source:HGNC Symbol;Acc:HGNC:3760]	3.95858	1.98498	3.70124336097E-11	3.26332109224E-10	yes	up	1.55	1.78	1.62	0.34	0.43	0.48	1.65	0.416667
ENSG00000126522	ASL	argininosuccinate lyase [Source:HGNC Symbol;Acc:HGNC:746]	2.12427	1.08697	1.09415201282E-21	2.13965384895E-20	yes	up	43.26	44.43	56.23	24.32	25.27	20.29	47.9733	23.2933
ENSG00000126787	DLGAP5	DLG associated protein 5 [Source:HGNC Symbol;Acc:HGNC:16864]	3.25338	1.70194	8.29746770854E-48	5.77988200939E-46	yes	up	40.01	33.13	37.25	9.79	10.98	13.17	36.7967	11.3133
ENSG00000126803	HSPA2	heat shock protein family A (Hsp70) member 2 [Source:HGNC Symbol;Acc:HGNC:5235]	2.26396	1.17885	7.51556888079E-22	1.48523533036E-20	yes	up	21.29	19.53	26.97	10.25	9.35	10.23	22.5967	9.94333
ENSG00000126870	DYNC2I1	dynein 2 intermediate chain 1 [Source:HGNC Symbol;Acc:HGNC:21862]	0.37165	-1.42798	2.46583652482E-47	1.69139795877E-45	yes	down	12.63	11.38	13.49	30.86	30.06	35.64	12.5	32.1867
ENSG00000126882	FAM78A	family with sequence similarity 78 member A [Source:HGNC Symbol;Acc:HGNC:25465]	0.477762	-1.06564	6.84473501971E-8	4.22824033302E-7	yes	down	2.02	1.46	2.64	4.22	4.6	4.01	2.04	4.27667
ENSG00000127084	FGD3	FYVE, RhoGEF and PH domain containing 3 [Source:HGNC Symbol;Acc:HGNC:16027]	2.38929	1.25658	1.33642425399E-5	6.05453363301E-5	yes	up	1.51	2.14	2.15	0.8	0.85	0.65	1.93333	0.766667
ENSG00000127152	BCL11B	BCL11 transcription factor B [Source:HGNC Symbol;Acc:HGNC:13222]	4.34145	2.11818	0.00316644674704	0.00926231097238	yes	up	0.12	0.1	0.16	0.05	0.02	0.02	0.126667	0.03
ENSG00000127334	DYRK2	dual specificity tyrosine phosphorylation regulated kinase 2 [Source:HGNC Symbol;Acc:HGNC:3093]	0.48298	-1.04996	1.10423237023E-17	1.66451156346E-16	yes	down	3.41	3.04	3.53	6.69	5.78	7.01	3.32667	6.49333
ENSG00000127418	FGFRL1	fibroblast growth factor receptor like 1 [Source:HGNC Symbol;Acc:HGNC:3693]	0.331666	-1.5922	1.42801823751E-27	3.95437642806E-26	yes	down	11	12.14	17.5	50.8	45.96	34.87	13.5467	43.8767
ENSG00000127564	PKMYT1	protein kinase, membrane associated tyrosine/threonine 1 [Source:HGNC Symbol;Acc:HGNC:29650]	3.04826	1.60798	3.02077099272E-33	1.15231111168E-31	yes	up	57.14	61.94	79.13	20.65	23.13	19.84	66.07	21.2067
ENSG00000127586	CHTF18	chromosome transmission fidelity factor 18 [Source:HGNC Symbol;Acc:HGNC:18435]	2.51527	1.33071	1.12501360934E-25	2.8100284251E-24	yes	up	44.3	40.99	54.97	20.03	18.26	18.32	46.7533	18.87
ENSG00000127824	TUBA4A	tubulin alpha 4a [Source:HGNC Symbol;Acc:HGNC:12407]	2.21441	1.14692	2.00996430989E-43	1.15598716592E-41	yes	up	221.79	224.97	250.74	116.88	114.5	123.27	232.5	118.217
ENSG00000127863	TNFRSF19	TNF receptor superfamily member 19 [Source:HGNC Symbol;Acc:HGNC:11915]	0.240266	-2.0573	2.23038319604E-87	5.00274950871E-85	yes	down	13.33	11.02	12.4	45.09	49.27	54.4	12.25	49.5867
ENSG00000127920	GNG11	G protein subunit gamma 11 [Source:HGNC Symbol;Acc:HGNC:4403]	2.42762	1.27954	1.49598230766E-8	1.00554040038E-7	yes	up	3.41	3.81	3.07	1.39	1.51	1.37	3.43	1.42333
ENSG00000128011	LRFN1	leucine rich repeat and fibronectin type III domain containing 1 [Source:HGNC Symbol;Acc:HGNC:29290]	2.18254	1.12601	1.93849229515E-9	1.4331042248E-8	yes	up	3.84	3.65	5.11	2.09	1.81	1.88	4.2	1.92667
ENSG00000128045	RASL11B	RAS like family 11 member B [Source:HGNC Symbol;Acc:HGNC:23804]	0.437918	-1.19127	2.06369458321E-11	1.86750229646E-10	yes	down	4.92	4.24	6.06	10.6	13.38	10.51	5.07333	11.4967
ENSG00000128165	ADM2	adrenomedullin 2 [Source:HGNC Symbol;Acc:HGNC:28898]	0.222601	-2.16747	3.43387001634E-57	3.1827150606E-55	yes	down	4.66	4.79	5.26	24.83	24.06	17.45	4.90333	22.1133
ENSG00000128185	DGCR6L	DiGeorge syndrome critical region gene 6 like [Source:HGNC Symbol;Acc:HGNC:18551]	2.00154	1.00111	3.64491053016E-18	5.71715686654E-17	yes	up	55.69	58.5	57	28.55	31.35	26.09	57.0633	28.6633
ENSG00000128242	GAL3ST1	galactose-3-O-sulfotransferase 1 [Source:HGNC Symbol;Acc:HGNC:24240]	0.160921	-2.63557	0.000571080776511	0.00194818886953	yes	down	0.11	0.31	0.28	0.63	1.05	1.09	0.233333	0.923333
ENSG00000128272	ATF4	activating transcription factor 4 [Source:HGNC Symbol;Acc:HGNC:786]	0.437219	-1.19357	2.47004827501E-73	3.57439889087E-71	yes	down	306.25	315.35	339.55	765.74	729.08	714.34	320.383	736.387
ENSG00000128335	APOL2	apolipoprotein L2 [Source:HGNC Symbol;Acc:HGNC:619]	2.89204	1.53209	3.543414435E-39	1.74678650059E-37	yes	up	36.57	33.6	36.57	16.61	12.44	11.21	35.58	13.42
ENSG00000128342	LIF	LIF interleukin 6 family cytokine [Source:HGNC Symbol;Acc:HGNC:6596]	0.348738	-1.51978	2.24757642662E-50	1.7205849573E-48	yes	down	33.38	32	35.54	102.88	87	76.7	33.64	88.86
ENSG00000128408	RIBC2	RIB43A domain with coiled-coils 2 [Source:HGNC Symbol;Acc:HGNC:13241]	5.58359	2.48119	1.00958903768E-21	1.97946521985E-20	yes	up	12.38	13.14	10.47	2.03	1.64	2.69	11.9967	2.12
ENSG00000128422	KRT17	keratin 17 [Source:HGNC Symbol;Acc:HGNC:6427]	37.0895	5.21294	2.57121609196E-12	2.54399545402E-11	yes	up	9.88	7.8	7.06	0.34	0	0.3	8.24667	0.213333
ENSG00000128482	RNF112	ring finger protein 112 [Source:HGNC Symbol;Acc:HGNC:12968]	0.165386	-2.59609	0.0185400266391	0.0447057404338	yes	down	0.04	0.02	0.46	0.72	0.49	0.31	0.173333	0.506667
ENSG00000128510	CPA4	carboxypeptidase A4 [Source:HGNC Symbol;Acc:HGNC:15740]	60.6812	5.92318	7.14449003269E-6	3.3616721509E-5	yes	up	0.88	0.98	0.58	0.03	0	0	0.813333	0.01
ENSG00000128578	STRIP2	striatin interacting protein 2 [Source:HGNC Symbol;Acc:HGNC:22209]	3.56196	1.83267	1.74488168926E-38	8.34492458209E-37	yes	up	9.84	8.76	11.52	3.06	2.32	2.26	10.04	2.54667
ENSG00000128581	IFT22	intraflagellar transport 22 [Source:HGNC Symbol;Acc:HGNC:21895]	2.11175	1.07844	1.58280795666E-22	3.27815165908E-21	yes	up	54.77	57.67	53.03	29.68	28.36	25.22	55.1567	27.7533
ENSG00000128590	DNAJB9	DnaJ heat shock protein family (Hsp40) member B9 [Source:HGNC Symbol;Acc:HGNC:6968]	0.371979	-1.42671	4.45195884534E-21	8.30070132177E-20	yes	down	6.41	7.21	6.88	18.66	19.45	16.37	6.83333	18.16
ENSG00000128596	CCDC136	coiled-coil domain containing 136 [Source:HGNC Symbol;Acc:HGNC:22225]	2.40279	1.26471	4.8103376499E-18	7.4513724784E-17	yes	up	23.1	19.46	25.76	7.52	9.08	11.46	22.7733	9.35333
ENSG00000128602	SMO	smoothened, frizzled class receptor [Source:HGNC Symbol;Acc:HGNC:11119]	2.05919	1.04208	3.43725187782E-12	3.36230089924E-11	yes	up	7.23	7.11	9.64	3.88	4.2	3.79	7.99333	3.95667
ENSG00000128606	LRRC17	leucine rich repeat containing 17 [Source:HGNC Symbol;Acc:HGNC:16895]	0.0248936463733	-5.32808	0.000626535958233	0.00212155820398	yes	down	0	0	0	0.72	0.52	1.11	0	0.783333
ENSG00000128655	PDE11A	phosphodiesterase 11A [Source:HGNC Symbol;Acc:HGNC:8773]	0.431821	-1.2115	0.000587485101047	0.00199746715423	yes	down	0.13	0.33	0.15	0.8	0.38	0.57	0.203333	0.583333
ENSG00000128694	OSGEPL1	O-sialoglycoprotein endopeptidase like 1 [Source:HGNC Symbol;Acc:HGNC:23075]	0.499948	-1.00015	6.62186228805E-7	3.60418274984E-6	yes	down	4.1	4	4.35	6.6	7.25	8.53	4.15	7.46
ENSG00000128708	HAT1	histone acetyltransferase 1 [Source:HGNC Symbol;Acc:HGNC:4821]	2.19931	1.13705	3.99745857432E-29	1.1923270721E-27	yes	up	133.2	133.17	130.65	54.66	62.83	64.98	132.34	60.8233
ENSG00000128805	ARHGAP22	Rho GTPase activating protein 22 [Source:HGNC Symbol;Acc:HGNC:30320]	0.399924	-1.3222	0.00548480499789	0.0151433008497	yes	down	2.4	0.49	1.66	2.18	2.02	1.96	1.51667	2.05333
ENSG00000128849	CGNL1	cingulin like 1 [Source:HGNC Symbol;Acc:HGNC:25931]	7.61292	2.92845	0.000161711192902	0.000610123138234	yes	up	0.15	0.12	0.26	0.02	0.02	0.03	0.176667	0.0233333333333
ENSG00000128965	CHAC1	ChaC glutathione specific gamma-glutamylcyclotransferase 1 [Source:HGNC Symbol;Acc:HGNC:28680]	0.336971	-1.5693	4.41175102529E-31	1.46666173023E-29	yes	down	9.37	11.26	12.6	32.37	34.67	30.67	11.0767	32.57
ENSG00000128973	CLN6	CLN6 transmembrane ER protein [Source:HGNC Symbol;Acc:HGNC:2077]	2.78615	1.47827	4.01427652106E-50	3.03165731877E-48	yes	up	51.19	45.29	50.22	19.42	16.69	17.85	48.9	17.9867
ENSG00000129009	ISLR	immunoglobulin superfamily containing leucine rich repeat [Source:HGNC Symbol;Acc:HGNC:6133]	0.397472	-1.33108	2.69513323956E-8	1.75171945996E-7	yes	down	1.81	1.91	2.99	5.53	4.84	5.64	2.23667	5.33667
ENSG00000129028	THAP10	THAP domain containing 10 [Source:HGNC Symbol;Acc:HGNC:23193]	2.66935	1.41649	3.14055014268E-13	3.38016025433E-12	yes	up	6.47	7.31	8.33	2.65	3.75	2.79	7.37	3.06333
ENSG00000129158	SERGEF	secretion regulating guanine nucleotide exchange factor [Source:HGNC Symbol;Acc:HGNC:17499]	0.426813	-1.22833	5.20628969505E-30	1.64012749803E-28	yes	down	31.35	33.66	31.65	80.92	67.56	77.89	32.22	75.4567
ENSG00000129159	KCNC1	potassium voltage-gated channel subfamily C member 1 [Source:HGNC Symbol;Acc:HGNC:6233]	5.51595	2.46361	2.4844677427E-5	0.000108165006733	yes	up	1.18	0.61	0.53	0.18	0.16	0.15	0.773333	0.163333
ENSG00000129167	TPH1	tryptophan hydroxylase 1 [Source:HGNC Symbol;Acc:HGNC:12008]	4.71007	2.23575	0.00279609238969	0.00828594957072	yes	up	0.34	0.34	0.21	0.02	0.05	0.07	0.296667	0.0466666666667
ENSG00000129173	E2F8	E2F transcription factor 8 [Source:HGNC Symbol;Acc:HGNC:24727]	7.11463	2.83079	2.90585291659E-130	1.58971416876E-127	yes	up	22.87	21.42	23.35	3.6	3.36	2.75	22.5467	3.23667
ENSG00000129195	PIMREG	PICALM interacting mitotic regulator [Source:HGNC Symbol;Acc:HGNC:25483]	3.68503	1.88168	1.84139162773E-76	2.84844235931E-74	yes	up	94.63	89.65	101.84	23.89	27.92	26.21	95.3733	26.0067
ENSG00000129226	CD68	CD68 molecule [Source:HGNC Symbol;Acc:HGNC:1693]	0.301673	-1.72894	1.00659455393E-10	8.51033390298E-10	yes	down	2.09	1.92	3.18	9.19	6.57	5.59	2.39667	7.11667
ENSG00000129255	MPDU1	mannose-P-dolichol utilization defect 1 [Source:HGNC Symbol;Acc:HGNC:7207]	2.15974	1.11086	1.91792321155E-36	8.45167340573E-35	yes	up	122.73	128.96	139.64	67.85	63.27	54.28	130.443	61.8
ENSG00000129295	DNAAF11	dynein axonemal assembly factor 11 [Source:HGNC Symbol;Acc:HGNC:16725]	3.95135	1.98235	4.49864219715E-5	0.000187729385083	yes	up	3.54	3.88	2.82	0.71	0.32	0.96	3.41333	0.663333
ENSG00000129353	SLC44A2	solute carrier family 44 member 2 [Source:HGNC Symbol;Acc:HGNC:17292]	4.66541	2.222	1.50431849329E-104	5.62364396742E-102	yes	up	34.27	32.16	37.06	7.06	7.11	8.16	34.4967	7.44333
ENSG00000129451	KLK10	kallikrein related peptidase 10 [Source:HGNC Symbol;Acc:HGNC:6358]	0.358381	-1.48043	5.32730870854E-22	1.06498693701E-20	yes	down	7.2	6.92	6.3	29.71	22.38	17.44	6.80667	23.1767
ENSG00000129455	KLK8	kallikrein related peptidase 8 [Source:HGNC Symbol;Acc:HGNC:6369]	0.247915	-2.01208	3.26518366015E-15	4.11218806834E-14	yes	down	4.02	9.5	7.05	23.27	18.3	26.61	6.85667	22.7267
ENSG00000129467	ADCY4	adenylate cyclase 4 [Source:HGNC Symbol;Acc:HGNC:235]	0.229945	-2.12064	4.42897465696E-10	3.49180673306E-9	yes	down	0.58	0.66	0.58	2.85	2.37	1.69	0.606667	2.30333
ENSG00000129484	PARP2	poly(ADP-ribose) polymerase 2 [Source:HGNC Symbol;Acc:HGNC:272]	2.14969	1.10413	4.93244484874E-21	9.17054792979E-20	yes	up	36.61	38.23	35.81	18.95	17.03	16.02	36.8833	17.3333
ENSG00000129521	EGLN3	egl-9 family hypoxia inducible factor 3 [Source:HGNC Symbol;Acc:HGNC:14661]	0.12988	-2.94475	2.49350118826E-112	1.07556214717E-109	yes	down	8.47	6.89	9.7	49.89	65.75	60.41	8.35333	58.6833
ENSG00000129538	RNASE1	ribonuclease A family member 1, pancreatic [Source:HGNC Symbol;Acc:HGNC:10044]	0.466559	-1.09987	0.000710480550708	0.00237710005256	yes	down	2.58	3.44	3.95	5.3	7.82	8.35	3.32333	7.15667
ENSG00000129595	EPB41L4A	erythrocyte membrane protein band 4.1 like 4A [Source:HGNC Symbol;Acc:HGNC:13278]	0.494199	-1.01684	1.25682338363E-18	2.03248366942E-17	yes	down	11.07	10.71	11.89	28	24.51	30.08	11.2233	27.53
ENSG00000129654	FOXJ1	forkhead box J1 [Source:HGNC Symbol;Acc:HGNC:3816]	2.91592	1.54395	0.00860066204461	0.0226956293718	yes	up	0.64	0.32	1.02	0.24	0.25	0.18	0.66	0.223333
ENSG00000129667	RHBDF2	rhomboid 5 homolog 2 [Source:HGNC Symbol;Acc:HGNC:20788]	0.23207	-2.10737	9.62736458444E-91	2.54049161917E-88	yes	down	27.73	22.71	29.99	119.05	123.22	101.38	26.81	114.55
ENSG00000129673	AANAT	aralkylamine N-acetyltransferase [Source:HGNC Symbol;Acc:HGNC:19]	0.23912	-2.06419	0.0156299992148	0.0384830825893	yes	down	0.27	0.5	0.28	0.86	1.39	0.66	0.35	0.97
ENSG00000129682	FGF13	fibroblast growth factor 13 [Source:HGNC Symbol;Acc:HGNC:3670]	0.165092	-2.59866	2.09733848822E-37	9.64002096121E-36	yes	down	2.56	1.37	3.34	14.74	10.24	13.02	2.42333	12.6667
ENSG00000129757	CDKN1C	cyclin dependent kinase inhibitor 1C [Source:HGNC Symbol;Acc:HGNC:1786]	0.332432	-1.58887	4.87483367018E-43	2.78225239751E-41	yes	down	12.52	10.87	14.57	37.02	36.44	35.89	12.6533	36.45
ENSG00000129810	SGO1	shugoshin 1 [Source:HGNC Symbol;Acc:HGNC:25088]	2.72523	1.44638	1.41844643692E-20	2.5720091819E-19	yes	up	9.31	8.94	9.14	3.14	3.52	3.64	9.13	3.43333
ENSG00000129946	SHC2	SHC adaptor protein 2 [Source:HGNC Symbol;Acc:HGNC:29869]	0.0700333576581	-3.83581	4.28860309468E-34	1.70555615982E-32	yes	down	0.36	0.92	0.75	10.23	7.92	7.25	0.676667	8.46667
ENSG00000129951	PLPPR3	phospholipid phosphatase related 3 [Source:HGNC Symbol;Acc:HGNC:23497]	0.229551	-2.12311	8.50819160106E-8	5.19713337723E-7	yes	down	0.71	0.31	0.52	3.26	2.16	2.02	0.513333	2.48
ENSG00000129993	CBFA2T3	CBFA2/RUNX1 partner transcriptional co-repressor 3 [Source:HGNC Symbol;Acc:HGNC:1537]	2.30312	1.20359	0.00116310529421	0.00373171960365	yes	up	1.12	1.03	1.8	0.5	1.06	0.3	1.31667	0.62
ENSG00000130005	GAMT	guanidinoacetate N-methyltransferase [Source:HGNC Symbol;Acc:HGNC:4136]	2.23897	1.16283	1.68064021641E-18	2.69840802106E-17	yes	up	34.54	40.01	43.35	17.46	16.72	18.4	39.3	17.5267
ENSG00000130035	GALNT8	polypeptide N-acetylgalactosaminyltransferase 8 [Source:HGNC Symbol;Acc:HGNC:4130]	0.164691	-2.60217	1.98836119096E-7	1.15451570057E-6	yes	down	0.35	0.46	0.26	1.52	2.06	3.02	0.356667	2.2
ENSG00000130045	NXNL2	nucleoredoxin like 2 [Source:HGNC Symbol;Acc:HGNC:30482]	0.251796	-1.98967	2.11933954331E-16	2.9110095503E-15	yes	down	2.78	2.83	2.91	11.19	11.4	13.84	2.84	12.1433
ENSG00000130066	SAT1	spermidine/spermine N1-acetyltransferase 1 [Source:HGNC Symbol;Acc:HGNC:10540]	0.244454	-2.03236	1.44929707654E-99	4.78054903337E-97	yes	down	195.26	182.26	167.15	678.26	722.08	724.44	181.557	708.26
ENSG00000130164	LDLR	low density lipoprotein receptor [Source:HGNC Symbol;Acc:HGNC:6547]	0.428308	-1.22328	8.36260237948E-32	2.8901875404E-30	yes	down	43.02	45.26	55.89	121.26	110.5	93.21	48.0567	108.323
ENSG00000130222	GADD45G	growth arrest and DNA damage inducible gamma [Source:HGNC Symbol;Acc:HGNC:4097]	0.353009	-1.50222	0.00134747086479	0.00426287327182	yes	down	0.52	1.47	1.31	3.49	2.62	2.86	1.1	2.99
ENSG00000130304	SLC27A1	solute carrier family 27 member 1 [Source:HGNC Symbol;Acc:HGNC:10995]	0.373158	-1.42214	4.97251457563E-35	2.04648627397E-33	yes	down	7.95	8.73	9.21	23.32	23.84	20.03	8.63	22.3967
ENSG00000130340	SNX9	sorting nexin 9 [Source:HGNC Symbol;Acc:HGNC:14973]	0.2646	-1.91812	1.19490162414E-164	1.78677622863E-161	yes	down	45.85	44.65	49.23	188.84	188.66	172.88	46.5767	183.46
ENSG00000130433	CACNG6	calcium voltage-gated channel auxiliary subunit gamma 6 [Source:HGNC Symbol;Acc:HGNC:13625]	2.22826	1.15592	9.64768072864E-9	6.6156367699E-8	yes	up	6.53	6.3	8.81	3.98	3.69	3.74	7.21333	3.80333
ENSG00000130487	KLHDC7B	kelch domain containing 7B [Source:HGNC Symbol;Acc:HGNC:25145]	0.0446061453254	-4.48661	2.3779088351E-16	3.25818541059E-15	yes	down	0.03	0.11	0.15	2.28	1.75	0.81	0.0966666666667	1.61333
ENSG00000130513	GDF15	growth differentiation factor 15 [Source:HGNC Symbol;Acc:HGNC:30142]	0.326926	-1.61297	1.10143612351E-29	3.43127947922E-28	yes	down	29.35	33.12	39.12	125.6	106.4	82.31	33.8633	104.77
ENSG00000130518	IQCN	IQ motif containing N [Source:HGNC Symbol;Acc:HGNC:29350]	0.445621	-1.16611	0.0168451638116	0.0411273565139	yes	down	0.42	0.6	0.39	0.82	0.53	0.85	0.47	0.733333
ENSG00000130592	LSP1	lymphocyte specific protein 1 [Source:HGNC Symbol;Acc:HGNC:6707]	0.236354	-2.08098	0.000284057632039	0.00102814469689	yes	down	1.02	0.76	0.34	5.36	1.87	2.25	0.706667	3.16
ENSG00000130643	CALY	calcyon neuron specific vesicular protein [Source:HGNC Symbol;Acc:HGNC:17938]	0.234949	-2.08958	8.31557616632E-7	4.4556048395E-6	yes	down	0.33	0.69	0.53	2.68	1.94	1.94	0.516667	2.18667
ENSG00000130653	PNPLA7	patatin like phospholipase domain containing 7 [Source:HGNC Symbol;Acc:HGNC:24768]	0.363005	-1.46194	4.56931412176E-41	2.44605526852E-39	yes	down	8.31	6.47	9.34	31.39	27.77	27.21	8.04	28.79
ENSG00000130702	LAMA5	laminin subunit alpha 5 [Source:HGNC Symbol;Acc:HGNC:6485]	0.424151	-1.23735	9.24473738322E-7	4.92374277885E-6	yes	down	86.47	74.28	106.35	196.54	180.33	146.41	89.0333	174.427
ENSG00000130707	ASS1	argininosuccinate synthase 1 [Source:HGNC Symbol;Acc:HGNC:758]	0.317539	-1.65499	2.8430431432E-82	5.10155661616E-80	yes	down	107.38	108.7	123.8	371.77	381.47	317.18	113.293	356.807
ENSG00000130711	PRDM12	PR/SET domain 12 [Source:HGNC Symbol;Acc:HGNC:13997]	0.365143	-1.45347	0.000289722013639	0.00104746369535	yes	down	0.57	0.36	0.63	1.82	1.27	1.11	0.52	1.4
ENSG00000130720	FIBCD1	fibrinogen C domain containing 1 [Source:HGNC Symbol;Acc:HGNC:25922]	0.29568	-1.75789	2.30525146106E-32	8.20742702724E-31	yes	down	11.16	15.46	15.85	29.49	34.89	23.37	14.1567	29.25
ENSG00000130751	NPAS1	neuronal PAS domain protein 1 [Source:HGNC Symbol;Acc:HGNC:7894]	0.470678	-1.08719	2.95674509299E-11	2.63487455049E-10	yes	down	9.13	8.88	13.19	18	17.49	15.09	10.4	16.86
ENSG00000130766	SESN2	sestrin 2 [Source:HGNC Symbol;Acc:HGNC:20746]	0.410801	-1.28349	1.36760089842E-17	2.0450192101E-16	yes	down	6.71	7.28	9.64	20.36	21.74	15.41	7.87667	19.17
ENSG00000130768	SMPDL3B	sphingomyelin phosphodiesterase acid like 3B [Source:HGNC Symbol;Acc:HGNC:21416]	2.01707	1.01226	5.58810816533E-7	3.07359652154E-6	yes	up	7.58	6.12	9.24	3.5	3.93	3.37	7.64667	3.6
ENSG00000130775	THEMIS2	thymocyte selection associated family member 2 [Source:HGNC Symbol;Acc:HGNC:16839]	0.459716	-1.12119	1.20704093061E-12	1.22951535302E-11	yes	down	6.62	6.48	7.6	12.14	15.56	12.64	6.9	13.4467
ENSG00000130816	DNMT1	DNA methyltransferase 1 [Source:HGNC Symbol;Acc:HGNC:2976]	2.58268	1.36887	6.41997674559E-46	4.12607674509E-44	yes	up	88.18	90.57	119.91	43.38	38.47	34.54	99.5533	38.7967
ENSG00000130829	DUSP9	dual specificity phosphatase 9 [Source:HGNC Symbol;Acc:HGNC:3076]	2.66288	1.41299	1.3734639986E-7	8.1477909253E-7	yes	up	3.18	2.53	3.39	1.09	1.05	1.22	3.03333	1.12
ENSG00000130844	ZNF331	zinc finger protein 331 [Source:HGNC Symbol;Acc:HGNC:15489]	4.69362	2.2307	2.38574865109E-61	2.46600655502E-59	yes	up	12.64	11.68	11.11	4.97	2.61	2.46	11.81	3.34667
ENSG00000130876	SLC7A10	solute carrier family 7 member 10 [Source:HGNC Symbol;Acc:HGNC:11058]	0.131324	-2.9288	0.0066336432194	0.0179549435756	yes	down	0	0.1	0.12	0.29	0.41	0.59	0.0733333333333	0.43
ENSG00000131018	SYNE1	spectrin repeat containing nuclear envelope protein 1 [Source:HGNC Symbol;Acc:HGNC:17089]	0.333619	-1.58373	4.24496542196E-7	2.37029062521E-6	yes	down	1.11	1.14	0.57	1.92	1.94	1.69	0.94	1.85
ENSG00000131061	ZNF341	zinc finger protein 341 [Source:HGNC Symbol;Acc:HGNC:15992]	0.495761	-1.01228	5.03779405121E-12	4.86430135896E-11	yes	down	3.82	4.71	5.52	9.91	9.84	9.11	4.68333	9.62
ENSG00000131069	ACSS2	acyl-CoA synthetase short chain family member 2 [Source:HGNC Symbol;Acc:HGNC:15814]	0.269715	-1.89049	7.15917086942E-144	6.17616163851E-141	yes	down	96.19	88.68	110.13	333.77	351.63	357.06	98.3333	347.487
ENSG00000131089	ARHGEF9	Cdc42 guanine nucleotide exchange factor 9 [Source:HGNC Symbol;Acc:HGNC:14561]	0.490116	-1.0288	1.27265476564E-20	2.31513758259E-19	yes	down	5	5.3	6.18	12.88	11.76	11.54	5.49333	12.06
ENSG00000131094	C1QL1	complement C1q like 1 [Source:HGNC Symbol;Acc:HGNC:24182]	3.99832	1.9994	5.8241832204E-12	5.58036863022E-11	yes	up	4.9	5.07	7.41	1.79	1.37	1.19	5.79333	1.45
ENSG00000131153	GINS2	GINS complex subunit 2 [Source:HGNC Symbol;Acc:HGNC:24575]	4.08664	2.03091	1.01391852573E-53	8.45434666623E-52	yes	up	24.9	25.88	22.64	6.14	6.38	5.92	24.4733	6.14667
ENSG00000131242	RAB11FIP4	RAB11 family interacting protein 4 [Source:HGNC Symbol;Acc:HGNC:30267]	0.472634	-1.08121	2.65825990059E-41	1.43674143543E-39	yes	down	22.04	19.37	26.17	38.57	39.49	37.55	22.5267	38.5367
ENSG00000131351	HAUS8	HAUS augmin like complex subunit 8 [Source:HGNC Symbol;Acc:HGNC:30532]	2.19348	1.13322	2.95890498097E-15	3.73695037856E-14	yes	up	21.19	23.23	24.39	11.42	12.16	9.46	22.9367	11.0133
ENSG00000131378	RFTN1	raftlin, lipid raft linker 1 [Source:HGNC Symbol;Acc:HGNC:30278]	7.11284	2.83042	2.65335126181E-6	1.3257890132E-5	yes	up	0.88	0.93	0.64	0.16	0.14	0.17	0.816667	0.156667
ENSG00000131409	LRRC4B	leucine rich repeat containing 4B [Source:HGNC Symbol;Acc:HGNC:25042]	0.192129	-2.37985	4.0876566935E-14	4.70668067943E-13	yes	down	0.5	0.41	0.41	2.1	2.28	2.31	0.44	2.23
ENSG00000131435	PDLIM4	PDZ and LIM domain 4 [Source:HGNC Symbol;Acc:HGNC:16501]	0.48145	-1.05454	8.69702743535E-27	2.32231339732E-25	yes	down	82.81	86.23	97.22	214.95	206.53	182.63	88.7533	201.37
ENSG00000131470	PSMC3IP	PSMC3 interacting protein [Source:HGNC Symbol;Acc:HGNC:17928]	2.15487	1.1076	3.86796646866E-20	6.80992840596E-19	yes	up	60.34	63.13	52.87	28.58	24.79	28.29	58.78	27.22
ENSG00000131480	AOC2	amine oxidase copper containing 2 [Source:HGNC Symbol;Acc:HGNC:549]	0.436825	-1.19487	0.0189966359098	0.0455959918093	yes	down	0.34	0.3	0.23	0.76	0.5	0.71	0.29	0.656667
ENSG00000131711	MAP1B	microtubule associated protein 1B [Source:HGNC Symbol;Acc:HGNC:6836]	0.483762	-1.04763	3.07877303887E-30	9.79530202296E-29	yes	down	24.43	19.26	29.81	56.85	47.23	49.58	24.5	51.22
ENSG00000131746	TNS4	tensin 4 [Source:HGNC Symbol;Acc:HGNC:24352]	0.468824	-1.09288	1.78640193558E-30	5.75703957112E-29	yes	down	73.8	69.79	89.63	162.8	153.96	141.36	77.74	152.707
ENSG00000131747	TOP2A	DNA topoisomerase II alpha [Source:HGNC Symbol;Acc:HGNC:11989]	3.61465	1.85386	3.98632391026E-91	1.09040543057E-88	yes	up	202.23	182.55	207.8	46.99	56.55	59.71	197.527	54.4167
ENSG00000131771	PPP1R1B	protein phosphatase 1 regulatory inhibitor subunit 1B [Source:HGNC Symbol;Acc:HGNC:9287]	0.313398	-1.67393	0.000174767945524	0.000655197228499	yes	down	0.5	0.43	0.57	1.51	1.82	1.71	0.5	1.68
ENSG00000132016	BRME1	break repair meiotic recombinase recruitment factor 1 [Source:HGNC Symbol;Acc:HGNC:28153]	2.85279	1.51237	4.20319762643E-15	5.23528895223E-14	yes	up	7.26	7.04	12.49	3.42	2.51	3.06	8.93	2.99667
ENSG00000132031	MATN3	matrilin 3 [Source:HGNC Symbol;Acc:HGNC:6909]	4.65198	2.21785	5.98644959314E-7	3.28142874815E-6	yes	up	1.56	2.12	1.5	0.31	0.37	0.49	1.72667	0.39
ENSG00000132196	HSD17B7	hydroxysteroid 17-beta dehydrogenase 7 [Source:HGNC Symbol;Acc:HGNC:5215]	0.350987	-1.51051	3.57754450562E-33	1.35091453302E-31	yes	down	24.31	20.27	19.62	54.39	65.6	69.9	21.4	63.2967
ENSG00000132256	TRIM5	tripartite motif containing 5 [Source:HGNC Symbol;Acc:HGNC:16276]	2.04746	1.03383	5.752899312E-11	4.98792159134E-10	yes	up	8.59	8.34	9.28	4.01	4.44	5.04	8.73667	4.49667
ENSG00000132383	RPA1	replication protein A1 [Source:HGNC Symbol;Acc:HGNC:10289]	2.09334	1.0658	1.24845712209E-42	7.05362550342E-41	yes	up	79	78.78	85.65	36.17	41.41	40.5	81.1433	39.36
ENSG00000132470	ITGB4	integrin subunit beta 4 [Source:HGNC Symbol;Acc:HGNC:6158]	0.326514	-1.61478	4.77789852734E-35	1.97363285393E-33	yes	down	81.77	84.43	116.74	288.42	281.92	214.6	94.3133	261.647
ENSG00000132510	KDM6B	lysine demethylase 6B [Source:HGNC Symbol;Acc:HGNC:29012]	0.382447	-1.38667	1.00491584163E-16	1.41141279447E-15	yes	down	6.42	9.67	13.76	40.18	37.07	25.91	9.95	34.3867
ENSG00000132517	SLC52A1	solute carrier family 52 member 1 [Source:HGNC Symbol;Acc:HGNC:30225]	2.77132	1.47057	3.30245717408E-7	1.86678715763E-6	yes	up	2.8	2.52	2.39	0.82	1.01	0.95	2.57	0.926667
ENSG00000132541	RIDA	reactive intermediate imine deaminase A homolog [Source:HGNC Symbol;Acc:HGNC:16897]	2.40622	1.26677	1.02260325217E-18	1.6596954375E-17	yes	up	58.85	52.68	46.68	20.38	20.68	21.81	52.7367	20.9567
ENSG00000132561	MATN2	matrilin 2 [Source:HGNC Symbol;Acc:HGNC:6908]	6.16622	2.62439	9.90874696311E-32	3.40357112378E-30	yes	up	6.57	6.17	7.42	1.53	1.52	2.02	6.72	1.69
ENSG00000132639	SNAP25	synaptosome associated protein 25 [Source:HGNC Symbol;Acc:HGNC:11132]	0.303567	-1.71991	3.17216978578E-16	4.31484343815E-15	yes	down	2.2	2.3	1.09	6.93	7.92	8.49	1.86333	7.78
ENSG00000132646	PCNA	proliferating cell nuclear antigen [Source:HGNC Symbol;Acc:HGNC:8729]	3.28408	1.71549	4.68927429774E-67	5.71632730969E-65	yes	up	481.37	485.05	464.69	131.32	144.89	160.71	477.037	145.64
ENSG00000132677	RHBG	Rh family B glycoprotein [Source:HGNC Symbol;Acc:HGNC:14572]	2.59953	1.37825	0.0204699657337	0.0486997593772	yes	up	0.96	2.54	0.87	0.27	0.35	0.42	1.45667	0.346667
ENSG00000132702	HAPLN2	hyaluronan and proteoglycan link protein 2 [Source:HGNC Symbol;Acc:HGNC:17410]	0.0752003826659	-3.73312	0.00116697502644	0.00374359980594	yes	down	0.43	0	0	1.61	1.04	0.6	0.143333	1.08333
ENSG00000132744	ACY3	aminoacylase 3 [Source:HGNC Symbol;Acc:HGNC:24104]	0.463465	-1.10947	0.00011164067764	0.000434739652687	yes	down	2.26	1.93	2.55	6.03	4.67	4.01	2.24667	4.90333
ENSG00000132780	NASP	nuclear autoantigenic sperm protein [Source:HGNC Symbol;Acc:HGNC:7644]	2.33746	1.22494	4.54228699919E-36	1.9783203377E-34	yes	up	237.53	197.89	206.04	103.49	108.7	143.32	213.82	118.503
ENSG00000132832	-	novel transcript	0.0302537345192	-5.04674	0.00191043735174	0.0058668003559	yes	down	0	0	0	0.38	0.36	0.28	0	0.34
ENSG00000132837	DMGDH	dimethylglycine dehydrogenase [Source:HGNC Symbol;Acc:HGNC:24475]	0.0499048210464	-4.32468	5.27776079738E-8	3.30763270984E-7	yes	down	0.42	0.24	0.26	2.14	2.21	2.76	0.306667	2.37
ENSG00000132849	PATJ	PATJ crumbs cell polarity complex component [Source:HGNC Symbol;Acc:HGNC:28881]	0.396123	-1.33598	2.23178815137E-34	9.01964112345E-33	yes	down	8.22	5.25	6.9	17.29	15.39	18.36	6.79	17.0133
ENSG00000132854	KANK4	KN motif and ankyrin repeat domains 4 [Source:HGNC Symbol;Acc:HGNC:27263]	0.172309	-2.53693	4.4003333761E-45	2.7115241106E-43	yes	down	1	1.13	1.7	5.97	6.75	6.23	1.27667	6.31667
ENSG00000132932	ATP8A2	ATPase phospholipid transporting 8A2 [Source:HGNC Symbol;Acc:HGNC:13533]	4.27924	2.09736	0.000469119358071	0.00162507292688	yes	up	0.5	0.29	0.32	0.28	0.03	0.07	0.37	0.126667
ENSG00000132964	CDK8	cyclin dependent kinase 8 [Source:HGNC Symbol;Acc:HGNC:1779]	0.457852	-1.12705	1.34229401025E-62	1.45447607004E-60	yes	down	52.5	52.35	56.08	119.81	113.42	112.52	53.6433	115.25
ENSG00000132965	ALOX5AP	arachidonate 5-lipoxygenase activating protein [Source:HGNC Symbol;Acc:HGNC:436]	0.396098	-1.33607	0.000341613239259	0.00121528706686	yes	down	1.87	2.1	2.01	5.86	4.73	4.57	1.99333	5.05333
ENSG00000133026	MYH10	myosin heavy chain 10 [Source:HGNC Symbol;Acc:HGNC:7568]	2.15018	1.10446	7.27100856524E-33	2.69568135733E-31	yes	up	34.86	25.87	45.87	16.18	15.14	13.78	35.5333	15.0333
ENSG00000133067	LGR6	leucine rich repeat containing G protein-coupled receptor 6 [Source:HGNC Symbol;Acc:HGNC:19719]	0.374294	-1.41776	1.93517004543E-35	8.17436235764E-34	yes	down	12.88	11.86	14.27	30.73	30.4	28.28	13.0033	29.8033
ENSG00000133106	EPSTI1	epithelial stromal interaction 1 [Source:HGNC Symbol;Acc:HGNC:16465]	0.374358	-1.41751	2.48213464029E-9	1.8128743818E-8	yes	down	2.57	1.5	2	4.04	4.56	4.87	2.02333	4.49
ENSG00000133116	KL	klotho [Source:HGNC Symbol;Acc:HGNC:6344]	0.283661	-1.81776	4.86936465146E-6	2.35286189427E-5	yes	down	0.28	0.32	0.16	0.99	0.67	0.91	0.253333	0.856667
ENSG00000133119	RFC3	replication factor C subunit 3 [Source:HGNC Symbol;Acc:HGNC:9971]	3.28299	1.71501	1.24137246719E-47	8.56737982738E-46	yes	up	60.19	55.85	58.22	15.41	17.97	21.22	58.0867	18.2
ENSG00000133134	BEX2	brain expressed X-linked 2 [Source:HGNC Symbol;Acc:HGNC:30933]	0.440312	-1.1834	3.86045024884E-20	6.80203449187E-19	yes	down	36.09	34.38	29.68	80.99	75.68	70.97	33.3833	75.88
ENSG00000133135	RNF128	ring finger protein 128 [Source:HGNC Symbol;Acc:HGNC:21153]	0.246441	-2.02069	2.35020323701E-6	1.18274755679E-5	yes	down	0.28	0.2	0.36	1.19	1.19	1.01	0.28	1.13
ENSG00000133195	SLC39A11	solute carrier family 39 member 11 [Source:HGNC Symbol;Acc:HGNC:14463]	0.384913	-1.37739	6.96699468111E-25	1.66244351806E-23	yes	down	8.39	8.52	8.2	19.39	15.74	15.39	8.37	16.84
ENSG00000133302	SLF1	SMC5-SMC6 complex localization factor 1 [Source:HGNC Symbol;Acc:HGNC:25408]	2.49566	1.31942	8.13157656762E-19	1.33035202343E-17	yes	up	5.52	6.34	5.09	1.75	2.28	2.49	5.65	2.17333
ENSG00000133315	MACROD1	mono-ADP ribosylhydrolase 1 [Source:HGNC Symbol;Acc:HGNC:29598]	0.407758	-1.29421	1.30473138517E-27	3.63090880513E-26	yes	down	29.65	32.4	33.59	71.68	66.59	55.45	31.88	64.5733
ENSG00000133401	PDZD2	PDZ domain containing 2 [Source:HGNC Symbol;Acc:HGNC:18486]	0.428399	-1.22297	9.37998094919E-31	3.07143025825E-29	yes	down	18.25	12.26	14.05	38.31	31.92	39.57	14.8533	36.6
ENSG00000133639	BTG1	BTG anti-proliferation factor 1 [Source:HGNC Symbol;Acc:HGNC:1130]	0.405265	-1.30306	1.90045067215E-28	5.50737836903E-27	yes	down	9.38	9.18	6.87	19.47	21.85	19.9	8.47667	20.4067
ENSG00000133739	LRRCC1	leucine rich repeat and coiled-coil centrosomal protein 1 [Source:HGNC Symbol;Acc:HGNC:29373]	2.24964	1.16969	1.20392267768E-9	9.11065643063E-9	yes	up	4.47	4.62	4.82	1.89	2.4	2.12	4.63667	2.13667
ENSG00000133740	E2F5	E2F transcription factor 5 [Source:HGNC Symbol;Acc:HGNC:3119]	0.476117	-1.07061	4.89756575794E-11	4.26777000585E-10	yes	down	4.27	4.82	5.37	12.85	9.28	11.76	4.82	11.2967
ENSG00000133816	MICAL2	microtubule associated monooxygenase, calponin and LIM domain containing 2 [Source:HGNC Symbol;Acc:HGNC:24693]	0.408672	-1.29099	5.07983574118E-26	1.29184484892E-24	yes	down	13.32	14.29	17.32	45.04	39.36	31.25	14.9767	38.55
ENSG00000133863	TEX15	testis expressed 15, meiosis and synapsis associated [Source:HGNC Symbol;Acc:HGNC:11738]	4.2345	2.08219	1.58743484151E-12	1.60171675642E-11	yes	up	0.73	0.77	0.8	0.18	0.11	0.25	0.766667	0.18
ENSG00000134013	LOXL2	lysyl oxidase like 2 [Source:HGNC Symbol;Acc:HGNC:6666]	0.360731	-1.471	4.64052520844E-38	2.18211699005E-36	yes	down	24.25	22.06	30.99	77.21	79.31	67.89	25.7667	74.8033
ENSG00000134030	CTIF	cap binding complex dependent translation initiation factor [Source:HGNC Symbol;Acc:HGNC:23925]	0.378048	-1.40336	2.67583556562E-20	4.75963455487E-19	yes	down	4.2	3.05	4.84	10.05	9.05	6.89	4.03	8.66333
ENSG00000134057	CCNB1	cyclin B1 [Source:HGNC Symbol;Acc:HGNC:1579]	2.27939	1.18865	1.74438840219E-34	7.13989632503E-33	yes	up	200.8	190.94	191	77.69	85.09	94.31	194.247	85.6967
ENSG00000134072	CAMK1	calcium/calmodulin dependent protein kinase I [Source:HGNC Symbol;Acc:HGNC:1459]	2.63043	1.3953	1.44519034063E-25	3.57000213E-24	yes	up	26.02	26.32	29.75	10.88	10.57	10.16	27.3633	10.5367
ENSG00000134107	BHLHE40	basic helix-loop-helix family member e40 [Source:HGNC Symbol;Acc:HGNC:1046]	0.442649	-1.17577	2.12778903424E-58	2.03090672502E-56	yes	down	64.6	58.63	71.21	146.94	154.27	140.44	64.8133	147.217
ENSG00000134240	HMGCS2	3-hydroxy-3-methylglutaryl-CoA synthase 2 [Source:HGNC Symbol;Acc:HGNC:5008]	3.06471	1.61575	0.00604098273253	0.0165282100391	yes	up	0.97	0.56	0.65	0.12	0.18	0.75	0.726667	0.35
ENSG00000134242	PTPN22	protein tyrosine phosphatase non-receptor type 22 [Source:HGNC Symbol;Acc:HGNC:9652]	0.446	-1.16488	0.00210801632167	0.00642516729109	yes	down	0.46	0.95	0.48	0.96	0.97	0.95	0.63	0.96
ENSG00000134253	TRIM45	tripartite motif containing 45 [Source:HGNC Symbol;Acc:HGNC:19018]	2.1404	1.09788	1.06910367653E-7	6.46012808851E-7	yes	up	3.08	3.06	3.37	1.33	1.5	1.54	3.17	1.45667
ENSG00000134291	TMEM106C	transmembrane protein 106C [Source:HGNC Symbol;Acc:HGNC:28775]	2.91802	1.54499	1.37318594132E-85	2.8937173323E-83	yes	up	375.22	377.05	412.32	128.26	139.17	138.11	388.197	135.18
ENSG00000134294	SLC38A2	solute carrier family 38 member 2 [Source:HGNC Symbol;Acc:HGNC:13448]	0.355273	-1.493	8.4431752886E-85	1.69089662253E-82	yes	down	60.96	57.03	62.1	168.72	151.13	184.47	60.03	168.107
ENSG00000134326	CMPK2	cytidine/uridine monophosphate kinase 2 [Source:HGNC Symbol;Acc:HGNC:27015]	5.54091	2.47012	0.00817532454801	0.0217060285999	yes	up	0.25	0.37	0.25	0.24	0.04	0.26	0.29	0.18
ENSG00000134339	SAA2	serum amyloid A2 [Source:HGNC Symbol;Acc:HGNC:10514]	2.0773	1.05471	0.000115273662533	0.000447565908018	yes	up	18.58	17.53	14.07	5.33	6.24	6.86	16.7267	6.14333
ENSG00000134460	IL2RA	interleukin 2 receptor subunit alpha [Source:HGNC Symbol;Acc:HGNC:6008]	0.356266	-1.48897	0.000813442097739	0.00268988740267	yes	down	0.29	0.3	0.31	1.44	0.78	0.8	0.3	1.00667
ENSG00000134470	IL15RA	interleukin 15 receptor subunit alpha [Source:HGNC Symbol;Acc:HGNC:5978]	0.454966	-1.13617	6.78257281207E-27	1.81759985872E-25	yes	down	25.04	21.87	26.16	54.89	51.06	50.88	24.3567	52.2767
ENSG00000134531	EMP1	epithelial membrane protein 1 [Source:HGNC Symbol;Acc:HGNC:3333]	0.418692	-1.25604	1.63880988086E-69	2.16226503692E-67	yes	down	103.82	102.29	86.91	212.79	189.35	193.58	97.6733	198.573
ENSG00000134594	RAB33A	RAB33A, member RAS oncogene family [Source:HGNC Symbol;Acc:HGNC:9773]	0.0701719083695	-3.83296	1.546152159E-9	1.15600643088E-8	yes	down	0.26	0.08	0.52	3.6	3.59	4.68	0.286667	3.95667
ENSG00000134627	PIWIL4	piwi like RNA-mediated gene silencing 4 [Source:HGNC Symbol;Acc:HGNC:18444]	0.40126	-1.31739	2.65209028046E-8	1.72674557302E-7	yes	down	1.6	0.92	1.49	3.96	2.96	3.32	1.33667	3.41333
ENSG00000134690	CDCA8	cell division cycle associated 8 [Source:HGNC Symbol;Acc:HGNC:14629]	3.12401	1.6434	2.26893822759E-74	3.32629310097E-72	yes	up	43.26	41.83	46.28	14.66	14.01	13.84	43.79	14.17
ENSG00000134755	DSC2	desmocollin 2 [Source:HGNC Symbol;Acc:HGNC:3036]	0.458192	-1.12597	2.95293132284E-7	1.67851620809E-6	yes	down	0.82	0.7	0.89	1.61	1.55	2.29	0.803333	1.81667
ENSG00000134775	FHOD3	formin homology 2 domain containing 3 [Source:HGNC Symbol;Acc:HGNC:26178]	0.448055	-1.15825	3.20732633223E-21	6.070913893E-20	yes	down	6.18	5.48	6.55	14.51	12.94	12.65	6.07	13.3667
ENSG00000134802	SLC43A3	solute carrier family 43 member 3 [Source:HGNC Symbol;Acc:HGNC:17466]	2.85995	1.51599	3.62802246514E-38	1.70959125826E-36	yes	up	27.03	23.03	25.95	10.51	11.33	7.99	25.3367	9.94333
ENSG00000134817	APLNR	apelin receptor [Source:HGNC Symbol;Acc:HGNC:339]	0.262337	-1.93051	0.000386176549347	0.00135873568656	yes	down	0.11	0.12	0.26	0.49	0.55	0.51	0.163333	0.516667
ENSG00000134864	GGACT	gamma-glutamylamine cyclotransferase [Source:HGNC Symbol;Acc:HGNC:25100]	0.418122	-1.258	0.000101876886012	0.000399353120107	yes	down	0.7	2.27	3.36	3.55	3.52	1.49	2.11	2.85333
ENSG00000134874	DZIP1	DAZ interacting zinc finger protein 1 [Source:HGNC Symbol;Acc:HGNC:20908]	14.9041	3.89764	0.000300316912024	0.0010821057569	yes	up	0.25	0.43	0.5	0.04	0	0.02	0.393333	0.02
ENSG00000134909	ARHGAP32	Rho GTPase activating protein 32 [Source:HGNC Symbol;Acc:HGNC:17399]	0.449703	-1.15295	8.1804293687E-43	4.63351087727E-41	yes	down	11.01	9.07	12.85	26.94	24.33	25.55	10.9767	25.6067
ENSG00000134986	NREP	neuronal regeneration related protein [Source:HGNC Symbol;Acc:HGNC:16834]	0.332682	-1.58778	4.34279305781E-16	5.82240575533E-15	yes	down	3.14	3.32	4.1	9.26	10.17	10.99	3.52	10.14
ENSG00000135046	ANXA1	annexin A1 [Source:HGNC Symbol;Acc:HGNC:533]	6.44785	2.68882	4.09251719862E-19	6.81478550595E-18	yes	up	7.3	5.58	8.58	1.11	1.27	0.84	7.15333	1.07333
ENSG00000135069	PSAT1	phosphoserine aminotransferase 1 [Source:HGNC Symbol;Acc:HGNC:19129]	0.470777	-1.08688	1.25663337399E-40	6.53974166559E-39	yes	down	140.98	143.25	150.64	349.96	336.17	288.58	144.957	324.903
ENSG00000135205	CCDC146	coiled-coil domain containing 146 [Source:HGNC Symbol;Acc:HGNC:29296]	0.18557	-2.42996	9.23641644876E-14	1.03071055197E-12	yes	down	0.53	0.63	0.67	3.36	6	3.36	0.61	4.24
ENSG00000135299	ANKRD6	ankyrin repeat domain 6 [Source:HGNC Symbol;Acc:HGNC:17280]	3.1129	1.63826	8.34146587997E-5	0.000332443283027	yes	up	1.91	0.68	1.52	0.43	0.42	0.43	1.37	0.426667
ENSG00000135318	NT5E	5'-nucleotidase ecto [Source:HGNC Symbol;Acc:HGNC:8021]	0.191681	-2.38322	1.87319457781E-55	1.64124040548E-53	yes	down	3.63	3.71	3.81	18.87	22.85	14.56	3.71667	18.76
ENSG00000135373	EHF	ETS homologous factor [Source:HGNC Symbol;Acc:HGNC:3246]	0.404032	-1.30746	2.37106428835E-22	4.85246094779E-21	yes	down	6.88	5.27	8.03	13.44	11.93	13.02	6.72667	12.7967
ENSG00000135406	PRPH	peripherin [Source:HGNC Symbol;Acc:HGNC:9461]	0.312858	-1.67642	1.82568649202E-6	9.33868825904E-6	yes	down	1.95	1.65	1.61	7.08	6.76	4.53	1.73667	6.12333
ENSG00000135407	AVIL	advillin [Source:HGNC Symbol;Acc:HGNC:14188]	0.341036	-1.552	0.000732690718029	0.00244302851277	yes	down	0.69	0.57	0.82	1.75	1.07	1.63	0.693333	1.48333
ENSG00000135437	RDH5	retinol dehydrogenase 5 [Source:HGNC Symbol;Acc:HGNC:9940]	0.275157	-1.86167	3.0063030208E-36	1.31701907728E-34	yes	down	16.91	12.5	16.1	53.92	45.78	45.45	15.17	48.3833
ENSG00000135451	TROAP	trophinin associated protein [Source:HGNC Symbol;Acc:HGNC:12327]	3.6247	1.85786	7.6635803973E-84	1.46918041292E-81	yes	up	80.26	76.52	87	28.24	22.53	26.12	81.26	25.63
ENSG00000135472	FAIM2	Fas apoptotic inhibitory molecule 2 [Source:HGNC Symbol;Acc:HGNC:17067]	0.478224	-1.06424	1.56230902087E-5	7.01412957129E-5	yes	down	1.02	1.81	1.97	3.81	2.06	4.34	1.6	3.40333
ENSG00000135476	ESPL1	extra spindle pole bodies like 1, separase [Source:HGNC Symbol;Acc:HGNC:16856]	3.07166	1.61902	1.33139469195E-49	9.85583595393E-48	yes	up	35.49	31.65	47.45	12.72	12.52	11.19	38.1967	12.1433
ENSG00000135519	KCNH3	potassium voltage-gated channel subfamily H member 3 [Source:HGNC Symbol;Acc:HGNC:6252]	0.398247	-1.32827	0.0136035454929	0.0340126547104	yes	down	0.28	0.2	0.11	0.5	0.41	0.44	0.196667	0.45
ENSG00000135547	HEY2	hes related family bHLH transcription factor with YRPW motif 2 [Source:HGNC Symbol;Acc:HGNC:4881]	0.261832	-1.93329	2.13480606312E-29	6.50593749942E-28	yes	down	2.21	2.07	2.13	8.89	8.03	7.74	2.13667	8.22
ENSG00000135549	PKIB	cAMP-dependent protein kinase inhibitor beta [Source:HGNC Symbol;Acc:HGNC:9018]	0.217898	-2.19827	0.0125757336748	0.0317043617317	yes	down	0.63	0.48	0.59	1.66	1.67	1.09	0.566667	1.47333
ENSG00000135638	EMX1	empty spiracles homeobox 1 [Source:HGNC Symbol;Acc:HGNC:3340]	0.335732	-1.57462	0.00403951657191	0.0115201979285	yes	down	0.53	0.27	0.4	0.86	1.2	1.29	0.4	1.11667
ENSG00000135678	CPM	carboxypeptidase M [Source:HGNC Symbol;Acc:HGNC:2311]	2.27604	1.18653	0.00299727269726	0.00881805175756	yes	up	3.59	3.11	1.2	0.5	0.63	0.95	2.63333	0.693333
ENSG00000135709	KIAA0513	KIAA0513 [Source:HGNC Symbol;Acc:HGNC:29058]	2.11683	1.0819	1.02745848464E-6	5.43920080494E-6	yes	up	2.02	1.74	2.35	0.99	0.66	1.2	2.03667	0.95
ENSG00000135747	ZNF670-ZNF695	ZNF670-ZNF695 readthrough (NMD candidate) [Source:HGNC Symbol;Acc:HGNC:49200]	4.37385	2.1289	0.0152019041896	0.0375568576905	yes	up	0.34	0.41	0.18	0.11	0.05	0.06	0.31	0.0733333333333
ENSG00000135829	DHX9	DExH-box helicase 9 [Source:HGNC Symbol;Acc:HGNC:2750]	2.08212	1.05805	2.39737756607E-42	1.34097702761E-40	yes	up	119	112.08	121.37	55.74	62.09	61.45	117.483	59.76
ENSG00000135842	NIBAN1	niban apoptosis regulator 1 [Source:HGNC Symbol;Acc:HGNC:16784]	0.416445	-1.2638	2.25259342194E-11	2.02995863616E-10	yes	down	3.85	3.5	4.6	13.16	9.79	6.24	3.98333	9.73
ENSG00000135898	GPR55	G protein-coupled receptor 55 [Source:HGNC Symbol;Acc:HGNC:4511]	2.00808	1.00582	3.65812454433E-5	0.000154552144527	yes	up	3.36	2.84	2.66	1.79	1.04	1.88	2.95333	1.57
ENSG00000135899	SP110	SP110 nuclear body protein [Source:HGNC Symbol;Acc:HGNC:5401]	2.48505	1.31327	5.46619864913E-7	3.00949523073E-6	yes	up	3.41	3.68	4.01	1.93	1.24	1.26	3.7	1.47667
ENSG00000135902	CHRND	cholinergic receptor nicotinic delta subunit [Source:HGNC Symbol;Acc:HGNC:1965]	0.291015	-1.78083	6.09569200922E-22	1.21318874682E-20	yes	down	2.2	4.16	4.11	11.52	11.67	9.17	3.49	10.7867
ENSG00000135916	ITM2C	integral membrane protein 2C [Source:HGNC Symbol;Acc:HGNC:6175]	2.34045	1.22679	8.28266023273E-41	4.35082128853E-39	yes	up	56.44	60.64	64.49	26.79	24.85	25.8	60.5233	25.8133
ENSG00000135925	WNT10A	Wnt family member 10A [Source:HGNC Symbol;Acc:HGNC:13829]	0.389155	-1.36158	4.98197382228E-23	1.06933658214E-21	yes	down	9.85	9.5	13.24	28.68	30.78	27.02	10.8633	28.8267
ENSG00000136108	CKAP2	cytoskeleton associated protein 2 [Source:HGNC Symbol;Acc:HGNC:1990]	2.02579	1.01848	2.98601758813E-29	8.99011738278E-28	yes	up	78.41	69.86	76.82	36.6	36.17	42.26	75.03	38.3433
ENSG00000136114	THSD1	thrombospondin type 1 domain containing 1 [Source:HGNC Symbol;Acc:HGNC:17754]	2.90232	1.53721	5.69926904904E-28	1.62226655799E-26	yes	up	9.67	8.8	10.71	3.32	3.39	3.25	9.72667	3.32
ENSG00000136161	RCBTB2	RCC1 and BTB domain containing protein 2 [Source:HGNC Symbol;Acc:HGNC:1914]	2.00817	1.00588	4.62598117509E-5	0.000192470335295	yes	up	2.24	2.12	2.76	2.15	1.21	0.98	2.37333	1.44667
ENSG00000136167	LCP1	lymphocyte cytosolic protein 1 [Source:HGNC Symbol;Acc:HGNC:6528]	2.57699	1.36569	0.0133061978778	0.0333472646257	yes	up	0.35	0.37	0.6	0.24	0.22	0.23	0.44	0.23
ENSG00000136274	NACAD	NAC alpha domain containing [Source:HGNC Symbol;Acc:HGNC:22196]	2.00448	1.00323	2.14644171236E-7	1.23956456252E-6	yes	up	3.25	3.2	4.98	1.89	2.11	1.69	3.81	1.89667
ENSG00000136425	CIB2	calcium and integrin binding family member 2 [Source:HGNC Symbol;Acc:HGNC:24579]	2.05217	1.03715	8.66272178429E-8	5.28289422571E-7	yes	up	10.72	10.43	13.7	5.59	5.84	4.82	11.6167	5.41667
ENSG00000136492	BRIP1	BRCA1 interacting helicase 1 [Source:HGNC Symbol;Acc:HGNC:20473]	2.60793	1.38291	2.46912066385E-19	4.17980199925E-18	yes	up	8.34	6.25	7.35	2.67	2.96	3.01	7.31333	2.88
ENSG00000136688	IL36G	interleukin 36 gamma [Source:HGNC Symbol;Acc:HGNC:15741]	0.0908372785048	-3.46057	0.012295	0.0310665169359	yes	down	0	0.08	0.1	0.4	0.86	1.17	0.06	0.81
ENSG00000136824	SMC2	structural maintenance of chromosomes 2 [Source:HGNC Symbol;Acc:HGNC:14011]	2.65708	1.40984	3.38112358059E-50	2.56211492948E-48	yes	up	31.73	29.72	32.7	11.11	11.47	13.24	31.3833	11.94
ENSG00000136826	KLF4	KLF transcription factor 4 [Source:HGNC Symbol;Acc:HGNC:6348]	0.258474	-1.95191	2.64297991478E-35	1.10394859383E-33	yes	down	5.77	5.13	6.38	26.58	23.89	17.29	5.76	22.5867
ENSG00000136859	ANGPTL2	angiopoietin like 2 [Source:HGNC Symbol;Acc:HGNC:490]	21.4852	4.42527	0.00384723065693	0.0110208663646	yes	up	0.09	0.14	0.21	0.03	0	0	0.146667	0.01
ENSG00000136943	CTSV	cathepsin V [Source:HGNC Symbol;Acc:HGNC:2538]	4.21181	2.07444	3.64603790093E-80	6.24279619221E-78	yes	up	61.38	55.94	57.15	13.25	12.88	14.84	58.1567	13.6567
ENSG00000136982	DSCC1	DNA replication and sister chromatid cohesion 1 [Source:HGNC Symbol;Acc:HGNC:24453]	5.02552	2.32927	1.1141125448E-74	1.66596962532E-72	yes	up	27.31	26.53	27.23	4.95	6.24	5.05	27.0233	5.41333
ENSG00000136997	MYC	MYC proto-oncogene, bHLH transcription factor [Source:HGNC Symbol;Acc:HGNC:7553]	0.306158	-1.70765	1.61096667446E-56	1.46291427158E-54	yes	down	96.56	94.97	116.96	400	352.36	287.24	102.83	346.533
ENSG00000136999	CCN3	cellular communication network factor 3 [Source:HGNC Symbol;Acc:HGNC:7885]	2.19683	1.13542	0.00064828165497	0.00218858481652	yes	up	1.92	1.55	2.53	0.83	0.68	1.33	2	0.946667
ENSG00000137142	IGFBPL1	insulin like growth factor binding protein like 1 [Source:HGNC Symbol;Acc:HGNC:20081]	11.6328	3.54013	1.91382792685E-14	2.25457775206E-13	yes	up	1.64	1.19	1.16	0.13	0.09	0.13	1.33	0.116667
ENSG00000137267	TUBB2A	tubulin beta 2A class IIa [Source:HGNC Symbol;Acc:HGNC:12412]	2.22216	1.15196	5.47593061514E-27	1.47803999636E-25	yes	up	187.17	199.06	242.45	93.42	105.19	81.73	209.56	93.4467
ENSG00000137310	TCF19	transcription factor 19 [Source:HGNC Symbol;Acc:HGNC:11629]	4.07141	2.02553	4.25622127323E-88	9.64313567259E-86	yes	up	35.36	34.85	41.79	8.91	9.68	8.71	37.3333	9.1
ENSG00000137331	IER3	immediate early response 3 [Source:HGNC Symbol;Acc:HGNC:5392]	0.498452	-1.00447	5.55941088734E-37	2.52936280331E-35	yes	down	292.62	312.34	351.19	694.53	626.67	608.01	318.717	643.07
ENSG00000137404	NRM	nurim [Source:HGNC Symbol;Acc:HGNC:8003]	3.6515	1.86849	3.01877346633E-36	1.31990426608E-34	yes	up	26.26	27.7	28.68	6.74	7.44	7.95	27.5467	7.37667
ENSG00000137440	FGFBP1	fibroblast growth factor binding protein 1 [Source:HGNC Symbol;Acc:HGNC:19695]	0.38866	-1.36342	1.50822097734E-5	6.79441585091E-5	yes	down	1.53	1.38	1.88	3.65	4.61	4.03	1.59667	4.09667
ENSG00000137449	CPEB2	cytoplasmic polyadenylation element binding protein 2 [Source:HGNC Symbol;Acc:HGNC:21745]	0.461145	-1.11671	5.63670623015E-7	3.09880688094E-6	yes	down	0.61	0.58	1.98	1.47	1.27	1.66	1.05667	1.46667
ENSG00000137462	TLR2	toll like receptor 2 [Source:HGNC Symbol;Acc:HGNC:11848]	2.1138	1.07984	0.000119717199475	0.000463294821296	yes	up	2.33	2.25	1.64	1.34	1.19	0.85	2.07333	1.12667
ENSG00000137473	TTC29	tetratricopeptide repeat domain 29 [Source:HGNC Symbol;Acc:HGNC:29936]	0.200011	-2.32185	3.41547797198E-10	2.72630501464E-9	yes	down	0.51	0.69	0.51	2.97	2.49	2.27	0.57	2.57667
ENSG00000137501	SYTL2	synaptotagmin like 2 [Source:HGNC Symbol;Acc:HGNC:15585]	2.374	1.24732	1.06365964625E-15	1.37986615763E-14	yes	up	9.53	8.13	9.56	3.52	3.17	3.62	9.07333	3.43667
ENSG00000137507	LRRC32	leucine rich repeat containing 32 [Source:HGNC Symbol;Acc:HGNC:4161]	0.238409	-2.06849	3.07704415971E-5	0.00013189012135	yes	down	0.15	0.31	0.11	0.44	0.91	1.15	0.19	0.833333
ENSG00000137628	DDX60	DExD/H-box helicase 60 [Source:HGNC Symbol;Acc:HGNC:25942]	7.4576	2.89871	0.00297467376735	0.00875960779858	yes	up	0.28	0.08	0.18	0.03	0.01	0.01	0.18	0.0166666666667
ENSG00000137642	SORL1	sortilin related receptor 1 [Source:HGNC Symbol;Acc:HGNC:11185]	0.312788	-1.67674	1.29870890775E-81	2.25814269773E-79	yes	down	10.79	9.52	12.75	33.62	32.98	36.38	11.02	34.3267
ENSG00000137648	TMPRSS4	transmembrane serine protease 4 [Source:HGNC Symbol;Acc:HGNC:11878]	0.275519	-1.85978	6.18238395166E-5	0.000251306400935	yes	down	0.45	0.42	0.72	1.11	1.11	1.28	0.53	1.16667
ENSG00000137713	PPP2R1B	protein phosphatase 2 scaffold subunit Abeta [Source:HGNC Symbol;Acc:HGNC:9303]	2.08526	1.06023	4.01222114898E-33	1.50996846261E-31	yes	up	36.37	29.64	32.36	16.33	16.25	17.32	32.79	16.6333
ENSG00000137801	THBS1	thrombospondin 1 [Source:HGNC Symbol;Acc:HGNC:11785]	2.03084	1.02208	9.79943526026E-13	1.00411755545E-11	yes	up	3.97	3.14	4.03	1.83	1.73	2.02	3.71333	1.86
ENSG00000137804	NUSAP1	nucleolar and spindle associated protein 1 [Source:HGNC Symbol;Acc:HGNC:18538]	3.20976	1.68246	1.32391135258E-68	1.71649315828E-66	yes	up	169.16	165.42	182.6	46.49	60.7	59.08	172.393	55.4233
ENSG00000137807	KIF23	kinesin family member 23 [Source:HGNC Symbol;Acc:HGNC:6392]	2.95948	1.56534	5.62480791213E-77	8.82268821462E-75	yes	up	51.18	51.15	53.03	15.7	20.07	20.33	51.7867	18.7
ENSG00000137812	KNL1	kinetochore scaffold 1 [Source:HGNC Symbol;Acc:HGNC:24054]	3.73219	1.90002	9.25380832205E-59	8.98540782093E-57	yes	up	10.97	9.97	10.85	2.33	3.11	3.2	10.5967	2.88
ENSG00000137834	SMAD6	SMAD family member 6 [Source:HGNC Symbol;Acc:HGNC:6772]	0.412036	-1.27916	2.75309814806E-8	1.78680530848E-7	yes	down	1.33	0.75	1.13	3.08	4	3.24	1.07	3.44
ENSG00000137841	PLCB2	phospholipase C beta 2 [Source:HGNC Symbol;Acc:HGNC:9055]	4.7394	2.2447	0.00241757884772	0.0072738153661	yes	up	1.14	1.18	1.32	0.33	0.48	0.01	1.21333	0.273333
ENSG00000137843	PAK6	p21 (RAC1) activated kinase 6 [Source:HGNC Symbol;Acc:HGNC:16061]	3.11308	1.63834	3.19505140112E-16	4.34333351073E-15	yes	up	10.9	7.39	12.56	3.15	5.2	3.24	10.2833	3.86333
ENSG00000137876	RSL24D1	ribosomal L24 domain containing 1 [Source:HGNC Symbol;Acc:HGNC:18479]	0.496606	-1.00983	1.32305726553E-27	3.67279386955E-26	yes	down	65.98	63.6	58.77	127.06	130.83	126.58	62.7833	128.157
ENSG00000138083	SIX3	SIX homeobox 3 [Source:HGNC Symbol;Acc:HGNC:10889]	4.56546	2.19076	3.16685345853E-5	0.000135532385184	yes	up	0.68	0.73	1.06	0.15	0.16	0.22	0.823333	0.176667
ENSG00000138092	CENPO	centromere protein O [Source:HGNC Symbol;Acc:HGNC:28152]	2.82714	1.49935	3.76486039123E-92	1.08263869968E-89	yes	up	67.38	61.3	64.98	24.98	24.65	24.78	64.5533	24.8033
ENSG00000138152	BTBD16	BTB domain containing 16 [Source:HGNC Symbol;Acc:HGNC:26340]	0.265408	-1.91372	1.09131747586E-16	1.52893510204E-15	yes	down	1.83	2.28	2.37	6.78	8.22	7.37	2.16	7.45667
ENSG00000138160	KIF11	kinesin family member 11 [Source:HGNC Symbol;Acc:HGNC:6388]	2.97821	1.57444	2.05665874621E-66	2.45376891901E-64	yes	up	28.39	24.75	28.57	8.74	9.02	9.73	27.2367	9.16333
ENSG00000138166	DUSP5	dual specificity phosphatase 5 [Source:HGNC Symbol;Acc:HGNC:3071]	0.305368	-1.71138	1.36426468849E-52	1.1087122088E-50	yes	down	29.48	31.68	38.59	117.45	114.46	92.16	33.25	108.023
ENSG00000138180	CEP55	centrosomal protein 55 [Source:HGNC Symbol;Acc:HGNC:1161]	3.04158	1.60482	2.10304012751E-70	2.85886000364E-68	yes	up	45.09	41.98	45.58	14.07	14.95	14.85	44.2167	14.6233
ENSG00000138182	KIF20B	kinesin family member 20B [Source:HGNC Symbol;Acc:HGNC:7212]	2.4347	1.28374	4.33245386964E-21	8.09133557835E-20	yes	up	12.6	10.91	12.93	4.35	4.45	6.13	12.1467	4.97667
ENSG00000138231	DBR1	debranching RNA lariats 1 [Source:HGNC Symbol;Acc:HGNC:15594]	2.04687	1.03342	2.15833818521E-22	4.4292338055E-21	yes	up	26	25.2	25.17	12.49	13.29	11.88	25.4567	12.5533
ENSG00000138346	DNA2	DNA replication helicase/nuclease 2 [Source:HGNC Symbol;Acc:HGNC:2939]	4.87574	2.28562	4.79361912059E-53	3.92411959397E-51	yes	up	11.89	10.89	11.03	2.16	2.27	2.67	11.27	2.36667
ENSG00000138395	CDK15	cyclin dependent kinase 15 [Source:HGNC Symbol;Acc:HGNC:14434]	0.365097	-1.45365	1.44200609253E-13	1.58239709665E-12	yes	down	3.75	3.6	2.68	10.75	9.97	10.85	3.34333	10.5233
ENSG00000138400	MDH1B	malate dehydrogenase 1B [Source:HGNC Symbol;Acc:HGNC:17836]	2.56839	1.36086	0.00418137271769	0.0118869695891	yes	up	1.24	1.41	0.92	0.52	0.6	0.58	1.19	0.566667
ENSG00000138496	PARP9	poly(ADP-ribose) polymerase family member 9 [Source:HGNC Symbol;Acc:HGNC:24118]	2.95581	1.56356	8.27820520966E-30	2.58968121133E-28	yes	up	10.4	11.03	11.5	4.09	3.14	3.78	10.9767	3.67
ENSG00000138587	MNS1	meiosis specific nuclear structural 1 [Source:HGNC Symbol;Acc:HGNC:29636]	6.87458	2.78127	9.8307961016E-19	1.60017965573E-17	yes	up	4.66	3.88	3.67	0.61	0.63	0.61	4.07	0.616667
ENSG00000138622	HCN4	hyperpolarization activated cyclic nucleotide gated potassium channel 4 [Source:HGNC Symbol;Acc:HGNC:16882]	0.269662	-1.89077	1.85642583739E-7	1.08126802214E-6	yes	down	0.13	0.18	0.16	0.58	0.65	0.54	0.156667	0.59
ENSG00000138640	FAM13A	family with sequence similarity 13 member A [Source:HGNC Symbol;Acc:HGNC:19367]	0.169097	-2.56408	5.20645268281E-7	2.88134057921E-6	yes	down	0.11	0.13	0.09	0.73	0.93	0.65	0.11	0.77
ENSG00000138642	HERC6	HECT and RLD domain containing E3 ubiquitin protein ligase family member 6 [Source:HGNC Symbol;Acc:HGNC:26072]	4.99785	2.32131	2.01670685728E-24	4.64899638323E-23	yes	up	4.5	3.42	3.54	0.76	0.76	0.97	3.82	0.83
ENSG00000138646	HERC5	HECT and RLD domain containing E3 ubiquitin protein ligase 5 [Source:HGNC Symbol;Acc:HGNC:24368]	4.50609	2.17188	2.30357802851E-8	1.5094728361E-7	yes	up	1.54	1.18	1.16	0.45	0.3	0.22	1.29333	0.323333
ENSG00000138669	PRKG2	protein kinase cGMP-dependent 2 [Source:HGNC Symbol;Acc:HGNC:9416]	0.345535	-1.5331	4.94858242726E-6	2.38908101256E-5	yes	down	0.75	0.84	1.15	2.29	1.78	1.71	0.913333	1.92667
ENSG00000138709	LARP1B	La ribonucleoprotein 1B [Source:HGNC Symbol;Acc:HGNC:24704]	0.499481	-1.0015	1.61321416594E-17	2.39949560623E-16	yes	down	9.83	8.26	10.18	21.43	18.95	19.85	9.42333	20.0767
ENSG00000138759	FRAS1	Fraser extracellular matrix complex subunit 1 [Source:HGNC Symbol;Acc:HGNC:19185]	0.436014	-1.19755	6.21761665932E-28	1.76087300087E-26	yes	down	5.09	5.43	5.81	10.46	7.93	9.45	5.44333	9.28
ENSG00000138772	ANXA3	annexin A3 [Source:HGNC Symbol;Acc:HGNC:541]	0.367824	-1.44291	1.15538626111E-74	1.71624594945E-72	yes	down	102.03	103.95	100.78	275.28	283.5	282.87	102.253	280.55
ENSG00000138780	GSTCD	glutathione S-transferase C-terminal domain containing [Source:HGNC Symbol;Acc:HGNC:25806]	2.12933	1.0904	3.75949911155E-16	5.07068942105E-15	yes	up	6.91	6.58	7.37	3.81	3.43	3.42	6.95333	3.55333
ENSG00000138821	SLC39A8	solute carrier family 39 member 8 [Source:HGNC Symbol;Acc:HGNC:20862]	0.495554	-1.01289	6.1307065065E-23	1.31213498989E-21	yes	down	16.55	15.49	16.34	30.26	34.38	34.34	16.1267	32.9933
ENSG00000139044	B4GALNT3	beta-1,4-N-acetyl-galactosaminyltransferase 3 [Source:HGNC Symbol;Acc:HGNC:24137]	0.489649	-1.03018	8.43848345817E-21	1.553983448E-19	yes	down	13.59	11.79	17.11	30.88	28.92	24.24	14.1633	28.0133
ENSG00000139117	CPNE8	copine 8 [Source:HGNC Symbol;Acc:HGNC:23498]	2.0978	1.06888	2.72112192928E-5	0.000117623366494	yes	up	1.88	2.09	2.27	0.96	0.95	1.11	2.08	1.00667
ENSG00000139133	ALG10	ALG10 alpha-1,2-glucosyltransferase [Source:HGNC Symbol;Acc:HGNC:23162]	2.85053	1.51123	5.73400735896E-12	5.49866545795E-11	yes	up	5.23	4.59	5.72	2.35	2.2	2.92	5.18	2.49
ENSG00000139160	ETFBKMT	electron transfer flavoprotein subunit beta lysine methyltransferase [Source:HGNC Symbol;Acc:HGNC:28739]	0.377644	-1.4049	0.0104554836419	0.0269559193205	yes	down	0.38	0.18	0.06	0.64	0.61	0.44	0.206667	0.563333
ENSG00000139263	LRIG3	leucine rich repeats and immunoglobulin like domains 3 [Source:HGNC Symbol;Acc:HGNC:30991]	17.534	4.13208	0.00910260029346	0.0238545770046	yes	up	0.09	0.19	0.22	0.02	0	0	0.166667	0.00666666666667
ENSG00000139269	INHBE	inhibin subunit beta E [Source:HGNC Symbol;Acc:HGNC:24029]	0.0765849	-3.7068	8.73500748122E-133	4.89815544509E-130	yes	down	3.08	3.28	3.62	51.7	49.77	35.93	3.32667	45.8
ENSG00000139289	PHLDA1	pleckstrin homology like domain family A member 1 [Source:HGNC Symbol;Acc:HGNC:8933]	0.186381	-2.42368	3.27901131565E-239	8.17202486779E-236	yes	down	20	17.7	21.9	110	107.38	102.23	19.8667	106.537
ENSG00000139291	TMEM19	transmembrane protein 19 [Source:HGNC Symbol;Acc:HGNC:25605]	2.2566	1.17415	1.63718370623E-14	1.9419370984E-13	yes	up	11.95	6.34	7.55	3.06	2.11	5.59	8.61333	3.58667
ENSG00000139318	DUSP6	dual specificity phosphatase 6 [Source:HGNC Symbol;Acc:HGNC:3072]	0.492169	-1.02277	3.98185604605E-46	2.58130147725E-44	yes	down	174.44	168.11	190.29	347.63	340.28	318.19	177.613	335.367
ENSG00000139343	SNRPF	small nuclear ribonucleoprotein polypeptide F [Source:HGNC Symbol;Acc:HGNC:11162]	2.31454	1.21073	9.0777877327E-19	1.48191250979E-17	yes	up	506.05	513.72	419.26	194.01	216.44	221.59	479.677	210.68
ENSG00000139344	AMDHD1	amidohydrolase domain containing 1 [Source:HGNC Symbol;Acc:HGNC:28577]	2.15984	1.11092	7.89482438697E-6	3.68918564583E-5	yes	up	4.75	4.68	4.77	3.54	3.3	2.34	4.73333	3.06
ENSG00000139410	SDSL	serine dehydratase like [Source:HGNC Symbol;Acc:HGNC:30404]	5.29553	2.40477	2.21537900352E-41	1.20902557297E-39	yes	up	26.82	26.31	23.37	6.27	5.7	4	25.5	5.32333
ENSG00000139445	FOXN4	forkhead box N4 [Source:HGNC Symbol;Acc:HGNC:21399]	5.00221	2.32257	0.00356743406841	0.0103075545735	yes	up	0.37	0.31	0.34	0.05	0.09	0.09	0.34	0.0766666666667
ENSG00000139514	SLC7A1	solute carrier family 7 member 1 [Source:HGNC Symbol;Acc:HGNC:11057]	0.451059	-1.14861	1.58012035411E-35	6.72525608021E-34	yes	down	40.3	37.97	48.32	103.36	92.4	82.77	42.1967	92.8433
ENSG00000139537	CCDC65	coiled-coil domain containing 65 [Source:HGNC Symbol;Acc:HGNC:29937]	6.48711	2.69758	3.39407829431E-5	0.000144594826479	yes	up	1.01	1.61	1.53	0.2	0.07	0.32	1.38333	0.196667
ENSG00000139549	DHH	desert hedgehog signaling molecule [Source:HGNC Symbol;Acc:HGNC:2865]	3.97288	1.99018	0.0142015666864	0.0353267318151	yes	up	0.18	0.17	0.19	0.01	0.06	0.05	0.18	0.04
ENSG00000139567	ACVRL1	activin A receptor like type 1 [Source:HGNC Symbol;Acc:HGNC:175]	3.58684	1.84272	0.000181794375768	0.000679834586276	yes	up	1.05	0.77	1.13	0.58	0.29	0.13	0.983333	0.333333
ENSG00000139579	NABP2	nucleic acid binding protein 2 [Source:HGNC Symbol;Acc:HGNC:28412]	2.89714	1.53463	2.92697036839E-67	3.60724974522E-65	yes	up	114.05	113.95	136.98	44.59	44.51	40.65	121.66	43.25
ENSG00000139618	BRCA2	BRCA2 DNA repair associated [Source:HGNC Symbol;Acc:HGNC:1101]	2.16243	1.11265	1.06011765926E-23	2.35197221534E-22	yes	up	7.73	7.94	6.82	3.04	5.37	3.96	7.49667	4.12333
ENSG00000139629	GALNT6	polypeptide N-acetylgalactosaminyltransferase 6 [Source:HGNC Symbol;Acc:HGNC:4128]	0.422194	-1.24402	2.26594026715E-38	1.0722582319E-36	yes	down	73.91	58.25	90.25	169.53	195.09	189.26	74.1367	184.627
ENSG00000139648	KRT71	keratin 71 [Source:HGNC Symbol;Acc:HGNC:28927]	11.9063	3.57366	1.0677939144E-64	1.2474279948E-62	yes	up	11.07	11.5	12.22	0.82	1.17	0.93	11.5967	0.973333
ENSG00000139714	MORN3	MORN repeat containing 3 [Source:HGNC Symbol;Acc:HGNC:29807]	2.77884	1.47448	0.0203186805961	0.0484117278278	yes	up	0.54	1.03	0.75	0.13	0.22	0.42	0.773333	0.256667
ENSG00000139880	CDH24	cadherin 24 [Source:HGNC Symbol;Acc:HGNC:14265]	2.81563	1.49346	3.70386235419E-27	1.01190782709E-25	yes	up	16.63	15.57	19.81	7.75	5.55	5.08	17.3367	6.12667
ENSG00000139998	RAB15	RAB15, member RAS oncogene family [Source:HGNC Symbol;Acc:HGNC:20150]	3.36473	1.75049	7.86535524504E-36	3.41237752701E-34	yes	up	14.01	12.41	17.04	4.32	5.06	3.31	14.4867	4.23
ENSG00000140022	STON2	stonin 2 [Source:HGNC Symbol;Acc:HGNC:30652]	9.60976	3.2645	2.65483042097E-19	4.47391783189E-18	yes	up	0.84	0.81	0.78	0.1	0.07	0.11	0.81	0.0933333333333
ENSG00000140057	AK7	adenylate kinase 7 [Source:HGNC Symbol;Acc:HGNC:20091]	0.248864	-2.00657	1.98248495654E-38	9.40108616812E-37	yes	down	4.55	3.75	5.68	14.05	14.28	13.91	4.66	14.08
ENSG00000140090	SLC24A4	solute carrier family 24 member 4 [Source:HGNC Symbol;Acc:HGNC:10978]	0.433987	-1.20428	0.00467887588905	0.0131463342342	yes	down	0.16	0.09	0.33	0.29	0.28	0.34	0.193333	0.303333
ENSG00000140092	FBLN5	fibulin 5 [Source:HGNC Symbol;Acc:HGNC:3602]	2.21681	1.14848	5.30760357652E-7	2.93153282988E-6	yes	up	3.78	3.64	3.68	2.48	2.06	1.5	3.7	2.01333
ENSG00000140323	DISP2	dispatched RND transporter family member 2 [Source:HGNC Symbol;Acc:HGNC:19712]	3.55821	1.83115	4.13198702863E-15	5.1517770457E-14	yes	up	1.94	2.28	2.09	0.38	1.01	0.26	2.10333	0.55
ENSG00000140365	COMMD4	COMM domain containing 4 [Source:HGNC Symbol;Acc:HGNC:26027]	3.40885	1.76928	7.73994314259E-65	9.13720656255E-63	yes	up	166.86	174.16	168.78	46.24	47.95	53.21	169.933	49.1333
ENSG00000140368	PSTPIP1	proline-serine-threonine phosphatase interacting protein 1 [Source:HGNC Symbol;Acc:HGNC:9580]	0.325521	-1.61918	0.00645907350602	0.0175205005128	yes	down	0.47	0.77	0.51	1.52	1.71	1.76	0.583333	1.66333
ENSG00000140386	SCAPER	S-phase cyclin A associated protein in the ER [Source:HGNC Symbol;Acc:HGNC:13081]	0.415935	-1.26557	1.64301080689E-16	2.26507267354E-15	yes	down	2.19	3.85	2.73	6.89	7.2	8.73	2.92333	7.60667
ENSG00000140403	DNAJA4	DnaJ heat shock protein family (Hsp40) member A4 [Source:HGNC Symbol;Acc:HGNC:14885]	2.00612	1.0044	2.31515235504E-30	7.42902250695E-29	yes	up	39.78	36.15	42.07	22.09	19.89	20.53	39.3333	20.8367
ENSG00000140416	TPM1	tropomyosin 1 [Source:HGNC Symbol;Acc:HGNC:12010]	2.38171	1.252	1.41745741858E-23	3.11701665675E-22	yes	up	33.33	28.17	31.95	15.86	13.91	11.44	31.15	13.7367
ENSG00000140443	IGF1R	insulin like growth factor 1 receptor [Source:HGNC Symbol;Acc:HGNC:5465]	0.493985	-1.01746	8.51351695234E-25	2.00797250516E-23	yes	down	9.51	7.62	8.73	13.13	11.56	13.17	8.62	12.62
ENSG00000140450	ARRDC4	arrestin domain containing 4 [Source:HGNC Symbol;Acc:HGNC:28087]	0.186816	-2.42031	2.3954302426E-41	1.30411408596E-39	yes	down	1.35	1.09	1.28	6.77	7.5	5.7	1.24	6.65667
ENSG00000140451	PIF1	PIF1 5'-to-3' DNA helicase [Source:HGNC Symbol;Acc:HGNC:26220]	2.19045	1.13123	1.39263359991E-7	8.25496079438E-7	yes	up	5.6	6.9	9.51	2.89	2.98	4.72	7.33667	3.53
ENSG00000140470	ADAMTS17	ADAM metallopeptidase with thrombospondin type 1 motif 17 [Source:HGNC Symbol;Acc:HGNC:17109]	0.37465	-1.41639	4.55526814446E-23	9.79622861746E-22	yes	down	3.63	3.32	4.87	9.21	10.52	8.35	3.94	9.36
ENSG00000140478	GOLGA6D	golgin A6 family member D [Source:HGNC Symbol;Acc:HGNC:32204]	0.289577	-1.78798	0.00639457812738	0.0173602502296	yes	down	0.18	0.04	0.15	0.48	0.41	0.38	0.123333	0.423333
ENSG00000140481	CCDC33	coiled-coil domain containing 33 [Source:HGNC Symbol;Acc:HGNC:26552]	0.311887	-1.68091	6.23247174744E-13	6.52025845593E-12	yes	down	2.33	3.84	3.89	7.31	9.7	7.1	3.35333	8.03667
ENSG00000140522	RLBP1	retinaldehyde binding protein 1 [Source:HGNC Symbol;Acc:HGNC:10024]	0.489708	-1.03001	9.18412245818E-19	1.498180849E-17	yes	down	22.39	23.35	30.58	53.59	56.85	58.81	25.44	56.4167
ENSG00000140525	FANCI	FA complementation group I [Source:HGNC Symbol;Acc:HGNC:25568]	2.88964	1.53089	5.60822372513E-85	1.14356780141E-82	yes	up	149.87	120.34	136.53	47.06	47.23	51.21	135.58	48.5
ENSG00000140534	TICRR	TOPBP1 interacting checkpoint and replication regulator [Source:HGNC Symbol;Acc:HGNC:28704]	3.51773	1.81464	7.71778811175E-37	3.49717146154E-35	yes	up	8.52	7.97	10.38	2.18	2.77	2.49	8.95667	2.48
ENSG00000140678	ITGAX	integrin subunit alpha X [Source:HGNC Symbol;Acc:HGNC:6152]	2.40696	1.26721	1.78238539597E-5	7.94177680408E-5	yes	up	1.92	2.11	1.71	0.69	0.71	1.08	1.91333	0.826667
ENSG00000140931	CMTM3	CKLF like MARVEL transmembrane domain containing 3 [Source:HGNC Symbol;Acc:HGNC:19174]	2.7995	1.48517	1.43727579862E-12	1.45544452203E-11	yes	up	6.79	7.44	7.76	2.38	2.88	2.08	7.33	2.44667
ENSG00000140945	CDH13	cadherin 13 [Source:HGNC Symbol;Acc:HGNC:1753]	0.220301	-2.18245	1.55140270121E-65	1.8411620417E-63	yes	down	3.66	4.1	5.49	18.28	14.66	14.95	4.41667	15.9633
ENSG00000140968	IRF8	interferon regulatory factor 8 [Source:HGNC Symbol;Acc:HGNC:5358]	6.782	2.76171	5.59988451299E-11	4.85901004358E-10	yes	up	2.23	1.59	2.02	0.24	0.51	0.38	1.94667	0.376667
ENSG00000141030	COPS3	COP9 signalosome subunit 3 [Source:HGNC Symbol;Acc:HGNC:2239]	2.28061	1.18942	1.8125371456E-46	1.19574141694E-44	yes	up	170.44	166.39	173.25	76.07	72.62	71.39	170.027	73.36
ENSG00000141293	SKAP1	src kinase associated phosphoprotein 1 [Source:HGNC Symbol;Acc:HGNC:15605]	0.305837	-1.70917	1.12820262826E-58	1.08607660738E-56	yes	down	22.55	18.52	19.96	58.65	62.62	65.14	20.3433	62.1367
ENSG00000141294	LRRC46	leucine rich repeat containing 46 [Source:HGNC Symbol;Acc:HGNC:25047]	3.78341	1.91969	3.29785136303E-5	0.000140816307011	yes	up	2.47	1.78	2.07	0.61	1.14	0.49	2.10667	0.746667
ENSG00000141314	RHBDL3	rhomboid like 3 [Source:HGNC Symbol;Acc:HGNC:16502]	3.82596	1.93582	9.49428700887E-25	2.22293170782E-23	yes	up	6.06	4.99	7.05	1.79	1.36	1.22	6.03333	1.45667
ENSG00000141337	ARSG	arylsulfatase G [Source:HGNC Symbol;Acc:HGNC:24102]	0.478211	-1.06428	1.65325849351E-19	2.8290853655E-18	yes	down	10.61	9.28	8.95	21.64	18.24	19.34	9.61333	19.74
ENSG00000141391	PRELID3A	PRELI domain containing 3A [Source:HGNC Symbol;Acc:HGNC:24639]	0.470972	-1.08629	2.86117673191E-15	3.62372637475E-14	yes	down	15.09	16.75	19.23	41.29	34.91	35.16	17.0233	37.12
ENSG00000141499	WRAP53	WD repeat containing antisense to TP53 [Source:HGNC Symbol;Acc:HGNC:25522]	2.75156	1.46025	1.78567370551E-38	8.52184281164E-37	yes	up	35.43	38.86	41.32	15.18	14.42	11.94	38.5367	13.8467
ENSG00000141510	TP53	tumor protein p53 [Source:HGNC Symbol;Acc:HGNC:11998]	2.28639	1.19307	5.81707660001E-55	5.01834723608E-53	yes	up	106.42	107.32	122.68	52.51	48.47	47.52	112.14	49.5
ENSG00000141524	TMC6	transmembrane channel like 6 [Source:HGNC Symbol;Acc:HGNC:18021]	0.227437	-2.13646	2.54723160261E-102	9.21522658815E-100	yes	down	33.58	34.62	39.5	168.58	158.39	131.88	35.9	152.95
ENSG00000141574	SECTM1	secreted and transmembrane 1 [Source:HGNC Symbol;Acc:HGNC:10707]	0.309059	-1.69405	3.45035988619E-34	1.3869457392E-32	yes	down	10.73	12.38	16.6	37.51	38.82	36.33	13.2367	37.5533
ENSG00000141582	CBX4	chromobox 4 [Source:HGNC Symbol;Acc:HGNC:1554]	0.48039	-1.05772	2.61906767855E-14	3.05807850234E-13	yes	down	20.91	20.23	25.59	52.25	48.86	35.44	22.2433	45.5167
ENSG00000142156	COL6A1	collagen type VI alpha 1 chain [Source:HGNC Symbol;Acc:HGNC:2211]	0.412639	-1.27705	2.17672693708E-26	5.67720758124E-25	yes	down	40.19	38.16	57.21	118.92	109.1	89.99	45.1867	106.003
ENSG00000142192	APP	amyloid beta precursor protein [Source:HGNC Symbol;Acc:HGNC:620]	0.417356	-1.26065	1.38041798732E-85	2.8937173323E-83	yes	down	314.65	278.17	303.51	782.18	622.44	771.51	298.777	725.377
ENSG00000142233	NTN5	netrin 5 [Source:HGNC Symbol;Acc:HGNC:25208]	0.158252	-2.6597	0.00135714144332	0.00429044151849	yes	down	0.08	0.05	0.09	0.45	0.51	0.58	0.0733333333333	0.513333
ENSG00000142484	TM4SF5	transmembrane 4 L six family member 5 [Source:HGNC Symbol;Acc:HGNC:11857]	0.42304	-1.24113	7.25288976856E-5	0.00029170220102	yes	down	3.34	7.47	4.59	13.77	11.72	12.12	5.13333	12.5367
ENSG00000142515	KLK3	kallikrein related peptidase 3 [Source:HGNC Symbol;Acc:HGNC:6364]	0.0892508	-3.48599	2.03292447919E-36	8.940881582E-35	yes	down	1.05	1.09	0.79	11.51	10.7	11.05	0.976667	11.0867
ENSG00000142549	IGLON5	IgLON family member 5 [Source:HGNC Symbol;Acc:HGNC:34550]	0.309451	-1.69222	0.00118461872248	0.00379098272866	yes	down	0.23	0.11	0.23	0.55	0.48	0.8	0.19	0.61
ENSG00000142609	CFAP74	cilia and flagella associated protein 74 [Source:HGNC Symbol;Acc:HGNC:29368]	0.487143	-1.03758	2.9569001907E-5	0.000127080420152	yes	down	0.8	1.08	1.01	1.69	1.68	1.5	0.963333	1.62333
ENSG00000142611	PRDM16	PR/SET domain 16 [Source:HGNC Symbol;Acc:HGNC:14000]	0.33304	-1.58623	2.58783795317E-19	4.37342011437E-18	yes	down	3.63	2.53	4.63	11.89	5.44	7.64	3.59667	8.32333
ENSG00000142619	PADI3	peptidyl arginine deiminase 3 [Source:HGNC Symbol;Acc:HGNC:18337]	0.238434	-2.06834	6.51803949607E-52	5.1478741513E-50	yes	down	3.25	3.54	3.94	15.74	16.08	13.34	3.57667	15.0533
ENSG00000142623	PADI1	peptidyl arginine deiminase 1 [Source:HGNC Symbol;Acc:HGNC:18367]	0.489317	-1.03116	3.80370850119E-29	1.13756242242E-27	yes	down	57.39	48.83	55.91	110.27	110.06	90.53	54.0433	103.62
ENSG00000142677	IL22RA1	interleukin 22 receptor subunit alpha 1 [Source:HGNC Symbol;Acc:HGNC:13700]	2.72468	1.44609	6.84754078181E-12	6.51358523053E-11	yes	up	4.12	3.68	4.84	1.48	1.68	1.48	4.21333	1.54667
ENSG00000142871	CCN1	cellular communication network factor 1 [Source:HGNC Symbol;Acc:HGNC:2654]	3.37265	1.75388	2.14796197404E-44	1.28135072015E-42	yes	up	28.95	27.38	29.17	9.71	8.37	7.31	28.5	8.46333
ENSG00000142920	AZIN2	antizyme inhibitor 2 [Source:HGNC Symbol;Acc:HGNC:29957]	0.472039	-1.08302	5.34600896167E-10	4.17662769106E-9	yes	down	6.3	4.52	4.75	14	13.12	12.05	5.19	13.0567
ENSG00000142945	KIF2C	kinesin family member 2C [Source:HGNC Symbol;Acc:HGNC:6393]	3.07525	1.6207	1.29773443145E-81	2.25814269773E-79	yes	up	62.75	59.51	65.97	18.84	21.06	19.49	62.7433	19.7967
ENSG00000142959	BEST4	bestrophin 4 [Source:HGNC Symbol;Acc:HGNC:17106]	0.178588	-2.4853	1.10493784037E-7	6.65514386666E-7	yes	down	0.21	0.28	0.19	1.6	1.17	1.12	0.226667	1.29667
ENSG00000143001	TMEM61	transmembrane protein 61 [Source:HGNC Symbol;Acc:HGNC:27296]	0.251646	-1.99053	6.65331475414E-7	3.62042333662E-6	yes	down	1.02	0.78	0.72	3.11	3.67	3.19	0.84	3.32333
ENSG00000143127	ITGA10	integrin subunit alpha 10 [Source:HGNC Symbol;Acc:HGNC:6135]	0.158812	-2.6546	2.69399584362E-25	6.53257586729E-24	yes	down	0.58	0.72	0.84	4.05	3.13	4.14	0.713333	3.77333
ENSG00000143167	GPA33	glycoprotein A33 [Source:HGNC Symbol;Acc:HGNC:4445]	0.10187	-3.29519	1.46065404568E-10	1.2107343032E-9	yes	down	0.21	0.13	0.09	1.35	1.65	1.51	0.143333	1.50333
ENSG00000143195	ILDR2	immunoglobulin like domain containing receptor 2 [Source:HGNC Symbol;Acc:HGNC:18131]	3.47552	1.79723	1.19931164065E-23	2.65030148765E-22	yes	up	2.15	2.01	2.21	0.7	0.6	0.55	2.12333	0.616667
ENSG00000143217	NECTIN4	nectin cell adhesion molecule 4 [Source:HGNC Symbol;Acc:HGNC:19688]	4.28386	2.09891	1.36921906265E-7	8.12475755961E-7	yes	up	1.44	1.88	2.56	0.22	0.43	0.66	1.96	0.436667
ENSG00000143228	NUF2	NUF2 component of NDC80 kinetochore complex [Source:HGNC Symbol;Acc:HGNC:14621]	2.13947	1.09726	6.84562348833E-17	9.74285119564E-16	yes	up	22.66	20.18	21.45	9.23	10.1	10.6	21.43	9.97667
ENSG00000143248	RGS5	regulator of G protein signaling 5 [Source:HGNC Symbol;Acc:HGNC:10001]	0.345788	-1.53204	0.0155811476704	0.0383880868021	yes	down	0.6	1.61	0.6	1.75	2.47	1.96	0.936667	2.06
ENSG00000143333	RGS16	regulator of G protein signaling 16 [Source:HGNC Symbol;Acc:HGNC:9997]	0.303357	-1.72091	4.37057894659E-18	6.79395375178E-17	yes	down	2.5	3.74	3.43	12.91	10.46	8.77	3.22333	10.7133
ENSG00000143365	RORC	RAR related orphan receptor C [Source:HGNC Symbol;Acc:HGNC:10260]	0.395481	-1.33832	5.47610207229E-12	5.26936806012E-11	yes	down	1.93	2.92	2.63	6.8	6.79	5.8	2.49333	6.46333
ENSG00000143369	ECM1	extracellular matrix protein 1 [Source:HGNC Symbol;Acc:HGNC:3153]	2.17981	1.1242	1.89174363175E-9	1.40038975776E-8	yes	up	7.15	8.74	7.72	3.02	3.75	3.34	7.87	3.37
ENSG00000143375	CGN	cingulin [Source:HGNC Symbol;Acc:HGNC:17429]	4.66644	2.22232	2.55416786105E-33	9.77644797327E-32	yes	up	5.05	4.66	5.62	2.28	0.85	1.35	5.11	1.49333
ENSG00000143429	LSP1P4	LSP1 pseudogene 4 [Source:HGNC Symbol;Acc:HGNC:53915]	3.51526	1.81363	2.09382715949E-5	9.23226718841E-5	yes	up	6.37	6.95	5.33	1.96	1.05	2.45	6.21667	1.82
ENSG00000143476	DTL	denticleless E3 ubiquitin protein ligase homolog [Source:HGNC Symbol;Acc:HGNC:30288]	2.70003	1.43298	6.37252700452E-40	3.20882898341E-38	yes	up	17.35	17.89	16.4	5.31	6.85	7.44	17.2133	6.53333
ENSG00000143502	SUSD4	sushi domain containing 4 [Source:HGNC Symbol;Acc:HGNC:25470]	0.414218	-1.27154	2.36771712369E-20	4.2317047876E-19	yes	down	6.12	5.19	5.25	13.78	12.79	13.32	5.52	13.2967
ENSG00000143569	UBAP2L	ubiquitin associated protein 2 like [Source:HGNC Symbol;Acc:HGNC:29877]	2.43352	1.28305	1.65646497444E-67	2.05273532468E-65	yes	up	107.19	95.92	112.88	48.49	47.65	46.6	105.33	47.58
ENSG00000143590	EFNA3	ephrin A3 [Source:HGNC Symbol;Acc:HGNC:3223]	0.459415	-1.12213	1.92243813175E-11	1.75143327763E-10	yes	down	6.86	6.52	5.9	13.31	14.64	14.6	6.42667	14.1833
ENSG00000143786	CNIH3	cornichon family AMPA receptor auxiliary protein 3 [Source:HGNC Symbol;Acc:HGNC:26802]	0.263191	-1.92582	1.40030868933E-10	1.16501943256E-9	yes	down	1.15	1.34	0.98	3.77	3.98	3.36	1.15667	3.70333
ENSG00000143799	PARP1	poly(ADP-ribose) polymerase 1 [Source:HGNC Symbol;Acc:HGNC:270]	2.34921	1.23217	2.1702249997E-74	3.20250965416E-72	yes	up	146.82	137.87	158.54	62.21	61.21	63.17	147.743	62.1967
ENSG00000143816	WNT9A	Wnt family member 9A [Source:HGNC Symbol;Acc:HGNC:12778]	0.44545	-1.16666	1.80653583457E-9	1.34263084061E-8	yes	down	6.95	6.74	7.21	22.03	15.05	10.26	6.96667	15.78
ENSG00000143847	PPFIA4	PTPRF interacting protein alpha 4 [Source:HGNC Symbol;Acc:HGNC:9248]	0.374292	-1.41776	1.36483330826E-24	3.16579225484E-23	yes	down	3.99	3.07	3.57	9.98	7.82	9.62	3.54333	9.14
ENSG00000143851	PTPN7	protein tyrosine phosphatase non-receptor type 7 [Source:HGNC Symbol;Acc:HGNC:9659]	2.47883	1.30966	1.35364731734E-17	2.02550429139E-16	yes	up	10.76	12.92	15.08	7.86	4.75	5.73	12.92	6.11333
ENSG00000143858	SYT2	synaptotagmin 2 [Source:HGNC Symbol;Acc:HGNC:11510]	0.256534	-1.96278	0.0178248492465	0.0431715115646	yes	down	0.04	0.02	0.02	0.12	0.06	0.15	0.0266666666667	0.11
ENSG00000143942	CHAC2	ChaC glutathione specific gamma-glutamylcyclotransferase 2 [Source:HGNC Symbol;Acc:HGNC:32363]	2.13079	1.09139	2.7736617879E-9	2.01794466113E-8	yes	up	16.23	14.7	12.7	6.99	6.95	6.72	14.5433	6.88667
ENSG00000143977	SNRPG	small nuclear ribonucleoprotein polypeptide G [Source:HGNC Symbol;Acc:HGNC:11163]	2.3026	1.20327	2.44127856135E-19	4.13891747023E-18	yes	up	628.34	684.01	552.23	240.42	274.69	301.86	621.527	272.323
ENSG00000144040	SFXN5	sideroflexin 5 [Source:HGNC Symbol;Acc:HGNC:16073]	2.76803	1.46886	3.31504363067E-31	1.10979744233E-29	yes	up	15.84	17.32	20.53	7.64	5.47	7.7	17.8967	6.93667
ENSG00000144230	GPR17	G protein-coupled receptor 17 [Source:HGNC Symbol;Acc:HGNC:4471]	4.12972	2.04605	0.00302740530666	0.0088950355028	yes	up	0.63	0.55	1.08	0.18	0.23	0.1	0.753333	0.17
ENSG00000144395	CCDC150	coiled-coil domain containing 150 [Source:HGNC Symbol;Acc:HGNC:26834]	6.40041	2.67816	3.81255999457E-30	1.20784916212E-28	yes	up	13.47	8.72	9.39	3.34	0.73	2.63	10.5267	2.23333
ENSG00000144468	RHBDD1	rhomboid domain containing 1 [Source:HGNC Symbol;Acc:HGNC:23081]	0.372795	-1.42354	1.03013686916E-12	1.0526637802E-11	yes	down	1.72	2.99	2.77	5.84	5.87	4.89	2.49333	5.53333
ENSG00000144481	TRPM8	transient receptor potential cation channel subfamily M member 8 [Source:HGNC Symbol;Acc:HGNC:17961]	0.30102	-1.73207	0.00589040927213	0.0161577	yes	down	0.82	0.37	0.38	0.98	0.57	0.72	0.523333	0.756667
ENSG00000144554	FANCD2	FA complementation group D2 [Source:HGNC Symbol;Acc:HGNC:3585]	4.14497	2.05136	3.95170125026E-84	7.84395212773E-82	yes	up	25.63	21.66	22.83	5.36	6.67	4.96	23.3733	5.66333
ENSG00000144724	PTPRG	protein tyrosine phosphatase receptor type G [Source:HGNC Symbol;Acc:HGNC:9671]	0.472296	-1.08224	1.0234888194E-17	1.55218757397E-16	yes	down	2.53	2.84	3.27	6.48	5.28	5.96	2.88	5.90667
ENSG00000144749	LRIG1	leucine rich repeats and immunoglobulin like domains 1 [Source:HGNC Symbol;Acc:HGNC:17360]	0.422996	-1.24128	7.84823698044E-41	4.13229942421E-39	yes	down	13.48	11.79	15.64	31.75	33.13	31.07	13.6367	31.9833
ENSG00000144824	PHLDB2	pleckstrin homology like domain family B member 2 [Source:HGNC Symbol;Acc:HGNC:29573]	2.07405	1.05245	9.23127106778E-32	3.18060537712E-30	yes	up	62.49	51.62	71.77	29.98	28.38	26.86	61.96	28.4067
ENSG00000144827	ABHD10	abhydrolase domain containing 10, depalmitoylase [Source:HGNC Symbol;Acc:HGNC:25656]	2.16497	1.11435	1.0086519244E-22	2.1203432675E-21	yes	up	37.18	33.16	35.89	18.57	19.82	17.55	35.41	18.6467
ENSG00000144834	TAGLN3	transgelin 3 [Source:HGNC Symbol;Acc:HGNC:29868]	5.02971	2.33047	0.000369593022234	0.00130427493529	yes	up	2.31	1.99	0.96	0.15	0.54	0.4	1.75333	0.363333
ENSG00000144908	ALDH1L1	aldehyde dehydrogenase 1 family member L1 [Source:HGNC Symbol;Acc:HGNC:3978]	0.464671	-1.10572	8.30445087311E-13	8.57869583846E-12	yes	down	3.73	4.71	4.84	9.62	9.24	9.87	4.42667	9.57667
ENSG00000145022	TCTA	T cell leukemia translocation altered [Source:HGNC Symbol;Acc:HGNC:11692]	2.11227	1.07879	1.01755210221E-22	2.13505085618E-21	yes	up	39.88	44.23	43.43	24.42	20.64	20.84	42.5133	21.9667
ENSG00000145040	UCN2	urocortin 2 [Source:HGNC Symbol;Acc:HGNC:18414]	0.374858	-1.41558	2.10498190452E-8	1.38744472872E-7	yes	down	2.03	2.42	3.22	8.03	5.74	6.66	2.55667	6.81
ENSG00000145103	ILDR1	immunoglobulin like domain containing receptor 1 [Source:HGNC Symbol;Acc:HGNC:28741]	0.453602	-1.1405	4.015260013E-14	4.62569502268E-13	yes	down	4.55	3.64	4.22	9.56	9.85	8.22	4.13667	9.21
ENSG00000145113	MUC4	mucin 4, cell surface associated [Source:HGNC Symbol;Acc:HGNC:7514]	0.332307	-1.58941	1.0820564494E-5	4.95417966117E-5	yes	down	0.71	0.59	0.96	3.16	3.48	2.25	0.753333	2.96333
ENSG00000145198	VWA5B2	von Willebrand factor A domain containing 5B2 [Source:HGNC Symbol;Acc:HGNC:25144]	0.452939	-1.14261	2.5358871487E-6	1.27106030716E-5	yes	down	1.71	1.65	2.01	4.42	4.17	2.38	1.79	3.65667
ENSG00000145358	DDIT4L	DNA damage inducible transcript 4 like [Source:HGNC Symbol;Acc:HGNC:30555]	0.0237338937777	-5.39691	7.75714817875E-5	0.000310868025102	yes	down	0.03	0	0	0.59	0.32	0.41	0.01	0.44
ENSG00000145386	CCNA2	cyclin A2 [Source:HGNC Symbol;Acc:HGNC:1578]	3.08866	1.62698	2.64530616683E-59	2.60237795272E-57	yes	up	43.12	41.82	47.04	13.49	13.45	15.87	43.9933	14.27
ENSG00000145491	ROPN1L	rhophilin associated tail protein 1 like [Source:HGNC Symbol;Acc:HGNC:24060]	25.5661	4.67616	0.00010723181395	0.000418953072096	yes	up	1.3	0.97	1.49	0.12	0.06	0	1.25333	0.06
ENSG00000145494	NDUFS6	NADH:ubiquinone oxidoreductase subunit S6 [Source:HGNC Symbol;Acc:HGNC:7713]	2.03346	1.02394	4.54766935965E-16	6.09344227819E-15	yes	up	460.98	512.47	436.71	223.25	217.91	256.94	470.053	232.7
ENSG00000145569	OTULINL	OTU deubiquitinase with linear linkage specificity like [Source:HGNC Symbol;Acc:HGNC:25629]	2.51534	1.33075	2.9160898421E-13	3.14612290323E-12	yes	up	3.2	3.09	2.83	0.93	3.25	1.34	3.04	1.84
ENSG00000145604	SKP2	S-phase kinase associated protein 2 [Source:HGNC Symbol;Acc:HGNC:10901]	2.96165	1.5664	3.0762388369E-29	9.23695275925E-28	yes	up	16.22	16.18	16.21	4.5	5.53	6.82	16.2033	5.61667
ENSG00000145730	PAM	peptidylglycine alpha-amidating monooxygenase [Source:HGNC Symbol;Acc:HGNC:8596]	0.465517	-1.10309	9.18498114194E-41	4.802310653E-39	yes	down	85.09	72.61	94.28	154.57	168.08	179.07	83.9933	167.24
ENSG00000145777	TSLP	thymic stromal lymphopoietin [Source:HGNC Symbol;Acc:HGNC:30743]	0.36333	-1.46065	0.000257933242491	0.00094102840421	yes	down	0.5	0.75	0.42	1.32	1.36	2.01	0.556667	1.56333
ENSG00000145779	TNFAIP8	TNF alpha induced protein 8 [Source:HGNC Symbol;Acc:HGNC:17260]	0.434514	-1.20253	8.86198747113E-14	9.89912245904E-13	yes	down	6.73	7.56	7.35	17.5	15.97	15.49	7.21333	16.32
ENSG00000145808	ADAMTS19	ADAM metallopeptidase with thrombospondin type 1 motif 19 [Source:HGNC Symbol;Acc:HGNC:17111]	0.349068	-1.51842	6.87386211629E-19	1.13035723804E-17	yes	down	3.38	2.51	2.7	6.98	6.67	7.8	2.86333	7.15
ENSG00000145824	CXCL14	C-X-C motif chemokine ligand 14 [Source:HGNC Symbol;Acc:HGNC:10640]	2.52888	1.3385	0.000175576656727	0.000658009091127	yes	up	2.74	1.89	2.74	1.13	1	0.76	2.45667	0.963333
ENSG00000145861	C1QTNF2	C1q and TNF related 2 [Source:HGNC Symbol;Acc:HGNC:14325]	18.0189	4.17144	3.73250891631E-9	2.67990316879E-8	yes	up	0.87	1.22	1.45	0.03	0.13	0.03	1.18	0.0633333333333
ENSG00000145901	TNIP1	TNFAIP3 interacting protein 1 [Source:HGNC Symbol;Acc:HGNC:16903]	0.401291	-1.31728	3.36424955303E-44	1.99629940409E-42	yes	down	48.29	47.6	62.39	140.79	147.22	128.73	52.76	138.913
ENSG00000145911	N4BP3	NEDD4 binding protein 3 [Source:HGNC Symbol;Acc:HGNC:29852]	0.185591	-2.4298	8.80804641303E-34	3.45997339832E-32	yes	down	0.76	0.84	1.44	5.67	5.95	4.57	1.01333	5.39667
ENSG00000145949	MYLK4	myosin light chain kinase family member 4 [Source:HGNC Symbol;Acc:HGNC:27972]	0.273759	-1.86902	0.00129143324103	0.00410427454857	yes	down	0.1	0.1	0.08	0.49	0.45	0.44	0.0933333333333	0.46
ENSG00000146005	PSD2	pleckstrin and Sec7 domain containing 2 [Source:HGNC Symbol;Acc:HGNC:19092]	0.0379098052578	-4.72129	4.20693440865E-15	5.23648938879E-14	yes	down	0.03	0.04	0.05	1.06	1.11	0.91	0.04	1.02667
ENSG00000146013	GFRA3	GDNF family receptor alpha 3 [Source:HGNC Symbol;Acc:HGNC:4245]	2.49952	1.32165	3.5558910341E-5	0.000150687012837	yes	up	2.45	2.04	2.93	1.17	0.86	0.94	2.47333	0.99
ENSG00000146021	KLHL3	kelch like family member 3 [Source:HGNC Symbol;Acc:HGNC:6354]	0.121824	-3.03713	0.00461635326789	0.0129885604364	yes	down	0.01	0.03	0	0.13	0.3	0.09	0.0133333333333	0.173333
ENSG00000146094	DOK3	docking protein 3 [Source:HGNC Symbol;Acc:HGNC:24583]	2.84656	1.50922	3.11844475727E-9	2.25780232103E-8	yes	up	4.41	3.94	5.49	1.37	2.11	0.97	4.61333	1.48333
ENSG00000146122	DAAM2	dishevelled associated activator of morphogenesis 2 [Source:HGNC Symbol;Acc:HGNC:18143]	0.205751	-2.28103	2.64408280464E-5	0.00011455819453	yes	down	0.13	0.08	0.07	0.61	0.3	0.64	0.0933333333333	0.516667
ENSG00000146143	PRIM2	DNA primase subunit 2 [Source:HGNC Symbol;Acc:HGNC:9370]	2.28257	1.19066	1.38525773438E-21	2.68550829577E-20	yes	up	19.91	18.39	18.77	8	8.17	8.51	19.0233	8.22667
ENSG00000146197	SCUBE3	signal peptide, CUB domain and EGF like domain containing 3 [Source:HGNC Symbol;Acc:HGNC:13655]	2.81071	1.49094	2.36310328391E-5	0.000103282164182	yes	up	0.7	0.5	0.51	0.24	0.13	0.25	0.57	0.206667
ENSG00000146216	TTBK1	tau tubulin kinase 1 [Source:HGNC Symbol;Acc:HGNC:19140]	2.88905	1.53059	0.000220332448406	0.000812170389112	yes	up	0.42	0.4	0.75	0.28	0.14	0.16	0.523333	0.193333
ENSG00000146242	TPBG	trophoblast glycoprotein [Source:HGNC Symbol;Acc:HGNC:12004]	0.491067	-1.02601	1.2061415989E-26	3.19030142256E-25	yes	down	21.63	20.92	26.29	49.1	48.72	42.96	22.9467	46.9267
ENSG00000146250	PRSS35	serine protease 35 [Source:HGNC Symbol;Acc:HGNC:21387]	3.50024	1.80745	0.00253347248908	0.00757677172401	yes	up	0.76	0.74	0.71	0.17	0.08	0.38	0.736667	0.21
ENSG00000146263	MMS22L	MMS22 like, DNA repair protein [Source:HGNC Symbol;Acc:HGNC:21475]	2.35555	1.23606	1.21479808591E-21	2.36938444061E-20	yes	up	9.27	6.47	6.49	3.52	3.96	3.82	7.41	3.76667
ENSG00000146426	TIAM2	TIAM Rac1 associated GEF 2 [Source:HGNC Symbol;Acc:HGNC:11806]	2.11795	1.08267	5.77121233851E-7	3.16964477847E-6	yes	up	1.91	3.19	2.25	0.94	1.35	2.21	2.45	1.5
ENSG00000146477	SLC22A3	solute carrier family 22 member 3 [Source:HGNC Symbol;Acc:HGNC:10967]	0.479233	-1.0612	0.0171291	0.0417298	yes	down	0.24	0.45	0.31	0.78	0.65	0.66	0.333333	0.696667
ENSG00000146540	C7orf50	chromosome 7 open reading frame 50 [Source:HGNC Symbol;Acc:HGNC:22421]	2.3219	1.2153	2.01085868178E-37	9.26151134136E-36	yes	up	129.72	127.3	137.47	63.52	59.34	57.84	131.497	60.2333
ENSG00000146555	SDK1	sidekick cell adhesion molecule 1 [Source:HGNC Symbol;Acc:HGNC:19307]	0.203247	-2.2987	9.28865845192E-89	2.19310114817E-86	yes	down	6.17	6.13	9.31	34.91	34.08	27.81	7.20333	32.2667
ENSG00000146592	CREB5	cAMP responsive element binding protein 5 [Source:HGNC Symbol;Acc:HGNC:16844]	0.385308	-1.37592	0.000463439515741	0.0016076319731	yes	down	1.04	0.44	0.34	2.68	3.74	2.18	0.606667	2.86667
ENSG00000146670	CDCA5	cell division cycle associated 5 [Source:HGNC Symbol;Acc:HGNC:14626]	4.46702	2.15931	2.93273399919E-136	1.87946353148E-133	yes	up	89.26	91.32	104.34	20.85	22.46	20.77	94.9733	21.36
ENSG00000146674	IGFBP3	insulin like growth factor binding protein 3 [Source:HGNC Symbol;Acc:HGNC:5472]	0.0900464610436	-3.47319	5.83828554862E-277	3.27381862139E-273	yes	down	55.99	54.92	66.71	588.95	715.87	630.65	59.2067	645.157
ENSG00000146729	NIPSNAP2	nipsnap homolog 2 [Source:HGNC Symbol;Acc:HGNC:4179]	0.45741	-1.12844	3.95138566034E-23	8.53849521786E-22	yes	down	30	32.67	31.51	59.11	64.41	63.09	31.3933	62.2033
ENSG00000146859	TMEM140	transmembrane protein 140 [Source:HGNC Symbol;Acc:HGNC:21870]	0.427162	-1.22714	2.23199847584E-12	2.22012087863E-11	yes	down	4.54	3.46	5.39	11.62	10.53	9.47	4.46333	10.54
ENSG00000146918	NCAPG2	non-SMC condensin II complex subunit G2 [Source:HGNC Symbol;Acc:HGNC:21904]	3.39431	1.76312	1.21595978565E-81	2.14755732222E-79	yes	up	72.79	61.15	77.2	20.3	20.38	23.21	70.38	21.2967
ENSG00000147010	SH3KBP1	SH3 domain containing kinase binding protein 1 [Source:HGNC Symbol;Acc:HGNC:13867]	0.404257	-1.30666	4.97175292459E-60	4.93435478312E-58	yes	down	49.17	45.24	56.09	127.3	127.51	113.59	50.1667	122.8
ENSG00000147119	CHST7	carbohydrate sulfotransferase 7 [Source:HGNC Symbol;Acc:HGNC:13817]	2.082	1.05797	6.73154637817E-6	3.18205659141E-5	yes	up	3.6	4.03	5.78	2.51	1.9	2.02	4.47	2.14333
ENSG00000147168	IL2RG	interleukin 2 receptor subunit gamma [Source:HGNC Symbol;Acc:HGNC:6010]	0.481408	-1.05467	0.000830057103404	0.00273917622912	yes	down	1.18	1.92	2.44	3.75	4.55	4.97	1.84667	4.42333
ENSG00000147202	DIAPH2	diaphanous related formin 2 [Source:HGNC Symbol;Acc:HGNC:2877]	0.496313	-1.01068	1.77223855828E-19	3.02291337355E-18	yes	down	3.47	2.97	3.26	7.01	7.27	6.78	3.23333	7.02
ENSG00000147234	FRMPD3	FERM and PDZ domain containing 3 [Source:HGNC Symbol;Acc:HGNC:29382]	3.76708	1.91345	2.13776412212E-5	9.41119710682E-5	yes	up	0.5	0.39	0.45	0.22	0.24	0.21	0.446667	0.223333
ENSG00000147251	DOCK11	dedicator of cytokinesis 11 [Source:HGNC Symbol;Acc:HGNC:23483]	0.333738	-1.58321	1.2096438717E-44	7.3330573087E-43	yes	down	4.46	4.31	4.35	14.16	13.44	15.36	4.37333	14.32
ENSG00000147262	GPR119	G protein-coupled receptor 119 [Source:HGNC Symbol;Acc:HGNC:19060]	24.6859	4.62562	0.00940965048064	0.0245616734878	yes	up	0.04	0.07	0.1	0	0	0	0.07	0
ENSG00000147394	ZNF185	zinc finger protein 185 with LIM domain [Source:HGNC Symbol;Acc:HGNC:12976]	2.72997	1.44889	1.11316846794E-23	2.46479454451E-22	yes	up	8.85	9.22	10.23	3.61	3.74	2.8	9.43333	3.38333
ENSG00000147408	CSGALNACT1	chondroitin sulfate N-acetylgalactosaminyltransferase 1 [Source:HGNC Symbol;Acc:HGNC:24290]	0.169475	-2.56086	2.80065431216E-21	5.3146088174E-20	yes	down	0.48	0.38	0.53	3.05	3.06	3.17	0.463333	3.09333
ENSG00000147434	CHRNA6	cholinergic receptor nicotinic alpha 6 subunit [Source:HGNC Symbol;Acc:HGNC:15963]	34.9846	5.12865	0.00287418330857	0.00849603737628	yes	up	0.25	0.32	0.04	0	0	0	0.203333	0
ENSG00000147536	GINS4	GINS complex subunit 4 [Source:HGNC Symbol;Acc:HGNC:28226]	4.69928	2.23244	1.25589732426E-63	1.39454341501E-61	yes	up	34.15	27.71	33.25	7.69	16.47	9.11	31.7033	11.09
ENSG00000147669	POLR2K	RNA polymerase II, I and III subunit K [Source:HGNC Symbol;Acc:HGNC:9198]	2.15875	1.1102	2.20590922731E-20	3.94880638216E-19	yes	up	84.62	89.31	77.53	39.84	39.75	36.73	83.82	38.7733
ENSG00000147684	NDUFB9	NADH:ubiquinone oxidoreductase subunit B9 [Source:HGNC Symbol;Acc:HGNC:7704]	2.05185	1.03692	1.30892924824E-27	3.63807720421E-26	yes	up	379.98	393.04	376.68	184.77	175.72	198.69	383.233	186.393
ENSG00000147872	PLIN2	perilipin 2 [Source:HGNC Symbol;Acc:HGNC:248]	0.478495	-1.06342	3.1770157362E-45	1.9739740433E-43	yes	down	47.98	45.85	50.96	103.72	99.04	104.37	48.2633	102.377
ENSG00000148090	AUH	AU RNA binding methylglutaconyl-CoA hydratase [Source:HGNC Symbol;Acc:HGNC:890]	0.444528	-1.16965	9.64349177286E-16	1.25611800502E-14	yes	down	8.95	9.56	9.25	20	21.58	23.1	9.25333	21.56
ENSG00000148175	STOM	stomatin [Source:HGNC Symbol;Acc:HGNC:3383]	2.72694	1.44728	4.60250585534E-11	4.02158965077E-10	yes	up	3.82	3.97	4.04	1.11	1.58	2.7	3.94333	1.79667
ENSG00000148180	GSN	gelsolin [Source:HGNC Symbol;Acc:HGNC:4620]	0.425323	-1.23337	2.62747989528E-35	1.09952190394E-33	yes	down	114.79	118.3	154.27	317.59	339.27	290.82	129.12	315.893
ENSG00000148204	CRB2	crumbs cell polarity complex component 2 [Source:HGNC Symbol;Acc:HGNC:18688]	0.49425	-1.01669	2.50289983011E-6	1.25536769207E-5	yes	down	1.07	0.84	1.46	2.28	2.51	1.98	1.12333	2.25667
ENSG00000148346	LCN2	lipocalin 2 [Source:HGNC Symbol;Acc:HGNC:6526]	0.444991	-1.16815	8.88467218352E-12	8.34868860814E-11	yes	down	20.61	23.07	19.08	52.95	51.35	38.49	20.92	47.5967
ENSG00000148362	PAXX	PAXX non-homologous end joining factor [Source:HGNC Symbol;Acc:HGNC:27849]	2.50238	1.3233	1.05057157569E-23	2.33541332435E-22	yes	up	59.48	67.69	69.7	30.91	26.55	24.38	65.6233	27.28
ENSG00000148408	CACNA1B	calcium voltage-gated channel subunit alpha1 B [Source:HGNC Symbol;Acc:HGNC:1389]	3.02916	1.59892	0.0170717205629	0.0416216	yes	up	0.19	0.17	0.11	0.07	0.03	0.03	0.156667	0.0433333333333
ENSG00000148459	PDSS1	decaprenyl diphosphate synthase subunit 1 [Source:HGNC Symbol;Acc:HGNC:17759]	2.64703	1.40438	4.48171611146E-9	3.19329391297E-8	yes	up	8.15	10.66	8.26	3.13	5.11	4.1	9.02333	4.11333
ENSG00000148498	PARD3	par-3 family cell polarity regulator [Source:HGNC Symbol;Acc:HGNC:16051]	0.355228	-1.49318	1.27088747079E-41	7.02118373641E-40	yes	down	9.62	9.37	14.39	26.77	25.53	26.26	11.1267	26.1867
ENSG00000148600	CDHR1	cadherin related family member 1 [Source:HGNC Symbol;Acc:HGNC:14550]	0.395322	-1.3389	0.000212292913503	0.000784082010518	yes	down	0.48	0.23	0.7	0.87	0.74	0.47	0.47	0.693333
ENSG00000148655	LRMDA	leucine rich melanocyte differentiation associated [Source:HGNC Symbol;Acc:HGNC:23405]	0.178049	-2.48965	1.01050560395E-22	2.12225100156E-21	yes	down	1.02	0.82	2.53	7.61	10.64	9.42	1.45667	9.22333
ENSG00000148734	NPFFR1	neuropeptide FF receptor 1 [Source:HGNC Symbol;Acc:HGNC:17425]	0.370325	-1.43314	3.06512164819E-10	2.46329912465E-9	yes	down	0.36	0.42	0.52	1.29	0.96	1.24	0.433333	1.16333
ENSG00000148773	MKI67	marker of proliferation Ki-67 [Source:HGNC Symbol;Acc:HGNC:7107]	3.12585	1.64425	1.51988863157E-63	1.67936463084E-61	yes	up	68.31	62.87	79.5	22.34	20.9	22.63	70.2267	21.9567
ENSG00000149050	ZNF214	zinc finger protein 214 [Source:HGNC Symbol;Acc:HGNC:13006]	2.27424	1.18539	8.90623588922E-5	0.000353378023856	yes	up	2.77	2.01	2.13	0.72	0.8	2.24	2.30333	1.25333
ENSG00000149054	ZNF215	zinc finger protein 215 [Source:HGNC Symbol;Acc:HGNC:13007]	2.15318	1.10647	1.32700740394E-13	1.46192416849E-12	yes	up	8.39	7.82	7.83	4.48	4.16	3.62	8.01333	4.08667
ENSG00000149256	TENM4	teneurin transmembrane protein 4 [Source:HGNC Symbol;Acc:HGNC:29945]	20.6584	4.36865	0.0192025234713	0.0460359770695	yes	up	0.04	0.05	0.08	0	0	0	0.0566666666667	0
ENSG00000149260	CAPN5	calpain 5 [Source:HGNC Symbol;Acc:HGNC:1482]	2.60968	1.38387	8.61237109294E-31	2.82420297682E-29	yes	up	13.44	12.17	15.7	5.97	5.21	6.08	13.77	5.75333
ENSG00000149294	NCAM1	neural cell adhesion molecule 1 [Source:HGNC Symbol;Acc:HGNC:7656]	0.283103	-1.8206	4.44882241984E-91	1.20225405876E-88	yes	down	14	11.5	14.2	48.22	51.12	48.87	13.2333	49.4033
ENSG00000149380	P4HA3	prolyl 4-hydroxylase subunit alpha 3 [Source:HGNC Symbol;Acc:HGNC:30135]	11.6789	3.54583	4.65737213067E-5	0.000193525114655	yes	up	0.52	0.44	1.61	0.05	0.03	0.06	0.856667	0.0466666666667
ENSG00000149403	GRIK4	glutamate ionotropic receptor kainate type subunit 4 [Source:HGNC Symbol;Acc:HGNC:4582]	3.41459	1.77171	0.000126840343872	0.000488249341521	yes	up	0.57	0.91	0.87	0.19	0.06	0.29	0.783333	0.18
ENSG00000149503	INCENP	inner centromere protein [Source:HGNC Symbol;Acc:HGNC:6058]	2.09703	1.06835	8.73701327642E-23	1.84356733575E-21	yes	up	67.31	62.08	79.01	31.26	27.19	34.37	69.4667	30.94
ENSG00000149506	ZP1	zona pellucida glycoprotein 1 [Source:HGNC Symbol;Acc:HGNC:13187]	0.0599369367339	-4.06041	2.56632766724E-10	2.07508037405E-9	yes	down	0.09	0.22	0.26	3.81	5.88	3.22	0.19	4.30333
ENSG00000149527	PLCH2	phospholipase C eta 2 [Source:HGNC Symbol;Acc:HGNC:29037]	0.204044	-2.29305	6.46793571597E-16	8.56409670067E-15	yes	down	0.62	0.5	0.69	3.06	2.61	1.83	0.603333	2.5
ENSG00000149548	CCDC15	coiled-coil domain containing 15 [Source:HGNC Symbol;Acc:HGNC:25798]	3.17123	1.66504	3.14351206441E-14	3.64953289879E-13	yes	up	4.21	3.8	3.78	1.28	0.99	1.54	3.93	1.27
ENSG00000149564	ESAM	endothelial cell adhesion molecule [Source:HGNC Symbol;Acc:HGNC:17474]	3.33171	1.73626	2.00479705543E-5	8.86410367698E-5	yes	up	1.66	2.03	2.02	0.64	0.44	0.57	1.90333	0.55
ENSG00000149573	MPZL2	myelin protein zero like 2 [Source:HGNC Symbol;Acc:HGNC:3496]	0.399028	-1.32544	1.63141665959E-53	1.34531895863E-51	yes	down	186.1	164.2	177.4	430.78	454.36	492.12	175.9	459.087
ENSG00000149599	DUSP15	dual specificity phosphatase 15 [Source:HGNC Symbol;Acc:HGNC:16236]	2.25872	1.17551	6.33637016325E-9	4.4427878325E-8	yes	up	12.36	12.38	11.73	4.84	5.99	4.67	12.1567	5.16667
ENSG00000149636	DSN1	DSN1 component of MIS12 kinetochore complex [Source:HGNC Symbol;Acc:HGNC:16165]	2.14997	1.10432	4.5605102821E-32	1.5958228647E-30	yes	up	54.71	53.51	55.89	23.82	27.36	26.48	54.7033	25.8867
ENSG00000149679	CABLES2	Cdk5 and Abl enzyme substrate 2 [Source:HGNC Symbol;Acc:HGNC:16143]	2.07388	1.05233	6.27149410673E-14	7.11170944459E-13	yes	up	7.5	7.84	10.01	3.92	4.07	4.06	8.45	4.01667
ENSG00000150051	MKX	mohawk homeobox [Source:HGNC Symbol;Acc:HGNC:23729]	0.328514	-1.60597	2.6059955468E-5	0.000112995322085	yes	down	0.36	0.34	1.4	2.33	1.64	1.49	0.7	1.82
ENSG00000150510	FAM124A	family with sequence similarity 124 member A [Source:HGNC Symbol;Acc:HGNC:26413]	2.33097	1.22093	0.000808602816602	0.00267546263112	yes	up	1.35	1.41	1.61	0.32	0.56	0.4	1.45667	0.426667
ENSG00000150527	MIA2	MIA SH3 domain ER export factor 2 [Source:HGNC Symbol;Acc:HGNC:18432]	0.448797	-1.15587	3.95570656445E-23	8.53960522046E-22	yes	down	9.67	9.15	9.23	23.19	21	18.7	9.35	20.9633
ENSG00000150551	LYPD1	LY6/PLAUR domain containing 1 [Source:HGNC Symbol;Acc:HGNC:28431]	22.5905	4.49764	0.0156490953225	0.0385258707148	yes	up	0.03	0.12	0.22	0	0	0	0.123333	0
ENSG00000150991	UBC	ubiquitin C [Source:HGNC Symbol;Acc:HGNC:12468]	0.466386	-1.1004	1.27212719422E-55	1.12337846324E-53	yes	down	557.69	534.53	584.3	1243.64	1285.54	1135.75	558.84	1221.64
ENSG00000151012	SLC7A11	solute carrier family 7 member 11 [Source:HGNC Symbol;Acc:HGNC:11059]	0.254661	-1.97335	1.0009698907E-63	1.11700271882E-61	yes	down	1.33	1.25	1.68	5.6	5.18	5.64	1.42	5.47333
ENSG00000151062	CACNA2D4	calcium voltage-gated channel auxiliary subunit alpha2delta 4 [Source:HGNC Symbol;Acc:HGNC:20202]	0.342109	-1.54747	3.91428999278E-68	4.98849571238E-66	yes	down	45.63	41.92	51.62	121.86	117.61	113.28	46.39	117.583
ENSG00000151067	CACNA1C	calcium voltage-gated channel subunit alpha1 C [Source:HGNC Symbol;Acc:HGNC:1390]	0.124493	-3.00586	1.02213201736E-39	5.09476025544E-38	yes	down	0.36	1.05	0.95	3.97	4.85	4.62	0.786667	4.48
ENSG00000151079	KCNA6	potassium voltage-gated channel subfamily A member 6 [Source:HGNC Symbol;Acc:HGNC:6225]	0.190746	-2.39028	2.90097152596E-45	1.81250115118E-43	yes	down	1.36	1.52	1.57	6.88	7.97	8.54	1.48333	7.79667
ENSG00000151136	ABTB3	ankyrin repeat and BTB domain containing 3 [Source:HGNC Symbol;Acc:HGNC:23844]	0.448369	-1.15724	8.08851097936E-19	1.3252396002E-17	yes	down	6.08	6.66	7.43	15.61	16.95	13.17	6.72333	15.2433
ENSG00000151224	MAT1A	methionine adenosyltransferase 1A [Source:HGNC Symbol;Acc:HGNC:6903]	0.115525	-3.11373	5.75217776378E-6	2.74396740199E-5	yes	down	0.04	0.08	0.09	0.54	0.44	0.58	0.07	0.52
ENSG00000151320	AKAP6	A-kinase anchoring protein 6 [Source:HGNC Symbol;Acc:HGNC:376]	0.435782	-1.19832	0.00739125346681	0.0197905951129	yes	down	0.78	0.31	0.49	0.43	0.47	0.34	0.526667	0.413333
ENSG00000151503	NCAPD3	non-SMC condensin II complex subunit D3 [Source:HGNC Symbol;Acc:HGNC:28952]	2.1272	1.08896	2.19135239503E-47	1.50773111106E-45	yes	up	44.87	42.45	53.51	21.27	19.54	22.71	46.9433	21.1733
ENSG00000151572	ANO4	anoctamin 4 [Source:HGNC Symbol;Acc:HGNC:23837]	0.41294	-1.276	2.67164833226E-8	1.73796612797E-7	yes	down	2.17	3.14	2.12	5.4	5.21	4.63	2.47667	5.08
ENSG00000151632	AKR1C2	aldo-keto reductase family 1 member C2 [Source:HGNC Symbol;Acc:HGNC:385]	0.38229	-1.38726	0.000195732234067	0.000728434380309	yes	down	1.75	1.2	0.94	3.35	3.31	2.25	1.29667	2.97
ENSG00000151650	VENTX	VENT homeobox [Source:HGNC Symbol;Acc:HGNC:13639]	0.127982	-2.96598	2.33114956526E-5	0.000102004847344	yes	down	0.12	0.05	0.1	0.69	0.57	0.74	0.09	0.666667
ENSG00000151704	KCNJ1	potassium inwardly rectifying channel subfamily J member 1 [Source:HGNC Symbol;Acc:HGNC:6255]	0.414739	-1.26973	0.00158351272072	0.00494406880926	yes	down	0.6	0.41	0.46	1.6	1.06	1.85	0.49	1.50333
ENSG00000151725	CENPU	centromere protein U [Source:HGNC Symbol;Acc:HGNC:21348]	2.69907	1.43246	1.11148967809E-22	2.32345885177E-21	yes	up	24.06	21.1	21.65	9.31	9.19	9.57	22.27	9.35667
ENSG00000151743	AMN1	antagonist of mitotic exit network 1 homolog [Source:HGNC Symbol;Acc:HGNC:27281]	0.293449	-1.76882	4.23227278139E-12	4.11486252651E-11	yes	down	3.75	4.58	3.35	10.39	8.92	10.7	3.89333	10.0033
ENSG00000151917	BEND6	BEN domain containing 6 [Source:HGNC Symbol;Acc:HGNC:20871]	4.19843	2.06985	0.00872905632004	0.0229803677533	yes	up	0.47	0.39	0.47	0.17	0.05	0.15	0.443333	0.123333
ENSG00000152056	AP1S3	adaptor related protein complex 1 subunit sigma 3 [Source:HGNC Symbol;Acc:HGNC:18971]	2.07001	1.04964	3.66732093923E-7	2.06419093267E-6	yes	up	4.96	3.11	4.14	3.04	2.2	1.78	4.07	2.34
ENSG00000152076	CCDC74B	coiled-coil domain containing 74B [Source:HGNC Symbol;Acc:HGNC:25267]	3.1577	1.65888	5.31262530596E-13	5.59709655297E-12	yes	up	12.06	9.67	11.98	2.73	4.52	2.71	11.2367	3.32
ENSG00000152117	SMPD4BP	sphingomyelin phosphodiesterase 4B, pseudogene [Source:HGNC Symbol;Acc:HGNC:24761]	0.426708	-1.22868	0.0165252443887	0.0404563666926	yes	down	0.18	0.27	0.55	0.54	0.85	0.98	0.333333	0.79
ENSG00000152154	TMEM178A	transmembrane protein 178A [Source:HGNC Symbol;Acc:HGNC:28517]	0.0287967054572	-5.11795	0.00143487285444	0.00451581284202	yes	down	0	0	0	0.27	0.33	0.26	0	0.286667
ENSG00000152240	HAUS1	HAUS augmin like complex subunit 1 [Source:HGNC Symbol;Acc:HGNC:25174]	2.12785	1.0894	5.96383520026E-13	6.24504311587E-12	yes	up	35.39	33.03	31.4	15.29	17.63	14.7	33.2733	15.8733
ENSG00000152253	SPC25	SPC25 component of NDC80 kinetochore complex [Source:HGNC Symbol;Acc:HGNC:24031]	4.88173	2.28739	1.07549577367E-70	1.47996136217E-68	yes	up	95.18	91.53	79.63	17.81	16.78	20.38	88.78	18.3233
ENSG00000152377	SPOCK1	SPARC (osteonectin), cwcv and kazal like domains proteoglycan 1 [Source:HGNC Symbol;Acc:HGNC:11251]	0.187112	-2.41803	0.0037563583434	0.0107931770618	yes	down	0.19	0.01	0.19	0.97	1.58	0.98	0.13	1.17667
ENSG00000152689	RASGRP3	RAS guanyl releasing protein 3 [Source:HGNC Symbol;Acc:HGNC:14545]	3.06311	1.615	8.96544143486E-15	1.08465399883E-13	yes	up	5.23	4.62	7.01	2.17	2.22	2.76	5.62	2.38333
ENSG00000152779	SLC16A12	solute carrier family 16 member 12 [Source:HGNC Symbol;Acc:HGNC:23094]	20.5175	4.35878	0.0209144	0.0495259188872	yes	up	0.05	0.07	0.03	0	0	0	0.05	0
ENSG00000152969	JAKMIP1	janus kinase and microtubule interacting protein 1 [Source:HGNC Symbol;Acc:HGNC:26460]	0.15464	-2.69301	6.69711895773E-15	8.19064221493E-14	yes	down	0.57	0.33	0.47	3.27	2.32	2.7	0.456667	2.76333
ENSG00000153044	CENPH	centromere protein H [Source:HGNC Symbol;Acc:HGNC:17268]	2.13417	1.09368	2.44707802725E-15	3.11332729161E-14	yes	up	43.52	41.53	37.47	16.93	19.85	20.37	40.84	19.05
ENSG00000153071	DAB2	DAB adaptor protein 2 [Source:HGNC Symbol;Acc:HGNC:2662]	2.94476	1.55815	0.000882701997613	0.00290095323171	yes	up	0.81	0.39	1.24	0.17	0.47	0.23	0.813333	0.29
ENSG00000153093	ACOXL	acyl-CoA oxidase like [Source:HGNC Symbol;Acc:HGNC:25621]	0.376707	-1.40849	6.82551306064E-6	3.22036722655E-5	yes	down	0.68	0.64	1.01	1.98	1.75	1.95	0.776667	1.89333
ENSG00000153162	BMP6	bone morphogenetic protein 6 [Source:HGNC Symbol;Acc:HGNC:1073]	0.482343	-1.05187	2.15465851215E-8	1.41839468911E-7	yes	down	1.77	1.85	2.77	4.47	4.57	4.17	2.13	4.40333
ENSG00000153165	RGPD3	RANBP2 like and GRIP domain containing 3 [Source:HGNC Symbol;Acc:HGNC:32416]	0.336459	-1.5715	9.48611255602E-13	9.7245660252E-12	yes	down	0.56	0.6	0.55	1.61	1.48	2.03	0.57	1.70667
ENSG00000153208	MERTK	MER proto-oncogene, tyrosine kinase [Source:HGNC Symbol;Acc:HGNC:7027]	3.1289	1.64565	1.41795343736E-15	1.83101298791E-14	yes	up	3.47	3.13	3.43	1.01	1.04	1.24	3.34333	1.09667
ENSG00000153234	NR4A2	nuclear receptor subfamily 4 group A member 2 [Source:HGNC Symbol;Acc:HGNC:7981]	0.416075	-1.26508	0.000306959326521	0.00110355789291	yes	down	0.41	0.7	1.17	2.14	2.27	1.56	0.76	1.99
ENSG00000153310	CYRIB	CYFIP related Rac1 interactor B [Source:HGNC Symbol;Acc:HGNC:25216]	2.23143	1.15797	2.46145704774E-32	8.72203500485E-31	yes	up	46.38	45.16	48.36	21.19	20.74	22.37	46.6333	21.4333
ENSG00000153404	PLEKHG4B	pleckstrin homology and RhoGEF domain containing G4B [Source:HGNC Symbol;Acc:HGNC:29399]	3.76757	1.91363	1.3730776681E-32	4.98351652031E-31	yes	up	6.25	6.25	8.1	1.34	1.43	1.4	6.86667	1.39
ENSG00000153714	LURAP1L	leucine rich adaptor protein 1 like [Source:HGNC Symbol;Acc:HGNC:31452]	0.0109558051061	-6.51216	1.47753946069E-9	1.10618191266E-8	yes	down	0	0.02	0.15	2.22	1.76	2.12	0.0566666666667	2.03333
ENSG00000153879	CEBPG	CCAAT enhancer binding protein gamma [Source:HGNC Symbol;Acc:HGNC:1837]	0.32603	-1.61692	3.92362654302E-69	5.11668275349E-67	yes	down	24.9	24.78	25.23	83.86	78.14	66.88	24.97	76.2933
ENSG00000153902	LGI4	leucine rich repeat LGI family member 4 [Source:HGNC Symbol;Acc:HGNC:18712]	0.235572	-2.08576	0.000198378978939	0.000737550223371	yes	down	0.35	0.27	0.33	1.56	0.68	0.8	0.316667	1.01333
ENSG00000153904	DDAH1	dimethylarginine dimethylaminohydrolase 1 [Source:HGNC Symbol;Acc:HGNC:2715]	2.2728	1.18447	2.19338152108E-27	6.01437011221E-26	yes	up	15.57	14.37	14.72	6.39	6.98	6.36	14.8867	6.57667
ENSG00000153976	HS3ST3A1	heparan sulfate-glucosamine 3-sulfotransferase 3A1 [Source:HGNC Symbol;Acc:HGNC:5196]	0.35711	-1.48556	7.79197691118E-6	3.64644360771E-5	yes	down	0.48	0.47	1.76	2.02	2.31	1.29	0.903333	1.87333
ENSG00000154016	GRAP	GRB2 related adaptor protein [Source:HGNC Symbol;Acc:HGNC:4562]	2.13684	1.09548	1.04408430413E-13	1.16164736813E-12	yes	up	12.76	14.78	15	7.25	6.57	7.54	14.18	7.12
ENSG00000154025	SLC5A10	solute carrier family 5 member 10 [Source:HGNC Symbol;Acc:HGNC:23155]	4.52859	2.17906	0.000531853110308	0.00182351960627	yes	up	0.25	0.56	0.4	0.15	0.09	0.07	0.403333	0.103333
ENSG00000154065	ANKRD29	ankyrin repeat domain 29 [Source:HGNC Symbol;Acc:HGNC:27110]	0.311087	-1.68461	6.37345287751E-16	8.45396499364E-15	yes	down	3.74	2.98	2.94	9.79	7.95	10.5	3.22	9.41333
ENSG00000154079	SDHAF4	succinate dehydrogenase complex assembly factor 4 [Source:HGNC Symbol;Acc:HGNC:20957]	0.383885	-1.38125	7.62671010278E-7	4.1181296968E-6	yes	down	3.94	4.63	3.38	8.53	13.07	14.93	3.98333	12.1767
ENSG00000154118	JPH3	junctophilin 3 [Source:HGNC Symbol;Acc:HGNC:14203]	0.373342	-1.42143	1.56778922018E-18	2.52082524794E-17	yes	down	5.82	5.38	9.21	17.85	15.98	12.85	6.80333	15.56
ENSG00000154122	ANKH	ANKH inorganic pyrophosphate transport regulator [Source:HGNC Symbol;Acc:HGNC:15492]	0.493879	-1.01777	1.79123135641E-36	7.94018168464E-35	yes	down	26.64	20.94	29.97	56.09	47.86	46.74	25.85	50.23
ENSG00000154133	ROBO4	roundabout guidance receptor 4 [Source:HGNC Symbol;Acc:HGNC:17985]	0.383167	-1.38395	0.00111368064145	0.0035916819496	yes	down	0.52	1.31	0.26	2.42	1.77	1.35	0.696667	1.84667
ENSG00000154146	NRGN	neurogranin [Source:HGNC Symbol;Acc:HGNC:8000]	5.6135	2.4889	1.07875525937E-35	4.63534108577E-34	yes	up	21.82	24.4	26.6	3.77	3.52	5.54	24.2733	4.27667
ENSG00000154217	PITPNC1	phosphatidylinositol transfer protein cytoplasmic 1 [Source:HGNC Symbol;Acc:HGNC:21045]	0.319335	-1.64686	1.6584356745E-36	7.38069686092E-35	yes	down	4.34	4.64	3.14	10.82	10.05	8.95	4.04	9.94
ENSG00000154229	PRKCA	protein kinase C alpha [Source:HGNC Symbol;Acc:HGNC:9393]	0.460597	-1.11842	5.80335880658E-32	2.01812927181E-30	yes	down	5.8	4.87	5.81	11.93	11	12.55	5.49333	11.8267
ENSG00000154310	TNIK	TRAF2 and NCK interacting kinase [Source:HGNC Symbol;Acc:HGNC:30765]	0.481298	-1.055	3.12277938019E-33	1.18718544911E-31	yes	down	16.19	12.39	15.96	30.9	29.68	33.61	14.8467	31.3967
ENSG00000154358	OBSCN	obscurin, cytoskeletal calmodulin and titin-interacting RhoGEF [Source:HGNC Symbol;Acc:HGNC:15719]	0.469398	-1.09112	4.92415846326E-19	8.16325752631E-18	yes	down	13.78	12.65	14.08	31.44	33.32	29.45	13.5033	31.4033
ENSG00000154556	SORBS2	sorbin and SH3 domain containing 2 [Source:HGNC Symbol;Acc:HGNC:24098]	0.35168	-1.50766	1.57072092135E-18	2.52372996174E-17	yes	down	5.04	4.21	6.1	14.1	12.83	14.71	5.11667	13.88
ENSG00000154783	FGD5	FYVE, RhoGEF and PH domain containing 5 [Source:HGNC Symbol;Acc:HGNC:19117]	0.3487	-1.51994	1.8099443157E-51	1.41453139376E-49	yes	down	22.34	21.59	31.65	69.07	70.22	66.56	25.1933	68.6167
ENSG00000154822	PLCL2	phospholipase C like 2 [Source:HGNC Symbol;Acc:HGNC:9064]	17.4409	4.1244	4.90001366945E-6	2.36716146039E-5	yes	up	0.33	0.39	0.55	0.02	0.03	0.03	0.423333	0.0266666666667
ENSG00000154839	SKA1	spindle and kinetochore associated complex subunit 1 [Source:HGNC Symbol;Acc:HGNC:28109]	3.39758	1.76451	1.12959286701E-26	2.99135395598E-25	yes	up	11.53	10.2	13.09	2.91	3.26	4.01	11.6067	3.39333
ENSG00000154920	EME1	essential meiotic structure-specific endonuclease 1 [Source:HGNC Symbol;Acc:HGNC:24965]	3.17439	1.66648	4.73970019593E-44	2.79032743818E-42	yes	up	36.95	38.7	35.76	9.84	12	10.41	37.1367	10.75
ENSG00000155085	AK9	adenylate kinase 9 [Source:HGNC Symbol;Acc:HGNC:33814]	0.482096	-1.05261	2.0559681312E-6	1.04404268016E-5	yes	down	2.51	1.65	2.08	4.19	4	4.32	2.08	4.17
ENSG00000155093	PTPRN2	protein tyrosine phosphatase receptor type N2 [Source:HGNC Symbol;Acc:HGNC:9677]	0.451542	-1.14707	4.78914293412E-49	3.5104730723E-47	yes	down	26.57	27.42	30.55	61.55	64.49	63.46	28.18	63.1667
ENSG00000155115	GTF3C6	general transcription factor IIIC subunit 6 [Source:HGNC Symbol;Acc:HGNC:20872]	2.27491	1.18581	1.60510935333E-16	2.21418221373E-15	yes	up	65.41	70.84	60.44	28.48	27.84	30.9	65.5633	29.0733
ENSG00000155313	USP25	ubiquitin specific peptidase 25 [Source:HGNC Symbol;Acc:HGNC:12624]	0.426085	-1.23079	5.22105160733E-27	1.41606030898E-25	yes	down	5.32	5.34	5	12.03	12.31	11.25	5.22	11.8633
ENSG00000155367	PPM1J	protein phosphatase, Mg2+/Mn2+ dependent 1J [Source:HGNC Symbol;Acc:HGNC:20785]	0.325652	-1.6186	1.21847487952E-12	1.24059879926E-11	yes	down	2.06	1.93	2.92	7.51	8.71	6.65	2.30333	7.62333
ENSG00000155629	PIK3AP1	phosphoinositide-3-kinase adaptor protein 1 [Source:HGNC Symbol;Acc:HGNC:30034]	2.32551	1.21755	4.44482434348E-23	9.56788963764E-22	yes	up	7.87	7.16	9.47	3.97	3.4	3.39	8.16667	3.58667
ENSG00000155729	KCTD18	potassium channel tetramerization domain containing 18 [Source:HGNC Symbol;Acc:HGNC:26446]	0.49077	-1.02688	1.34846794642E-11	1.24777788936E-10	yes	down	4.77	4.82	6.04	10.52	11.45	10.29	5.21	10.7533
ENSG00000155792	DEPTOR	DEP domain containing MTOR interacting protein [Source:HGNC Symbol;Acc:HGNC:22953]	0.209214	-2.25695	9.98824053735E-5	0.00039263272915	yes	down	0.23	0.05	0.37	1.52	0.74	0.75	0.216667	1.00333
ENSG00000155918	RAET1L	retinoic acid early transcript 1L [Source:HGNC Symbol;Acc:HGNC:16798]	0.393452	-1.34574	4.21411946216E-8	2.67921483946E-7	yes	down	2.52	3.03	4.15	9.16	7.2	7.4	3.23333	7.92
ENSG00000155961	RAB39B	RAB39B, member RAS oncogene family [Source:HGNC Symbol;Acc:HGNC:16499]	0.348275	-1.5217	1.07156368178E-28	3.1399550354E-27	yes	down	4.46	4.34	4.25	14.15	12.81	10.79	4.35	12.5833
ENSG00000155966	AFF2	ALF transcription elongation factor 2 [Source:HGNC Symbol;Acc:HGNC:3776]	0.0972255722563	-3.36252	0.000918803703109	0.00301077678024	yes	down	0.04	0	0.01	0.14	0.14	0.1	0.0166666666667	0.126667
ENSG00000155980	KIF5A	kinesin family member 5A [Source:HGNC Symbol;Acc:HGNC:6323]	2.34544	1.22986	5.72405021601E-6	2.7328745497E-5	yes	up	1.85	2.36	2.98	0.59	0.95	1.02	2.39667	0.853333
ENSG00000156011	PSD3	pleckstrin and Sec7 domain containing 3 [Source:HGNC Symbol;Acc:HGNC:19093]	0.411801	-1.27998	2.72462177834E-24	6.22969077351E-23	yes	down	2.24	1.53	2.05	4.24	4.24	5.06	1.94	4.51333
ENSG00000156113	KCNMA1	potassium calcium-activated channel subfamily M alpha 1 [Source:HGNC Symbol;Acc:HGNC:6284]	0.482616	-1.05105	0.00375716123489	0.0107931770618	yes	down	0.79	0.91	0.92	1.26	1	1.08	0.873333	1.11333
ENSG00000156127	BATF	basic leucine zipper ATF-like transcription factor [Source:HGNC Symbol;Acc:HGNC:958]	2.63608	1.39839	4.11115044336E-13	4.37028931017E-12	yes	up	19.17	19.49	20.66	7.37	6.82	8.34	19.7733	7.51
ENSG00000156136	DCK	deoxycytidine kinase [Source:HGNC Symbol;Acc:HGNC:2704]	2.6508	1.40643	5.72801096312E-32	1.99501996744E-30	yes	up	18.98	17.89	17.74	6.86	6.7	6.61	18.2033	6.72333
ENSG00000156398	SFXN2	sideroflexin 2 [Source:HGNC Symbol;Acc:HGNC:16086]	2.70298	1.43455	3.488888244E-13	3.73357649394E-12	yes	up	11.75	5.96	8.76	3.01	2.86	2.43	8.82333	2.76667
ENSG00000156427	FGF18	fibroblast growth factor 18 [Source:HGNC Symbol;Acc:HGNC:3674]	0.487642	-1.0361	5.82367729068E-8	3.62948267936E-7	yes	down	3.95	3.23	3.68	8.67	7.2	6.49	3.62	7.45333
ENSG00000156486	KCNS2	potassium voltage-gated channel modifier subfamily S member 2 [Source:HGNC Symbol;Acc:HGNC:6301]	17.1931	4.10376	0.0106786505497	0.0274649847299	yes	up	0.1	0.09	0.04	0	0	0.01	0.0766666666667	0.00333333333333
ENSG00000156509	FBXO43	F-box protein 43 [Source:HGNC Symbol;Acc:HGNC:28521]	3.89557	1.96183	6.00730771275E-5	0.000244721961491	yes	up	0.94	0.74	0.63	0.16	0.27	0.24	0.77	0.223333
ENSG00000156510	HKDC1	hexokinase domain containing 1 [Source:HGNC Symbol;Acc:HGNC:23302]	0.178163	-2.48873	3.72061357628E-46	2.42596984058E-44	yes	down	1.69	2.96	2.28	10.92	9.81	8.35	2.31	9.69333
ENSG00000156802	ATAD2	ATPase family AAA domain containing 2 [Source:HGNC Symbol;Acc:HGNC:30123]	3.83616	1.93966	3.48006962717E-116	1.59301962729E-113	yes	up	59.26	50.68	60.35	14.39	14.21	15.83	56.7633	14.81
ENSG00000156876	SASS6	SAS-6 centriolar assembly protein [Source:HGNC Symbol;Acc:HGNC:25403]	2.4854	1.31348	1.7709788269E-16	2.43550307096E-15	yes	up	5.31	5.02	5.08	2.05	2.07	2.1	5.13667	2.07333
ENSG00000156970	BUB1B	BUB1 mitotic checkpoint serine/threonine kinase B [Source:HGNC Symbol;Acc:HGNC:1149]	2.85712	1.51456	2.64376876527E-37	1.21019864092E-35	yes	up	67.23	66.92	68.47	29.02	21.67	31.78	67.54	27.49
ENSG00000157036	EXOG	exo/endonuclease G [Source:HGNC Symbol;Acc:HGNC:3347]	2.83988	1.50583	2.45550468498E-24	5.63735620102E-23	yes	up	16.77	13.9	14.16	6.28	5.2	5.24	14.9433	5.57333
ENSG00000157087	ATP2B2	ATPase plasma membrane Ca2+ transporting 2 [Source:HGNC Symbol;Acc:HGNC:815]	0.0697441491886	-3.84178	0.0199493048563	0.0476277709343	yes	down	0.01	0	0	0.04	0.04	0.07	0.00333333333333	0.05
ENSG00000157110	RBPMS	RNA binding protein, mRNA processing factor [Source:HGNC Symbol;Acc:HGNC:19097]	2.85521	1.5136	1.06343514118E-11	9.93041224672E-11	yes	up	9.9	9.61	11.95	2.47	2.57	2.98	10.4867	2.67333
ENSG00000157335	CLEC18C	C-type lectin domain family 18 member C [Source:HGNC Symbol;Acc:HGNC:28538]	0.0429417249989	-4.54148	0.00241420187728	0.00726462947511	yes	down	0.02	0	0	0.17	0.18	0.29	0.00666666666667	0.213333
ENSG00000157404	KIT	KIT proto-oncogene, receptor tyrosine kinase [Source:HGNC Symbol;Acc:HGNC:6342]	0.20751	-2.26874	0.0166389	0.0406945869811	yes	down	0.01	0.12	0.06	0.08	0.2	0.38	0.0633333333333	0.22
ENSG00000157456	CCNB2	cyclin B2 [Source:HGNC Symbol;Acc:HGNC:1580]	2.09206	1.06492	1.38868172901E-23	3.05973783711E-22	yes	up	99.02	97.86	93.62	41.48	46.33	50.83	96.8333	46.2133
ENSG00000157483	MYO1E	myosin IE [Source:HGNC Symbol;Acc:HGNC:7599]	0.495891	-1.01191	1.53612046628E-25	3.78212755858E-24	yes	down	11.86	15.64	9.81	25.44	30.71	32.24	12.4367	29.4633
ENSG00000157514	TSC22D3	TSC22 domain family member 3 [Source:HGNC Symbol;Acc:HGNC:3051]	0.138206	-2.85511	1.33391197391E-181	2.13711754105E-178	yes	down	13.16	10.86	23.05	134.74	113.13	106.4	15.69	118.09
ENSG00000157601	MX1	MX dynamin like GTPase 1 [Source:HGNC Symbol;Acc:HGNC:7532]	2.00956	1.00688	1.1791821344E-17	1.77153752677E-16	yes	up	15.29	13.83	16.91	7.47	7.85	6.42	15.3433	7.24667
ENSG00000157657	ZNF618	zinc finger protein 618 [Source:HGNC Symbol;Acc:HGNC:29416]	2.00861	1.0062	2.46412587271E-17	3.60302107724E-16	yes	up	7.21	5.81	7.54	3.31	3.2	3.76	6.85333	3.42333
ENSG00000157833	GAREM2	GRB2 associated regulator of MAPK1 subtype 2 [Source:HGNC Symbol;Acc:HGNC:27172]	2.01293	1.0093	1.5093974619E-5	6.79835041573E-5	yes	up	3.4	2.65	4.57	2.12	1.86	1.2	3.54	1.72667
ENSG00000157851	DPYSL5	dihydropyrimidinase like 5 [Source:HGNC Symbol;Acc:HGNC:20637]	2.81918	1.49527	2.63194741073E-29	7.97249022604E-28	yes	up	10.02	9.31	13.09	4.46	3.95	4.11	10.8067	4.17333
ENSG00000157873	TNFRSF14	TNF receptor superfamily member 14 [Source:HGNC Symbol;Acc:HGNC:11912]	0.479888	-1.05923	7.21683512999E-13	7.51153651813E-12	yes	down	8.68	11.8	12.72	27.47	28.04	19.6	11.0667	25.0367
ENSG00000157890	MEGF11	multiple EGF like domains 11 [Source:HGNC Symbol;Acc:HGNC:29635]	0.398414	-1.32766	4.65115223098E-5	0.000193302472746	yes	down	1.14	0.8	1.41	4.4	3.14	2.21	1.11667	3.25
ENSG00000157927	RADIL	Rap associating with DIL domain [Source:HGNC Symbol;Acc:HGNC:22226]	2.32937	1.21994	0.00122659125057	0.00391524715386	yes	up	0.49	0.55	0.78	0.27	0.34	0.25	0.606667	0.286667
ENSG00000157985	AGAP1	ArfGAP with GTPase domain, ankyrin repeat and PH domain 1 [Source:HGNC Symbol;Acc:HGNC:16922]	0.453254	-1.14161	3.58179488916E-22	7.231292472E-21	yes	down	10.37	9.39	14.27	26.73	23.9	21.79	11.3433	24.14
ENSG00000158062	UBXN11	UBX domain protein 11 [Source:HGNC Symbol;Acc:HGNC:30600]	4.26025	2.09094	1.42455973751E-55	1.25305391813E-53	yes	up	22.95	25.1	28.87	7.18	5.78	5.42	25.64	6.12667
ENSG00000158113	LRRC43	leucine rich repeat containing 43 [Source:HGNC Symbol;Acc:HGNC:28562]	5.44713	2.4455	0.00090531083686	0.0029713377335	yes	up	1.7	1.7	0.99	0.17	0.13	0.61	1.46333	0.303333
ENSG00000158125	XDH	xanthine dehydrogenase [Source:HGNC Symbol;Acc:HGNC:12805]	0.352567	-1.50403	5.78818382065E-5	0.0002365257116	yes	down	0.17	0.26	0.26	0.55	1.09	0.6	0.23	0.746667
ENSG00000158163	DZIP1L	DAZ interacting zinc finger protein 1 like [Source:HGNC Symbol;Acc:HGNC:26551]	2.12033	1.08429	1.24691615926E-12	1.26840496382E-11	yes	up	13.31	12.01	11.76	6.92	7.25	6	12.36	6.72333
ENSG00000158296	SLC13A3	solute carrier family 13 member 3 [Source:HGNC Symbol;Acc:HGNC:14430]	0.240923	-2.05336	7.25384518709E-45	4.42129748767E-43	yes	down	9.02	7.95	10.56	18.02	17.36	13.37	9.17667	16.25
ENSG00000158301	GPRASP2	G protein-coupled receptor associated sorting protein 2 [Source:HGNC Symbol;Acc:HGNC:25169]	2.17976	1.12417	1.02158759539E-12	1.0444033621E-11	yes	up	6.4	5.5	7.27	2.99	3.25	2.62	6.39	2.95333
ENSG00000158402	CDC25C	cell division cycle 25C [Source:HGNC Symbol;Acc:HGNC:1727]	2.7053	1.43579	2.41684839644E-26	6.28156541507E-25	yes	up	22.99	20.19	23.12	6.8	8.7	8.9	22.1	8.13333
ENSG00000158423	RIBC1	RIB43A domain with coiled-coils 1 [Source:HGNC Symbol;Acc:HGNC:26537]	2.15526	1.10786	0.00474343773002	0.0133093955822	yes	up	1.77	2.26	3.09	0.96	0.94	1.59	2.37333	1.16333
ENSG00000158457	TSPAN33	tetraspanin 33 [Source:HGNC Symbol;Acc:HGNC:28743]	2.09255	1.06526	2.79055803479E-22	5.67472499732E-21	yes	up	15.92	16.32	16.7	7.68	7.4	8.34	16.3133	7.80667
ENSG00000158525	CPA5	carboxypeptidase A5 [Source:HGNC Symbol;Acc:HGNC:15722]	6.43755	2.68651	0.00628989103269	0.0171154016576	yes	up	1.19	1.02	0.78	0.11	0.48	0.05	0.996667	0.213333
ENSG00000158560	DYNC1I1	dynein cytoplasmic 1 intermediate chain 1 [Source:HGNC Symbol;Acc:HGNC:2963]	2.65419	1.40827	1.66510633939E-6	8.57793642453E-6	yes	up	4.38	2.85	5.29	1.08	1.22	1.12	4.17333	1.14
ENSG00000158813	EDA	ectodysplasin A [Source:HGNC Symbol;Acc:HGNC:3157]	0.409973	-1.2864	1.1999797647E-16	1.67385237078E-15	yes	down	2.33	2.12	2.15	4.88	4.49	5.48	2.2	4.95
ENSG00000158825	CDA	cytidine deaminase [Source:HGNC Symbol;Acc:HGNC:1712]	0.350005	-1.51455	7.17971308289E-49	5.22860274185E-47	yes	down	45.35	46.71	45.54	130.98	136.12	128.87	45.8667	131.99
ENSG00000158887	MPZ	myelin protein zero [Source:HGNC Symbol;Acc:HGNC:7225]	3.79354	1.92355	0.00010146780933	0.000397888629944	yes	up	1.79	1.42	1.55	0.52	0.47	0.21	1.58667	0.4
ENSG00000159147	DONSON	DNA replication fork stabilization factor DONSON [Source:HGNC Symbol;Acc:HGNC:2993]	2.72143	1.44437	2.66997886137E-56	2.39550503442E-54	yes	up	61.4	61.55	57.24	21.69	17.96	21.4	60.0633	20.35
ENSG00000159167	STC1	stanniocalcin 1 [Source:HGNC Symbol;Acc:HGNC:11373]	0.27256	-1.87535	2.65832320613E-9	1.93654399199E-8	yes	down	0.36	0.46	0.46	1.51	1.43	1.51	0.426667	1.48333
ENSG00000159199	ATP5MC1	ATP synthase membrane subunit c locus 1 [Source:HGNC Symbol;Acc:HGNC:841]	2.284	1.19156	9.86219923577E-19	1.60412711282E-17	yes	up	329.02	366.76	361.33	144.05	168.05	177.87	352.37	163.323
ENSG00000159216	RUNX1	RUNX family transcription factor 1 [Source:HGNC Symbol;Acc:HGNC:10471]	0.464147	-1.10735	1.06816655168E-32	3.902113315E-31	yes	down	25.61	19.56	29.89	52.24	49.61	48.85	25.02	50.2333
ENSG00000159259	CHAF1B	chromatin assembly factor 1 subunit B [Source:HGNC Symbol;Acc:HGNC:1911]	2.51429	1.33015	2.21849452198E-40	1.14130348917E-38	yes	up	24.89	25.08	26.31	8.71	9.44	10.58	25.4267	9.57667
ENSG00000159289	GOLGA6A	golgin A6 family member A [Source:HGNC Symbol;Acc:HGNC:13567]	0.461498	-1.1156	0.000645066660891	0.0021803564201	yes	down	0.97	1.25	1.34	3.23	1.53	2.04	1.18667	2.26667
ENSG00000159363	ATP13A2	ATPase cation transporting 13A2 [Source:HGNC Symbol;Acc:HGNC:30213]	2.22376	1.153	2.83632774869E-18	4.47704654491E-17	yes	up	49.17	50.76	71.07	23.69	23	20.59	57	22.4267
ENSG00000159399	HK2	hexokinase 2 [Source:HGNC Symbol;Acc:HGNC:4923]	0.496414	-1.01039	2.10261924357E-34	8.52834532247E-33	yes	down	16	15.38	18.16	33.93	34.53	31.09	16.5133	33.1833
ENSG00000159650	UROC1	urocanate hydratase 1 [Source:HGNC Symbol;Acc:HGNC:26444]	0.303056	-1.72235	2.13514646542E-68	2.73664772682E-66	yes	down	11.77	10.92	14.76	42.19	40.78	39.91	12.4833	40.96
ENSG00000159871	LYPD5	LY6/PLAUR domain containing 5 [Source:HGNC Symbol;Acc:HGNC:26397]	2.69709	1.4314	5.67169052634E-9	3.99924610204E-8	yes	up	4.98	4.21	4.69	2.22	1.59	1.75	4.62667	1.85333
ENSG00000159899	NPR2	natriuretic peptide receptor 2 [Source:HGNC Symbol;Acc:HGNC:7944]	2.20256	1.13918	3.51189536373E-6	1.72367205708E-5	yes	up	3.46	2.53	3.2	1.6	2.28	1.47	3.06333	1.78333
ENSG00000159915	ZNF233	zinc finger protein 233 [Source:HGNC Symbol;Acc:HGNC:30946]	0.451666	-1.14667	0.00276554986421	0.00820302611138	yes	down	0.48	0.5	0.51	1.31	0.94	1.48	0.496667	1.24333
ENSG00000160013	PTGIR	prostaglandin I2 receptor [Source:HGNC Symbol;Acc:HGNC:9602]	5.58235	2.48087	1.76676556594E-5	7.88470983767E-5	yes	up	1.6	1.16	1.14	0.42	0.33	0.17	1.3	0.306667
ENSG00000160014	CALM3	calmodulin 3 [Source:HGNC Symbol;Acc:HGNC:1449]	2.27294	1.18456	3.07917836266E-58	2.92652418112E-56	yes	up	221.5	221.78	250.82	107.12	108.7	108.68	231.367	108.167
ENSG00000160097	FNDC5	fibronectin type III domain containing 5 [Source:HGNC Symbol;Acc:HGNC:20240]	4.64814	2.21665	0.000106546557491	0.000416420854597	yes	up	1.62	0.62	1.9	0.17	0.3	0.34	1.38	0.27
ENSG00000160111	CPAMD8	C3 and PZP like alpha-2-macroglobulin domain containing 8 [Source:HGNC Symbol;Acc:HGNC:23228]	0.18908	-2.40293	2.96764227393E-6	1.47461710687E-5	yes	down	0.39	0.21	0.12	1.06	1.07	1.5	0.24	1.21
ENSG00000160179	ABCG1	ATP binding cassette subfamily G member 1 [Source:HGNC Symbol;Acc:HGNC:73]	2.12448	1.08711	8.93782252809E-5	0.000354321949991	yes	up	1.81	1.73	2.02	0.99	0.85	0.8	1.85333	0.88
ENSG00000160181	TFF2	trefoil factor 2 [Source:HGNC Symbol;Acc:HGNC:11756]	0.174332	-2.52009	1.69274320119E-7	9.90820198397E-7	yes	down	1.93	2.03	0.63	7.43	9.98	10.12	1.53	9.17667
ENSG00000160182	TFF1	trefoil factor 1 [Source:HGNC Symbol;Acc:HGNC:11755]	0.0271526241646	-5.20276	0.00121272632263	0.0038737469975	yes	down	0	0	0	2.75	1.07	1.85	0	1.89
ENSG00000160183	TMPRSS3	transmembrane serine protease 3 [Source:HGNC Symbol;Acc:HGNC:11877]	0.426477	-1.22946	9.89728680292E-19	1.60750284569E-17	yes	down	6.92	8.04	9.18	14.61	15.67	13.62	8.04667	14.6333
ENSG00000160188	RSPH1	radial spoke head component 1 [Source:HGNC Symbol;Acc:HGNC:12371]	0.460994	-1.11718	0.00297347104219	0.0087572157926	yes	down	1.55	1.44	1.12	2.34	2.69	3.58	1.37	2.87
ENSG00000160201	U2AF1	U2 small nuclear RNA auxiliary factor 1 [Source:HGNC Symbol;Acc:HGNC:12453]	2.25348	1.17215	8.81784729872E-25	2.0710399467E-23	yes	up	130.71	132.39	109.62	51.77	45.13	46.53	124.24	47.81
ENSG00000160219	GAB3	GRB2 associated binding protein 3 [Source:HGNC Symbol;Acc:HGNC:17515]	5.21251	2.38198	0.00273274367245	0.00811860140041	yes	up	0.4	0.23	0.16	0.02	0.04	0.09	0.263333	0.05
ENSG00000160255	ITGB2	integrin subunit beta 2 [Source:HGNC Symbol;Acc:HGNC:6155]	0.418838	-1.25554	0.0114667704047	0.0292073200292	yes	down	0.35	0.41	0.4	0.82	0.8	1.04	0.386667	0.886667
ENSG00000160298	C21orf58	chromosome 21 open reading frame 58 [Source:HGNC Symbol;Acc:HGNC:1300]	3.01534	1.59232	1.76165893229E-29	5.38338008872E-28	yes	up	24.85	24.57	30.1	7.87	10.94	8.24	26.5067	9.01667
ENSG00000160352	ZNF714	zinc finger protein 714 [Source:HGNC Symbol;Acc:HGNC:27124]	2.63933	1.40017	1.50751333214E-16	2.08725457036E-15	yes	up	7.67	7.02	7.52	2.66	1.3	2.31	7.40333	2.09
ENSG00000160401	CFAP157	cilia and flagella associated protein 157 [Source:HGNC Symbol;Acc:HGNC:27843]	2.21628	1.14814	0.00232509474068	0.00702571400155	yes	up	1.85	1.52	1.98	0.61	0.62	1.19	1.78333	0.806667
ENSG00000160446	ZDHHC12	zinc finger DHHC-type palmitoyltransferase 12 [Source:HGNC Symbol;Acc:HGNC:19159]	2.58707	1.37132	8.51169836921E-26	2.13793274828E-24	yes	up	38.86	43.5	46.81	15.4	16.28	17.5	43.0567	16.3933
ENSG00000160447	PKN3	protein kinase N3 [Source:HGNC Symbol;Acc:HGNC:17999]	2.10978	1.07709	1.39492065449E-17	2.08309389349E-16	yes	up	18.68	19.2	23.58	9.55	10.7	8.85	20.4867	9.7
ENSG00000160471	COX6B2	cytochrome c oxidase subunit 6B2 [Source:HGNC Symbol;Acc:HGNC:24380]	0.0908689559036	-3.46007	1.77935253244E-135	1.10863548063E-132	yes	down	4.99	5.41	7.55	87.25	71.49	74.45	5.98333	77.73
ENSG00000160472	TMEM190	transmembrane protein 190 [Source:HGNC Symbol;Acc:HGNC:29632]	0.0466776774543	-4.42112	0.00336948985017	0.00978858403565	yes	down	0.17	0	0	1.48	1.57	1.24	0.0566666666667	1.43
ENSG00000160602	NEK8	NIMA related kinase 8 [Source:HGNC Symbol;Acc:HGNC:13387]	0.294896	-1.76172	2.848325566E-32	1.00610932985E-30	yes	down	5.74	5.3	7.18	30.14	27.07	22.47	6.07333	26.56
ENSG00000160691	SHC1	SHC adaptor protein 1 [Source:HGNC Symbol;Acc:HGNC:10840]	0.493497	-1.01889	9.49763482262E-40	4.75517743463E-38	yes	down	68.1	69.49	79.22	137.67	134.91	122.33	72.27	131.637
ENSG00000160716	CHRNB2	cholinergic receptor nicotinic beta 2 subunit [Source:HGNC Symbol;Acc:HGNC:1962]	2.48357	1.31242	0.00225364	0.00682818390568	yes	up	0.45	0.49	0.62	0.35	0.17	0.2	0.52	0.24
ENSG00000160752	FDPS	farnesyl diphosphate synthase [Source:HGNC Symbol;Acc:HGNC:3631]	0.344868	-1.53588	1.12707922786E-98	3.66382421461E-96	yes	down	347.1	332.52	355.48	968.23	1029.08	992.62	345.033	996.643
ENSG00000160781	PAQR6	progestin and adipoQ receptor family member 6 [Source:HGNC Symbol;Acc:HGNC:30132]	0.461591	-1.11531	6.89002126377E-6	3.24943601653E-5	yes	down	2.35	1.87	2.26	4.1	4.4	5.28	2.16	4.59333
ENSG00000160801	PTH1R	parathyroid hormone 1 receptor [Source:HGNC Symbol;Acc:HGNC:9608]	2.04263	1.03043	0.00117355284374	0.00375932451945	yes	up	3.96	5.21	5.09	1.42	2.21	3.05	4.75333	2.22667
ENSG00000160813	PPP1R35	protein phosphatase 1 regulatory subunit 35 [Source:HGNC Symbol;Acc:HGNC:28320]	0.482616	-1.05105	7.64648249545E-16	1.00770036647E-14	yes	down	50.45	54.47	57.58	129.05	107.22	88.77	54.1667	108.347
ENSG00000160949	TONSL	tonsoku like, DNA repair protein [Source:HGNC Symbol;Acc:HGNC:7801]	3.6925	1.8846	5.21812315525E-31	1.72884050771E-29	yes	up	12.55	11.37	18.83	3.98	4.21	3.25	14.25	3.81333
ENSG00000160951	PTGER1	prostaglandin E receptor 1 [Source:HGNC Symbol;Acc:HGNC:9593]	4.87987	2.28684	0.00327136793124	0.00953440523619	yes	up	0.57	0.9	1.59	0.16	0.4	0.05	1.02	0.203333
ENSG00000160957	RECQL4	RecQ like helicase 4 [Source:HGNC Symbol;Acc:HGNC:9949]	3.05392	1.61066	4.08052641074E-29	1.21548748198E-27	yes	up	50.74	53.08	70.12	18.4	21.86	14.8	57.98	18.3533
ENSG00000161180	CCDC116	coiled-coil domain containing 116 [Source:HGNC Symbol;Acc:HGNC:26688]	2.42855	1.28009	0.00780860719459	0.0208112000208	yes	up	1	0.91	1.3	0.5	0.35	0.41	1.07	0.42
ENSG00000161270	NPHS1	NPHS1 adhesion molecule, nephrin [Source:HGNC Symbol;Acc:HGNC:7908]	0.279071	-1.8413	1.25006424488E-10	1.04779301243E-9	yes	down	0.75	0.81	0.73	3	2.35	1.82	0.763333	2.39
ENSG00000161618	ALDH16A1	aldehyde dehydrogenase 16 family member A1 [Source:HGNC Symbol;Acc:HGNC:28114]	2.34597	1.23018	8.10028953853E-25	1.91453629451E-23	yes	up	27.76	28	35.24	14.13	13.25	10.79	30.3333	12.7233
ENSG00000161638	ITGA5	integrin subunit alpha 5 [Source:HGNC Symbol;Acc:HGNC:6141]	0.427125	-1.22727	5.72730459473E-33	2.13040534096E-31	yes	down	33.76	28.72	39.92	73.3	81.81	65.89	34.1333	73.6667
ENSG00000161664	ASB16	ankyrin repeat and SOCS box containing 16 [Source:HGNC Symbol;Acc:HGNC:19768]	4.38322	2.13199	2.88220723529E-15	3.64418874225E-14	yes	up	4.45	3.75	4.06	1.09	0.83	0.91	4.08667	0.943333
ENSG00000161671	EMC10	ER membrane protein complex subunit 10 [Source:HGNC Symbol;Acc:HGNC:27609]	2.40121	1.26376	8.33948475721E-42	4.64155441946E-40	yes	up	124.88	136.37	164.97	61.69	53.6	48.57	142.073	54.62
ENSG00000161677	JOSD2	Josephin domain containing 2 [Source:HGNC Symbol;Acc:HGNC:28853]	2.47041	1.30475	4.40868901477E-20	7.73157893678E-19	yes	up	59.51	76.17	78.52	34.11	31.54	38.32	71.4	34.6567
ENSG00000161692	DBF4B	DBF4 zinc finger B [Source:HGNC Symbol;Acc:HGNC:17883]	3.87457	1.95404	7.0055733103E-80	1.1904167375E-77	yes	up	34.67	31.34	37.12	13.46	9.77	11.71	34.3767	11.6467
ENSG00000161800	RACGAP1	Rac GTPase activating protein 1 [Source:HGNC Symbol;Acc:HGNC:9804]	2.51396	1.32996	1.17133245208E-45	7.46391673301E-44	yes	up	132.2	121.2	127.53	51.6	47.56	57.09	126.977	52.0833
ENSG00000161835	TAMALIN	trafficking regulator and scaffold protein tamalin [Source:HGNC Symbol;Acc:HGNC:18707]	2.54438	1.34732	0.000839706487808	0.00276776142859	yes	up	2.07	3.07	3.79	1.6	1.09	0.95	2.97667	1.21333
ENSG00000161860	SYCE2	synaptonemal complex central element protein 2 [Source:HGNC Symbol;Acc:HGNC:27411]	3.13385	1.64794	0.000117764965546	0.000456369761089	yes	up	3.5	3.05	2.36	1.53	1.17	1.72	2.97	1.47333
ENSG00000161888	SPC24	SPC24 component of NDC80 kinetochore complex [Source:HGNC Symbol;Acc:HGNC:26913]	4.93399	2.30275	3.0555265491E-48	2.16884368659E-46	yes	up	31.18	34.41	34.31	4.54	6.45	7.59	33.3	6.19333
ENSG00000161955	TNFSF13	TNF superfamily member 13 [Source:HGNC Symbol;Acc:HGNC:11928]	2.24232	1.16499	4.93484233226E-21	9.17054792979E-20	yes	up	25.46	27.34	26.34	14.15	14.1	14.34	26.38	14.1967
ENSG00000161980	POLR3K	RNA polymerase III subunit K [Source:HGNC Symbol;Acc:HGNC:14121]	2.19056	1.1313	2.1206866141E-20	3.80536006034E-19	yes	up	39.9	35.11	37.72	18.72	15.28	17.7	37.5767	17.2333
ENSG00000161981	SNRNP25	small nuclear ribonucleoprotein U11/U12 subunit 25 [Source:HGNC Symbol;Acc:HGNC:14161]	4.98277	2.31695	6.00267522136E-68	7.60677995566E-66	yes	up	79.83	102.72	106.75	16.57	15.38	16.13	96.4333	16.0267
ENSG00000162009	SSTR5	somatostatin receptor 5 [Source:HGNC Symbol;Acc:HGNC:11334]	4.74043	2.24502	4.9411453891E-6	2.38600411362E-5	yes	up	1.04	0.86	1.04	0.29	0.21	0.14	0.98	0.213333
ENSG00000162062	TEDC2	tubulin epsilon and delta complex 2 [Source:HGNC Symbol;Acc:HGNC:25849]	3.22777	1.69054	4.2016360361E-28	1.20207520778E-26	yes	up	18.75	19.15	23.81	6.52	5.52	6.4	20.57	6.14667
ENSG00000162063	CCNF	cyclin F [Source:HGNC Symbol;Acc:HGNC:1591]	3.01306	1.59123	1.95013945061E-38	9.2672940418E-37	yes	up	15.15	13.14	18.05	5.12	4.71	5.58	15.4467	5.13667
ENSG00000162069	BICDL2	BICD family like cargo adaptor 2 [Source:HGNC Symbol;Acc:HGNC:33584]	0.479117	-1.06155	7.49573980552E-15	9.122595976E-14	yes	down	5.7	4.9	6.54	14.4	12.03	11.21	5.71333	12.5467
ENSG00000162148	SAXO4	stabilizer of axonemal microtubules 4 [Source:HGNC Symbol;Acc:HGNC:28869]	0.105394	-3.24613	1.46780168655E-6	7.61220620333E-6	yes	down	0.47	0.52	1.08	2.05	1.62	3.65	0.69	2.44
ENSG00000162344	FGF19	fibroblast growth factor 19 [Source:HGNC Symbol;Acc:HGNC:3675]	0.46741	-1.09724	1.20336012187E-31	4.12081947075E-30	yes	down	119.68	119.93	146.67	297.96	288.6	241.66	128.76	276.073
ENSG00000162426	SLC45A1	solute carrier family 45 member 1 [Source:HGNC Symbol;Acc:HGNC:17939]	0.202871	-2.30136	1.4276732138E-18	2.29883059479E-17	yes	down	0.89	0.86	1.12	4.57	4.74	3.49	0.956667	4.26667
ENSG00000162543	UBXN10	UBX domain protein 10 [Source:HGNC Symbol;Acc:HGNC:26354]	0.42491	-1.23477	2.3565959173E-40	1.20957543307E-38	yes	down	7.73	6.71	8.33	17.79	18.37	17.47	7.59	17.8767
ENSG00000162545	CAMK2N1	calcium/calmodulin dependent protein kinase II inhibitor 1 [Source:HGNC Symbol;Acc:HGNC:24190]	0.397618	-1.33055	1.05104928654E-15	1.36429603571E-14	yes	down	6.74	7.23	10.01	23.88	19.48	16.32	7.99333	19.8933
ENSG00000162591	MEGF6	multiple EGF like domains 6 [Source:HGNC Symbol;Acc:HGNC:3232]	0.465442	-1.10333	2.01793441731E-22	4.14489642677E-21	yes	down	15.18	9.88	15.48	25.25	25.3	21.84	13.5133	24.13
ENSG00000162614	NEXN	nexilin F-actin binding protein [Source:HGNC Symbol;Acc:HGNC:29557]	6.6736	2.73847	7.11318771791E-7	3.85942913674E-6	yes	up	1.14	0.87	0.86	0.43	0.25	0.29	0.956667	0.323333
ENSG00000162616	DNAJB4	DnaJ heat shock protein family (Hsp40) member B4 [Source:HGNC Symbol;Acc:HGNC:14886]	2.07715	1.0546	8.49923431061E-9	5.87662840897E-8	yes	up	15.24	15	15.34	6.12	7.4	7.63	15.1933	7.05
ENSG00000162639	HENMT1	HEN methyltransferase 1 [Source:HGNC Symbol;Acc:HGNC:26400]	2.02702	1.01936	5.98764162933E-9	4.21408226375E-8	yes	up	11.67	11.14	10.19	4.89	5.31	5.43	11	5.21
ENSG00000162664	ZNF326	zinc finger protein 326 [Source:HGNC Symbol;Acc:HGNC:14104]	3.05207	1.60979	7.11181397976E-41	3.76221668788E-39	yes	up	23.35	21.8	18.87	8.34	5.95	6.67	21.34	6.98667
ENSG00000162738	VANGL2	VANGL planar cell polarity protein 2 [Source:HGNC Symbol;Acc:HGNC:15511]	2.23558	1.16065	2.55949184757E-14	2.99007302818E-13	yes	up	4.22	3.97	4.2	1.99	1.61	1.97	4.13	1.85667
ENSG00000162772	ATF3	activating transcription factor 3 [Source:HGNC Symbol;Acc:HGNC:785]	0.468827	-1.09287	4.685519147E-14	5.37576442287E-13	yes	down	26.53	23.48	26.08	64.35	53.92	40.13	25.3633	52.8
ENSG00000162817	C1orf115	chromosome 1 open reading frame 115 [Source:HGNC Symbol;Acc:HGNC:25873]	2.81972	1.49555	0.00343072793127	0.00994201905663	yes	up	0.63	0.88	0.8	0.26	0.13	0.43	0.77	0.273333
ENSG00000162849	KIF26B	kinesin family member 26B [Source:HGNC Symbol;Acc:HGNC:25484]	0.337153	-1.56853	8.439177212E-29	2.48739480769E-27	yes	down	0.98	0.85	1.23	2.86	3.61	3.14	1.02	3.20333
ENSG00000162882	HAAO	3-hydroxyanthranilate 3,4-dioxygenase [Source:HGNC Symbol;Acc:HGNC:4796]	6.16073	2.6231	0.000977736374052	0.00318712786949	yes	up	0.9	0.87	1.77	0.38	0.12	0.09	1.18	0.196667
ENSG00000162981	LRATD1	LRAT domain containing 1 [Source:HGNC Symbol;Acc:HGNC:20743]	0.125518	-2.99403	0.000451873575316	0.00157066857188	yes	down	0.04	0.01	0.05	0.19	0.23	0.25	0.0333333333333	0.223333
ENSG00000163032	VSNL1	visinin like 1 [Source:HGNC Symbol;Acc:HGNC:12722]	0.331495	-1.59294	2.46596572348E-45	1.55369694319E-43	yes	down	21.94	21.97	20.03	47.25	49.29	54.02	21.3133	50.1867
ENSG00000163040	CCDC74A	coiled-coil domain containing 74A [Source:HGNC Symbol;Acc:HGNC:25197]	6.57646	2.71731	3.68757280945E-21	6.93313144308E-20	yes	up	9.32	9.12	10.17	1.28	1.55	1.2	9.53667	1.34333
ENSG00000163053	SLC16A14	solute carrier family 16 member 14 [Source:HGNC Symbol;Acc:HGNC:26417]	3.3672	1.75155	7.82277665058E-6	3.65856714497E-5	yes	up	1.91	2.72	2.11	0.25	0.53	0.35	2.24667	0.376667
ENSG00000163071	SPATA18	spermatogenesis associated 18 [Source:HGNC Symbol;Acc:HGNC:29579]	0.132205	-2.91915	7.15284781788E-5	0.000288143636054	yes	down	0.35	0.04	0.09	0.47	0.48	0.8	0.16	0.583333
ENSG00000163072	NOSTRIN	nitric oxide synthase trafficking [Source:HGNC Symbol;Acc:HGNC:20203]	2.19138	1.13184	0.000332046472203	0.00118482379439	yes	up	3.38	3.23	2.42	1.5	1.45	0.99	3.01	1.31333
ENSG00000163121	NEURL3	neuralized E3 ubiquitin protein ligase 3 [Source:HGNC Symbol;Acc:HGNC:25162]	0.274269	-1.86634	2.40757775014E-5	0.000105082640466	yes	down	0.55	0.72	0.65	2.28	2.75	1.73	0.64	2.25333
ENSG00000163132	MSX1	msh homeobox 1 [Source:HGNC Symbol;Acc:HGNC:7391]	2.14086	1.09819	2.81433451351E-17	4.09639994406E-16	yes	up	60.06	56.75	84.54	32.29	33.92	26.73	67.1167	30.98
ENSG00000163170	BOLA3	bolA family member 3 [Source:HGNC Symbol;Acc:HGNC:24415]	4.18245	2.06435	1.82595472648E-37	8.42719434463E-36	yes	up	132.23	131.55	114.4	32.27	32.38	27.77	126.06	30.8067
ENSG00000163219	ARHGAP25	Rho GTPase activating protein 25 [Source:HGNC Symbol;Acc:HGNC:28951]	0.244567	-2.0317	0.00245574086356	0.0073708373571	yes	down	0.06	0.37	0.63	1.58	1.29	0.94	0.353333	1.27
ENSG00000163220	S100A9	S100 calcium binding protein A9 [Source:HGNC Symbol;Acc:HGNC:10499]	0.0221103	-5.49914	1.28176164858E-6	6.69380995989E-6	yes	down	0	0	0.48	4.89	7.37	6.46	0.16	6.24
ENSG00000163293	NIPAL1	NIPA like domain containing 1 [Source:HGNC Symbol;Acc:HGNC:27194]	2.04472	1.0319	5.68786726229E-8	3.54878616671E-7	yes	up	6.4	3.9	5.99	2.87	2.84	3.76	5.43	3.15667
ENSG00000163295	ALPI	alkaline phosphatase, intestinal [Source:HGNC Symbol;Acc:HGNC:437]	0.0707941382362	-3.82023	9.50927096785E-16	1.23955498886E-14	yes	down	0.06	0.06	0.28	1.78	2.31	1.69	0.133333	1.92667
ENSG00000163346	PBXIP1	PBX homeobox interacting protein 1 [Source:HGNC Symbol;Acc:HGNC:21199]	0.48051	-1.05736	3.11066776973E-21	5.89292889148E-20	yes	down	16.43	17.82	23.63	44.29	40.39	39.68	19.2933	41.4533
ENSG00000163347	CLDN1	claudin 1 [Source:HGNC Symbol;Acc:HGNC:2032]	0.448112	-1.15807	2.98284988949E-17	4.3304416195E-16	yes	down	5.05	4.45	5.98	13.02	11.7	9.49	5.16	11.4033
ENSG00000163354	DCST2	DC-STAMP domain containing 2 [Source:HGNC Symbol;Acc:HGNC:26562]	0.339161	-1.55996	0.00734466088912	0.0196775852536	yes	down	0.5	0.39	0.14	1.45	1.26	1.3	0.343333	1.33667
ENSG00000163359	COL6A3	collagen type VI alpha 3 chain [Source:HGNC Symbol;Acc:HGNC:2213]	0.130796	-2.93461	1.15653878796E-78	1.89351569445E-76	yes	down	1.77	2.17	1.95	7.65	7.77	11.68	1.96333	9.03333
ENSG00000163376	KBTBD8	kelch repeat and BTB domain containing 8 [Source:HGNC Symbol;Acc:HGNC:30691]	2.03303	1.02363	4.24989173041E-5	0.000177911667624	yes	up	1.99	1.52	2.36	0.98	0.75	0.79	1.95667	0.84
ENSG00000163395	IGFN1	immunoglobulin like and fibronectin type III domain containing 1 [Source:HGNC Symbol;Acc:HGNC:24607]	0.0755242978571	-3.72692	1.39534003807E-10	1.16156090805E-9	yes	down	0.02	0.03	0.04	0.42	0.28	0.41	0.03	0.37
ENSG00000163485	ADORA1	adenosine A1 receptor [Source:HGNC Symbol;Acc:HGNC:262]	2.54593	1.34819	1.44146602954E-7	8.53089262337E-7	yes	up	2.86	3.25	3.26	1.56	1.65	2	3.12333	1.73667
ENSG00000163491	NEK10	NIMA related kinase 10 [Source:HGNC Symbol;Acc:HGNC:18592]	9.39037	3.23118	0.00191814278908	0.00588723902014	yes	up	0.26	0.49	0.95	0.02	0.29	0	0.566667	0.103333
ENSG00000163499	CRYBA2	crystallin beta A2 [Source:HGNC Symbol;Acc:HGNC:2395]	2.87407	1.5231	0.00907859781773	0.0238027994216	yes	up	2.9	2.96	2.34	1.37	1.28	1.4	2.73333	1.35
ENSG00000163507	CIP2A	cellular inhibitor of PP2A [Source:HGNC Symbol;Acc:HGNC:29302]	3.672	1.87656	2.78259654803E-64	3.18436941696E-62	yes	up	20.72	17.83	19.9	5.23	16.75	5.59	19.4833	9.19
ENSG00000163531	NFASC	neurofascin [Source:HGNC Symbol;Acc:HGNC:29866]	5.40401	2.43403	5.22008406998E-6	2.5098925121E-5	yes	up	0.27	1.01	0.89	0.1	0.04	0.12	0.723333	0.0866666666667
ENSG00000163536	SERPINI1	serpin family I member 1 [Source:HGNC Symbol;Acc:HGNC:8943]	0.27746	-1.84965	1.55058017736E-15	1.99538229365E-14	yes	down	2.44	2.66	3.21	8.06	7.23	9.98	2.77	8.42333
ENSG00000163618	CADPS	calcium dependent secretion activator [Source:HGNC Symbol;Acc:HGNC:1426]	0.0766043389037	-3.70643	2.90145762295E-10	2.34099620442E-9	yes	down	0.16	0.09	0.07	1.2	0.94	1.24	0.106667	1.12667
ENSG00000163637	PRICKLE2	prickle planar cell polarity protein 2 [Source:HGNC Symbol;Acc:HGNC:20340]	3.83369	1.93873	2.55442878436E-8	1.66654559724E-7	yes	up	1.28	0.86	0.64	0.65	0.12	0.15	0.926667	0.306667
ENSG00000163638	ADAMTS9	ADAM metallopeptidase with thrombospondin type 1 motif 9 [Source:HGNC Symbol;Acc:HGNC:13202]	2.82861	1.50009	0.000204048035425	0.000756120507944	yes	up	0.81	0.4	0.82	0.12	0.16	0.38	0.676667	0.22
ENSG00000163683	SMIM14	small integral membrane protein 14 [Source:HGNC Symbol;Acc:HGNC:27321]	0.287524	-1.79824	2.38039503532E-61	2.46600655502E-59	yes	down	6.84	8.7	6.34	26.44	20.81	19.29	7.29333	22.18
ENSG00000163697	APBB2	amyloid beta precursor protein binding family B member 2 [Source:HGNC Symbol;Acc:HGNC:582]	0.433901	-1.20456	8.29126191777E-49	6.01854384517E-47	yes	down	19.87	18.01	23.48	38.25	32.17	39.11	20.4533	36.51
ENSG00000163781	TOPBP1	DNA topoisomerase II binding protein 1 [Source:HGNC Symbol;Acc:HGNC:17008]	2.01267	1.00911	1.17149262981E-30	3.81927030329E-29	yes	up	52.3	43.32	52.34	24.34	24.67	30.68	49.32	26.5633
ENSG00000163794	UCN	urocortin [Source:HGNC Symbol;Acc:HGNC:12516]	0.24359	-2.03747	0.00900260028156	0.0236256375705	yes	down	0.22	0.76	0.27	1.54	2.32	1.47	0.416667	1.77667
ENSG00000163803	PLB1	phospholipase B1 [Source:HGNC Symbol;Acc:HGNC:30041]	0.434841	-1.20144	4.16215375197E-22	8.36590358596E-21	yes	down	9.22	8.58	9.46	16.93	17.74	17.03	9.08667	17.2333
ENSG00000163808	KIF15	kinesin family member 15 [Source:HGNC Symbol;Acc:HGNC:17273]	3.11304	1.63832	3.97401446492E-48	2.81189730121E-46	yes	up	27.34	22.08	27.96	7.47	7.86	10.32	25.7933	8.55
ENSG00000163825	RTP3	receptor transporter protein 3 [Source:HGNC Symbol;Acc:HGNC:15572]	0.431242	-1.21343	6.77905174454E-5	0.000274169005824	yes	down	4.15	3.38	2.55	7.64	7.6	8.22	3.36	7.82
ENSG00000163931	TKT	transketolase [Source:HGNC Symbol;Acc:HGNC:11834]	0.495767	-1.01226	4.03993054234E-27	1.10104060832E-25	yes	down	189.27	194.36	254.8	463.97	467.76	409.66	212.81	447.13
ENSG00000163993	S100P	S100 calcium binding protein P [Source:HGNC Symbol;Acc:HGNC:10504]	0.0846603192056	-3.56217	2.9629198497E-24	6.76076217994E-23	yes	down	2.57	4.47	3.26	43.19	47.41	33.18	3.43333	41.26
ENSG00000163995	ABLIM2	actin binding LIM protein family member 2 [Source:HGNC Symbol;Acc:HGNC:19195]	0.246587	-2.01983	4.79337666792E-41	2.5598913967E-39	yes	down	5.42	3.65	6.3	22.52	21.58	19.17	5.12333	21.09
ENSG00000164002	EXO5	exonuclease 5 [Source:HGNC Symbol;Acc:HGNC:26115]	2.14056	1.09799	7.50785645298E-13	7.7963527889E-12	yes	up	12.85	11.62	13.59	5.19	6.08	5.8	12.6867	5.69
ENSG00000164045	CDC25A	cell division cycle 25A [Source:HGNC Symbol;Acc:HGNC:1725]	2.25937	1.17592	9.15005672948E-38	4.26685597593E-36	yes	up	30.23	32.79	40.44	16.99	15.86	16.67	34.4867	16.5067
ENSG00000164056	SPRY1	sprouty RTK signaling antagonist 1 [Source:HGNC Symbol;Acc:HGNC:11269]	0.332294	-1.58947	1.41311311042E-12	1.43162272208E-11	yes	down	2.08	2.91	3.49	9.28	10.14	7.61	2.82667	9.01
ENSG00000164061	BSN	bassoon presynaptic cytomatrix protein [Source:HGNC Symbol;Acc:HGNC:1117]	2.40011	1.2631	1.89417416737E-9	1.40172637988E-8	yes	up	0.59	0.6	0.75	0.45	0.37	0.25	0.646667	0.356667
ENSG00000164082	GRM2	glutamate metabotropic receptor 2 [Source:HGNC Symbol;Acc:HGNC:4594]	7.48155	2.90334	0.00636834357456	0.0172911204911	yes	up	0.2	0.14	0.1	0.02	0.01	0.03	0.146667	0.02
ENSG00000164089	ETNPPL	ethanolamine-phosphate phospho-lyase [Source:HGNC Symbol;Acc:HGNC:14404]	7.82564	2.96821	0.00154275383122	0.00483025801707	yes	up	0.56	1.35	0.5	0.04	0.16	0	0.803333	0.0666666666667
ENSG00000164104	HMGB2	high mobility group box 2 [Source:HGNC Symbol;Acc:HGNC:5000]	2.41696	1.27319	4.26381255767E-41	2.28797405906E-39	yes	up	270.95	287.44	252.47	103.35	111.42	119.41	270.287	111.393
ENSG00000164109	MAD2L1	mitotic arrest deficient 2 like 1 [Source:HGNC Symbol;Acc:HGNC:6763]	2.41226	1.27038	3.83645343665E-28	1.09899936889E-26	yes	up	76.03	68.23	69.09	28.06	26.02	29.94	71.1167	28.0067
ENSG00000164142	FHIP1A	FHF complex subunit HOOK interacting protein 1A [Source:HGNC Symbol;Acc:HGNC:34237]	0.379002	-1.39972	2.42960801053E-35	1.02052636098E-33	yes	down	2.95	1.98	2.3	6.31	7.28	6.6	2.41	6.73
ENSG00000164171	ITGA2	integrin subunit alpha 2 [Source:HGNC Symbol;Acc:HGNC:6137]	0.404573	-1.30553	1.67813757989E-42	9.43374083131E-41	yes	down	6.32	5.2	6.14	14.22	14.28	14.96	5.88667	14.4867
ENSG00000164236	ANKRD33B	ankyrin repeat domain 33B [Source:HGNC Symbol;Acc:HGNC:35240]	9.78018	3.28986	7.20116625006E-10	5.56014316657E-9	yes	up	0.26	0.33	0.35	0.04	0.02	0.04	0.313333	0.0333333333333
ENSG00000164237	CMBL	carboxymethylenebutenolidase homolog [Source:HGNC Symbol;Acc:HGNC:25090]	2.13692	1.09554	9.96517083938E-9	6.82500097488E-8	yes	up	7.96	6.16	9.85	3.92	2.86	4.63	7.99	3.80333
ENSG00000164283	ESM1	endothelial cell specific molecule 1 [Source:HGNC Symbol;Acc:HGNC:3466]	28.4438	4.83004	6.56539672362E-24	1.47409257769E-22	yes	up	7.57	7.95	7.61	0.46	0.39	0.16	7.71	0.336667
ENSG00000164300	SERINC5	serine incorporator 5 [Source:HGNC Symbol;Acc:HGNC:18825]	0.458568	-1.12479	7.86822377439E-33	2.91228150593E-31	yes	down	14.95	14.3	15.99	32.15	29.83	36.58	15.08	32.8533
ENSG00000164308	ERAP2	endoplasmic reticulum aminopeptidase 2 [Source:HGNC Symbol;Acc:HGNC:29499]	2.32734	1.21868	1.28081081668E-7	7.62638349301E-7	yes	up	3.33	2.27	3.12	0.94	1.06	1.21	2.90667	1.07
ENSG00000164362	TERT	telomerase reverse transcriptase [Source:HGNC Symbol;Acc:HGNC:11730]	3.89693	1.96234	0.0024104318568	0.00725425822461	yes	up	0.49	0.94	1.02	0.05	0.35	0.07	0.816667	0.156667
ENSG00000164379	FOXQ1	forkhead box Q1 [Source:HGNC Symbol;Acc:HGNC:20951]	0.420768	-1.2489	1.17906690434E-24	2.74340981995E-23	yes	down	56.98	54.23	80.83	169.27	154.84	131.86	64.0133	151.99
ENSG00000164463	CREBRF	CREB3 regulatory factor [Source:HGNC Symbol;Acc:HGNC:24050]	0.377841	-1.40415	2.55303066107E-23	5.57047448715E-22	yes	down	2.51	2	2.03	6.1	5.07	5.3	2.18	5.49
ENSG00000164484	TMEM200A	transmembrane protein 200A [Source:HGNC Symbol;Acc:HGNC:21075]	11.8805	3.57053	2.21321688505E-6	1.11731835993E-5	yes	up	0.45	0.49	0.76	0.02	0.06	0.07	0.566667	0.05
ENSG00000164488	DACT2	dishevelled binding antagonist of beta catenin 2 [Source:HGNC Symbol;Acc:HGNC:21231]	0.139971	-2.83681	0.000539960763647	0.0018496212475	yes	down	0.09	0.05	0.12	0.57	0.32	0.6	0.0866666666667	0.496667
ENSG00000164674	SYTL3	synaptotagmin like 3 [Source:HGNC Symbol;Acc:HGNC:15587]	0.0703941519595	-3.8284	6.49346061981E-145	6.06868007093E-142	yes	down	2.41	2.65	2.09	31.29	38.16	33.98	2.38333	34.4767
ENSG00000164687	FABP5	fatty acid binding protein 5 [Source:HGNC Symbol;Acc:HGNC:3560]	3.16729	1.66325	2.36841753324E-36	1.03960088592E-34	yes	up	245.75	261.5	210.58	76.62	69.82	81.22	239.277	75.8867
ENSG00000164708	PGAM2	phosphoglycerate mutase 2 [Source:HGNC Symbol;Acc:HGNC:8889]	0.0857233891155	-3.54417	0.0118193587179	0.0300167817077	yes	down	0	0.15	0	0.93	0.55	1.06	0.05	0.846667
ENSG00000164850	GPER1	G protein-coupled estrogen receptor 1 [Source:HGNC Symbol;Acc:HGNC:4485]	2.33252	1.22189	2.25693047046E-8	1.47933811959E-7	yes	up	4.03	3.78	5.09	2.26	1.45	1.87	4.3	1.86
ENSG00000164867	NOS3	nitric oxide synthase 3 [Source:HGNC Symbol;Acc:HGNC:7876]	0.364763	-1.45497	1.04738909288E-17	1.58201598339E-16	yes	down	4.15	6.09	6.72	17.23	16.57	11.95	5.65333	15.25
ENSG00000164885	CDK5	cyclin dependent kinase 5 [Source:HGNC Symbol;Acc:HGNC:1774]	2.06402	1.04546	6.09966903921E-17	8.69222214419E-16	yes	up	56.52	64.36	60.49	28.31	26.35	31.62	60.4567	28.76
ENSG00000165023	DIRAS2	DIRAS family GTPase 2 [Source:HGNC Symbol;Acc:HGNC:19323]	0.20531	-2.28412	9.09335407884E-22	1.78602392284E-20	yes	down	0.6	0.75	0.69	4.28	3.06	2.7	0.68	3.34667
ENSG00000165025	SYK	spleen associated tyrosine kinase [Source:HGNC Symbol;Acc:HGNC:11491]	0.318616	-1.65011	4.96626552866E-107	2.02533337832E-104	yes	down	96.03	87.08	125.63	350.74	304.6	312.72	102.913	322.687
ENSG00000165029	ABCA1	ATP binding cassette subfamily A member 1 [Source:HGNC Symbol;Acc:HGNC:29]	4.99765	2.32125	0.00215007729794	0.00654576655292	yes	up	0.08	0.16	0.14	0.23	0.02	0.01	0.126667	0.0866666666667
ENSG00000165030	NFIL3	nuclear factor, interleukin 3 regulated [Source:HGNC Symbol;Acc:HGNC:7787]	0.40223	-1.31391	1.17326612079E-31	4.02390811764E-30	yes	down	11.53	10.17	12.68	28.11	30	27.38	11.46	28.4967
ENSG00000165091	TMC1	transmembrane channel like 1 [Source:HGNC Symbol;Acc:HGNC:16513]	0.0311089157656	-5.00653	0.000457042518926	0.00158691388537	yes	down	0	0.03	0	0.65	0.66	0.75	0.01	0.686667
ENSG00000165125	TRPV6	transient receptor potential cation channel subfamily V member 6 [Source:HGNC Symbol;Acc:HGNC:14006]	0.11395	-3.13353	4.84221061661E-12	4.68149931598E-11	yes	down	0.38	0.29	0.25	4.01	2.67	1.13	0.306667	2.60333
ENSG00000165175	MID1IP1	MID1 interacting protein 1 [Source:HGNC Symbol;Acc:HGNC:20715]	0.40255	-1.31276	3.13992021978E-34	1.26442388743E-32	yes	down	32.4	37.09	43.6	96	89.68	78.82	37.6967	88.1667
ENSG00000165215	CLDN3	claudin 3 [Source:HGNC Symbol;Acc:HGNC:2045]	0.386684	-1.37077	9.12284413963E-26	2.28887465382E-24	yes	down	23.57	26.01	33.77	79.77	73.69	62.13	27.7833	71.8633
ENSG00000165272	AQP3	aquaporin 3 (Gill blood group) [Source:HGNC Symbol;Acc:HGNC:636]	3.97884	1.99235	1.51671238658E-7	8.94318055494E-7	yes	up	2.15	2.11	2.92	0.55	0.59	1.04	2.39333	0.726667
ENSG00000165288	BRWD3	bromodomain and WD repeat domain containing 3 [Source:HGNC Symbol;Acc:HGNC:17342]	0.489435	-1.03081	4.04207337693E-22	8.1385732356E-21	yes	down	5.48	4.5	4.89	9.56	8.9	11.73	4.95667	10.0633
ENSG00000165304	MELK	maternal embryonic leucine zipper kinase [Source:HGNC Symbol;Acc:HGNC:16870]	3.55966	1.83174	3.13069310805E-67	3.83723750893E-65	yes	up	77.61	76.01	82.32	19.12	22.28	24.42	78.6467	21.94
ENSG00000165312	OTUD1	OTU deubiquitinase 1 [Source:HGNC Symbol;Acc:HGNC:27346]	0.45424	-1.13847	1.66021171148E-8	1.11038351545E-7	yes	down	1.66	1.67	2.04	4.14	4.39	3.31	1.79	3.94667
ENSG00000165338	HECTD2	HECT domain E3 ubiquitin protein ligase 2 [Source:HGNC Symbol;Acc:HGNC:26736]	2.40302	1.26485	0.000109609564538	0.00042712691671	yes	up	1.49	1.5	1.14	0.66	0.42	0.96	1.37667	0.68
ENSG00000165410	CFL2	cofilin 2 [Source:HGNC Symbol;Acc:HGNC:1875]	2.3019	1.20283	3.93494804237E-16	5.2977721843E-15	yes	up	18.38	19	14.82	8.18	8.82	6.93	17.4	7.97667
ENSG00000165449	SLC16A9	solute carrier family 16 member 9 [Source:HGNC Symbol;Acc:HGNC:23520]	4.80824	2.26551	4.28044772765E-11	3.75040791137E-10	yes	up	1.42	1.19	1.42	0.24	0.33	0.28	1.34333	0.283333
ENSG00000165475	CRYL1	crystallin lambda 1 [Source:HGNC Symbol;Acc:HGNC:18246]	0.405035	-1.30388	1.56837684851E-21	3.02742622306E-20	yes	down	12.34	15.04	13.5	35.51	34.55	29.87	13.6267	33.31
ENSG00000165480	SKA3	spindle and kinetochore associated complex subunit 3 [Source:HGNC Symbol;Acc:HGNC:20262]	4.62828	2.21048	1.30958222079E-95	4.0797123906E-93	yes	up	42.32	39.38	40.06	8.93	8.18	9.92	40.5867	9.01
ENSG00000165490	DDIAS	DNA damage induced apoptosis suppressor [Source:HGNC Symbol;Acc:HGNC:26351]	2.87508	1.5236	7.57715953159E-41	3.99895737161E-39	yes	up	22.39	21.89	19.92	9.09	7.4	9.54	21.4	8.67667
ENSG00000165501	LRR1	leucine rich repeat protein 1 [Source:HGNC Symbol;Acc:HGNC:19742]	2.56679	1.35996	1.99562581133E-25	4.8813399071E-24	yes	up	35.23	34.77	35.95	13.75	12.28	14.77	35.3167	13.6
ENSG00000165507	DEPP1	DEPP autophagy regulator 1 [Source:HGNC Symbol;Acc:HGNC:23355]	0.477758	-1.06565	0.0169630427361	0.0413701259726	yes	down	0.55	0.43	0.75	1.08	1.14	1.33	0.576667	1.18333
ENSG00000165591	FAAH2	fatty acid amide hydrolase 2 [Source:HGNC Symbol;Acc:HGNC:26440]	0.427173	-1.22711	0.00148849852736	0.00467147362092	yes	down	0.59	0.96	0.86	1.58	2.1	1.43	0.803333	1.70333
ENSG00000165730	STOX1	storkhead box 1 [Source:HGNC Symbol;Acc:HGNC:23508]	2.15576	1.1082	3.36772639459E-10	2.6929805002E-9	yes	up	6.16	6.14	6.6	2.4	3.3	3.22	6.3	2.97333
ENSG00000165802	NSMF	NMDA receptor synaptonuclear signaling and neuronal migration factor [Source:HGNC Symbol;Acc:HGNC:29843]	0.22206	-2.17098	4.49923261357E-84	8.85243750196E-82	yes	down	347.13	344.61	488.64	1881.05	1838.75	1562.7	393.46	1760.83
ENSG00000165816	VWA2	von Willebrand factor A domain containing 2 [Source:HGNC Symbol;Acc:HGNC:24709]	0.423917	-1.23815	1.71991721454E-50	1.32115558638E-48	yes	down	12.66	11.51	14.26	31.28	30.51	28.15	12.81	29.98
ENSG00000165828	PRAP1	proline rich acidic protein 1 [Source:HGNC Symbol;Acc:HGNC:23304]	0.205664	-2.28164	3.919487553E-27	1.06951466927E-25	yes	down	6.51	10.18	7.6	38.8	39.85	38.76	8.09667	39.1367
ENSG00000165891	E2F7	E2F transcription factor 7 [Source:HGNC Symbol;Acc:HGNC:23820]	3.76358	1.9121	2.55290549981E-41	1.38648112253E-39	yes	up	5.99	5.9	6.65	1.65	1.76	1.58	6.18	1.66333
ENSG00000165905	LARGE2	LARGE xylosyl- and glucuronyltransferase 2 [Source:HGNC Symbol;Acc:HGNC:16522]	0.421982	-1.24475	4.20050189919E-19	6.9894108011E-18	yes	down	9.01	10.42	12.79	26.14	23.64	20.94	10.74	23.5733
ENSG00000165916	PSMC3	proteasome 26S subunit, ATPase 3 [Source:HGNC Symbol;Acc:HGNC:9549]	2.63433	1.39744	3.04075558708E-60	3.07225891073E-58	yes	up	480.15	501.65	439.12	186.57	195.08	198.7	473.64	193.45
ENSG00000165935	SMCO2	single-pass membrane protein with coiled-coil domains 2 [Source:HGNC Symbol;Acc:HGNC:34448]	0.201823	-2.30884	1.54939941839E-30	5.00764105973E-29	yes	down	4.02	7.63	3.83	31.1	21.84	32.47	5.16	28.47
ENSG00000165959	CLMN	calmin [Source:HGNC Symbol;Acc:HGNC:19972]	0.429884	-1.21798	2.13013030954E-25	5.18771149217E-24	yes	down	4.26	3.75	3.11	7.1	8.13	6.57	3.70667	7.26667
ENSG00000166025	AMOTL1	angiomotin like 1 [Source:HGNC Symbol;Acc:HGNC:17811]	17.1771	4.10242	0.0128218928925	0.0322705405722	yes	up	0.03	0.07	0.02	0	0	0.01	0.04	0.00333333333333
ENSG00000166046	TCP11L2	t-complex 11 like 2 [Source:HGNC Symbol;Acc:HGNC:28627]	0.168653	-2.56787	1.50443008052E-36	6.72198539963E-35	yes	down	2.08	1.75	1.88	10.74	11.07	10.8	1.90333	10.87
ENSG00000166126	AMN	amnion associated transmembrane protein [Source:HGNC Symbol;Acc:HGNC:14604]	0.282282	-1.82479	8.98035025961E-17	1.26764793155E-15	yes	down	2.54	1.4	3.38	13.37	12.4	10.64	2.44	12.1367
ENSG00000166250	CLMP	CXADR like membrane protein [Source:HGNC Symbol;Acc:HGNC:24039]	5.73063	2.51869	3.41602202991E-6	1.68103058646E-5	yes	up	0.87	0.52	0.5	0.16	0.3	0.09	0.63	0.183333
ENSG00000166257	SCN3B	sodium voltage-gated channel beta subunit 3 [Source:HGNC Symbol;Acc:HGNC:20665]	0.365946	-1.4503	1.95737422109E-8	1.29487856669E-7	yes	down	0.66	0.37	0.6	1.49	1.29	1.53	0.543333	1.43667
ENSG00000166311	SMPD1	sphingomyelin phosphodiesterase 1 [Source:HGNC Symbol;Acc:HGNC:11120]	2.44124	1.28761	1.95917448669E-18	3.12104287901E-17	yes	up	17.25	20.06	25.92	11.1	7.31	9.04	21.0767	9.15
ENSG00000166313	APBB1	amyloid beta precursor protein binding family B member 1 [Source:HGNC Symbol;Acc:HGNC:581]	3.41771	1.77303	2.97027362656E-29	8.95473621556E-28	yes	up	15.61	14.57	18.45	5	4.85	3.36	16.21	4.40333
ENSG00000166387	PPFIBP2	PPFIA binding protein 2 [Source:HGNC Symbol;Acc:HGNC:9250]	0.34035	-1.55491	7.37929573899E-17	1.04824321359E-15	yes	down	2.38	2.58	3.07	5.48	7.25	8.74	2.67667	7.15667
ENSG00000166401	SERPINB8	serpin family B member 8 [Source:HGNC Symbol;Acc:HGNC:8952]	0.308037	-1.69883	1.26285412045E-25	3.13338693823E-24	yes	down	4.05	3.9	2.45	11.83	11.53	12.16	3.46667	11.84
ENSG00000166451	CENPN	centromere protein N [Source:HGNC Symbol;Acc:HGNC:30873]	2.47277	1.30613	2.73868820784E-40	1.39610855686E-38	yes	up	85.45	113.2	107.95	34.01	36.46	38.73	102.2	36.4
ENSG00000166473	PKD1L2	polycystin 1 like 2 (gene/pseudogene) [Source:HGNC Symbol;Acc:HGNC:21715]	0.172305	-2.53696	9.71577819901E-39	4.69665743543E-37	yes	down	1.95	1.31	1.74	9.08	9.46	9.85	1.66667	9.46333
ENSG00000166501	PRKCB	protein kinase C beta [Source:HGNC Symbol;Acc:HGNC:9395]	0.0530438537063	-4.23667	0.00632630882915	0.0171915564621	yes	down	0	0.01	0	0.06	0.12	0.09	0.00333333333333	0.09
ENSG00000166546	BEAN1	brain expressed associated with NEDD4 1 [Source:HGNC Symbol;Acc:HGNC:24160]	0.266287	-1.90895	6.09867950156E-9	4.28550693045E-8	yes	down	0.89	1.67	2.71	3.62	4.13	2.63	1.75667	3.46
ENSG00000166664	CHRFAM7A	CHRNA7 (exons 5-10) and FAM7A (exons A-E) fusion [Source:HGNC Symbol;Acc:HGNC:15781]	3.89511	1.96166	0.00522455264922	0.0144943371579	yes	up	1.03	0.26	0.96	1.59	0.37	0.43	0.75	0.796667
ENSG00000166750	SLFN5	schlafen family member 5 [Source:HGNC Symbol;Acc:HGNC:28286]	0.315405	-1.66472	2.88165969192E-64	3.28099628882E-62	yes	down	10.34	8.77	10.45	33.54	26.57	23.14	9.85333	27.75
ENSG00000166763	STRCP1	stereocilin pseudogene 1 [Source:HGNC Symbol;Acc:HGNC:33915]	0.0320428551829	-4.96385	0.000755325664736	0.00251066310907	yes	down	0	0	0.02	0.05	0.14	0.22	0.00666666666667	0.136667
ENSG00000166780	BMERB1	bMERB domain containing 1 [Source:HGNC Symbol;Acc:HGNC:19213]	0.38583	-1.37396	1.26072679384E-8	8.52484641158E-8	yes	down	1.71	2.42	2.1	5.3	5.47	4.56	2.07667	5.11
ENSG00000166788	SAAL1	serum amyloid A like 1 [Source:HGNC Symbol;Acc:HGNC:25158]	2.06365	1.0452	1.02471782201E-19	1.7680323652E-18	yes	up	59.27	60.45	53.55	31.11	27.2	30.25	57.7567	29.52
ENSG00000166793	YPEL4	yippee like 4 [Source:HGNC Symbol;Acc:HGNC:18328]	0.462981	-1.11098	6.14621666384E-6	2.92385238112E-5	yes	down	2.02	1.7	2.02	4.3	3.86	4.53	1.91333	4.23
ENSG00000166801	FAM111A	FAM111 trypsin like peptidase A [Source:HGNC Symbol;Acc:HGNC:24725]	2.26585	1.18005	3.52485139718E-44	2.08607959997E-42	yes	up	56.17	49.31	51.31	22.67	21.42	21.61	52.2633	21.9
ENSG00000166803	PCLAF	PCNA clamp associated factor [Source:HGNC Symbol;Acc:HGNC:28961]	8.20032	3.03568	2.60576500488E-72	3.69919677591E-70	yes	up	88.25	100.56	77.34	9.79	8.53	16.18	88.7167	11.5
ENSG00000166825	ANPEP	alanyl aminopeptidase, membrane [Source:HGNC Symbol;Acc:HGNC:500]	84.2403	6.39644	8.59995143889E-7	4.59825770618E-6	yes	up	1.15	0.43	1.38	0	0.02	0	0.986667	0.00666666666667
ENSG00000166831	RBPMS2	RNA binding protein, mRNA processing factor 2 [Source:HGNC Symbol;Acc:HGNC:19098]	2.11099	1.07792	5.97434995711E-7	3.27559690878E-6	yes	up	5.26	5.95	4.96	2.76	2.39	2.46	5.39	2.53667
ENSG00000166845	C18orf54	chromosome 18 open reading frame 54 [Source:HGNC Symbol;Acc:HGNC:13796]	2.82958	1.50059	1.40752218303E-6	7.32159614224E-6	yes	up	1.23	0.74	1.4	0.43	0.44	0.34	1.12333	0.403333
ENSG00000166851	PLK1	polo like kinase 1 [Source:HGNC Symbol;Acc:HGNC:9077]	2.68653	1.42575	3.09193937158E-49	2.27384262638E-47	yes	up	51.19	50.16	58.87	21.56	21.75	22.64	53.4067	21.9833
ENSG00000166881	NEMP1	nuclear envelope integral membrane protein 1 [Source:HGNC Symbol;Acc:HGNC:29001]	2.41546	1.2723	1.08415305361E-48	7.76918625959E-47	yes	up	36.44	32.34	35.66	16.27	15.68	17.24	34.8133	16.3967
ENSG00000166886	NAB2	NGFI-A binding protein 2 [Source:HGNC Symbol;Acc:HGNC:7627]	0.485317	-1.043	1.39781130633E-21	2.70750497418E-20	yes	down	34.48	33.91	43.44	83.55	78.96	68.89	37.2767	77.1333
ENSG00000166963	MAP1A	microtubule associated protein 1A [Source:HGNC Symbol;Acc:HGNC:6835]	6.65494	2.73442	1.24116707419E-7	7.40803019536E-7	yes	up	0.28	0.21	0.25	0.03	0.03	0.05	0.246667	0.0366666666667
ENSG00000167011	NAT16	N-acetyltransferase 16 (putative) [Source:HGNC Symbol;Acc:HGNC:22030]	0.103108	-3.27778	7.94674636753E-85	1.60581550472E-82	yes	down	1.53	1.29	1.3	13.8	12.78	11.98	1.37333	12.8533
ENSG00000167034	NKX3-1	NK3 homeobox 1 [Source:HGNC Symbol;Acc:HGNC:7838]	2.17291	1.11963	9.06358010802E-13	9.31696158675E-12	yes	up	5.78	5.41	6.11	2.76	2.56	2.68	5.76667	2.66667
ENSG00000167046	-	novel transcript, antisense to SLCO4A1	0.120567	-3.05209	4.29784934084E-6	2.08930994181E-5	yes	down	0.11	0.07	0.21	0.9	1.2	1	0.13	1.03333
ENSG00000167103	PIP5KL1	phosphatidylinositol-4-phosphate 5-kinase like 1 [Source:HGNC Symbol;Acc:HGNC:28711]	0.434673	-1.202	7.46068011662E-9	5.19054140868E-8	yes	down	5.2	7.95	8.07	18.95	22.04	13.13	7.07333	18.04
ENSG00000167157	PRRX2	paired related homeobox 2 [Source:HGNC Symbol;Acc:HGNC:21338]	2.21183	1.14524	0.00191609603208	0.00588256693122	yes	up	2.92	3.16	6.58	1.87	2.27	1.5	4.22	1.88
ENSG00000167195	GOLGA6C	golgin A6 family member C [Source:HGNC Symbol;Acc:HGNC:32206]	0.499166	-1.00241	0.000505937106729	0.00174265499139	yes	down	0.49	0.44	0.46	1.04	0.73	1.03	0.463333	0.933333
ENSG00000167244	IGF2	insulin like growth factor 2 [Source:HGNC Symbol;Acc:HGNC:5466]	0.436662	-1.19541	1.2744465261E-30	4.14888760237E-29	yes	down	7.94	8.86	11.17	19.64	18.1	18.81	9.32333	18.85
ENSG00000167272	POP5	POP5 homolog, ribonuclease P/MRP subunit [Source:HGNC Symbol;Acc:HGNC:17689]	2.47052	1.30481	2.49251778575E-14	2.9133493452E-13	yes	up	39.07	47.48	35.92	17.89	20.75	15.82	40.8233	18.1533
ENSG00000167325	RRM1	ribonucleotide reductase catalytic subunit M1 [Source:HGNC Symbol;Acc:HGNC:10451]	3.86433	1.95022	2.02787675574E-101	7.10707431739E-99	yes	up	146.12	128.87	143.13	31.63	36.31	38.35	139.373	35.43
ENSG00000167508	MVD	mevalonate diphosphate decarboxylase [Source:HGNC Symbol;Acc:HGNC:7529]	0.420367	-1.25028	9.59883128942E-40	4.79513999603E-38	yes	down	65.85	58.94	73.01	167.62	160.78	146.43	65.9333	158.277
ENSG00000167513	CDT1	chromatin licensing and DNA replication factor 1 [Source:HGNC Symbol;Acc:HGNC:24576]	2.64138	1.40129	6.62497404036E-24	1.48449718007E-22	yes	up	39.06	42.75	58.06	18.44	19.99	14.24	46.6233	17.5567
ENSG00000167523	SPATA33	spermatogenesis associated 33 [Source:HGNC Symbol;Acc:HGNC:26463]	2.67239	1.41813	1.28476712187E-19	2.20822425622E-18	yes	up	13	12.21	14.77	5.66	5.87	6.37	13.3267	5.96667
ENSG00000167553	TUBA1C	tubulin alpha 1c [Source:HGNC Symbol;Acc:HGNC:20768]	2.02649	1.01899	3.05394615308E-43	1.75191847094E-41	yes	up	935.12	920.98	928.79	455.53	449.39	476.43	928.297	460.45
ENSG00000167608	TMC4	transmembrane channel like 4 [Source:HGNC Symbol;Acc:HGNC:22998]	0.225254	-2.15038	4.48931520401E-50	3.3790382559E-48	yes	down	20.34	19.45	23.03	53.03	59.43	48.14	20.94	53.5333
ENSG00000167614	TTYH1	tweety family member 1 [Source:HGNC Symbol;Acc:HGNC:13476]	0.485151	-1.04349	3.464481498E-6	1.70300942363E-5	yes	down	2.91	4.55	4.69	11.94	11.28	9.76	4.05	10.9933
ENSG00000167617	CDC42EP5	CDC42 effector protein 5 [Source:HGNC Symbol;Acc:HGNC:17408]	0.43506	-1.20071	1.50513105959E-14	1.79384110874E-13	yes	down	15.64	21.51	20.56	48.55	46.19	41.01	19.2367	45.25
ENSG00000167632	TRAPPC9	trafficking protein particle complex subunit 9 [Source:HGNC Symbol;Acc:HGNC:30832]	0.489004	-1.03208	6.32069238064E-19	1.04168354223E-17	yes	down	4.53	5.12	6.46	10.04	11.56	8.3	5.37	9.96667
ENSG00000167670	CHAF1A	chromatin assembly factor 1 subunit A [Source:HGNC Symbol;Acc:HGNC:1910]	2.81713	1.49423	6.43593921552E-48	4.51119114388E-46	yes	up	43.4	38.25	50	16.56	15.48	12.48	43.8833	14.84
ENSG00000167703	SLC43A2	solute carrier family 43 member 2 [Source:HGNC Symbol;Acc:HGNC:23087]	4.61564	2.20653	4.43373587313E-54	3.7386727682E-52	yes	up	12.34	10.78	14.46	2.57	1.83	1.93	12.5267	2.11
ENSG00000167733	HSD11B1L	hydroxysteroid 11-beta dehydrogenase 1 like [Source:HGNC Symbol;Acc:HGNC:30419]	0.325473	-1.61939	1.40303041392E-9	1.05391735379E-8	yes	down	5.05	2.4	4.73	10.95	8.74	8.87	4.06	9.52
ENSG00000167748	KLK1	kallikrein 1 [Source:HGNC Symbol;Acc:HGNC:6357]	0.45081	-1.14941	7.26148969742E-25	1.72720269261E-23	yes	down	46.52	52.82	47.37	106.71	111.08	110.38	48.9033	109.39
ENSG00000167749	KLK4	kallikrein related peptidase 4 [Source:HGNC Symbol;Acc:HGNC:6365]	0.288511	-1.7933	0.00225613529881	0.00683483451543	yes	down	0.81	0.78	0.43	6.72	1.9	1.71	0.673333	3.44333
ENSG00000167754	KLK5	kallikrein related peptidase 5 [Source:HGNC Symbol;Acc:HGNC:6366]	10.9385	3.45134	0.0153005092345	0.0377652524997	yes	up	0.38	0.29	0.59	0	0	0.3	0.42	0.1
ENSG00000167757	KLK11	kallikrein related peptidase 11 [Source:HGNC Symbol;Acc:HGNC:6359]	0.39165	-1.35236	0.0172244379134	0.0419210223957	yes	down	0.72	0.69	0.56	2.04	2	1.22	0.656667	1.75333
ENSG00000167772	ANGPTL4	angiopoietin like 4 [Source:HGNC Symbol;Acc:HGNC:16039]	0.12739	-2.97268	8.28930766673E-27	2.21872519051E-25	yes	down	0.67	0.88	1	6.59	7.56	6.34	0.85	6.83
ENSG00000167778	SPRYD3	SPRY domain containing 3 [Source:HGNC Symbol;Acc:HGNC:25920]	0.425664	-1.23221	3.39969413459E-18	5.34373787238E-17	yes	down	6.34	6.13	7.2	18.2	16.39	13.34	6.55667	15.9767
ENSG00000167785	ZNF558	zinc finger protein 558 [Source:HGNC Symbol;Acc:HGNC:26422]	0.443249	-1.17381	2.67746133369E-30	8.54273936196E-29	yes	down	15.6	12.02	17.06	31.74	34.04	29.58	14.8933	31.7867
ENSG00000167815	PRDX2	peroxiredoxin 2 [Source:HGNC Symbol;Acc:HGNC:9353]	2.18974	1.13076	4.38713005795E-33	1.6427934424E-31	yes	up	452.93	494.68	472.3	200.5	224.95	226.18	473.303	217.21
ENSG00000167851	CD300A	CD300a molecule [Source:HGNC Symbol;Acc:HGNC:19319]	0.103229	-3.27607	1.22011528204E-31	4.17182710003E-30	yes	down	1.18	0.63	1.71	9	8.88	8.57	1.17333	8.81667
ENSG00000167861	HID1	HID1 domain containing [Source:HGNC Symbol;Acc:HGNC:15736]	0.383211	-1.38379	3.01391464719E-27	8.24415921176E-26	yes	down	7.81	10.3	10.62	25.51	25.53	20.27	9.57667	23.77
ENSG00000167895	TMC8	transmembrane channel like 8 [Source:HGNC Symbol;Acc:HGNC:20474]	0.10761	-3.21612	4.05780303182E-182	7.00127092337E-179	yes	down	4.64	4.01	7.7	38.48	41.78	37.92	5.45	39.3933
ENSG00000167900	TK1	thymidine kinase 1 [Source:HGNC Symbol;Acc:HGNC:11830]	3.0052	1.58746	3.46159939633E-60	3.48177912376E-58	yes	up	246.01	259.5	270.33	91.14	102.07	81.36	258.613	91.5233
ENSG00000167972	ABCA3	ATP binding cassette subfamily A member 3 [Source:HGNC Symbol;Acc:HGNC:33]	0.163629	-2.6115	3.71998915309E-45	2.29860486787E-43	yes	down	0.6	0.7	0.8	4.86	4.37	3.74	0.7	4.32333
ENSG00000167984	NLRC3	NLR family CARD domain containing 3 [Source:HGNC Symbol;Acc:HGNC:29889]	0.305918	-1.70878	2.7409202395E-5	0.000118365115464	yes	down	0.13	0.15	0.15	0.4	0.48	0.49	0.143333	0.456667
ENSG00000167995	BEST1	bestrophin 1 [Source:HGNC Symbol;Acc:HGNC:12703]	0.118015	-3.08296	1.71893798453E-22	3.54372968685E-21	yes	down	0.51	0.52	0.57	6.99	5.83	2.68	0.533333	5.16667
ENSG00000168010	ATG16L2	autophagy related 16 like 2 [Source:HGNC Symbol;Acc:HGNC:25464]	0.466307	-1.10065	2.15188567277E-14	2.52838112311E-13	yes	down	6.21	5.38	8.56	12.79	12.88	11.13	6.71667	12.2667
ENSG00000168014	C2CD3	C2 domain containing 3 centriole elongation regulator [Source:HGNC Symbol;Acc:HGNC:24564]	2.16992	1.11764	1.45654233618E-24	3.37154227044E-23	yes	up	24.06	19.27	26.75	13.26	11	9.58	23.36	11.28
ENSG00000168061	SAC3D1	SAC3 domain containing 1 [Source:HGNC Symbol;Acc:HGNC:30179]	2.2109	1.14463	1.05986165502E-13	1.17744907985E-12	yes	up	32.07	33.91	48.32	17.57	18.81	14.93	38.1	17.1033
ENSG00000168077	SCARA3	scavenger receptor class A member 3 [Source:HGNC Symbol;Acc:HGNC:19000]	4.16931	2.05981	2.88851177023E-51	2.24962913216E-49	yes	up	23.59	21.56	30.75	6.18	7.23	5.31	25.3	6.24
ENSG00000168078	PBK	PDZ binding kinase [Source:HGNC Symbol;Acc:HGNC:18282]	4.25055	2.08765	1.66074588855E-88	3.88026357086E-86	yes	up	66.59	65.5	62.34	14.88	15.18	16	64.81	15.3533
ENSG00000168209	DDIT4	DNA damage inducible transcript 4 [Source:HGNC Symbol;Acc:HGNC:24944]	0.125263	-2.99697	0	0	yes	down	66.49	72.28	79.42	592.53	599.97	554.57	72.73	582.357
ENSG00000168264	IRF2BP2	interferon regulatory factor 2 binding protein 2 [Source:HGNC Symbol;Acc:HGNC:21729]	0.471754	-1.08389	8.77977197165E-18	1.33784161226E-16	yes	down	47.87	46.54	65.97	131.92	126.14	89.33	53.46	115.797
ENSG00000168268	NT5DC2	5'-nucleotidase domain containing 2 [Source:HGNC Symbol;Acc:HGNC:25717]	2.3672	1.24318	1.51391773002E-35	6.45573663199E-34	yes	up	79.76	84.4	90.5	33.67	37.33	36.83	84.8867	35.9433
ENSG00000168306	ACOX2	acyl-CoA oxidase 2 [Source:HGNC Symbol;Acc:HGNC:120]	2.32041	1.21438	4.84456492656E-5	0.000200708517368	yes	up	5.78	4.94	3.22	1.75	1.49	2.18	4.64667	1.80667
ENSG00000168389	MFSD2A	MFSD2 lysolipid transporter A, lysophospholipid [Source:HGNC Symbol;Acc:HGNC:25897]	2.21115	1.1448	5.92008489319E-12	5.66258013451E-11	yes	up	12.17	12.18	14.63	6.99	5.51	4.43	12.9933	5.64333
ENSG00000168393	DTYMK	deoxythymidylate kinase [Source:HGNC Symbol;Acc:HGNC:3061]	2.75133	1.46013	3.27297801949E-47	2.2313950449E-45	yes	up	102.22	109.2	110.26	39.51	40.06	37.27	107.227	38.9467
ENSG00000168398	BDKRB2	bradykinin receptor B2 [Source:HGNC Symbol;Acc:HGNC:1030]	0.0538334748443	-4.21535	3.8166506672E-6	1.86549301515E-5	yes	down	0.02	0.02	0	0.4	0.46	0.27	0.0133333333333	0.376667
ENSG00000168411	RFWD3	ring finger and WD repeat domain 3 [Source:HGNC Symbol;Acc:HGNC:25539]	2.12121	1.08488	5.03632847757E-45	3.08647125005E-43	yes	up	41	41.65	42.44	19.46	18.36	20.34	41.6967	19.3867
ENSG00000168461	RAB31	RAB31, member RAS oncogene family [Source:HGNC Symbol;Acc:HGNC:9771]	2.31154	1.20886	1.54692459072E-16	2.13786312815E-15	yes	up	13.87	13.35	11.82	5.18	4.39	5.05	13.0133	4.87333
ENSG00000168477	TNXB	tenascin XB [Source:HGNC Symbol;Acc:HGNC:11976]	0.233722	-2.09713	2.808129497E-5	0.000121034482355	yes	down	0.59	0.04	0.08	0.87	0.29	0.74	0.236667	0.633333
ENSG00000168481	LGI3	leucine rich repeat LGI family member 3 [Source:HGNC Symbol;Acc:HGNC:18711]	3.21858	1.68643	0.00302023344431	0.00887697895463	yes	up	0.38	0.55	0.52	0.16	0.26	0.13	0.483333	0.183333
ENSG00000168496	FEN1	flap structure-specific endonuclease 1 [Source:HGNC Symbol;Acc:HGNC:3650]	3.5877	1.84306	4.44108590903E-141	3.68939099776E-138	yes	up	184.04	180.16	203.31	53.74	54.52	50.84	189.17	53.0333
ENSG00000168497	CAVIN2	caveolae associated protein 2 [Source:HGNC Symbol;Acc:HGNC:10690]	52.7212	5.72031	0.000122371258152	0.000472505994206	yes	up	0.17	0.25	0.2	0	0	0	0.206667	0
ENSG00000168505	GBX2	gastrulation brain homeobox 2 [Source:HGNC Symbol;Acc:HGNC:4186]	2.06373	1.04526	0.00421008640581	0.011958	yes	up	3.47	1.77	3.62	0.91	1.93	0.97	2.95333	1.27
ENSG00000168672	LRATD2	LRAT domain containing 2 [Source:HGNC Symbol;Acc:HGNC:24166]	0.45793	-1.1268	6.34730874048E-41	3.36572423284E-39	yes	down	19.77	17.86	20.95	42.23	43.01	40.97	19.5267	42.07
ENSG00000168675	LDLRAD4	low density lipoprotein receptor class A domain containing 4 [Source:HGNC Symbol;Acc:HGNC:1224]	0.395673	-1.33762	0.00337663738204	0.00980553812523	yes	down	0.09	0.19	0.35	0.79	0.64	1.19	0.21	0.873333
ENSG00000168679	SLC16A4	solute carrier family 16 member 4 [Source:HGNC Symbol;Acc:HGNC:10925]	0.203126	-2.29956	1.36371355098E-56	1.24815309019E-54	yes	down	5.57	4.82	4.58	24.59	26.86	20.66	4.99	24.0367
ENSG00000168743	NPNT	nephronectin [Source:HGNC Symbol;Acc:HGNC:27405]	0.371947	-1.42683	1.51543574721E-25	3.73529931978E-24	yes	down	6.54	5.02	6.72	15.69	17.07	19.18	6.09333	17.3133
ENSG00000168754	FAM178B	family with sequence similarity 178 member B [Source:HGNC Symbol;Acc:HGNC:28036]	0.130374	-2.93927	2.10961835155E-30	6.78891529775E-29	yes	down	0.92	1.67	2.76	11.26	10.69	10.98	1.78333	10.9767
ENSG00000168824	NSG1	neuronal vesicle trafficking associated 1 [Source:HGNC Symbol;Acc:HGNC:18790]	4.65895	2.22	1.62872591765E-12	1.64116452529E-11	yes	up	2.69	3.3	3.83	0.47	1.05	0.82	3.27333	0.78
ENSG00000168874	ATOH8	atonal bHLH transcription factor 8 [Source:HGNC Symbol;Acc:HGNC:24126]	4.92646	2.30055	0.00109991613584	0.00355286850905	yes	up	0.43	0.34	0.4	0.03	0.06	0.31	0.39	0.133333
ENSG00000168890	TMEM150A	transmembrane protein 150A [Source:HGNC Symbol;Acc:HGNC:24677]	0.407259	-1.29598	3.76059627127E-17	5.42444851219E-16	yes	down	8.9	9.64	8.2	25.98	22.94	18.52	8.91333	22.48
ENSG00000168913	ENHO	energy homeostasis associated [Source:HGNC Symbol;Acc:HGNC:24838]	16.4266	4.03796	2.9646228684E-17	4.30706793965E-16	yes	up	6.15	6.05	7.25	0.58	0.23	0.39	6.48333	0.4
ENSG00000169031	COL4A3	collagen type IV alpha 3 chain [Source:HGNC Symbol;Acc:HGNC:2204]	0.315657	-1.66357	4.88844128874E-5	0.000202339431826	yes	down	0.19	0.2	0.12	0.5	0.81	0.6	0.17	0.636667
ENSG00000169035	KLK7	kallikrein related peptidase 7 [Source:HGNC Symbol;Acc:HGNC:6368]	0.219747	-2.18608	2.38075274006E-91	6.67503549495E-89	yes	down	15.04	11.74	15.8	64.6	63.91	63.27	14.1933	63.9267
ENSG00000169047	IRS1	insulin receptor substrate 1 [Source:HGNC Symbol;Acc:HGNC:6125]	0.495615	-1.01271	5.16539975474E-9	3.66645305376E-8	yes	down	2.53	2.55	4.55	5.93	6.04	5.26	3.21	5.74333
ENSG00000169083	AR	androgen receptor [Source:HGNC Symbol;Acc:HGNC:644]	0.366731	-1.44721	0.000329716787561	0.00117801012185	yes	down	0.19	0.15	0.13	0.3	0.3	0.4	0.156667	0.333333
ENSG00000169136	ATF5	activating transcription factor 5 [Source:HGNC Symbol;Acc:HGNC:790]	2.11594	1.0813	1.93131674239E-11	1.75809393392E-10	yes	up	43.2	35.51	58.05	31.58	23.57	17.49	45.5867	24.2133
ENSG00000169174	PCSK9	proprotein convertase subtilisin/kexin type 9 [Source:HGNC Symbol;Acc:HGNC:20001]	0.345054	-1.53511	1.37626689095E-42	7.75619757891E-41	yes	down	38.07	35.6	51.46	128.77	124.2	108.33	41.71	120.433
ENSG00000169231	THBS3	thrombospondin 3 [Source:HGNC Symbol;Acc:HGNC:11787]	0.377484	-1.40551	5.66737832436E-14	6.46259765203E-13	yes	down	3.24	2.49	3.51	6.87	7.56	6.19	3.08	6.87333
ENSG00000169255	B3GALNT1	beta-1,3-N-acetylgalactosaminyltransferase 1 (globoside blood group) [Source:HGNC Symbol;Acc:HGNC:918]	2.30387	1.20406	5.43213818566E-7	2.99294668397E-6	yes	up	3.93	2.77	3.19	1.32	1.75	1.88	3.29667	1.65
ENSG00000169258	GPRIN1	G protein regulated inducer of neurite outgrowth 1 [Source:HGNC Symbol;Acc:HGNC:24835]	2.11838	1.08296	8.074000026E-14	9.03691719477E-13	yes	up	14.83	13.43	21.5	8.83	7.41	7.22	16.5867	7.82
ENSG00000169403	PTAFR	platelet activating factor receptor [Source:HGNC Symbol;Acc:HGNC:9582]	2.35424	1.23526	8.72293055297E-8	5.31816614034E-7	yes	up	2.89	3.24	4.01	1.2	1.6	1.18	3.38	1.32667
ENSG00000169418	NPR1	natriuretic peptide receptor 1 [Source:HGNC Symbol;Acc:HGNC:7943]	2.95637	1.56383	0.0180482776492	0.0436373	yes	up	0.24	0.33	0.32	0.06	0.12	0.09	0.296667	0.09
ENSG00000169583	CLIC3	chloride intracellular channel 3 [Source:HGNC Symbol;Acc:HGNC:2064]	0.407301	-1.29583	7.57744641021E-10	5.84263055968E-9	yes	down	7.7	8.18	11.94	20.26	24.7	22.91	9.27333	22.6233
ENSG00000169607	CKAP2L	cytoskeleton associated protein 2 like [Source:HGNC Symbol;Acc:HGNC:26877]	2.64581	1.40371	2.62753872028E-41	1.42356747574E-39	yes	up	19.9	14.65	16.34	8.05	6.69	6.7	16.9633	7.14667
ENSG00000169679	BUB1	BUB1 mitotic checkpoint serine/threonine kinase [Source:HGNC Symbol;Acc:HGNC:1148]	2.46032	1.29885	1.33021094446E-46	8.82740576459E-45	yes	up	60.53	55.73	65.2	22.11	24.23	25.56	60.4867	23.9667
ENSG00000169696	ASPSCR1	ASPSCR1 tether for SLC2A4, UBX domain containing [Source:HGNC Symbol;Acc:HGNC:13825]	0.426313	-1.23002	1.8075746553E-45	1.14208167658E-43	yes	down	65.71	76.24	86.13	247.44	227.68	244.07	76.0267	239.73
ENSG00000169752	NRG4	neuregulin 4 [Source:HGNC Symbol;Acc:HGNC:29862]	2.1946	1.13396	0.0136374411828	0.0340822067666	yes	up	0.77	1.12	0.86	0.26	0.42	0.69	0.916667	0.456667
ENSG00000169756	LIMS1	LIM zinc finger domain containing 1 [Source:HGNC Symbol;Acc:HGNC:6616]	0.424753	-1.2353	2.66420751538E-56	2.39550503442E-54	yes	down	236.89	209.54	262.87	637.52	652.06	671.74	236.433	653.773
ENSG00000169884	WNT10B	Wnt family member 10B [Source:HGNC Symbol;Acc:HGNC:12775]	2.67079	1.41727	3.40430575354E-7	1.92145390166E-6	yes	up	2.93	2.8	3.6	1.07	1.08	1.29	3.11	1.14667
ENSG00000169885	CALML6	calmodulin like 6 [Source:HGNC Symbol;Acc:HGNC:24193]	4.4942	2.16806	0.00428894346405	0.0121573362693	yes	up	0.51	1.08	1.11	0.27	0.51	0.33	0.9	0.37
ENSG00000169926	KLF13	KLF transcription factor 13 [Source:HGNC Symbol;Acc:HGNC:13672]	0.47849	-1.06344	6.01858017846E-28	1.70881966333E-26	yes	down	19.61	21.33	20.47	45.54	35.65	42.27	20.47	41.1533
ENSG00000169994	MYO7B	myosin VIIB [Source:HGNC Symbol;Acc:HGNC:7607]	0.178227	-2.48822	3.70606156743E-6	1.81499914754E-5	yes	down	0.13	0.36	0.14	0.34	0.49	0.36	0.21	0.396667
ENSG00000170017	ALCAM	activated leukocyte cell adhesion molecule [Source:HGNC Symbol;Acc:HGNC:400]	0.231939	-2.10818	1.16591150431E-10	9.80187220453E-10	yes	down	1.02	0.59	0.2	1.3	1.35	1.54	0.603333	1.39667
ENSG00000170049	KCNAB3	potassium voltage-gated channel subfamily A regulatory beta subunit 3 [Source:HGNC Symbol;Acc:HGNC:6230]	2.56654	1.35982	0.00016248754848	0.000612640059238	yes	up	2.86	2.06	2.02	0.72	0.92	0.72	2.31333	0.786667
ENSG00000170128	GPR25	G protein-coupled receptor 25 [Source:HGNC Symbol;Acc:HGNC:4480]	0.0334348055111	-4.90251	0.00547108508107	0.0151110009073	yes	down	0	0	0	0.81	0.19	0.13	0	0.376667
ENSG00000170144	HNRNPA3	heterogeneous nuclear ribonucleoprotein A3 [Source:HGNC Symbol;Acc:HGNC:24941]	2.01895	1.0136	1.61495271952E-20	2.91653699668E-19	yes	up	555.67	560.12	496.92	248.51	217.66	301.02	537.57	255.73
ENSG00000170190	SLC16A5	solute carrier family 16 member 5 [Source:HGNC Symbol;Acc:HGNC:10926]	0.259887	-1.94404	9.32701125793E-59	9.01745097049E-57	yes	down	16.98	15.8	21.98	81.21	78.27	58.91	18.2533	72.7967
ENSG00000170214	ADRA1B	adrenoceptor alpha 1B [Source:HGNC Symbol;Acc:HGNC:278]	0.37673	-1.4084	1.38861781497E-13	1.52605083732E-12	yes	down	3.16	2.93	4.61	9.4	9.2	8.35	3.56667	8.98333
ENSG00000170222	ADPRM	ADP-ribose/CDP-alcohol diphosphatase, manganese dependent [Source:HGNC Symbol;Acc:HGNC:30925]	0.452743	-1.14324	1.26105396316E-8	8.52484641158E-8	yes	down	6.18	5.06	4.28	12.24	13.35	12.04	5.17333	12.5433
ENSG00000170312	CDK1	cyclin dependent kinase 1 [Source:HGNC Symbol;Acc:HGNC:1722]	2.67975	1.4221	1.63592813027E-41	9.01569237396E-40	yes	up	97.53	87.01	90.47	31.37	33.82	41.16	91.67	35.45
ENSG00000170356	OR2A20P	olfactory receptor family 2 subfamily A member 20 pseudogene [Source:HGNC Symbol;Acc:HGNC:15413]	12.5152	3.64561	0.00190134615519	0.00584368241448	yes	up	1.56	0.8	0.97	0	0.27	0	1.11	0.09
ENSG00000170379	TCAF2	TRPM8 channel associated factor 2 [Source:HGNC Symbol;Acc:HGNC:26878]	0.318067	-1.6526	1.345170846E-6	7.00538241832E-6	yes	down	0.23	0.32	0.29	0.83	0.91	0.86	0.28	0.866667
ENSG00000170412	GPRC5C	G protein-coupled receptor class C group 5 member C [Source:HGNC Symbol;Acc:HGNC:13309]	0.422465	-1.2431	9.87221874333E-34	3.86446538242E-32	yes	down	67.16	68.31	90.36	164.93	171.99	159.99	75.2767	165.637
ENSG00000170442	KRT86	keratin 86 [Source:HGNC Symbol;Acc:HGNC:6463]	0.309352	-1.69268	2.44355468252E-11	2.19675076269E-10	yes	down	2.65	3.67	3.2	13.96	10.92	6.39	3.17333	10.4233
ENSG00000170454	KRT75	keratin 75 [Source:HGNC Symbol;Acc:HGNC:24431]	4.63605	2.2129	0.000843119425299	0.00277737828014	yes	up	0.78	0.79	0.73	0.17	0.3	0.03	0.766667	0.166667
ENSG00000170485	NPAS2	neuronal PAS domain protein 2 [Source:HGNC Symbol;Acc:HGNC:7895]	0.35391	-1.49855	7.85549995299E-32	2.71911827076E-30	yes	down	10.53	11.78	14.87	45.31	41.24	34.27	12.3933	40.2733
ENSG00000170516	COX7B2	cytochrome c oxidase subunit 7B2 [Source:HGNC Symbol;Acc:HGNC:24381]	13.3754	3.74151	2.51807085288E-13	2.72851832029E-12	yes	up	12.02	13.53	13.39	0.86	1.23	0.83	12.98	0.973333
ENSG00000170522	ELOVL6	ELOVL fatty acid elongase 6 [Source:HGNC Symbol;Acc:HGNC:15829]	0.412967	-1.2759	1.05756958254E-24	2.47354387241E-23	yes	down	3.09	3.62	4.51	7.43	10.49	9.31	3.74	9.07667
ENSG00000170540	ARL6IP1	ADP ribosylation factor like GTPase 6 interacting protein 1 [Source:HGNC Symbol;Acc:HGNC:697]	2.14127	1.09847	1.01333991555E-32	3.70786530275E-31	yes	up	206.09	211.88	189.23	96.66	108.71	105.78	202.4	103.717
ENSG00000170579	DLGAP1	DLG associated protein 1 [Source:HGNC Symbol;Acc:HGNC:2905]	0.180423	-2.47055	0.00220726989721	0.0066985609247	yes	down	0.03	0.05	0.17	0.22	0.29	0.26	0.0833333333333	0.256667
ENSG00000170615	SLC26A5	solute carrier family 26 member 5 [Source:HGNC Symbol;Acc:HGNC:9359]	19.2898	4.26977	0.0061587805811	0.0168075737236	yes	up	0.23	0.14	0.19	0	0	0.03	0.186667	0.01
ENSG00000170667	RASA4B	RAS p21 protein activator 4B [Source:HGNC Symbol;Acc:HGNC:35202]	0.489411	-1.03088	5.54863183919E-14	6.33040753576E-13	yes	down	10.62	10.66	15.69	22.26	23.4	17.84	12.3233	21.1667
ENSG00000170703	TTLL6	tubulin tyrosine ligase like 6 [Source:HGNC Symbol;Acc:HGNC:26664]	2.60981	1.38394	6.40752497994E-5	0.000259845932562	yes	up	1.09	1.13	1.25	0.41	0.5	0.53	1.15667	0.48
ENSG00000170835	CEL	carboxyl ester lipase [Source:HGNC Symbol;Acc:HGNC:1848]	3.48915	1.80288	0.00338378174354	0.00982119882344	yes	up	0.55	0.46	0.76	0.15	0.19	0.17	0.59	0.17
ENSG00000170860	LSM3	LSM3 homolog, U6 small nuclear RNA and mRNA degradation associated [Source:HGNC Symbol;Acc:HGNC:17874]	3.76945	1.91436	3.16030901848E-36	1.37909983044E-34	yes	up	26.08	26.3	19.95	5.63	6.64	7.07	24.11	6.44667
ENSG00000170899	GSTA4	glutathione S-transferase alpha 4 [Source:HGNC Symbol;Acc:HGNC:4629]	0.369292	-1.43717	5.30090458242E-6	2.54493342859E-5	yes	down	2.14	1.94	1.8	5.4	4.05	6.6	1.96	5.35
ENSG00000170915	PAQR8	progestin and adipoQ receptor family member 8 [Source:HGNC Symbol;Acc:HGNC:15708]	0.291166	-1.78009	5.29898260791E-19	8.76520500704E-18	yes	down	1	0.79	1.03	2.93	3.49	3.26	0.94	3.22667
ENSG00000170919	TPT1-AS1	TPT1 antisense RNA 1 [Source:HGNC Symbol;Acc:HGNC:43686]	0.375857	-1.41174	2.21738618577E-32	7.9197407877E-31	yes	down	10.84	10.83	12.57	25.4	25.06	25.33	11.4133	25.2633
ENSG00000170927	PKHD1	PKHD1 ciliary IPT domain containing fibrocystin/polyductin [Source:HGNC Symbol;Acc:HGNC:9016]	0.0272442931484	-5.1979	0.00111400394629	0.00359216626155	yes	down	0	0	0	0.03	0.02	0.03	0	0.0266666666667
ENSG00000170961	HAS2	hyaluronan synthase 2 [Source:HGNC Symbol;Acc:HGNC:4819]	0.471576	-1.08444	1.10251825177E-7	6.64235411957E-7	yes	down	1.11	1.38	1.29	2.59	2.87	2.66	1.26	2.70667
ENSG00000171045	TSNARE1	t-SNARE domain containing 1 [Source:HGNC Symbol;Acc:HGNC:26437]	0.447847	-1.15892	2.29373997247E-11	2.06537886722E-10	yes	down	9.17	8.86	14.83	24.77	24.49	19.87	10.9533	23.0433
ENSG00000171084	FAM86JP	family with sequence similarity 86 member J, pseudogene [Source:HGNC Symbol;Acc:HGNC:44097]	0.0265682612535	-5.23415	0.00194189219465	0.00595442815119	yes	down	0	0	0	0.31	1.31	0.2	0	0.606667
ENSG00000171097	KYAT1	kynurenine aminotransferase 1 [Source:HGNC Symbol;Acc:HGNC:1564]	0.392335	-1.34984	5.29629841814E-25	1.26918775127E-23	yes	down	10.58	9.58	10.06	22.73	28.34	23.44	10.0733	24.8367
ENSG00000171126	KCNG3	potassium voltage-gated channel modifier subfamily G member 3 [Source:HGNC Symbol;Acc:HGNC:18306]	7.44235	2.89576	0.00650072356358	0.0176228220366	yes	up	0.19	0.2	0.27	0.09	0	0	0.22	0.03
ENSG00000171130	ATP6V0E2	ATPase H+ transporting V0 subunit e2 [Source:HGNC Symbol;Acc:HGNC:21723]	2.24112	1.16422	9.94062882921E-39	4.79501730407E-37	yes	up	63.93	64.22	75.11	29.89	28.76	29.66	67.7533	29.4367
ENSG00000171241	SHCBP1	SHC binding and spindle associated 1 [Source:HGNC Symbol;Acc:HGNC:29547]	4.98023	2.31621	4.52102123664E-85	9.30334920531E-83	yes	up	21.19	16.95	17.95	3.91	3.62	4.32	18.6967	3.95
ENSG00000171243	SOSTDC1	sclerostin domain containing 1 [Source:HGNC Symbol;Acc:HGNC:21748]	17.0338	4.09033	0.0139290933956	0.0347276	yes	up	0.45	0.11	0.09	0	0.04	0	0.216667	0.0133333333333
ENSG00000171298	GAA	alpha glucosidase [Source:HGNC Symbol;Acc:HGNC:4065]	0.421455	-1.24655	3.10461555415E-6	1.53824888181E-5	yes	down	18.98	20.88	30.41	62.17	60.82	41.08	23.4233	54.69
ENSG00000171320	ESCO2	establishment of sister chromatid cohesion N-acetyltransferase 2 [Source:HGNC Symbol;Acc:HGNC:27230]	7.841	2.97104	1.28417978573E-159	1.80025953712E-156	yes	up	33.86	35.91	39.99	7.71	4.24	4.06	36.5867	5.33667
ENSG00000171346	KRT15	keratin 15 [Source:HGNC Symbol;Acc:HGNC:6421]	0.480752	-1.05664	1.92100555246E-17	2.84410261001E-16	yes	down	14.44	15.6	17.29	35.8	32.82	29.36	15.7767	32.66
ENSG00000171360	KRT38	keratin 38 [Source:HGNC Symbol;Acc:HGNC:6456]	0.461232	-1.11644	3.83154499237E-5	0.00016136228723	yes	down	0.86	1.16	1.41	2.67	2.33	2.44	1.14333	2.48
ENSG00000171388	APLN	apelin [Source:HGNC Symbol;Acc:HGNC:16665]	0.421542	-1.24625	2.32414415896E-15	2.96364715665E-14	yes	down	3.48	3.21	3.8	7.14	8.87	8.85	3.49667	8.28667
ENSG00000171401	KRT13	keratin 13 [Source:HGNC Symbol;Acc:HGNC:6415]	2.13377	1.0934	7.26736707327E-59	7.08726275885E-57	yes	up	309.49	305.97	326.57	154.53	153.16	145.6	314.01	151.097
ENSG00000171425	ZNF581	zinc finger protein 581 [Source:HGNC Symbol;Acc:HGNC:25017]	0.472741	-1.08088	2.16773871985E-21	4.13455607877E-20	yes	down	24.47	26.2	29.85	56.71	62.1	53.55	26.84	57.4533
ENSG00000171428	NAT1	N-acetyltransferase 1 [Source:HGNC Symbol;Acc:HGNC:7645]	2.43934	1.28649	2.94529249337E-12	2.90258834034E-11	yes	up	14.42	13.89	9.38	4.42	4.16	8.38	12.5633	5.65333
ENSG00000171570	RAB4B-EGLN2	RAB4B-EGLN2 readthrough (NMD candidate) [Source:HGNC Symbol;Acc:HGNC:44465]	0.401513	-1.31648	3.05325237927E-5	0.0001309704549	yes	down	3.85	3.5	3.97	6.5	5.78	7.28	3.77333	6.52
ENSG00000171617	ENC1	ectodermal-neural cortex 1 [Source:HGNC Symbol;Acc:HGNC:3345]	2.5878	1.37173	2.44687637041E-39	1.20888627727E-37	yes	up	47.67	40.96	49.71	16.18	16.44	19.53	46.1133	17.3833
ENSG00000171695	LKAAEAR1	LKAAEAR motif containing 1 [Source:HGNC Symbol;Acc:HGNC:33718]	6.20748	2.63401	0.00115916051264	0.00372065974507	yes	up	1.85	1.66	1.79	0.56	0.19	0.11	1.76667	0.286667
ENSG00000171724	VAT1L	vesicle amine transport 1 like [Source:HGNC Symbol;Acc:HGNC:29315]	0.356299	-1.48884	3.03778795382E-11	2.70602000811E-10	yes	down	1.11	1.18	1.01	3.25	3.12	3.97	1.1	3.44667
ENSG00000171759	PAH	phenylalanine hydroxylase [Source:HGNC Symbol;Acc:HGNC:8582]	0.215572	-2.21376	2.65130863485E-6	1.32506356238E-5	yes	down	0.59	0.24	0.32	1.54	2.6	2.21	0.383333	2.11667
ENSG00000171791	BCL2	BCL2 apoptosis regulator [Source:HGNC Symbol;Acc:HGNC:990]	2.07574	1.05363	0.00218701310443	0.00664752150992	yes	up	0.59	0.49	0.61	0.3	0.4	0.28	0.563333	0.326667
ENSG00000171793	CTPS1	CTP synthase 1 [Source:HGNC Symbol;Acc:HGNC:2519]	2.38213	1.25225	1.60132090687E-52	1.29200100507E-50	yes	up	70.83	65	74.21	34	33.19	28.66	70.0133	31.95
ENSG00000171848	RRM2	ribonucleotide reductase regulatory subunit M2 [Source:HGNC Symbol;Acc:HGNC:10452]	6.30488	2.65647	1.20222678409E-147	1.22572485305E-144	yes	up	536.54	501.06	646.3	92.01	93.93	94.99	561.3	93.6433
ENSG00000171860	C3AR1	complement C3a receptor 1 [Source:HGNC Symbol;Acc:HGNC:1319]	3.06284	1.61487	0.00622594753564	0.0169599226651	yes	up	0.47	0.53	0.31	0.12	0.21	0.11	0.436667	0.146667
ENSG00000171873	ADRA1D	adrenoceptor alpha 1D [Source:HGNC Symbol;Acc:HGNC:280]	0.415867	-1.26581	6.12823335232E-8	3.80502443727E-7	yes	down	2.56	3	4.95	11.66	7.79	5.54	3.50333	8.33
ENSG00000171960	PPIH	peptidylprolyl isomerase H [Source:HGNC Symbol;Acc:HGNC:14651]	2.11337	1.07954	1.90946533018E-15	2.44180771698E-14	yes	up	74.28	80.99	67.33	31.7	34.8	37.71	74.2	34.7367
ENSG00000171992	SYNPO	synaptopodin [Source:HGNC Symbol;Acc:HGNC:30672]	0.423668	-1.23899	2.24211363937E-7	1.29182144698E-6	yes	down	0.59	0.76	0.91	2.03	1.61	1.84	0.753333	1.82667
ENSG00000172009	THOP1	thimet oligopeptidase 1 [Source:HGNC Symbol;Acc:HGNC:11793]	2.11229	1.07881	5.00767873286E-33	1.86892236236E-31	yes	up	111.14	115.17	136.53	61.58	55.31	58.85	120.947	58.58
ENSG00000172037	LAMB2	laminin subunit beta 2 [Source:HGNC Symbol;Acc:HGNC:6487]	0.466307	-1.10065	2.07191667934E-28	5.99652788614E-27	yes	down	114.67	109.05	124.61	203.72	195.49	175.19	116.11	191.467
ENSG00000172058	SERF1A	small EDRK-rich factor 1A [Source:HGNC Symbol;Acc:HGNC:10755]	5.723	2.51677	0.00403681035661	0.0115139440868	yes	up	40.21	45.22	21.57	13.28	3	1.6	35.6667	5.96
ENSG00000172059	KLF11	KLF transcription factor 11 [Source:HGNC Symbol;Acc:HGNC:11811]	0.371635	-1.42804	9.80330197984E-31	3.2053653558E-29	yes	down	4.62	4.67	5.22	13	14.09	11.64	4.83667	12.91
ENSG00000172061	LRRC15	leucine rich repeat containing 15 [Source:HGNC Symbol;Acc:HGNC:20818]	5.46095	2.44915	0.000328485069157	0.00117398344506	yes	up	0.23	0.18	0.29	0.04	0.02	0.06	0.233333	0.04
ENSG00000172081	MOB3A	MOB kinase activator 3A [Source:HGNC Symbol;Acc:HGNC:29802]	0.477991	-1.06494	2.71630813075E-19	4.57408343639E-18	yes	down	9.7	10.31	13.73	23.09	27.95	22.37	11.2467	24.47
ENSG00000172086	KRCC1	lysine rich coiled-coil 1 [Source:HGNC Symbol;Acc:HGNC:28039]	0.470159	-1.08878	8.5749071167E-17	1.21117863116E-15	yes	down	10.76	10.95	10.42	25.73	22.34	20.81	10.71	22.96
ENSG00000172137	CALB2	calbindin 2 [Source:HGNC Symbol;Acc:HGNC:1435]	0.169181	-2.56336	1.31100845775E-6	6.83540671953E-6	yes	down	0.64	0.19	0.36	2.64	1.45	2.72	0.396667	2.27
ENSG00000172164	SNTB1	syntrophin beta 1 [Source:HGNC Symbol;Acc:HGNC:11168]	0.296208	-1.75532	5.28416403678E-78	8.4659856675E-76	yes	down	9.43	8.81	11.23	33.94	30.5	35.73	9.82333	33.39
ENSG00000172167	MTBP	MDM2 binding protein [Source:HGNC Symbol;Acc:HGNC:7417]	2.71243	1.43958	3.73945529372E-18	5.85726132948E-17	yes	up	9.83	7.05	9.24	2.98	2.78	4.53	8.70667	3.43
ENSG00000172183	ISG20	interferon stimulated exonuclease gene 20 [Source:HGNC Symbol;Acc:HGNC:6130]	0.157736	-2.66442	1.36890619789E-56	1.24815309019E-54	yes	down	5.54	9.42	6.5	44.39	45.42	44.36	7.15333	44.7233
ENSG00000172215	CXCR6	C-X-C motif chemokine receptor 6 [Source:HGNC Symbol;Acc:HGNC:16647]	6.96896	2.80094	3.29182957761E-9	2.37566722734E-8	yes	up	1.35	1.38	1.76	0.19	0.14	0.37	1.49667	0.233333
ENSG00000172216	CEBPB	CCAAT enhancer binding protein beta [Source:HGNC Symbol;Acc:HGNC:1834]	0.349481	-1.51672	1.08450955869E-6	5.72096646318E-6	yes	down	39.2	39.46	63.79	168.82	147.19	91.21	47.4833	135.74
ENSG00000172232	AZU1	azurocidin 1 [Source:HGNC Symbol;Acc:HGNC:913]	0.197364	-2.34107	0.00857310429539	0.0226388897275	yes	down	0.1	0.11	0.17	0.6	0.6	1.06	0.126667	0.753333
ENSG00000172236	TPSAB1	tryptase alpha/beta 1 [Source:HGNC Symbol;Acc:HGNC:12019]	0.0694111181906	-3.84869	7.49196793856E-6	3.51570041141E-5	yes	down	0	0.13	0.22	1.46	2.18	1.14	0.116667	1.59333
ENSG00000172244	C5orf34	chromosome 5 open reading frame 34 [Source:HGNC Symbol;Acc:HGNC:24738]	2.59529	1.3759	7.43955875512E-13	7.73259049478E-12	yes	up	11.85	10.04	9.58	5.29	2.71	5.24	10.49	4.41333
ENSG00000172336	POP7	POP7 homolog, ribonuclease P/MRP subunit [Source:HGNC Symbol;Acc:HGNC:19949]	2.15088	1.10493	8.18295603266E-28	2.30293229376E-26	yes	up	138.37	150.27	166.78	73.16	75.57	64.39	151.807	71.04
ENSG00000172349	IL16	interleukin 16 [Source:HGNC Symbol;Acc:HGNC:5980]	0.209565	-2.25453	1.18693406805E-33	4.63007498197E-32	yes	down	2.11	2.11	2.74	11.67	11.65	12.44	2.32	11.92
ENSG00000172350	ABCG4	ATP binding cassette subfamily G member 4 [Source:HGNC Symbol;Acc:HGNC:13884]	3.5292	1.81934	0.00303405	0.00890987923694	yes	up	0.66	0.56	0.35	0.04	0.21	0.23	0.523333	0.16
ENSG00000172548	NIPAL4	NIPA like domain containing 4 [Source:HGNC Symbol;Acc:HGNC:28018]	4.41426	2.14217	2.86724125079E-15	3.6273108435E-14	yes	up	2.91	3.47	3.45	0.67	0.95	0.53	3.27667	0.716667
ENSG00000172575	RASGRP1	RAS guanyl releasing protein 1 [Source:HGNC Symbol;Acc:HGNC:9878]	2.93635	1.55402	1.77679607046E-5	7.92474365885E-5	yes	up	1.18	0.93	1.07	0.35	0.29	0.46	1.06	0.366667
ENSG00000172594	SMPDL3A	sphingomyelin phosphodiesterase acid like 3A [Source:HGNC Symbol;Acc:HGNC:17389]	2.06084	1.04323	0.0167274763832	0.0408756177443	yes	up	1.99	1.85	1.74	0.42	0.88	1.4	1.86	0.9
ENSG00000172716	SLFN11	schlafen family member 11 [Source:HGNC Symbol;Acc:HGNC:26633]	2.28251	1.19062	2.75112649035E-7	1.56897450238E-6	yes	up	2.83	2.56	4.62	1.24	0.97	1.25	3.33667	1.15333
ENSG00000172717	GARIN2	golgi associated RAB2 interactor family member 2 [Source:HGNC Symbol;Acc:HGNC:20101]	4.80031	2.26313	0.000832496892149	0.00274601548396	yes	up	0.88	1.35	0.84	0.12	0.15	0.68	1.02333	0.316667
ENSG00000172757	CFL1	cofilin 1 [Source:HGNC Symbol;Acc:HGNC:1874]	2.0171	1.01229	6.41128978812E-38	3.00219686738E-36	yes	up	1100.8	1174.85	1158.78	553.54	564.71	587.91	1144.81	568.72
ENSG00000172780	RAB43	RAB43, member RAS oncogene family [Source:HGNC Symbol;Acc:HGNC:19983]	0.359076	-1.47764	8.32124740193E-41	4.36087801928E-39	yes	down	22.01	19.16	27.33	72.13	65.74	57.28	22.8333	65.05
ENSG00000172789	HOXC5	homeobox C5 [Source:HGNC Symbol;Acc:HGNC:5127]	2.04488	1.03202	0.00592954053859	0.0162571316808	yes	up	2.18	1.72	2.52	0.79	1.18	1.13	2.14	1.03333
ENSG00000172794	RAB37	RAB37, member RAS oncogene family [Source:HGNC Symbol;Acc:HGNC:30268]	0.351127	-1.50994	2.55006640362E-11	2.28550959397E-10	yes	down	1.57	1.88	2.3	5.01	4.53	5.47	1.91667	5.00333
ENSG00000172893	DHCR7	7-dehydrocholesterol reductase [Source:HGNC Symbol;Acc:HGNC:2860]	0.470259	-1.08847	7.0734721516E-55	6.07884982224E-53	yes	down	139.14	132.58	161.76	304.46	310.21	292.78	144.493	302.483
ENSG00000172922	RNASEH2C	ribonuclease H2 subunit C [Source:HGNC Symbol;Acc:HGNC:24116]	2.06062	1.04308	2.72329035366E-28	7.84125836104E-27	yes	up	93.45	102.82	135.93	57.05	49.12	42.23	110.733	49.4667
ENSG00000172985	SH3RF3	SH3 domain containing ring finger 3 [Source:HGNC Symbol;Acc:HGNC:24699]	0.32107	-1.63904	3.52769276873E-13	3.76970694629E-12	yes	down	1.33	1.1	2.38	5.87	5.16	3.83	1.60333	4.95333
ENSG00000173013	CCDC96	coiled-coil domain containing 96 [Source:HGNC Symbol;Acc:HGNC:26900]	2.41442	1.27168	5.19255031445E-5	0.000214175990351	yes	up	2.17	2.2	2.26	1.03	0.97	0.76	2.21	0.92
ENSG00000173068	BNC2	basonuclin 2 [Source:HGNC Symbol;Acc:HGNC:30988]	4.90604	2.29456	0.00170301062741	0.00528187615774	yes	up	0.18	0.31	0.21	0.03	0.06	0.02	0.233333	0.0366666666667
ENSG00000173080	RXFP4	relaxin family peptide/INSL5 receptor 4 [Source:HGNC Symbol;Acc:HGNC:14666]	0.322183	-1.63405	0.0017741798635	0.00548365086651	yes	down	0.5	0.63	0.3	1.27	1.7	1.57	0.476667	1.51333
ENSG00000173083	HPSE	heparanase [Source:HGNC Symbol;Acc:HGNC:5164]	9.43417	3.2379	4.59800099234E-20	8.04470844447E-19	yes	up	1.7	2.84	1.58	0.51	0.14	0.24	2.04	0.296667
ENSG00000173207	CKS1B	CDC28 protein kinase regulatory subunit 1B [Source:HGNC Symbol;Acc:HGNC:19083]	2.23124	1.15784	1.78151084934E-21	3.42122043387E-20	yes	up	285.11	309.12	260.34	114.9	137.5	140.24	284.857	130.88
ENSG00000173227	SYT12	synaptotagmin 12 [Source:HGNC Symbol;Acc:HGNC:18381]	0.473491	-1.07859	1.23070030704E-10	1.03272008555E-9	yes	down	3.14	2.05	2.59	5.32	4.42	5.28	2.59333	5.00667
ENSG00000173269	MMRN2	multimerin 2 [Source:HGNC Symbol;Acc:HGNC:19888]	0.282925	-1.82151	3.32472548956E-16	4.50868154358E-15	yes	down	3.42	2.22	3.23	12.65	12.11	9.36	2.95667	11.3733
ENSG00000173281	PPP1R3B	protein phosphatase 1 regulatory subunit 3B [Source:HGNC Symbol;Acc:HGNC:14942]	0.356152	-1.48943	1.25011773427E-13	1.37992818797E-12	yes	down	1.18	0.81	1.3	2.98	2.78	3	1.09667	2.92
ENSG00000173349	SFT2D3	SFT2 domain containing 3 [Source:HGNC Symbol;Acc:HGNC:28767]	0.357037	-1.48586	1.61509042583E-26	4.23701500015E-25	yes	down	2.63	2.72	3.01	7.93	8.01	7.51	2.78667	7.81667
ENSG00000173432	SAA1	serum amyloid A1 [Source:HGNC Symbol;Acc:HGNC:10513]	2.48944	1.31582	1.93600596802E-12	1.93600596802E-11	yes	up	99.21	99.22	87.9	30.72	39.05	47.71	95.4433	39.16
ENSG00000173436	MICOS10	mitochondrial contact site and cristae organizing system subunit 10 [Source:HGNC Symbol;Acc:HGNC:32068]	2.11828	1.08289	1.96501209682E-17	2.9054199955E-16	yes	up	84.33	85.73	77.43	47.83	46.55	40.99	82.4967	45.1233
ENSG00000173535	TNFRSF10C	TNF receptor superfamily member 10c [Source:HGNC Symbol;Acc:HGNC:11906]	0.131756	-2.92405	0.0172491034213	0.0419673923136	yes	down	0.06	0	0.58	0.68	0.49	0.33	0.213333	0.5
ENSG00000173546	CSPG4	chondroitin sulfate proteoglycan 4 [Source:HGNC Symbol;Acc:HGNC:2466]	3.26628	1.70765	1.58188336783E-10	1.30543208022E-9	yes	up	0.83	0.8	1.2	0.28	0.3	0.29	0.943333	0.29
ENSG00000173559	NABP1	nucleic acid binding protein 1 [Source:HGNC Symbol;Acc:HGNC:26232]	0.424845	-1.23499	4.38942906192E-25	1.05412091926E-23	yes	down	15.63	12.09	14.86	30.86	28.57	23.32	14.1933	27.5833
ENSG00000173762	CD7	CD7 molecule [Source:HGNC Symbol;Acc:HGNC:1695]	0.070309	-3.83015	5.9603877112E-17	8.50454811464E-16	yes	down	0.36	0.16	0.29	4.71	2.99	4.43	0.27	4.04333
ENSG00000173809	TDRD12	tudor domain containing 12 [Source:HGNC Symbol;Acc:HGNC:25044]	4.64406	2.21539	0.0179387172094	0.0434097990081	yes	up	0.12	0.25	0.19	0.04	0.08	0.02	0.186667	0.0466666666667
ENSG00000173821	RNF213	ring finger protein 213 [Source:HGNC Symbol;Acc:HGNC:14539]	0.479665	-1.0599	1.58782887413E-29	4.86543738344E-28	yes	down	28.27	26.77	35.24	57.91	52.07	54.36	30.0933	54.78
ENSG00000173846	PLK3	polo like kinase 3 [Source:HGNC Symbol;Acc:HGNC:2154]	0.460208	-1.11964	1.01252229981E-13	1.12709057989E-12	yes	down	10.4	7.76	10.37	20.62	20.42	15.76	9.51	18.9333
ENSG00000173868	PHOSPHO1	phosphoethanolamine/phosphocholine phosphatase 1 [Source:HGNC Symbol;Acc:HGNC:16815]	0.138474	-2.85231	2.31867908674E-21	4.41493819318E-20	yes	down	0.46	0.93	0.93	5.2	4.82	6.78	0.773333	5.6
ENSG00000173890	GPR160	G protein-coupled receptor 160 [Source:HGNC Symbol;Acc:HGNC:23693]	2.02329	1.0167	1.17513835815E-5	5.36174804178E-5	yes	up	5.02	6.66	6.16	2.61	2.73	2.95	5.94667	2.76333
ENSG00000173918	C1QTNF1	C1q and TNF related 1 [Source:HGNC Symbol;Acc:HGNC:14324]	0.408437	-1.29181	1.44523885539E-14	1.72429295353E-13	yes	down	5.03	5.17	6.29	14.26	13.32	9.08	5.49667	12.22
ENSG00000173930	SLCO4C1	solute carrier organic anion transporter family member 4C1 [Source:HGNC Symbol;Acc:HGNC:23612]	0.343633	-1.54106	0.000425229129858	0.00148426538791	yes	down	0.2	0.3	0.1	0.62	0.58	0.6	0.2	0.6
ENSG00000173947	CIMAP3	ciliary microtubule associated protein 3 [Source:HGNC Symbol;Acc:HGNC:27009]	2.00945	1.0068	0.0180362632412	0.0436176155796	yes	up	2	1.84	1.04	0.68	0.34	1.07	1.62667	0.696667
ENSG00000174004	NRROS	negative regulator of reactive oxygen species [Source:HGNC Symbol;Acc:HGNC:24613]	2.40885	1.26835	2.21271606892E-6	1.11731700644E-5	yes	up	3.07	2.29	3.89	1.42	1.12	0.99	3.08333	1.17667
ENSG00000174015	CBY2	chibby family member 2 [Source:HGNC Symbol;Acc:HGNC:30720]	0.0104779819321	-6.5765	1.13220910027E-6	5.95218818243E-6	yes	down	0	0	0	0.86	1.04	0.7	0	0.866667
ENSG00000174130	TLR6	toll like receptor 6 [Source:HGNC Symbol;Acc:HGNC:16711]	4.27456	2.09578	0.00236047662426	0.00712111508839	yes	up	0.27	0.16	0.13	0.03	0.06	0.05	0.186667	0.0466666666667
ENSG00000174171	-	novel transcript, antisense to SPTBN5	0.313668	-1.67269	7.84534499682E-8	4.81058196497E-7	yes	down	0.54	0.5	0.95	3.43	1.5	2.01	0.663333	2.31333
ENSG00000174206	KICS2	KICSTOR subunit 2 [Source:HGNC Symbol;Acc:HGNC:26517]	0.457821	-1.12714	4.13943901451E-18	6.46121204561E-17	yes	down	4.72	4.6	4.44	9.77	9.94	9.56	4.58667	9.75667
ENSG00000174371	EXO1	exonuclease 1 [Source:HGNC Symbol;Acc:HGNC:3511]	3.8719	1.95304	4.06409968261E-62	4.34084551814E-60	yes	up	23.92	21.1	25.82	5.65	6.21	6.59	23.6133	6.15
ENSG00000174403	CRMA	cardiomyocyte maturation associated lncRNA [Source:HGNC Symbol;Acc:HGNC:26393]	0.108828	-3.19988	5.76554658966E-23	1.23634043983E-21	yes	down	0.28	0.62	0.27	4.51	3.36	6.11	0.39	4.66
ENSG00000174442	ZWILCH	zwilch kinetochore protein [Source:HGNC Symbol;Acc:HGNC:25468]	2.57856	1.36657	6.30717554621E-40	3.18626007886E-38	yes	up	30.43	24.97	24.52	13.71	11.59	12.31	26.64	12.5367
ENSG00000174450	GOLGA6L2	golgin A6 family like 2 [Source:HGNC Symbol;Acc:HGNC:26695]	0.218226	-2.19611	0.00119516248001	0.00382254305242	yes	down	0.13	0.04	0.13	0.56	0.44	0.38	0.1	0.46
ENSG00000174564	IL20RB	interleukin 20 receptor subunit beta [Source:HGNC Symbol;Acc:HGNC:6004]	0.156897	-2.67211	5.12414043339E-9	3.63831813615E-8	yes	down	0.36	0.36	0.6	3.58	2.45	1.58	0.44	2.53667
ENSG00000174586	ZNF497	zinc finger protein 497 [Source:HGNC Symbol;Acc:HGNC:23714]	0.356877	-1.4865	1.55444340157E-7	9.14642326789E-7	yes	down	0.82	1.15	1.49	3.04	2.19	3.13	1.15333	2.78667
ENSG00000174640	SLCO2A1	solute carrier organic anion transporter family member 2A1 [Source:HGNC Symbol;Acc:HGNC:10955]	4.30132	2.10478	0.00235249130589	0.00709988966512	yes	up	0.35	0.41	0.43	0.41	0.04	0.09	0.396667	0.18
ENSG00000174669	SLC29A2	solute carrier family 29 member 2 [Source:HGNC Symbol;Acc:HGNC:11004]	0.472027	-1.08306	2.4327396622E-29	7.38380928595E-28	yes	down	20.43	20.89	22.99	49.65	45.14	41.04	21.4367	45.2767
ENSG00000174721	FGFBP3	fibroblast growth factor binding protein 3 [Source:HGNC Symbol;Acc:HGNC:23428]	0.388371	-1.36449	5.9641819058E-11	5.1591438545E-10	yes	down	1.77	1.55	2.02	4.98	4.22	4.58	1.78	4.59333
ENSG00000174788	PCP2	Purkinje cell protein 2 [Source:HGNC Symbol;Acc:HGNC:30209]	0.311442	-1.68297	0.0067399496953	0.0182053313663	yes	down	0.86	0.72	0.8	3.85	2.68	1.87	0.793333	2.8
ENSG00000174799	CEP135	centrosomal protein 135 [Source:HGNC Symbol;Acc:HGNC:29086]	2.3169	1.2122	7.49275628862E-12	7.1062377824E-11	yes	up	4.3	4.34	4.71	1.74	1.67	1.81	4.45	1.74
ENSG00000174871	CNIH2	cornichon family AMPA receptor auxiliary protein 2 [Source:HGNC Symbol;Acc:HGNC:28744]	3.93137	1.97503	0.000109964140306	0.000428434196119	yes	up	1.5	1.61	2.47	0.48	0.51	0.42	1.86	0.47
ENSG00000174951	FUT1	fucosyltransferase 1 (H blood group) [Source:HGNC Symbol;Acc:HGNC:4012]	0.39502	-1.34	1.63476145589E-31	5.55571203874E-30	yes	down	8.97	10.45	12.27	40.13	40.07	31.73	10.5633	37.31
ENSG00000175040	CHST2	carbohydrate sulfotransferase 2 [Source:HGNC Symbol;Acc:HGNC:1970]	3.085	1.62527	4.36570967861E-17	6.26906966014E-16	yes	up	3.56	3.53	4.92	1.31	1.25	1.33	4.00333	1.29667
ENSG00000175063	UBE2C	ubiquitin conjugating enzyme E2 C [Source:HGNC Symbol;Acc:HGNC:15937]	2.0538	1.03829	1.13416151145E-25	2.82972666316E-24	yes	up	437.49	435.82	394.28	194.53	208.79	210.53	422.53	204.617
ENSG00000175093	SPSB4	splA/ryanodine receptor domain and SOCS box containing 4 [Source:HGNC Symbol;Acc:HGNC:30630]	84.4098	6.39934	3.41426105701E-6	1.68053270811E-5	yes	up	0.46	0.35	0.31	0	0	0	0.373333	0
ENSG00000175106	TVP23C	trans-golgi network vesicle protein 23 homolog C [Source:HGNC Symbol;Acc:HGNC:30453]	2.06925	1.0491	8.44576982973E-12	7.95923612285E-11	yes	up	12.52	15.11	15.82	8.26	6.32	5.45	14.4833	6.67667
ENSG00000175147	TMEM51-AS1	TMEM51 antisense RNA 1 [Source:HGNC Symbol;Acc:HGNC:26301]	0.228928	-2.12703	1.03832815082E-18	1.68399858445E-17	yes	down	0.57	0.44	0.59	2.16	1.9	2.17	0.533333	2.07667
ENSG00000175155	YPEL2	yippee like 2 [Source:HGNC Symbol;Acc:HGNC:18326]	0.289537	-1.78818	1.84727903784E-36	8.17247905693E-35	yes	down	2.27	2.1	2.25	6.89	6.93	8.96	2.20667	7.59333
ENSG00000175166	PSMD2	proteasome 26S subunit ubiquitin receptor, non-ATPase 2 [Source:HGNC Symbol;Acc:HGNC:9559]	2.00349	1.00252	4.52385128221E-64	5.1247466798E-62	yes	up	495.07	479.68	529.22	268.79	239.74	274.18	501.323	260.903
ENSG00000175189	INHBC	inhibin subunit beta C [Source:HGNC Symbol;Acc:HGNC:6068]	0.196733	-2.34569	1.00111087193E-6	5.30974624198E-6	yes	down	0.2	0.16	0.19	0.69	1.18	0.92	0.183333	0.93
ENSG00000175197	DDIT3	DNA damage inducible transcript 3 [Source:HGNC Symbol;Acc:HGNC:2726]	0.159162	-2.65143	4.06132154847E-137	2.76046794946E-134	yes	down	37.28	40.37	38.5	256.96	263.33	218.63	38.7167	246.307
ENSG00000175279	CENPS	centromere protein S [Source:HGNC Symbol;Acc:HGNC:23163]	2.14854	1.10336	1.19060456061E-10	1.00057176075E-9	yes	up	32.45	26.91	26.22	14.1	14.37	13.29	28.5267	13.92
ENSG00000175305	CCNE2	cyclin E2 [Source:HGNC Symbol;Acc:HGNC:1590]	6.39073	2.67598	5.57739758063E-101	1.9246311959E-98	yes	up	28.97	24.24	26.77	5.03	4.57	4.43	26.66	4.67667
ENSG00000175309	PHYKPL	5-phosphohydroxy-L-lysine phospho-lyase [Source:HGNC Symbol;Acc:HGNC:28249]	0.404227	-1.30676	1.92764805004E-32	6.90689229433E-31	yes	down	22.6	21.53	22.17	50.64	41.53	43.01	22.1	45.06
ENSG00000175322	ZNF519	zinc finger protein 519 [Source:HGNC Symbol;Acc:HGNC:30574]	2.42121	1.27573	3.80930708525E-13	4.05711101245E-12	yes	up	12.15	9.48	6.74	5.52	4.13	5.46	9.45667	5.03667
ENSG00000175334	BANF1	BAF nuclear assembly factor 1 [Source:HGNC Symbol;Acc:HGNC:17397]	2.0761	1.05388	9.05218662391E-22	1.77949645902E-20	yes	up	413.38	450.19	366.31	192.03	214.83	205.52	409.96	204.127
ENSG00000175344	CHRNA7	cholinergic receptor nicotinic alpha 7 subunit [Source:HGNC Symbol;Acc:HGNC:1960]	3.53881	1.82326	5.37621485285E-7	2.96618363587E-6	yes	up	1.19	2.14	2.55	1	0.22	0.52	1.96	0.58
ENSG00000175352	NRIP3	nuclear receptor interacting protein 3 [Source:HGNC Symbol;Acc:HGNC:1167]	2.02953	1.02114	2.59013772282E-17	3.77742452034E-16	yes	up	11.67	10.49	12.33	5.57	6.13	6.46	11.4967	6.05333
ENSG00000175395	ZNF25	zinc finger protein 25 [Source:HGNC Symbol;Acc:HGNC:13043]	0.47706	-1.06776	0.0110543223845	0.0282755674632	yes	down	0.26	0.43	0.33	0.49	0.9	0.63	0.34	0.673333
ENSG00000175416	CLTB	clathrin light chain B [Source:HGNC Symbol;Acc:HGNC:2091]	2.22157	1.15158	1.98895035243E-33	7.66531896992E-32	yes	up	107.83	108.6	118.68	55.22	50.74	45.44	111.703	50.4667
ENSG00000175445	LPL	lipoprotein lipase [Source:HGNC Symbol;Acc:HGNC:6677]	2.28339	1.19118	2.60557141443E-6	1.30394838969E-5	yes	up	2.51	2	2.18	0.86	1.04	1.2	2.23	1.03333
ENSG00000175449	RFESD	Rieske Fe-S domain containing [Source:HGNC Symbol;Acc:HGNC:29587]	0.35508	-1.49378	2.40422935889E-6	1.20830975846E-5	yes	down	0.77	1.56	0.8	3.13	3.67	2.8	1.04333	3.2
ENSG00000175455	CCDC14	coiled-coil domain containing 14 [Source:HGNC Symbol;Acc:HGNC:25766]	2.13441	1.09384	9.36852287934E-33	3.44485193743E-31	yes	up	74.04	62.17	58.46	30.8	32.85	26.84	64.89	30.1633
ENSG00000175471	MCTP1	multiple C2 and transmembrane domain containing 1 [Source:HGNC Symbol;Acc:HGNC:26183]	0.414985	-1.26887	3.68255546381E-8	2.36066644908E-7	yes	down	2.32	1.95	2.39	3.72	4.41	4.76	2.22	4.29667
ENSG00000175538	KCNE3	potassium voltage-gated channel subfamily E regulatory subunit 3 [Source:HGNC Symbol;Acc:HGNC:6243]	2.48738	1.31462	1.58409045514E-13	1.73407266514E-12	yes	up	6.58	7.42	8.39	2.95	3.55	3.5	7.46333	3.33333
ENSG00000175567	UCP2	uncoupling protein 2 [Source:HGNC Symbol;Acc:HGNC:12518]	3.1356	1.64874	5.45408648781E-27	1.47391758942E-25	yes	up	22.13	20.44	23.11	7.65	7.08	5.91	21.8933	6.88
ENSG00000175658	DRD5P2	dopamine receptor D5 pseudogene 2 [Source:HGNC Symbol;Acc:HGNC:3028]	0.111629	-3.16321	0.00687004961004	0.0185232855816	yes	down	0	0.13	0	0.65	0.48	0.14	0.0433333333333	0.423333
ENSG00000175785	PRIMA1	proline rich membrane anchor 1 [Source:HGNC Symbol;Acc:HGNC:18319]	17.1253	4.09806	1.06485888693E-5	4.88241717781E-5	yes	up	0.32	0.36	0.63	0	0.05	0.02	0.436667	0.0233333333333
ENSG00000175874	CREG2	cellular repressor of E1A stimulated genes 2 [Source:HGNC Symbol;Acc:HGNC:14272]	0.424805	-1.23513	0.00932540731153	0.0243616219424	yes	down	0.88	1.91	1.24	1.3	1.45	0.85	1.34333	1.2
ENSG00000175879	HOXD8	homeobox D8 [Source:HGNC Symbol;Acc:HGNC:5139]	0.26634	-1.90866	1.64624014922E-7	9.6460727657E-7	yes	down	0.33	0.9	0.63	2.22	2.32	1.63	0.62	2.05667
ENSG00000175899	A2M	alpha-2-macroglobulin [Source:HGNC Symbol;Acc:HGNC:7]	0.191359	-2.38565	3.27609143557E-7	1.85328451198E-6	yes	down	0.18	0.39	0.13	0.87	0.52	0.94	0.233333	0.776667
ENSG00000175985	PLEKHD1	pleckstrin homology and coiled-coil domain containing D1 [Source:HGNC Symbol;Acc:HGNC:20148]	2.67979	1.42212	8.37393931423E-5	0.000333618932181	yes	up	0.64	0.78	1.01	0.32	0.35	0.23	0.81	0.3
ENSG00000176092	CRYBG2	crystallin beta-gamma domain containing 2 [Source:HGNC Symbol;Acc:HGNC:17295]	0.47994	-1.05907	1.67151246667E-10	1.37534939939E-9	yes	down	14.87	14.49	20.73	32.62	32.71	22.09	16.6967	29.14
ENSG00000176125	UFSP1	UFM1 specific peptidase 1 (inactive) [Source:HGNC Symbol;Acc:HGNC:33821]	0.277918	-1.84727	6.64654375973E-18	1.02041051698E-16	yes	down	5.13	4.75	5.74	22.47	18.43	15.45	5.20667	18.7833
ENSG00000176208	ATAD5	ATPase family AAA domain containing 5 [Source:HGNC Symbol;Acc:HGNC:25752]	2.25963	1.17608	1.37864478598E-22	2.86324097681E-21	yes	up	6.66	5.63	6.43	2.83	2.53	3.1	6.24	2.82
ENSG00000176244	ACBD7	acyl-CoA binding domain containing 7 [Source:HGNC Symbol;Acc:HGNC:17715]	2.10646	1.07482	4.87917218807E-21	9.08214374925E-20	yes	up	18.54	17.61	17.12	8.47	7.79	9.19	17.7567	8.48333
ENSG00000176273	SLC35G1	solute carrier family 35 member G1 [Source:HGNC Symbol;Acc:HGNC:26607]	2.14436	1.10054	3.069244766E-10	2.46572922999E-9	yes	up	5	4.55	5.09	2.45	2.23	2	4.88	2.22667
ENSG00000176340	COX8A	cytochrome c oxidase subunit 8A [Source:HGNC Symbol;Acc:HGNC:2294]	2.1097	1.07704	2.10193787749E-20	3.77473711706E-19	yes	up	1093.65	1176.9	1031.32	491.03	510.02	577.92	1100.62	526.323
ENSG00000176438	SYNE3	spectrin repeat containing nuclear envelope family member 3 [Source:HGNC Symbol;Acc:HGNC:19861]	0.376883	-1.40781	2.73197385214E-71	3.80609773314E-69	yes	down	13.21	11.36	14.56	33.35	33.26	33.34	13.0433	33.3167
ENSG00000176454	LPCAT4	lysophosphatidylcholine acyltransferase 4 [Source:HGNC Symbol;Acc:HGNC:30059]	0.448415	-1.15709	2.84482171016E-29	8.59964298636E-28	yes	down	20.12	19.02	21.93	40.31	41.08	37.98	20.3567	39.79
ENSG00000176485	PLAAT3	phospholipase A and acyltransferase 3 [Source:HGNC Symbol;Acc:HGNC:17825]	0.480897	-1.0562	9.93964121732E-24	2.21176738596E-22	yes	down	28.5	28.87	28.81	54.02	64.75	61.25	28.7267	60.0067
ENSG00000176532	PRR15	proline rich 15 [Source:HGNC Symbol;Acc:HGNC:22310]	0.331229	-1.5941	9.87185560507E-16	1.28437193284E-14	yes	down	4.05	3.88	5.68	13.32	14.18	12.67	4.53667	13.39
ENSG00000176533	GNG7	G protein subunit gamma 7 [Source:HGNC Symbol;Acc:HGNC:4410]	0.276765	-1.85327	1.26813184223E-12	1.28823356981E-11	yes	down	0.44	0.67	0.66	2.11	2	1.86	0.59	1.99
ENSG00000176563	CNTD1	cyclin N-terminal domain containing 1 [Source:HGNC Symbol;Acc:HGNC:26847]	2.38836	1.25602	0.00815607017666	0.0216600348168	yes	up	1.24	1.23	0.68	0.22	0.69	0.41	1.05	0.44
ENSG00000176619	LMNB2	lamin B2 [Source:HGNC Symbol;Acc:HGNC:6638]	2.2892	1.19484	3.92422447051E-35	1.63000657173E-33	yes	up	124.18	119.91	162.5	64.29	59.61	57.04	135.53	60.3133
ENSG00000176678	FOXL1	forkhead box L1 [Source:HGNC Symbol;Acc:HGNC:3817]	0.33402	-1.58199	8.81651095051E-29	2.59520132047E-27	yes	down	4.23	4.48	6.4	13.41	14.03	11.02	5.03667	12.82
ENSG00000176746	MAGEB6	MAGE family member B6 [Source:HGNC Symbol;Acc:HGNC:23796]	6.20298	2.63296	0.00304559878282	0.00893678449747	yes	up	0.32	0.38	0.87	0.11	0.1	0.04	0.523333	0.0833333333333
ENSG00000176826	FKBP9P1	FKBP prolyl isomerase 9 pseudogene 1 [Source:HGNC Symbol;Acc:HGNC:23568]	0.0298365050543	-5.06678	8.10573956764E-14	9.06791713227E-13	yes	down	0.16	0.1	0.06	2.93	3.59	3.66	0.106667	3.39333
ENSG00000176890	TYMS	thymidylate synthetase [Source:HGNC Symbol;Acc:HGNC:12441]	4.09947	2.03544	7.6255980441E-138	5.34506762903E-135	yes	up	196.52	198.59	213.45	48.18	51.87	51.54	202.853	50.53
ENSG00000176894	PXMP2	peroxisomal membrane protein 2 [Source:HGNC Symbol;Acc:HGNC:9716]	2.58637	1.37093	1.36117643891E-15	1.7587089588E-14	yes	up	27.02	29.53	30.95	10.94	13.59	10.46	29.1667	11.6633
ENSG00000176920	FUT2	fucosyltransferase 2 [Source:HGNC Symbol;Acc:HGNC:4013]	0.485863	-1.04138	2.1116202531E-6	1.06939810967E-5	yes	down	2.7	3.63	1.94	7.14	4.31	4.89	2.75667	5.44667
ENSG00000176945	MUC20	mucin 20, cell surface associated [Source:HGNC Symbol;Acc:HGNC:23282]	0.286912	-1.80132	5.5005436675E-5	0.000225580912672	yes	down	0.2	0.57	0.54	1.57	2.03	1.67	0.436667	1.75667
ENSG00000176974	SHMT1	serine hydroxymethyltransferase 1 [Source:HGNC Symbol;Acc:HGNC:10850]	3.03138	1.59997	2.5522342013E-83	4.81063975926E-81	yes	up	75.14	74.6	88.11	27.1	24.4	26.13	79.2833	25.8767
ENSG00000177000	MTHFR	methylenetetrahydrofolate reductase [Source:HGNC Symbol;Acc:HGNC:7436]	0.416964	-1.262	1.76447095395E-25	4.33483937537E-24	yes	down	8.31	5.89	8.69	20.36	17	17.07	7.63	18.1433
ENSG00000177045	SIX5	SIX homeobox 5 [Source:HGNC Symbol;Acc:HGNC:10891]	0.494736	-1.01527	1.65152022663E-11	1.51693688302E-10	yes	down	7.16	6.61	9.91	16.6	17.47	13.38	7.89333	15.8167
ENSG00000177076	ACER2	alkaline ceramidase 2 [Source:HGNC Symbol;Acc:HGNC:23675]	2.19443	1.13385	0.0178054252449	0.0431337820761	yes	up	0.66	0.96	0.81	0.2	0.39	0.52	0.81	0.37
ENSG00000177084	POLE	DNA polymerase epsilon, catalytic subunit [Source:HGNC Symbol;Acc:HGNC:9177]	2.22515	1.1539	5.88439195955E-27	1.58257687833E-25	yes	up	33.4	27.94	31.41	14.28	18.06	13.84	30.9167	15.3933
ENSG00000177108	ZDHHC22	zinc finger DHHC-type palmitoyltransferase 22 [Source:HGNC Symbol;Acc:HGNC:20106]	2.27506	1.1859	7.89479005878E-11	6.75362856668E-10	yes	up	4.79	4.67	6.3	2.74	2.07	2.13	5.25333	2.31333
ENSG00000177301	KCNA2	potassium voltage-gated channel subfamily A member 2 [Source:HGNC Symbol;Acc:HGNC:6220]	6.14195	2.6187	2.47681855055E-13	2.68511551904E-12	yes	up	0.64	0.79	0.77	0.1	0.09	0.23	0.733333	0.14
ENSG00000177337	DLGAP1-AS1	DLGAP1 antisense RNA 1 [Source:HGNC Symbol;Acc:HGNC:31676]	0.479202	-1.06129	5.57464403006E-12	5.35959132423E-11	yes	down	18.56	13.95	16.57	26.51	26.03	30.93	16.36	27.8233
ENSG00000177459	ERICH5	glutamate rich 5 [Source:HGNC Symbol;Acc:HGNC:26823]	4.14834	2.05253	3.23080765391E-18	5.08183840654E-17	yes	up	7.99	7.93	10.25	2.22	1.76	1.98	8.72333	1.98667
ENSG00000177494	ZBED2	zinc finger BED-type containing 2 [Source:HGNC Symbol;Acc:HGNC:20710]	3.08135	1.62356	8.17092284002E-10	6.28510971542E-9	yes	up	4.36	3.81	3.7	1.68	1.2	1.01	3.95667	1.29667
ENSG00000177508	IRX3	iroquois homeobox 3 [Source:HGNC Symbol;Acc:HGNC:14360]	0.484076	-1.0467	2.01289537449E-9	1.48566117966E-8	yes	down	2.84	3.4	4.17	6.38	7.28	6.53	3.47	6.73
ENSG00000177595	PIDD1	p53-induced death domain protein 1 [Source:HGNC Symbol;Acc:HGNC:16491]	2.19643	1.13516	4.22389634417E-22	8.48182587285E-21	yes	up	29.19	26.42	35.91	16.67	14.6	15.01	30.5067	15.4267
ENSG00000177602	HASPIN	histone H3 associated protein kinase [Source:HGNC Symbol;Acc:HGNC:19682]	2.88585	1.52899	8.80025560195E-30	2.74916062886E-28	yes	up	21.11	17.4	26.65	7.65	7.26	7.61	21.72	7.50667
ENSG00000177606	JUN	Jun proto-oncogene, AP-1 transcription factor subunit [Source:HGNC Symbol;Acc:HGNC:6204]	0.336716	-1.5704	1.11772557377E-27	3.1260080573E-26	yes	down	32.43	35.46	43.99	134.91	121.39	82.67	37.2933	112.99
ENSG00000177614	PGBD5	piggyBac transposable element derived 5 [Source:HGNC Symbol;Acc:HGNC:19405]	3.26839	1.70858	1.22803064585E-6	6.42517550418E-6	yes	up	1.35	0.73	1.35	0.1	0.23	0.38	1.14333	0.236667
ENSG00000177640	CASC2	cancer susceptibility 2 [Source:HGNC Symbol;Acc:HGNC:22933]	2.32006	1.21416	0.00469705190035	0.0131924460462	yes	up	0.86	0.56	0.7	0.34	0.43	0.32	0.706667	0.363333
ENSG00000177675	CD163L1	CD163 molecule like 1 [Source:HGNC Symbol;Acc:HGNC:30375]	2.3945	1.25972	7.47503501847E-10	5.76564771198E-9	yes	up	12.33	11.91	12.89	6.6	5.81	9.65	12.3767	7.35333
ENSG00000177700	POLR2L	RNA polymerase II, I and III subunit L [Source:HGNC Symbol;Acc:HGNC:9199]	2.88459	1.52837	3.32125025066E-33	1.25837235004E-31	yes	up	333.7	349.1	314.24	117.79	109.5	135.37	332.347	120.887
ENSG00000177706	FAM20C	FAM20C golgi associated secretory pathway kinase [Source:HGNC Symbol;Acc:HGNC:22140]	0.48758	-1.03629	3.72289926955E-9	2.67385944976E-8	yes	down	10.08	9.81	14.57	18.73	21.6	15.98	11.4867	18.77
ENSG00000177757	FAM87B	family with sequence similarity 87 member B [Source:HGNC Symbol;Acc:HGNC:32236]	0.27349	-1.87044	0.000254119362956	0.00092838172138	yes	down	0.58	0.28	0.22	1.3	1.06	1.55	0.36	1.30333
ENSG00000177800	TMEM78	transmembrane protein 78 [Source:HGNC Symbol;Acc:HGNC:32307]	17.6584	4.14228	0.0101446619664	0.0262480987318	yes	up	0.19	0.09	0.33	0	0.03	0	0.203333	0.01
ENSG00000177839	PCDHB9	protocadherin beta 9 [Source:HGNC Symbol;Acc:HGNC:8694]	0.0936291675653	-3.4169	0.0180075732854	0.0435623240715	yes	down	0.03	0	0	0.12	0.14	0.06	0.01	0.106667
ENSG00000177875	CCDC184	coiled-coil domain containing 184 [Source:HGNC Symbol;Acc:HGNC:33749]	3.88709	1.95869	0.00718909232815	0.0193046020496	yes	up	0.71	0.23	0.94	0.19	0.23	0.06	0.626667	0.16
ENSG00000177989	CIMAP1B	ciliary microtubule associated protein 1B [Source:HGNC Symbol;Acc:HGNC:34388]	0.460712	-1.11806	9.59884240818E-5	0.000377988123623	yes	down	3.83	2.88	3.53	8.89	6.71	7.69	3.41333	7.76333
ENSG00000177990	DPY19L2	dpy-19 like 2 [Source:HGNC Symbol;Acc:HGNC:19414]	2.33435	1.22302	0.0157436831348	0.038729	yes	up	3.14	2.9	1.91	1.02	1.23	1.07	2.65	1.10667
ENSG00000178038	ALS2CL	ALS2 C-terminal like [Source:HGNC Symbol;Acc:HGNC:20605]	0.373515	-1.42076	4.7895852891E-39	2.35077457406E-37	yes	down	18.48	18.23	17.88	56.06	50.7	42.63	18.1967	49.7967
ENSG00000178093	TSSK6	testis specific serine kinase 6 [Source:HGNC Symbol;Acc:HGNC:30410]	0.378317	-1.40233	0.000280915776053	0.0010182515929	yes	down	1.39	1.08	1.5	4.77	3.88	2.29	1.32333	3.64667
ENSG00000178150	ZNF114	zinc finger protein 114 [Source:HGNC Symbol;Acc:HGNC:12894]	0.286677	-1.8025	1.23316919339E-10	1.03401813113E-9	yes	down	1.27	1.48	0.78	4.58	3.71	3.4	1.17667	3.89667
ENSG00000178226	PRSS36	serine protease 36 [Source:HGNC Symbol;Acc:HGNC:26906]	3.62659	1.85861	0.000244637747813	0.000896458860225	yes	up	1.75	1.75	1.81	0.77	0.3	0.21	1.77	0.426667
ENSG00000178233	TMEM151B	transmembrane protein 151B [Source:HGNC Symbol;Acc:HGNC:21315]	4.48058	2.16369	0.000442111296076	0.00154005570539	yes	up	0.35	0.62	0.92	0.18	0.16	0.18	0.63	0.173333
ENSG00000178295	GEN1	GEN1 Holliday junction 5' flap endonuclease [Source:HGNC Symbol;Acc:HGNC:26881]	2.50518	1.32492	1.10407857985E-28	3.22874609465E-27	yes	up	18.05	12.49	14.42	6.24	5.48	7.3	14.9867	6.34
ENSG00000178297	TMPRSS9	transmembrane serine protease 9 [Source:HGNC Symbol;Acc:HGNC:30079]	0.264223	-1.92017	3.83601336371E-5	0.000161489826855	yes	down	0.72	0.44	0.35	3.14	1.42	2.45	0.503333	2.33667
ENSG00000178363	CALML3	calmodulin like 3 [Source:HGNC Symbol;Acc:HGNC:1452]	0.277894	-1.84739	3.75897519281E-6	1.83890542148E-5	yes	down	0.92	0.5	0.5	2.28	2.71	1.94	0.64	2.31
ENSG00000178597	PSAPL1	prosaposin like 1 [Source:HGNC Symbol;Acc:HGNC:33131]	69.8726	6.12665	1.54179030629E-5	6.93311077987E-5	yes	up	0.19	0.13	0.21	0	0	0	0.176667	0
ENSG00000178607	ERN1	endoplasmic reticulum to nucleus signaling 1 [Source:HGNC Symbol;Acc:HGNC:3449]	0.302606	-1.72449	8.91060365324E-45	5.41639132635E-43	yes	down	4.6	4.79	5.48	18.36	16.51	12.7	4.95667	15.8567
ENSG00000178623	GPR35	G protein-coupled receptor 35 [Source:HGNC Symbol;Acc:HGNC:4492]	0.496093	-1.01132	7.50845233225E-24	1.68078428954E-22	yes	down	21.6	20.41	26.86	48.94	47.65	42.53	22.9567	46.3733
ENSG00000178631	ACTG1P1	actin gamma 1 pseudogene 1 [Source:HGNC Symbol;Acc:HGNC:146]	0.153614	-2.70262	0.000533372355388	0.00182789028745	yes	down	0	0.2	0.49	1.53	1.47	1.32	0.23	1.44
ENSG00000178665	ZNF713	zinc finger protein 713 [Source:HGNC Symbol;Acc:HGNC:22043]	0.433562	-1.20569	2.24328447145E-7	1.29216411645E-6	yes	down	1.88	3.24	1.82	3.28	2.53	4.24	2.31333	3.35
ENSG00000178752	ERFE	erythroferrone [Source:HGNC Symbol;Acc:HGNC:26727]	3.91375	1.96855	3.68478197143E-10	2.93291907804E-9	yes	up	3.11	3.58	3.49	1.03	0.61	0.65	3.39333	0.763333
ENSG00000178809	TRIM73	tripartite motif containing 73 [Source:HGNC Symbol;Acc:HGNC:18162]	0.361486	-1.46799	1.11684028504E-9	8.47166979828E-9	yes	down	2.64	2.51	2.31	6.72	7.56	5.32	2.48667	6.53333
ENSG00000178826	TMEM139	transmembrane protein 139 [Source:HGNC Symbol;Acc:HGNC:22058]	0.498108	-1.00547	2.35051798254E-31	7.9281380975E-30	yes	down	72.68	66.79	75	135.9	141.87	140.24	71.49	139.337
ENSG00000178882	RFLNA	refilin A [Source:HGNC Symbol;Acc:HGNC:27051]	10.4128	3.38028	0.0183125703436	0.0442068588138	yes	up	0.08	0.28	0.6	0.03	0	0.16	0.32	0.0633333333333
ENSG00000178947	SMIM10L2A	small integral membrane protein 10 like 2A [Source:HGNC Symbol;Acc:HGNC:34499]	0.282086	-1.82579	1.27529591649E-17	1.91337039511E-16	yes	down	0.71	0.58	0.63	2.33	2.24	2.26	0.64	2.27667
ENSG00000178966	RMI1	RecQ mediated genome instability 1 [Source:HGNC Symbol;Acc:HGNC:25764]	2.12943	1.09047	8.0290771846E-22	1.58114311897E-20	yes	up	13.92	13.79	14.14	6.4	6.46	6.97	13.95	6.61
ENSG00000178999	AURKB	aurora kinase B [Source:HGNC Symbol;Acc:HGNC:11390]	2.93404	1.55289	2.0219015891E-49	1.49181752117E-47	yes	up	197.55	204.59	210.09	58.22	66.85	74.62	204.077	66.5633
ENSG00000179029	TMEM107	transmembrane protein 107 [Source:HGNC Symbol;Acc:HGNC:28128]	2.69622	1.43094	4.91786744337E-24	1.10973608405E-22	yes	up	36.75	39.52	30.67	13.44	14.01	15.78	35.6467	14.41
ENSG00000179058	C9orf50	chromosome 9 open reading frame 50 [Source:HGNC Symbol;Acc:HGNC:23677]	0.221823	-2.17252	2.96085533611E-6	1.47157068887E-5	yes	down	0.3	0.22	0.13	1.1	1.1	0.93	0.216667	1.04333
ENSG00000179083	FAM133A	family with sequence similarity 133 member A [Source:HGNC Symbol;Acc:HGNC:26748]	4.26786	2.09351	0.00665761156457	0.0180154695854	yes	up	0.31	0.24	0.34	0.07	0.06	0.08	0.296667	0.07
ENSG00000179104	TMTC2	transmembrane O-mannosyltransferase targeting cadherins 2 [Source:HGNC Symbol;Acc:HGNC:25440]	0.355459	-1.49224	1.41464514984E-17	2.11114375987E-16	yes	down	1.47	1.35	1.46	5.38	4.07	3.75	1.42667	4.4
ENSG00000179292	TMEM151A	transmembrane protein 151A [Source:HGNC Symbol;Acc:HGNC:28497]	0.421047	-1.24795	1.14908376357E-10	9.67127535339E-10	yes	down	2.04	2.1	2.43	5.34	5.46	4.84	2.19	5.21333
ENSG00000179304	FAM156B	family with sequence similarity 156 member B [Source:HGNC Symbol;Acc:HGNC:31962]	0.362634	-1.46341	1.33084403871E-57	1.25423662976E-55	yes	down	24.29	23.33	23.14	76.73	79.94	83.92	23.5867	80.1967
ENSG00000179314	WSCD1	WSC domain containing 1 [Source:HGNC Symbol;Acc:HGNC:29060]	3.61301	1.8532	0.000449811637031	0.00156411165494	yes	up	0.63	0.61	1.13	0.34	0.36	0.08	0.79	0.26
ENSG00000179331	RAB39A	RAB39A, member RAS oncogene family [Source:HGNC Symbol;Acc:HGNC:16521]	8.87146	3.14917	3.08037740339E-12	3.02773291666E-11	yes	up	2.79	2.17	2.6	0.27	0.14	0.44	2.52	0.283333
ENSG00000179388	EGR3	early growth response 3 [Source:HGNC Symbol;Acc:HGNC:3240]	0.275287	-1.86099	7.18407031515E-54	6.01263795406E-52	yes	down	4.58	4.02	5.81	19.62	18.46	13.85	4.80333	17.31
ENSG00000179476	C14orf28	chromosome 14 open reading frame 28 [Source:HGNC Symbol;Acc:HGNC:19834]	0.499267	-1.00212	0.00142140198456	0.00448159214417	yes	down	0.75	0.8	0.99	1.37	2.23	1.42	0.846667	1.67333
ENSG00000179532	DNHD1	dynein heavy chain domain 1 [Source:HGNC Symbol;Acc:HGNC:26532]	0.224902	-2.15263	9.77003535334E-94	2.8834459602E-91	yes	down	6.06	5.63	5.51	26.66	22.36	20.81	5.73333	23.2767
ENSG00000179546	HTR1D	5-hydroxytryptamine receptor 1D [Source:HGNC Symbol;Acc:HGNC:5289]	3.78412	1.91996	0.00224232867672	0.0067957616834	yes	up	0.47	0.4	0.39	0.14	0.13	0.06	0.42	0.11
ENSG00000179564	LSMEM2	leucine rich single-pass membrane protein 2 [Source:HGNC Symbol;Acc:HGNC:26781]	0.128152	-2.96407	0.0067101686711	0.0181336244931	yes	down	0.05	0.16	0	0.63	0.36	0.66	0.07	0.55
ENSG00000179603	GRM8	glutamate metabotropic receptor 8 [Source:HGNC Symbol;Acc:HGNC:4600]	0.331525	-1.59281	0.000374365386212	0.00131945562739	yes	down	0.33	0.19	0.24	1.03	0.67	1.14	0.253333	0.946667
ENSG00000179715	PCED1B	PC-esterase domain containing 1B [Source:HGNC Symbol;Acc:HGNC:28255]	0.0410106470019	-4.60786	0.000141823117562	0.000541002130429	yes	down	0.13	0	0.04	0.9	0.76	0.62	0.0566666666667	0.76
ENSG00000179750	APOBEC3B	apolipoprotein B mRNA editing enzyme catalytic subunit 3B [Source:HGNC Symbol;Acc:HGNC:17352]	2.30243	1.20316	4.32358843154E-47	2.93872995514E-45	yes	up	140.51	134.51	134.94	58.26	58.26	63.12	136.653	59.88
ENSG00000179761	PIPOX	pipecolic acid and sarcosine oxidase [Source:HGNC Symbol;Acc:HGNC:17804]	0.112213	-3.15569	0.000648038746781	0.00218809409759	yes	down	0.11	0.11	0.32	0.62	1.66	0.96	0.18	1.08
ENSG00000179841	AKAP5	A-kinase anchoring protein 5 [Source:HGNC Symbol;Acc:HGNC:375]	7.43176	2.8937	1.07346482626E-23	2.37923083527E-22	yes	up	1.76	1.62	1.64	0.15	0.29	0.33	1.67333	0.256667
ENSG00000179954	SSC5D	scavenger receptor cysteine rich family member with 5 domains [Source:HGNC Symbol;Acc:HGNC:26641]	3.83341	1.93863	3.89785930944E-6	1.90269824398E-5	yes	up	0.78	0.53	1.04	0.17	0.26	0.15	0.783333	0.193333
ENSG00000180044	C3orf80	chromosome 3 open reading frame 80 [Source:HGNC Symbol;Acc:HGNC:40048]	7.90471	2.98271	1.27863681132E-10	1.0689460931E-9	yes	up	1.25	1.53	1.65	0.22	0.27	0.22	1.47667	0.236667
ENSG00000180152	XIAPP3	X-linked inhibitor of apoptosis pseudogene 3 [Source:HGNC Symbol;Acc:HGNC:52377]	0.263635	-1.92339	0.0192432284013	0.0461237030393	yes	down	0.67	0.22	0.27	1.97	1.21	1.25	0.386667	1.47667
ENSG00000180155	LYNX1	Ly6/neurotoxin 1 [Source:HGNC Symbol;Acc:HGNC:29604]	4.90147	2.29322	5.77934027306E-17	8.25147054899E-16	yes	up	1.75	1.95	1.86	0.38	0.33	0.43	1.85333	0.38
ENSG00000180425	C11orf71	chromosome 11 open reading frame 71 [Source:HGNC Symbol;Acc:HGNC:25937]	0.407611	-1.29474	1.96346036389E-10	1.60555654255E-9	yes	down	3.2	3.07	2.6	7.76	6.3	7.89	2.95667	7.31667
ENSG00000180448	ARHGAP45	Rho GTPase activating protein 45 [Source:HGNC Symbol;Acc:HGNC:17102]	0.494014	-1.01738	1.01126906092E-10	8.54663339732E-10	yes	down	17.77	18.55	28.14	43.57	39.95	31.56	21.4867	38.36
ENSG00000180573	H2AC6	H2A clustered histone 6 [Source:HGNC Symbol;Acc:HGNC:4733]	0.450472	-1.15049	5.53264550144E-18	8.52316199157E-17	yes	down	21.25	21.41	29.49	60.03	52.29	57.66	24.05	56.66
ENSG00000180592	SKIDA1	SKI/DACH domain containing 1 [Source:HGNC Symbol;Acc:HGNC:32697]	4.31311	2.10873	4.6087436149E-10	3.62716208008E-9	yes	up	1.32	0.87	1.07	0.37	0.2	0.29	1.08667	0.286667
ENSG00000180739	S1PR5	sphingosine-1-phosphate receptor 5 [Source:HGNC Symbol;Acc:HGNC:14299]	2.0125	1.00899	4.79272726185E-8	3.01968742931E-7	yes	up	6.18	6.48	7.54	2.86	3.45	3.45	6.73333	3.25333
ENSG00000180815	MAP3K15	mitogen-activated protein kinase kinase kinase 15 [Source:HGNC Symbol;Acc:HGNC:31689]	0.396699	-1.33388	9.28206980275E-8	5.63455549867E-7	yes	down	0.92	0.55	0.85	1.72	1.81	1.55	0.773333	1.69333
ENSG00000180834	MAP6D1	MAP6 domain containing 1 [Source:HGNC Symbol;Acc:HGNC:25753]	2.64518	1.40336	1.14968898249E-8	7.80730362619E-8	yes	up	7.19	5.54	9.37	3.74	2.77	2.68	7.36667	3.06333
ENSG00000180914	OXTR	oxytocin receptor [Source:HGNC Symbol;Acc:HGNC:8529]	2.89628	1.5342	3.22861465309E-8	2.07917963448E-7	yes	up	1.36	1.35	2.37	0.56	0.43	0.75	1.69333	0.58
ENSG00000180998	GPR137C	G protein-coupled receptor 137C [Source:HGNC Symbol;Acc:HGNC:25445]	3.32389	1.73287	1.52221418515E-12	1.54006604299E-11	yes	up	2.67	2.66	2.95	0.73	0.81	0.94	2.76	0.826667
ENSG00000181104	F2R	coagulation factor II thrombin receptor [Source:HGNC Symbol;Acc:HGNC:3537]	4.0715	2.02556	1.29260495509E-14	1.54877826616E-13	yes	up	2.85	2.2	2.62	0.6	0.49	0.79	2.55667	0.626667
ENSG00000181143	MUC16	mucin 16, cell surface associated [Source:HGNC Symbol;Acc:HGNC:15582]	0.148741	-2.74913	8.18867097639E-72	1.1551691195E-69	yes	down	1.49	1.41	2.29	9.55	11.28	9.54	1.73	10.1233
ENSG00000181218	H2AC25	H2A clustered histone 25 [Source:HGNC Symbol;Acc:HGNC:20507]	0.487437	-1.03671	1.4591521203E-15	1.88096448611E-14	yes	down	23.19	22.44	31.96	53.67	57.58	52.45	25.8633	54.5667
ENSG00000181333	HEPHL1	hephaestin like 1 [Source:HGNC Symbol;Acc:HGNC:30477]	0.245299	-2.02738	2.58242672064E-7	1.47778968514E-6	yes	down	0.2	0.15	0.11	0.65	0.6	0.67	0.153333	0.64
ENSG00000181350	LRRC75A	leucine rich repeat containing 75A [Source:HGNC Symbol;Acc:HGNC:32403]	0.494584	-1.01571	2.31947184951E-20	4.1487841774E-19	yes	down	10.84	9.67	12.78	22.94	23.74	20.22	11.0967	22.3
ENSG00000181381	DDX60L	DExD/H-box 60 like [Source:HGNC Symbol;Acc:HGNC:26429]	2.77055	1.47017	0.0024064737872	0.00724331817593	yes	up	2.23	1.52	1.44	1.18	0.89	0.87	1.73	0.98
ENSG00000181392	SYNE4	spectrin repeat containing nuclear envelope family member 4 [Source:HGNC Symbol;Acc:HGNC:26703]	0.467953	-1.09556	2.00703460964E-5	8.8722479886E-5	yes	down	3.13	2.76	3.15	7.78	8.66	5.29	3.01333	7.24333
ENSG00000181444	ZNF467	zinc finger protein 467 [Source:HGNC Symbol;Acc:HGNC:23154]	0.398989	-1.32558	0.000171887478424	0.000645693542298	yes	down	0.55	0.65	0.6	2.02	1.53	1.16	0.6	1.57
ENSG00000181449	SOX2	SRY-box transcription factor 2 [Source:HGNC Symbol;Acc:HGNC:11195]	12.6324	3.65905	4.42143922125E-11	3.86940623225E-10	yes	up	1.32	1.77	1.24	0.17	0.05	0.13	1.44333	0.116667
ENSG00000181450	ZNF678	zinc finger protein 678 [Source:HGNC Symbol;Acc:HGNC:28652]	2.31679	1.21213	1.9341097467E-5	8.58201416783E-5	yes	up	2.45	1.07	2.26	2.47	0.49	1.28	1.92667	1.41333
ENSG00000181467	RAP2B	RAP2B, member of RAS oncogene family [Source:HGNC Symbol;Acc:HGNC:9862]	0.483946	-1.04708	3.96071104179E-26	1.01529998477E-24	yes	down	4.86	4.93	5.44	11.49	10.64	9.49	5.07667	10.54
ENSG00000181544	FANCB	FA complementation group B [Source:HGNC Symbol;Acc:HGNC:3583]	2.88716	1.52965	9.46838790174E-25	2.21918433267E-23	yes	up	9.98	8.85	7.93	2.24	5.12	2.58	8.92	3.31333
ENSG00000181577	LINC03040	long intergenic non-protein coding RNA 3040 [Source:HGNC Symbol;Acc:HGNC:28692]	0.0928746310447	-3.42857	2.69010209123E-285	2.01129966354E-281	yes	down	13.68	12	17.3	151.49	156.06	131	14.3267	146.183
ENSG00000181722	ZBTB20	zinc finger and BTB domain containing 20 [Source:HGNC Symbol;Acc:HGNC:13503]	0.0810420975017	-3.62518	1.56256000338E-8	1.04840624815E-7	yes	down	0.04	0.07	0.02	0.48	0.35	0.29	0.0433333333333	0.373333
ENSG00000181773	GPR3	G protein-coupled receptor 3 [Source:HGNC Symbol;Acc:HGNC:4484]	3.66565	1.87407	2.20341096523E-17	3.23445732658E-16	yes	up	6.07	6.22	5.87	1.51	1.9	1.57	6.05333	1.66
ENSG00000181788	SIAH2	siah E3 ubiquitin protein ligase 2 [Source:HGNC Symbol;Acc:HGNC:10858]	0.462951	-1.11107	3.65419109085E-30	1.15931409007E-28	yes	down	17.41	17.24	20.13	41.28	38.96	35.59	18.26	38.61
ENSG00000181790	ADGRB1	adhesion G protein-coupled receptor B1 [Source:HGNC Symbol;Acc:HGNC:943]	0.134463	-2.89472	1.08741708182E-49	8.07641229974E-48	yes	down	1.21	1.29	1.62	8.02	10.15	6.43	1.37333	8.2
ENSG00000181908	LINC02724	long intergenic non-protein coding RNA 2724 [Source:HGNC Symbol;Acc:HGNC:54241]	0.243085	-2.04047	7.40924254321E-5	0.000297563670983	yes	down	0.29	0.19	0.19	0.97	0.85	1.01	0.223333	0.943333
ENSG00000181938	GINS3	GINS complex subunit 3 [Source:HGNC Symbol;Acc:HGNC:25851]	3.15369	1.65704	1.88930665494E-36	8.34195832093E-35	yes	up	16.84	18.41	18.98	5.67	5.32	5.91	18.0767	5.63333
ENSG00000181982	CCDC149	coiled-coil domain containing 149 [Source:HGNC Symbol;Acc:HGNC:25405]	0.392511	-1.34919	4.5160163039E-5	0.000188383437447	yes	down	0.44	0.78	0.63	1.3	1.56	2.14	0.616667	1.66667
ENSG00000181991	MRPS11	mitochondrial ribosomal protein S11 [Source:HGNC Symbol;Acc:HGNC:14050]	2.1968	1.13541	2.92723562785E-24	6.68614003389E-23	yes	up	58.97	63.74	61.91	30.84	27.72	30.42	61.54	29.66
ENSG00000182010	RTKN2	rhotekin 2 [Source:HGNC Symbol;Acc:HGNC:19364]	2.79557	1.48314	4.7466547043E-21	8.84281270909E-20	yes	up	6.18	5.79	5.74	1.78	1.91	1.55	5.90333	1.74667
ENSG00000182022	CHST15	carbohydrate sulfotransferase 15 [Source:HGNC Symbol;Acc:HGNC:18137]	0.248382	-2.00937	3.3343269829E-70	4.50535868834E-68	yes	down	10.52	9.75	12.4	35.99	45.93	43.13	10.89	41.6833
ENSG00000182040	USH1G	USH1 protein network component sans [Source:HGNC Symbol;Acc:HGNC:16356]	2.26704	1.18081	0.00279335197121	0.00828001648133	yes	up	0.74	0.82	1.04	0.32	0.29	0.53	0.866667	0.38
ENSG00000182165	TP53TG1	TP53 target 1 [Source:HGNC Symbol;Acc:HGNC:17026]	0.494893	-1.01481	1.01593906829E-6	5.38075874896E-6	yes	down	6.62	8.52	6.19	20.28	17.84	19.22	7.11	19.1133
ENSG00000182218	HHIPL1	HHIP like 1 [Source:HGNC Symbol;Acc:HGNC:19710]	3.38249	1.75808	1.76462997164E-6	9.04907413442E-6	yes	up	0.69	0.54	0.7	0.21	0.16	0.11	0.643333	0.16
ENSG00000182240	BACE2	beta-secretase 2 [Source:HGNC Symbol;Acc:HGNC:934]	0.376226	-1.41033	1.01463964486E-62	1.10477510845E-60	yes	down	45.11	48.58	46.9	132.95	164.47	150.27	46.8633	149.23
ENSG00000182253	SYNM	synemin [Source:HGNC Symbol;Acc:HGNC:24466]	2.58623	1.37085	2.07011041118E-21	3.95844642139E-20	yes	up	6.09	5.84	7.01	2.43	2.02	2.78	6.31333	2.41
ENSG00000182272	B4GALNT4	beta-1,4-N-acetyl-galactosaminyltransferase 4 [Source:HGNC Symbol;Acc:HGNC:26315]	0.449342	-1.15411	8.35928258616E-29	2.46708826852E-27	yes	down	20.95	18.33	22.2	37.51	40.6	38.95	20.4933	39.02
ENSG00000182389	CACNB4	calcium voltage-gated channel auxiliary subunit beta 4 [Source:HGNC Symbol;Acc:HGNC:1404]	0.310421	-1.6877	1.42840914287E-28	4.1555404766E-27	yes	down	1.81	1.5	2.94	7.06	6.65	6.55	2.08333	6.75333
ENSG00000182459	TEX19	testis expressed 19 [Source:HGNC Symbol;Acc:HGNC:33802]	0.153325	-2.70534	1.13467459275E-43	6.57642147683E-42	yes	down	1.74	1.73	1.8	11.37	12.28	10.9	1.75667	11.5167
ENSG00000182463	TSHZ2	teashirt zinc finger homeobox 2 [Source:HGNC Symbol;Acc:HGNC:13010]	0.133857	-2.90124	2.04070835439E-20	3.66771541579E-19	yes	down	0.12	0.07	0.1	0.66	1.29	1.06	0.0966666666667	1.00333
ENSG00000182472	CAPN12	calpain 12 [Source:HGNC Symbol;Acc:HGNC:13249]	0.354808	-1.49489	1.26270921444E-26	3.33206678587E-25	yes	down	11.41	12.93	12.74	34.43	37.3	30.28	12.36	34.0033
ENSG00000182481	KPNA2	karyopherin subunit alpha 2 [Source:HGNC Symbol;Acc:HGNC:6395]	2.18247	1.12596	9.38134116192E-41	4.89356935493E-39	yes	up	300.29	293.99	294.42	127.76	137.82	143.79	296.233	136.457
ENSG00000182551	ADI1	acireductone dioxygenase 1 [Source:HGNC Symbol;Acc:HGNC:30576]	2.60563	1.38163	9.98098930396E-65	1.17211303711E-62	yes	up	91.02	89.22	92.09	33.11	34.75	34.02	90.7767	33.96
ENSG00000182568	SATB1	SATB homeobox 1 [Source:HGNC Symbol;Acc:HGNC:10541]	0.266243	-1.90919	4.20970448498E-28	1.20284931972E-26	yes	down	1.21	1.07	1.8	5.56	4.86	4.52	1.36	4.98
ENSG00000182575	NXPH3	neurexophilin 3 [Source:HGNC Symbol;Acc:HGNC:8077]	0.465196	-1.10409	1.18141795401E-14	1.42163115388E-13	yes	down	2.51	2.73	3.33	6.79	5.51	5.69	2.85667	5.99667
ENSG00000182621	PLCB1	phospholipase C beta 1 [Source:HGNC Symbol;Acc:HGNC:15917]	0.145768	-2.77826	3.23742389552E-5	0.0001383677934	yes	down	0.6	0.13	0.12	0.83	0.55	0.79	0.283333	0.723333
ENSG00000182628	SKA2	spindle and kinetochore associated complex subunit 2 [Source:HGNC Symbol;Acc:HGNC:28006]	2.24033	1.16371	4.00601711525E-19	6.68066646059E-18	yes	up	164.85	152.13	154.55	53.28	65.13	79.27	157.177	65.8933
ENSG00000182667	NTM	neurotrimin [Source:HGNC Symbol;Acc:HGNC:17941]	0.0283702062285	-5.13948	2.96083150692E-14	3.439225826E-13	yes	down	0	0.1	0.18	2.73	3.63	4.17	0.0933333333333	3.51
ENSG00000182795	C1orf116	chromosome 1 open reading frame 116 [Source:HGNC Symbol;Acc:HGNC:28667]	0.499378	-1.0018	5.98538167088E-30	1.88291880614E-28	yes	down	19.94	18.03	22.29	40.88	38.18	32.97	20.0867	37.3433
ENSG00000182870	GALNT9	polypeptide N-acetylgalactosaminyltransferase 9 [Source:HGNC Symbol;Acc:HGNC:4131]	0.307847	-1.69972	1.71429050777E-8	1.14473164898E-7	yes	down	0.99	1.42	2.06	6.11	4.11	5.3	1.49	5.17333
ENSG00000182871	COL18A1	collagen type XVIII alpha 1 chain [Source:HGNC Symbol;Acc:HGNC:2195]	0.488368	-1.03396	0.000199761711646	0.000742198971711	yes	down	45.33	42.31	72.68	117.15	120.17	82.65	53.44	106.657
ENSG00000182902	SLC25A18	solute carrier family 25 member 18 [Source:HGNC Symbol;Acc:HGNC:10988]	2.83545	1.50358	0.00327476937898	0.00954307875412	yes	up	1.68	1.17	1.03	0.32	0.38	0.49	1.29333	0.396667
ENSG00000182919	C11orf54	chromosome 11 open reading frame 54 [Source:HGNC Symbol;Acc:HGNC:30204]	0.393542	-1.34541	1.61294358241E-36	7.19250985156E-35	yes	down	16.83	21.15	38.35	43.31	43.36	43.72	25.4433	43.4633
ENSG00000182931	WFDC10B	WAP four-disulfide core domain 10B [Source:HGNC Symbol;Acc:HGNC:20479]	0.0717564154827	-3.80075	4.54760257971E-5	0.00018952568908	yes	down	0.16	0.32	0.2	3.42	3.75	2.83	0.226667	3.33333
ENSG00000182968	SOX1	SRY-box transcription factor 1 [Source:HGNC Symbol;Acc:HGNC:11189]	0.450029	-1.15191	0.000564173897343	0.00192667791069	yes	down	0.5	0.3	0.55	1.22	0.97	0.79	0.45	0.993333
ENSG00000182985	CADM1	cell adhesion molecule 1 [Source:HGNC Symbol;Acc:HGNC:5951]	0.203189	-2.29911	1.22798147296E-145	1.19754888863E-142	yes	down	16.72	15.92	19.27	87.09	91.92	83.36	17.3033	87.4567
ENSG00000183010	PYCR1	pyrroline-5-carboxylate reductase 1 [Source:HGNC Symbol;Acc:HGNC:9721]	0.473376	-1.07894	4.41049297514E-17	6.32123689663E-16	yes	down	83.57	81.02	127.76	242.54	234.21	166.82	97.45	214.523
ENSG00000183019	MCEMP1	mast cell expressed membrane protein 1 [Source:HGNC Symbol;Acc:HGNC:27291]	0.493411	-1.01914	0.00187988186973	0.00578246713358	yes	down	1.71	2.28	1.75	3.31	4.13	4.75	1.91333	4.06333
ENSG00000183048	SLC25A10	solute carrier family 25 member 10 [Source:HGNC Symbol;Acc:HGNC:10980]	2.39735	1.26144	3.39942219093E-26	8.74415593377E-25	yes	up	47.17	53.13	63.44	24.14	24.15	20.2	54.58	22.83
ENSG00000183049	CAMK1D	calcium/calmodulin dependent protein kinase ID [Source:HGNC Symbol;Acc:HGNC:19341]	0.452946	-1.14259	7.99742387017E-8	4.89847671786E-7	yes	down	1.29	0.8	0.72	1.16	1.94	1.56	0.936667	1.55333
ENSG00000183066	WBP2NL	WBP2 N-terminal like [Source:HGNC Symbol;Acc:HGNC:28389]	0.192247	-2.37896	1.8903974701E-5	8.40301531003E-5	yes	down	0.48	0.36	1.39	1.3	2.28	2.46	0.743333	2.01333
ENSG00000183128	CALHM3	calcium homeostasis modulator 3 [Source:HGNC Symbol;Acc:HGNC:23458]	0.452575	-1.14377	2.58142147488E-17	3.76716224343E-16	yes	down	12.65	12.63	17.82	32.41	33.6	28.97	14.3667	31.66
ENSG00000183145	RIPPLY3	ripply transcriptional repressor 3 [Source:HGNC Symbol;Acc:HGNC:3047]	2.13516	1.09435	3.34606393691E-6	1.6494992111E-5	yes	up	3.77	4.62	4.66	1.85	2.2	2.09	4.35	2.04667
ENSG00000183444	OR7E38P	olfactory receptor family 7 subfamily E member 38 pseudogene [Source:HGNC Symbol;Acc:HGNC:8411]	3.38187	1.75782	1.81886267285E-14	2.14495740021E-13	yes	up	15.34	17.81	15.74	6.22	4.13	4.36	16.2967	4.90333
ENSG00000183479	TREX2	three prime repair exonuclease 2 [Source:HGNC Symbol;Acc:HGNC:12270]	3.48101	1.79951	6.20782191255E-7	3.39364965875E-6	yes	up	1.89	2.47	2.57	1.02	1.18	0.42	2.31	0.873333
ENSG00000183569	SERHL2	serine hydrolase like 2 [Source:HGNC Symbol;Acc:HGNC:29446]	2.36585	1.24236	0.000161793305793	0.00061022765242	yes	up	2.57	2.89	3.89	1.25	1.06	1.58	3.11667	1.29667
ENSG00000183570	PCBP3	poly(rC) binding protein 3 [Source:HGNC Symbol;Acc:HGNC:8651]	0.146021	-2.77576	2.64042019109E-20	4.70036705446E-19	yes	down	1.03	2.52	1.72	6.29	5	7.41	1.75667	6.23333
ENSG00000183578	TNFAIP8L3	TNF alpha induced protein 8 like 3 [Source:HGNC Symbol;Acc:HGNC:20620]	5.63598	2.49467	5.85384154043E-9	4.12509160389E-8	yes	up	1.73	1.79	1.97	0.37	0.33	0.3	1.83	0.333333
ENSG00000183621	ZNF438	zinc finger protein 438 [Source:HGNC Symbol;Acc:HGNC:21029]	0.471078	-1.08596	0.000134017144847	0.000513934785249	yes	down	1.15	0.84	0.93	1.94	2.25	1.95	0.973333	2.04667
ENSG00000183647	ZNF530	zinc finger protein 530 [Source:HGNC Symbol;Acc:HGNC:29297]	2.41919	1.27453	6.79467159763E-14	7.67007971488E-13	yes	up	9.2	10.81	7.34	3.55	3.19	3.96	9.11667	3.56667
ENSG00000183671	CMKLR2	chemerin chemokine-like receptor 2 [Source:HGNC Symbol;Acc:HGNC:4463]	0.422077	-1.24442	0.0125305823051	0.0316011874413	yes	down	0.3	0.95	0.56	1.88	2.27	1.45	0.603333	1.86667
ENSG00000183684	ALYREF	Aly/REF export factor [Source:HGNC Symbol;Acc:HGNC:19071]	2.67155	1.41768	2.72938615638E-71	3.80609773314E-69	yes	up	223.19	207.6	244.22	93.2	84.63	80.76	225.003	86.1967
ENSG00000183691	NOG	noggin [Source:HGNC Symbol;Acc:HGNC:7866]	0.324518	-1.62363	0.000363432114404	0.00128536460518	yes	down	0.32	0.45	1.15	2.06	2.29	1.45	0.64	1.93333
ENSG00000183742	MACC1	MET transcriptional regulator MACC1 [Source:HGNC Symbol;Acc:HGNC:30215]	0.183633	-2.4451	1.17530463972E-38	5.657099371E-37	yes	down	1.58	1.42	0.54	4.31	2.19	5.49	1.18	3.99667
ENSG00000183762	KREMEN1	kringle containing transmembrane protein 1 [Source:HGNC Symbol;Acc:HGNC:17550]	0.478005	-1.0649	8.56259761299E-33	3.16407025468E-31	yes	down	14.14	12.62	16.56	28.72	29.27	28.58	14.44	28.8567
ENSG00000183763	TRAIP	TRAF interacting protein [Source:HGNC Symbol;Acc:HGNC:30764]	2.31301	1.20977	1.68305008481E-21	3.24041316757E-20	yes	up	25.69	26.01	28.78	12.66	14.52	9.02	26.8267	12.0667
ENSG00000183778	B3GALT5	beta-1,3-galactosyltransferase 5 [Source:HGNC Symbol;Acc:HGNC:920]	0.384293	-1.37972	2.17785379922E-20	3.90308528993E-19	yes	down	2.13	2.15	2.21	7.22	5.83	4.74	2.16333	5.93
ENSG00000183780	SLC35F3	solute carrier family 35 member F3 [Source:HGNC Symbol;Acc:HGNC:23616]	0.201433	-2.31163	0.00110075436132	0.0035550641216	yes	down	0.1	0.07	0.11	0.5	0.53	0.34	0.0933333333333	0.456667
ENSG00000183793	NPIPA5	nuclear pore complex interacting protein family member A5 [Source:HGNC Symbol;Acc:HGNC:41980]	0.251523	-1.99124	0.0172015481217	0.0418797607792	yes	down	0	0.27	0.99	1.98	3.69	1.56	0.42	2.41
ENSG00000183844	FAM3B	FAM3 metabolism regulating signaling molecule B [Source:HGNC Symbol;Acc:HGNC:1253]	4.84588	2.27676	0.00408561844293	0.0116413	yes	up	1.22	0.97	0.65	0.12	0.26	0.3	0.946667	0.226667
ENSG00000183856	IQGAP3	IQ motif containing GTPase activating protein 3 [Source:HGNC Symbol;Acc:HGNC:20669]	4.18915	2.06666	6.32491147459E-90	1.61213368608E-87	yes	up	20.67	16.77	23.48	4.41	5.15	4.62	20.3067	4.72667
ENSG00000183873	SCN5A	sodium voltage-gated channel alpha subunit 5 [Source:HGNC Symbol;Acc:HGNC:10593]	0.409639	-1.28757	8.31190322541E-39	4.0441646279E-37	yes	down	10.22	9.87	13.09	25.42	25.67	23.85	11.06	24.98
ENSG00000183876	ARSI	arylsulfatase family member I [Source:HGNC Symbol;Acc:HGNC:32521]	10.1096	3.33765	3.67716729216E-7	2.06817608734E-6	yes	up	0.77	0.77	0.83	0	0.06	0.17	0.79	0.0766666666667
ENSG00000183908	LRRC55	leucine rich repeat containing 55 [Source:HGNC Symbol;Acc:HGNC:32324]	0.208474	-2.26206	0.000207007048185	0.000766072940239	yes	down	0.06	0.06	0.07	0.32	0.32	0.24	0.0633333333333	0.293333
ENSG00000183929	DUSP5P1	dual specificity phosphatase 5 pseudogene 1 [Source:HGNC Symbol;Acc:HGNC:32020]	0.279692	-1.83809	0.000538906171298	0.00184629073197	yes	down	0.75	0.2	1.21	2.52	2.64	2.33	0.72	2.49667
ENSG00000183960	KCNH8	potassium voltage-gated channel subfamily H member 8 [Source:HGNC Symbol;Acc:HGNC:18864]	0.205056	-2.28591	5.86300101361E-39	2.8713343392E-37	yes	down	1.18	0.85	0.91	4.39	4.36	4.83	0.98	4.52667
ENSG00000184058	TBX1	T-box transcription factor 1 [Source:HGNC Symbol;Acc:HGNC:11592]	9.30438	3.21791	0.00255220635828	0.00762568117974	yes	up	1.26	0.16	0.67	0.24	0.08	0.08	0.696667	0.133333
ENSG00000184144	CNTN2	contactin 2 [Source:HGNC Symbol;Acc:HGNC:2172]	7.36582	2.88085	0.0122750839791	0.0310301063508	yes	up	0.55	0.09	0.18	0.05	0.11	0	0.273333	0.0533333333333
ENSG00000184160	ADRA2C	adrenoceptor alpha 2C [Source:HGNC Symbol;Acc:HGNC:283]	0.484076	-1.0467	6.27952055002E-14	7.1172130337E-13	yes	down	35.01	36.66	53.97	98.05	91.17	68.94	41.88	86.0533
ENSG00000184164	CRELD2	cysteine rich with EGF like domains 2 [Source:HGNC Symbol;Acc:HGNC:28150]	2.30847	1.20694	1.64335953268E-22	3.39728611227E-21	yes	up	28.92	32.01	35.84	14.33	14	13.08	32.2567	13.8033
ENSG00000184221	OLIG1	oligodendrocyte transcription factor 1 [Source:HGNC Symbol;Acc:HGNC:16983]	10.7925	3.43195	1.97791249154E-12	1.97527057815E-11	yes	up	2.31	1.55	2.29	0.48	0.22	0.18	2.05	0.293333
ENSG00000184292	TACSTD2	tumor associated calcium signal transducer 2 [Source:HGNC Symbol;Acc:HGNC:11530]	0.377059	-1.40714	1.83834364035E-35	7.78000902888E-34	yes	down	56.82	58.71	69.78	185.66	173.11	134.29	61.77	164.353
ENSG00000184313	MROH7	maestro heat like repeat family member 7 [Source:HGNC Symbol;Acc:HGNC:24802]	0.00638254687887	-7.29165	3.95238718225E-9	2.83052504783E-8	yes	down	0	0	0.02	0.78	1.05	0.74	0.00666666666667	0.856667
ENSG00000184347	SLIT3	slit guidance ligand 3 [Source:HGNC Symbol;Acc:HGNC:11087]	0.0990389880515	-3.33586	0.00597233476766	0.0163644599119	yes	down	0.18	0	0	0.24	0.21	1.37	0.06	0.606667
ENSG00000184349	EFNA5	ephrin A5 [Source:HGNC Symbol;Acc:HGNC:3225]	0.417179	-1.26126	0.000381890759702	0.0013447111052	yes	down	0.57	0.54	0.23	2.39	0.91	0.95	0.446667	1.41667
ENSG00000184374	COLEC10	collectin subfamily member 10 [Source:HGNC Symbol;Acc:HGNC:2220]	0.0248138076882	-5.33271	0.000121443426829	0.000469570085118	yes	down	0.02	0	0	0.24	0.24	0.46	0.00666666666667	0.313333
ENSG00000184384	MAML2	mastermind like transcriptional coactivator 2 [Source:HGNC Symbol;Acc:HGNC:16259]	0.396852	-1.33333	7.95929138795E-31	2.61769656645E-29	yes	down	2.91	2.54	3.23	6.95	7.48	7.39	2.89333	7.27333
ENSG00000184489	PTP4A3	protein tyrosine phosphatase 4A3 [Source:HGNC Symbol;Acc:HGNC:9636]	0.345714	-1.53235	3.18235852941E-55	2.76667836491E-53	yes	down	13.26	12.31	13.26	36.09	32.96	35.92	12.9433	34.99
ENSG00000184497	TMEM255B	transmembrane protein 255B [Source:HGNC Symbol;Acc:HGNC:28297]	2.2643	1.17907	1.52380325867E-6	7.8844076337E-6	yes	up	8.48	11.53	11.57	4.26	3.15	4.06	10.5267	3.82333
ENSG00000184524	CEND1	cell cycle exit and neuronal differentiation 1 [Source:HGNC Symbol;Acc:HGNC:24153]	2.92344	1.54767	0.00546195734391	0.0150882873365	yes	up	1.42	1.12	1.42	0.8	0.17	0.4	1.32	0.456667
ENSG00000184545	DUSP8	dual specificity phosphatase 8 [Source:HGNC Symbol;Acc:HGNC:3074]	0.441561	-1.17931	1.80738117394E-7	1.05407071585E-6	yes	down	1.81	2.03	3.25	6.66	5.18	3.42	2.36333	5.08667
ENSG00000184575	XPOT	exportin for tRNA [Source:HGNC Symbol;Acc:HGNC:12826]	0.423078	-1.241	9.03606805051E-55	7.7358399379E-53	yes	down	39.83	36.56	36.9	98.82	89.74	78.98	37.7633	89.18
ENSG00000184640	SEPTIN9	septin 9 [Source:HGNC Symbol;Acc:HGNC:7323]	0.474595	-1.07523	4.27224583986E-25	1.02818105352E-23	yes	down	151.05	153.73	201.46	389.15	406.76	369.98	168.747	388.63
ENSG00000184661	CDCA2	cell division cycle associated 2 [Source:HGNC Symbol;Acc:HGNC:14623]	4.79218	2.26068	6.77456688566E-89	1.61652697069E-86	yes	up	25.24	23.55	26.15	4.52	4.88	5.98	24.98	5.12667
ENSG00000184702	SEPTIN5	septin 5 [Source:HGNC Symbol;Acc:HGNC:9164]	2.35924	1.23833	3.12492216589E-5	0.00013378889899	yes	up	3.04	3.4	3.97	1.5	1.68	0.88	3.47	1.35333
ENSG00000184730	APOBR	apolipoprotein B receptor [Source:HGNC Symbol;Acc:HGNC:24087]	2.27332	1.1848	0.00060424773063	0.0020510406474	yes	up	0.95	0.96	0.89	0.46	0.38	0.39	0.933333	0.41
ENSG00000184867	ARMCX2	armadillo repeat containing X-linked 2 [Source:HGNC Symbol;Acc:HGNC:16869]	2.21448	1.14697	0.0018533059815	0.00570854891033	yes	up	3.11	2.42	5.66	0.93	3.01	0.87	3.73	1.60333
ENSG00000184897	H1-10	H1.10 linker histone [Source:HGNC Symbol;Acc:HGNC:4722]	0.486858	-1.03843	1.62068842832E-22	3.35350935861E-21	yes	down	47.94	49.75	60.87	120.06	111.66	94.6	52.8533	108.773
ENSG00000184898	RBM43	RNA binding motif protein 43 [Source:HGNC Symbol;Acc:HGNC:24790]	0.487114	-1.03767	0.00166131398248	0.00516326349274	yes	down	0.37	0.73	0.47	0.95	1.14	1.32	0.523333	1.13667
ENSG00000184903	IMMP2L	inner mitochondrial membrane peptidase subunit 2 [Source:HGNC Symbol;Acc:HGNC:14598]	0.326808	-1.61349	6.84071113487E-13	7.13993256189E-12	yes	down	3.75	4.09	5.49	13.35	11.38	14.83	4.44333	13.1867
ENSG00000184979	USP18	ubiquitin specific peptidase 18 [Source:HGNC Symbol;Acc:HGNC:12616]	2.88062	1.52638	3.55327134969E-7	2.00250945662E-6	yes	up	3.58	3.43	3.4	1.25	0.94	1.72	3.47	1.30333
ENSG00000184984	CHRM5	cholinergic receptor muscarinic 5 [Source:HGNC Symbol;Acc:HGNC:1954]	12.6376	3.65965	0.0127369	0.0320709028949	yes	up	0.18	0.07	0.03	0	0	0.02	0.0933333333333	0.00666666666667
ENSG00000184985	SORCS2	sortilin related VPS10 domain containing receptor 2 [Source:HGNC Symbol;Acc:HGNC:16698]	0.106908	-3.22556	1.68364217893E-40	8.72149978601E-39	yes	down	0.29	0.22	0.3	2.89	3.97	2.99	0.27	3.28333
ENSG00000184986	TMEM121	transmembrane protein 121 [Source:HGNC Symbol;Acc:HGNC:20511]	2.47239	1.30591	1.94792298234E-8	1.28960780678E-7	yes	up	7.44	11.23	14.83	4.53	4.6	3.99	11.1667	4.37333
ENSG00000184990	SIVA1	SIVA1 apoptosis inducing factor [Source:HGNC Symbol;Acc:HGNC:17712]	2.20643	1.14172	2.16275184151E-35	9.11851951222E-34	yes	up	222.65	223.11	242	103.4	117.48	118.38	229.253	113.087
ENSG00000184992	BRI3BP	BRI3 binding protein [Source:HGNC Symbol;Acc:HGNC:14251]	2.23361	1.15938	1.51848790029E-32	5.48465114387E-31	yes	up	19.29	17.7	21.19	8.35	8.09	9.65	19.3933	8.69667
ENSG00000185022	MAFF	MAF bZIP transcription factor F [Source:HGNC Symbol;Acc:HGNC:6780]	0.428303	-1.2233	3.34465144689E-23	7.2413640882E-22	yes	down	19.83	20.91	24.12	57.62	53.34	41.06	21.62	50.6733
ENSG00000185090	MANEAL	mannosidase endo-alpha like [Source:HGNC Symbol;Acc:HGNC:26452]	2.14148	1.09861	2.30423356844E-7	1.32556960605E-6	yes	up	7.6	6.3	10.07	3.95	4.62	3.28	7.99	3.95
ENSG00000185250	PPIL6	peptidylprolyl isomerase like 6 [Source:HGNC Symbol;Acc:HGNC:21557]	0.398318	-1.32801	0.00400018515718	0.0114152866508	yes	down	1.14	0.48	0.28	0.83	1.98	0.85	0.633333	1.22
ENSG00000185269	NOTUM	notum, palmitoleoyl-protein carboxylesterase [Source:HGNC Symbol;Acc:HGNC:27106]	0.19889	-2.32995	4.94336657763E-60	4.92798721495E-58	yes	down	18.84	19.31	30.89	117.41	119.94	95.69	23.0133	111.013
ENSG00000185291	IL3RA	interleukin 3 receptor subunit alpha [Source:HGNC Symbol;Acc:HGNC:6012]	0.208753	-2.26013	0.00191946067926	0.00588886650743	yes	down	0.13	0.25	0.17	0.74	1.04	0.77	0.183333	0.85
ENSG00000185332	TMEM105	TMEM105 long non-coding RNA [Source:HGNC Symbol;Acc:HGNC:26794]	0.468815	-1.09291	0.00566427497879	0.0155989598006	yes	down	3.11	3.18	2.38	5.2	10.45	5.12	2.89	6.92333
ENSG00000185338	SOCS1	suppressor of cytokine signaling 1 [Source:HGNC Symbol;Acc:HGNC:19383]	4.76042	2.25109	0.000103189106501	0.000403932226669	yes	up	1.77	2.55	2.1	0.84	0.38	0.08	2.14	0.433333
ENSG00000185347	TEDC1	tubulin epsilon and delta complex 1 [Source:HGNC Symbol;Acc:HGNC:20127]	2.62723	1.39354	6.80491119799E-20	1.18229402146E-18	yes	up	23.89	26.29	32.02	14.14	11.29	9.04	27.4	11.49
ENSG00000185404	SP140L	SP140 nuclear body protein like [Source:HGNC Symbol;Acc:HGNC:25105]	3.52076	1.81589	3.52301191795E-18	5.53369449016E-17	yes	up	5.45	5.98	6.94	1.53	1.85	1.71	6.12333	1.69667
ENSG00000185420	SMYD3	SET and MYND domain containing 3 [Source:HGNC Symbol;Acc:HGNC:15513]	0.471152	-1.08573	7.20736072294E-16	9.52067732718E-15	yes	down	10.26	11.63	11.98	26.36	23.62	25.91	11.29	25.2967
ENSG00000185479	KRT6B	keratin 6B [Source:HGNC Symbol;Acc:HGNC:6444]	2.13485	1.09414	0.00586538303347	0.016097	yes	up	2.92	1.65	2.66	1.94	0.56	0.91	2.41	1.13667
ENSG00000185522	LMNTD2	lamin tail domain containing 2 [Source:HGNC Symbol;Acc:HGNC:28561]	0.405324	-1.30285	1.37599784141E-10	1.14649448673E-9	yes	down	3.65	3.74	4.66	10.58	10.51	9.56	4.01667	10.2167
ENSG00000185567	AHNAK2	AHNAK nucleoprotein 2 [Source:HGNC Symbol;Acc:HGNC:20125]	0.201215	-2.31319	2.47316789363E-72	3.53332202893E-70	yes	down	8.12	8.1	9.24	42.33	42.13	32.43	8.48667	38.9633
ENSG00000185614	INKA1	inka box actin regulator 1 [Source:HGNC Symbol;Acc:HGNC:32480]	2.52895	1.33854	0.0034043591631	0.00987314242595	yes	up	2.32	2.63	4.62	1.06	1.73	0.94	3.19	1.24333
ENSG00000185615	PDIA2	protein disulfide isomerase family A member 2 [Source:HGNC Symbol;Acc:HGNC:14180]	0.398949	-1.32572	0.00106505633825	0.00345020416912	yes	down	1.17	0.59	1.77	2.8	2.15	2.36	1.17667	2.43667
ENSG00000185630	PBX1	PBX homeobox 1 [Source:HGNC Symbol;Acc:HGNC:8632]	0.315209	-1.66562	0.00177251908432	0.00547927274825	yes	down	0.29	0.13	0.09	0.65	0.57	1.26	0.17	0.826667
ENSG00000185633	NDUFA4L2	NDUFA4 mitochondrial complex associated like 2 [Source:HGNC Symbol;Acc:HGNC:29836]	0.287835	-1.79669	9.03807520995E-8	5.49685539477E-7	yes	down	1.91	1.5	1.42	5.76	5.85	13.99	1.61	8.53333
ENSG00000185634	SHC4	SHC adaptor protein 4 [Source:HGNC Symbol;Acc:HGNC:16743]	0.419759	-1.25237	0.00103909003865	0.00337095596862	yes	down	0.59	0.36	0.44	1.31	1.04	1.76	0.463333	1.37
ENSG00000185652	NTF3	neurotrophin 3 [Source:HGNC Symbol;Acc:HGNC:8023]	5.72889	2.51826	1.25971261638E-7	7.50474209437E-7	yes	up	3.29	3.5	2.35	0.35	0.64	0.39	3.04667	0.46
ENSG00000185664	PMEL	premelanosome protein [Source:HGNC Symbol;Acc:HGNC:10880]	2.49765	1.32057	1.82496684912E-8	1.2139385061E-7	yes	up	9.12	6.2	12.61	2.36	3.11	2.84	9.31	2.77
ENSG00000185674	LYG2	lysozyme g2 [Source:HGNC Symbol;Acc:HGNC:29615]	8.25971	3.04609	0.0160881505048	0.0394595096581	yes	up	0.91	1.26	0.43	0	0.19	0.09	0.866667	0.0933333333333
ENSG00000185697	MYBL1	MYB proto-oncogene like 1 [Source:HGNC Symbol;Acc:HGNC:7547]	3.4387	1.78186	1.26930503387E-44	7.64737787205E-43	yes	up	13.64	11.54	14.65	4.54	4.42	4.04	13.2767	4.33333
ENSG00000185736	ADARB2	adenosine deaminase RNA specific B2 (inactive) [Source:HGNC Symbol;Acc:HGNC:227]	0.0916993	-3.44695	3.09969746316E-5	0.000132759622109	yes	down	0.08	0.04	0.14	1.35	0.59	0.53	0.0866666666667	0.823333
ENSG00000185745	IFIT1	interferon induced protein with tetratricopeptide repeats 1 [Source:HGNC Symbol;Acc:HGNC:5407]	3.04863	1.60816	0.00625072285154	0.0170191446419	yes	up	0.31	0.53	0.28	0.14	0.07	0.16	0.373333	0.123333
ENSG00000185885	IFITM1	interferon induced transmembrane protein 1 [Source:HGNC Symbol;Acc:HGNC:5412]	0.333384	-1.58474	2.56692482501E-50	1.95837155867E-48	yes	down	105.53	121.01	117.13	329.74	312.45	356.95	114.557	333.047
ENSG00000185909	KLHDC8B	kelch domain containing 8B [Source:HGNC Symbol;Acc:HGNC:28557]	2.29853	1.20071	6.1620326199E-6	2.93013338275E-5	yes	up	4.64	6.93	6.83	3.31	2.74	2.5	6.13333	2.85
ENSG00000185920	PTCH1	patched 1 [Source:HGNC Symbol;Acc:HGNC:9585]	0.494173	-1.01691	1.70335959873E-35	7.23605223477E-34	yes	down	29.57	24.66	30.68	53.46	50.93	51.58	28.3033	51.99
ENSG00000185924	RTN4RL1	reticulon 4 receptor like 1 [Source:HGNC Symbol;Acc:HGNC:21329]	2.32248	1.21567	0.00216250272064	0.00657872453873	yes	up	0.66	0.7	1.19	0.38	0.36	0.36	0.85	0.366667
ENSG00000185974	GRK1	G protein-coupled receptor kinase 1 [Source:HGNC Symbol;Acc:HGNC:10013]	17.306	4.1132	0.000135408100576	0.000519002682146	yes	up	0.55	0.4	0.77	0	0.23	0.02	0.573333	0.0833333333333
ENSG00000186007	LEMD1	LEM domain containing 1 [Source:HGNC Symbol;Acc:HGNC:18725]	0.0190506153781	-5.71402	1.27313566875E-113	5.59930059807E-111	yes	down	2.12	1.78	2.59	121.76	114.91	111.07	2.16333	115.913
ENSG00000186081	KRT5	keratin 5 [Source:HGNC Symbol;Acc:HGNC:6442]	4.02265	2.00815	1.01895788285E-242	3.26503218747E-239	yes	up	3115.94	3037.17	3326.73	785.4	786.05	800.32	3159.95	790.59
ENSG00000186086	NBPF6	NBPF member 6 [Source:HGNC Symbol;Acc:HGNC:31988]	2.44813	1.29168	8.04461552001E-6	3.75292691584E-5	yes	up	1.74	1.99	2.06	0.65	1	0.67	1.93	0.773333
ENSG00000186185	KIF18B	kinesin family member 18B [Source:HGNC Symbol;Acc:HGNC:27102]	3.44771	1.78564	1.19317122087E-79	1.99722615554E-77	yes	up	34.38	32.78	39.41	9.78	9.4	8.91	35.5233	9.36333
ENSG00000186188	FFAR4	free fatty acid receptor 4 [Source:HGNC Symbol;Acc:HGNC:19061]	5.93766	2.56989	0.00697286338256	0.0187734156369	yes	up	0.16	0.26	0.21	0.07	0.07	0.07	0.21	0.07
ENSG00000186226	LCE1E	late cornified envelope 1E [Source:HGNC Symbol;Acc:HGNC:29466]	9.65338	3.27103	0.000373240015382	0.00131569598382	yes	up	0.64	1.27	1.36	0.13	0.12	0.06	1.09	0.103333
ENSG00000186352	ANKRD37	ankyrin repeat domain 37 [Source:HGNC Symbol;Acc:HGNC:29593]	0.17933	-2.47931	5.30022266668E-54	4.45258406043E-52	yes	down	28.02	21.9	21.7	107.62	146.25	137.34	23.8733	130.403
ENSG00000186417	GLDN	gliomedin [Source:HGNC Symbol;Acc:HGNC:29514]	0.11993	-3.05974	0.000102867569525	0.000402814173263	yes	down	0.01	0.04	0.05	0.93	0.28	0.35	0.0333333333333	0.52
ENSG00000186451	SPATA12	spermatogenesis associated 12 [Source:HGNC Symbol;Acc:HGNC:23221]	0.430131	-1.21715	2.61392679529E-7	1.49414826754E-6	yes	down	1.67	1.77	1.6	3.89	3.83	4.07	1.68	3.93
ENSG00000186469	GNG2	G protein subunit gamma 2 [Source:HGNC Symbol;Acc:HGNC:4404]	10.665	3.41481	0.000665505621645	0.00224032584324	yes	up	0.72	0.22	0.34	0.02	0.04	0.02	0.426667	0.0266666666667
ENSG00000186472	PCLO	piccolo presynaptic cytomatrix protein [Source:HGNC Symbol;Acc:HGNC:13406]	2.98502	1.57774	2.67869516221E-22	5.4621029535E-21	yes	up	4.55	3.75	3.84	1.55	1.16	0.89	4.04667	1.2
ENSG00000186480	INSIG1	insulin induced gene 1 [Source:HGNC Symbol;Acc:HGNC:6083]	0.341469	-1.55018	1.12165010485E-89	2.79540131687E-87	yes	down	54.5	55.89	63.15	161.6	170.42	170.33	57.8467	167.45
ENSG00000186517	ARHGAP30	Rho GTPase activating protein 30 [Source:HGNC Symbol;Acc:HGNC:27414]	0.484082	-1.04668	0.0160088400283	0.0392950625777	yes	down	0.25	0.21	0.78	0.76	0.54	0.49	0.413333	0.596667
ENSG00000186523	FAM86B1	family with sequence similarity 86 member B1 [Source:HGNC Symbol;Acc:HGNC:28268]	0.403842	-1.30814	1.9511439474E-12	1.95027445366E-11	yes	down	4.91	5.99	5.24	13.13	11.61	11.02	5.38	11.92
ENSG00000186529	CYP4F3	cytochrome P450 family 4 subfamily F member 3 [Source:HGNC Symbol;Acc:HGNC:2646]	0.0470223356906	-4.41051	3.65627752321E-26	9.39407844739E-25	yes	down	0.25	0.06	0.06	3.35	2	2.78	0.123333	2.71
ENSG00000186567	CEACAM19	CEA cell adhesion molecule 19 [Source:HGNC Symbol;Acc:HGNC:31951]	0.262957	-1.9271	1.46998328346E-11	1.35574527336E-10	yes	down	1.14	0.99	1.32	3.9	4.74	4.67	1.15	4.43667
ENSG00000186594	MIR22HG	MIR22 host gene [Source:HGNC Symbol;Acc:HGNC:28219]	0.43238	-1.20963	4.28575628484E-21	8.01079278908E-20	yes	down	15.21	14.81	16.93	45.06	39.63	32.09	15.65	38.9267
ENSG00000186638	KIF24	kinesin family member 24 [Source:HGNC Symbol;Acc:HGNC:19916]	3.09685	1.6308	1.05460636463E-35	4.54900399206E-34	yes	up	6.85	6.89	8	2.46	2.13	2.34	7.24667	2.31
ENSG00000186765	FSCN2	fascin actin-bundling protein 2, retinal [Source:HGNC Symbol;Acc:HGNC:3960]	0.181957	-2.45833	2.75557664306E-23	6.00073632075E-22	yes	down	1.57	2.34	2.87	13.35	13.86	8.94	2.26	12.05
ENSG00000186806	VSIG10L	V-set and immunoglobulin domain containing 10 like [Source:HGNC Symbol;Acc:HGNC:27111]	0.355108	-1.49367	3.92719493423E-20	6.90878293136E-19	yes	down	3.91	3.92	5.48	11.47	13.52	10.72	4.43667	11.9033
ENSG00000186812	ZNF397	zinc finger protein 397 [Source:HGNC Symbol;Acc:HGNC:18818]	0.398957	-1.32569	4.42042466329E-6	2.14378649076E-5	yes	down	0.94	0.7	0.9	1.44	1.9	1.59	0.846667	1.64333
ENSG00000186868	MAPT	microtubule associated protein tau [Source:HGNC Symbol;Acc:HGNC:6893]	0.29334	-1.76935	2.68089394296E-45	1.67967740616E-43	yes	down	5.64	4.92	7.93	16.03	18.66	16.3	6.16333	16.9967
ENSG00000186871	ERCC6L	ERCC excision repair 6 like, spindle assembly checkpoint helicase [Source:HGNC Symbol;Acc:HGNC:20794]	4.81213	2.26668	1.13149896161E-82	2.08028866466E-80	yes	up	15.75	13.33	15.61	3.06	2.97	3.24	14.8967	3.09
ENSG00000186891	TNFRSF18	TNF receptor superfamily member 18 [Source:HGNC Symbol;Acc:HGNC:11914]	0.432882	-1.20796	4.11316430533E-8	2.61948538809E-7	yes	down	6.68	9.73	6.52	18.35	17.6	17.76	7.64333	17.9033
ENSG00000186895	FGF3	fibroblast growth factor 3 [Source:HGNC Symbol;Acc:HGNC:3681]	0.276971	-1.85219	9.90512512638E-57	9.10540805675E-55	yes	down	40.04	40.51	54.32	174.85	172.91	144.23	44.9567	163.997
ENSG00000186951	PPARA	peroxisome proliferator activated receptor alpha [Source:HGNC Symbol;Acc:HGNC:9232]	0.351516	-1.50834	2.63866639658E-47	1.8044294901E-45	yes	down	4.49	2.84	3.54	9.18	8.24	9.74	3.62333	9.05333
ENSG00000187017	ESPN	espin [Source:HGNC Symbol;Acc:HGNC:13281]	0.31585	-1.66269	8.387031872E-34	3.30037061209E-32	yes	down	29.92	30.69	50.4	126.98	123.49	107.28	37.0033	119.25
ENSG00000187068	C3orf70	chromosome 3 open reading frame 70 [Source:HGNC Symbol;Acc:HGNC:33731]	8.09582	3.01718	1.12710202519E-17	1.6955666281E-16	yes	up	0.79	0.9	0.96	0.08	0.12	0.12	0.883333	0.106667
ENSG00000187105	HEATR4	HEAT repeat containing 4 [Source:HGNC Symbol;Acc:HGNC:16761]	0.143088	-2.80503	2.46171972864E-7	1.41290617997E-6	yes	down	0.16	0.09	0.33	1.57	1.11	0.89	0.193333	1.19
ENSG00000187122	SLIT1	slit guidance ligand 1 [Source:HGNC Symbol;Acc:HGNC:11085]	0.333439	-1.58451	1.23516908847E-18	2.00034965014E-17	yes	down	3.86	3.87	5.89	17.02	13.15	9.08	4.54	13.0833
ENSG00000187193	MT1X	metallothionein 1X [Source:HGNC Symbol;Acc:HGNC:7405]	0.231109	-2.11336	1.70013252568E-52	1.36680905201E-50	yes	down	257.63	285.68	246.66	996.73	1183.55	1358.79	263.323	1179.69
ENSG00000187210	GCNT1	glucosaminyl (N-acetyl) transferase 1 [Source:HGNC Symbol;Acc:HGNC:4203]	0.434723	-1.20183	6.82381363811E-14	7.69910160477E-13	yes	down	3.46	7.39	4.79	4.75	6.68	5.5	5.21333	5.64333
ENSG00000187231	SESTD1	SEC14 and spectrin domain containing 1 [Source:HGNC Symbol;Acc:HGNC:18379]	3.10856	1.63625	4.46562453415E-7	2.48792742924E-6	yes	up	2.49	1.21	0.48	1.2	0.86	0.46	1.39333	0.84
ENSG00000187325	TAF9B	TATA-box binding protein associated factor 9b [Source:HGNC Symbol;Acc:HGNC:17306]	2.9394	1.55552	5.42779943157E-27	1.46934692722E-25	yes	up	16.8	16.76	18.35	5.15	5.28	7.2	17.3033	5.87667
ENSG00000187372	PCDHB13	protocadherin beta 13 [Source:HGNC Symbol;Acc:HGNC:8684]	0.434605	-1.20222	0.0104817	0.0270111583601	yes	down	0.14	0.19	0.16	0.34	0.39	0.39	0.163333	0.373333
ENSG00000187391	MAGI2	membrane associated guanylate kinase, WW and PDZ domain containing 2 [Source:HGNC Symbol;Acc:HGNC:18957]	0.344429	-1.53772	3.65249340407E-9	2.62497363196E-8	yes	down	0.45	0.29	0.43	1.29	1.04	1.09	0.39	1.14
ENSG00000187474	FPR3	formyl peptide receptor 3 [Source:HGNC Symbol;Acc:HGNC:3828]	0.0337213503271	-4.89019	0.00336436596755	0.0097769729694	yes	down	0	0	0	0.16	0.12	0.15	0	0.143333
ENSG00000187486	KCNJ11	potassium inwardly rectifying channel subfamily J member 11 [Source:HGNC Symbol;Acc:HGNC:6257]	0.45743	-1.12838	1.01627848426E-7	6.15585374075E-7	yes	down	1.53	2.61	3.33	5.39	4.55	4.12	2.49	4.68667
ENSG00000187498	COL4A1	collagen type IV alpha 1 chain [Source:HGNC Symbol;Acc:HGNC:2202]	10.1014	3.33648	0.00028098422402	0.00101833513407	yes	up	0.45	0.18	0.16	0.06	0	0.08	0.263333	0.0466666666667
ENSG00000187535	IFT140	intraflagellar transport 140 [Source:HGNC Symbol;Acc:HGNC:29077]	0.377501	-1.40545	1.18533355254E-23	2.6219952252E-22	yes	down	7.16	4.93	6.95	13.02	12.79	10.2	6.34667	12.0033
ENSG00000187608	ISG15	ISG15 ubiquitin like modifier [Source:HGNC Symbol;Acc:HGNC:4053]	2.12954	1.09054	3.26905766268E-21	6.18254328617E-20	yes	up	126.45	134.01	129.64	63.81	59.82	60.52	130.033	61.3833
ENSG00000187621	TCL6	T cell leukemia/lymphoma 6 [Source:HGNC Symbol;Acc:HGNC:13463]	0.10422	-3.26229	7.05169051664E-5	0.000284323958814	yes	down	0.39	0	0.11	1.98	1.42	1.45	0.166667	1.61667
ENSG00000187624	LIAT1	ligand of ATE1 [Source:HGNC Symbol;Acc:HGNC:33800]	2.14023	1.09777	0.000136441372962	0.000522427448881	yes	up	2.59	3.25	3.83	2.03	1.54	1.44	3.22333	1.67
ENSG00000187650	VMAC	vimentin type intermediate filament associated coiled-coil protein [Source:HGNC Symbol;Acc:HGNC:33803]	0.471146	-1.08575	1.72758536423E-5	7.71753429989E-5	yes	down	2.32	1.58	3.58	5.51	5.61	4.54	2.49333	5.22
ENSG00000187678	SPRY4	sprouty RTK signaling antagonist 4 [Source:HGNC Symbol;Acc:HGNC:15533]	0.486419	-1.03973	1.29376357026E-32	4.7032604345E-31	yes	down	28.47	25.91	32.07	66.33	58.75	55.06	28.8167	60.0467
ENSG00000187699	C2orf88	chromosome 2 open reading frame 88 [Source:HGNC Symbol;Acc:HGNC:28191]	4.86138	2.28136	1.41501680637E-7	8.3832083906E-7	yes	up	1.86	0.97	0.83	0.3	0.24	0.13	1.22	0.223333
ENSG00000187730	GABRD	gamma-aminobutyric acid type A receptor subunit delta [Source:HGNC Symbol;Acc:HGNC:4084]	3.79976	1.92591	0.000803914439485	0.00266191332708	yes	up	1.29	1.2	1.83	0.37	0.14	0.72	1.44	0.41
ENSG00000187741	FANCA	FA complementation group A [Source:HGNC Symbol;Acc:HGNC:3582]	3.33299	1.73682	1.34903951041E-53	1.12070208216E-51	yes	up	39.12	31.77	36.34	12.35	12.47	11.84	35.7433	12.22
ENSG00000187742	SECISBP2	SECIS binding protein 2 [Source:HGNC Symbol;Acc:HGNC:30972]	0.492562	-1.02162	2.77728982675E-25	6.72727978553E-24	yes	down	16.38	18.1	18.14	38.79	34.84	32.65	17.54	35.4267
ENSG00000187790	FANCM	FA complementation group M [Source:HGNC Symbol;Acc:HGNC:23168]	2.20943	1.14367	1.54297691615E-10	1.27614204385E-9	yes	up	5.05	4.08	5.4	2.53	2.19	2.41	4.84333	2.37667
ENSG00000187867	PALM3	paralemmin 3 [Source:HGNC Symbol;Acc:HGNC:33274]	2.98957	1.57994	1.77566567507E-13	1.939999079E-12	yes	up	6.05	5.66	6.27	1.87	1.6	2.51	5.99333	1.99333
ENSG00000187922	LCN10	lipocalin 10 [Source:HGNC Symbol;Acc:HGNC:20892]	2.45918	1.29818	3.55347516669E-10	2.83343220721E-9	yes	up	11.93	11.29	12.71	4.33	3.38	5.61	11.9767	4.44
ENSG00000187942	LDLRAD2	low density lipoprotein receptor class A domain containing 2 [Source:HGNC Symbol;Acc:HGNC:32071]	7.26351	2.86067	0.00299210139546	0.00880514750723	yes	up	0.22	0.3	0.28	0	0.19	0	0.266667	0.0633333333333
ENSG00000187953	PMS2CL	PMS2 C-terminal like pseudogene [Source:HGNC Symbol;Acc:HGNC:30061]	0.302286	-1.72601	1.42612677118E-5	6.44270362088E-5	yes	down	2.5	0.54	1.58	6.5	4.84	3.81	1.54	5.05
ENSG00000188004	SNHG28	small nucleolar RNA host gene 28 [Source:HGNC Symbol;Acc:HGNC:27647]	0.286106	-1.80538	3.42389680461E-8	2.19925559357E-7	yes	down	1.19	0.47	0.73	3.97	2.36	3.92	0.796667	3.41667
ENSG00000188010	MORN2	MORN repeat containing 2 [Source:HGNC Symbol;Acc:HGNC:30166]	2.54218	1.34607	5.15410277811E-13	5.44030707355E-12	yes	up	42.25	41.05	34.71	14.56	14.48	17.57	39.3367	15.5367
ENSG00000188039	NWD1	NACHT and WD repeat domain containing 1 [Source:HGNC Symbol;Acc:HGNC:27619]	0.267003	-1.90507	0.000102677511189	0.000402140138987	yes	down	0.13	0.07	0.35	0.88	0.48	0.26	0.183333	0.54
ENSG00000188176	SMTNL2	smoothelin like 2 [Source:HGNC Symbol;Acc:HGNC:24764]	2.84203	1.50692	0.000349668542549	0.00124040256356	yes	up	1.3	3.52	1.87	1.83	0.34	0.47	2.23	0.88
ENSG00000188177	ZC3H6	zinc finger CCCH-type containing 6 [Source:HGNC Symbol;Acc:HGNC:24762]	0.290417	-1.7838	1.20141912175E-29	3.71182243815E-28	yes	down	1.5	1.24	1.22	5.02	3.49	5.1	1.32	4.53667
ENSG00000188229	TUBB4B	tubulin beta 4B class IVb [Source:HGNC Symbol;Acc:HGNC:20771]	2.61264	1.38551	8.49243967838E-80	1.43222121794E-77	yes	up	963.49	944.32	1164.45	393.35	393.64	388.3	1024.09	391.763
ENSG00000188312	CENPP	centromere protein P [Source:HGNC Symbol;Acc:HGNC:32933]	3.47417	1.79667	3.78469470787E-20	6.67379735044E-19	yes	up	2.27	2.78	2.22	0.67	0.6	0.79	2.42333	0.686667
ENSG00000188368	PRR19	proline rich 19 [Source:HGNC Symbol;Acc:HGNC:33728]	2.45099	1.29337	5.19897451747E-5	0.000214401541509	yes	up	2.75	3.9	4.99	1.82	1.34	1.57	3.88	1.57667
ENSG00000188372	ZP3	zona pellucida glycoprotein 3 [Source:HGNC Symbol;Acc:HGNC:13189]	0.407332	-1.29572	1.00770940125E-26	2.68443252613E-25	yes	down	13.95	12.49	13.61	31.87	33.16	31.45	13.35	32.16
ENSG00000188383	GPAT2P2	glycerol-3-phosphate acyltransferase 2 pseudogene 2 [Source:HGNC Symbol;Acc:HGNC:52331]	0.142804	-2.80789	0.0131949294247	0.0331016963422	yes	down	0.3	0	0.12	1.26	1.17	0.53	0.14	0.986667
ENSG00000188389	PDCD1	programmed cell death 1 [Source:HGNC Symbol;Acc:HGNC:8760]	2.46425	1.30115	4.01678235518E-8	2.56101274095E-7	yes	up	4.93	6.72	9.43	3.26	2.09	2.22	7.02667	2.52333
ENSG00000188396	DYNLT4	dynein light chain Tctex-type 4 [Source:HGNC Symbol;Acc:HGNC:32315]	0.277838	-1.84768	0.000203313738427	0.00075352398429	yes	down	0.83	0.33	1.59	3.46	2.75	1.97	0.916667	2.72667
ENSG00000188486	H2AX	H2A.X variant histone [Source:HGNC Symbol;Acc:HGNC:4739]	2.79811	1.48445	8.23098140568E-24	1.83885371444E-22	yes	up	147.68	154.73	228.88	69.84	73.12	50.9	177.097	64.62
[truncated: 1,257 more rows]
