# Supplementary material for: Targeting E2F8 sensitizes gemcitabine-resistant gallbladder cancer to PARP inhibitors by disrupting RRM2-driven DNA repair
Source: J Exp Clin Cancer Res. 2025 Dec 14;45:19. doi: 10.1186/s13046-025-03586-2 (PMC12822184; doi:10.1186/s13046-025-03586-2)
Supplement: Supplementary file 4 — Supplementary Material 4. [file 13046_2025_3586_MOESM4_ESM.xlsx]

## Sheet: Positive
Table 4: Positive candidate genes identified by CRISPR KO screen in NOZ-R cells treated with Olaparib versus DMSO
id	pos|score	pos|p-value	pos|fdr	pos|rank	pos|lfc	pos|goodsgrna
PARP1	1.77E-05	8.58E-05	0.928218	1	-0.86235	6
TP53	2.58E-05	0.00016268	1	2	1.028	6
PARG	8.26E-05	5.65E-05	0.928218	3	-0.99768	6
PARP2	8.85E-05	0.00042215	1	4	0.14619	6
PRDM15	0.00011262	0.00060291	1	5	0.30671	6
MAN2C1	0.00014027	0.00072418	1	6	0.089531	6
NR2F6	0.0001424	0.00053747	1	7	-0.22427	6
RB1	0.00014753	0.00074477	1	8	0.018327	6
CHAT	0.0001596	0.00057088	1	9	0.40499	6
DSCC1	0.00017101	0.00059193	1	10	0.58158	6
hsa-mir-4421	0.00017675	0.00060108	1	11	1.2057	5
LOC643037	0.00018642	0.00062579	1	12	0.40295	6
SPDEF	0.00018666	0.00084133	1	13	0.2502	6
CTU2	0.00018674	0.003296	1	14	-0.052417	6
TRIM48	0.00019945	0.00088297	1	15	0.66306	6
PSRC1	0.00020502	0.00089624	1	16	0.71798	5
hsa-mir-4251	0.0002061	0.00070221	1	17	1.5931	6
RALGPS1	0.00021501	0.00090585	1	18	0.61592	6
CXCR7	0.00022425	0.0022371	1	19	-0.84747	6
TXNL4A	0.00023511	0.00074157	1	20	0.44933	4
hsa-mir-3929	0.00023605	0.0027928	1	21	-1.2464	6
ZNF84	0.00025646	0.00097221	1	22	0.49026	5
HP	0.00030685	0.0049246	1	23	-0.11914	6
C17orf96	0.00035139	0.0050175	1	24	0.49028	6
ZNF587B	0.00035503	0.0078799	1	25	0.40506	5
NBPF24	0.00042859	0.005158	1	26	0.36014	4
CYBB	0.00044256	0.0038186	1	27	-0.74014	6
MAGEA6	0.0004615	0.0051901	1	28	0.32729	4
TEX264	0.00046283	0.0051901	1	29	0.030636	3
UBL4A	0.00047177	0.0051905	1	30	0.39943	4
RNF144B	0.00048645	0.0051905	1	31	0.55743	4
FASTKD1	0.00048734	0.0069244	1	32	0.40419	4
OR3A1	0.00049565	0.005282	1	33	-0.029917	3
LILRA2	0.00051336	0.0038804	1	34	-0.29097	3
ZNF853	0.00051922	0.0069963	1	35	0.26201	4
hsa-mir-3655	0.00052866	0.0054518	1	36	1.2651	4
C11orf58	0.00054472	0.0055026	1	37	0.42941	4
DMGDH	0.00056643	0.0082524	1	38	0.34898	6
ZIC4	0.00056643	0.0082524	1	39	0.086574	4
C10orf88	0.00056645	0.0071313	1	40	0.037799	3
TNIP1	0.00056645	0.0071313	1	41	-0.048543	3
CYP2B6	0.00056827	0.0082524	1	42	0.53697	6
RBM4B	0.00058416	0.0038808	1	43	-0.33431	6
MED13L	0.00059004	0.0056678	1	44	-0.65583	2
YAE1D1	0.00059004	0.0056678	1	45	-0.42207	3
TMEM126B	0.0005994	0.0056683	1	46	0.18809	3
FAM71A	0.00060648	0.0072132	1	47	0.76617	5
DSC3	0.00063652	0.008468	1	48	0.23403	5
PITPNM2	0.00063997	0.0040748	1	49	-0.91801	2
CDNF	0.00073161	0.0058463	1	50	-0.99768	6
ZNF134	0.00075809	0.0043101	1	51	-0.27265	3
YJEFN3	0.00077883	0.0044089	1	52	-0.92002	2
LUZP6	0.00080715	0.0062028	1	53	0.55256	4
ZNF574	0.00080918	0.0062028	1	54	0.56332	4
SCRIB	0.00081051	0.0088986	1	55	0.87066	6
RNASE7	0.00082045	0.0062032	1	56	0.36475	4
SENP5	0.00083101	0.0062032	1	57	0.52483	4
TGIF2LX	0.00083269	0.0046917	1	58	-0.36288	3
FGF23	0.00083426	0.0046917	1	59	-0.29191	3
THOP1	0.00084743	0.0047215	1	60	-0.74001	6
GAR1	0.00084958	0.0063236	1	61	-0.6604	1
CRTAC1	0.00084958	0.0063236	1	62	-0.51406	2
TSTA3	0.0008673	0.0047219	1	63	-0.56154	6
MLYCD	0.00086912	0.0063673	1	64	0.0080019	3
LSMEM2	0.00087776	0.0089183	1	65	0.20959	6
RIN2	0.00088684	0.0063835	1	66	0.071473	3
SLC25A42	0.00088689	0.0082465	1	67	0.14664	4
STOM	0.00097509	0.0086213	1	68	0.039435	3
TNNC2	0.00097848	0.0065226	1	69	-0.045025	3
TGM5	0.0010056	0.0086835	1	70	0.73151	4
SAYSD1	0.0010087	0.005336	1	71	0.0092335	3
TMEM154	0.0010138	0.008684	1	72	-0.040775	3
C14orf39	0.0010383	0.0065455	1	73	-0.14841	3
hsa-mir-4521	0.0010383	0.0065455	1	74	0.71443	3
MAFA	0.0010436	0.0087164	1	75	0.3793	3
ATRN	0.0010493	0.0087169	1	76	0.20645	4
EPM2A	0.0010588	0.0066183	1	77	-0.074173	3
RBMXL1	0.0010966	0.0066727	1	78	0.53846	4
SCOC	0.001099	0.0066727	1	79	0.27635	4
SLC2A5	0.001111	0.0067199	1	80	-0.35611	3
FAM228A	0.0011268	0.0088304	1	81	0.29943	4
LRRC32	0.0011503	0.0088656	1	82	0.1384	4
SPPL2A	0.0011588	0.0067862	1	83	-0.51653	2
FAM222A	0.001226	0.00911	1	84	-0.0080026	3
NCKAP5L	0.0012274	0.00911	1	85	0.62205	5
KLHL4	0.0012402	0.0092002	1	86	0.27091	4
HOXD13	0.001267	0.008765	1	87	-0.18079	3
hsa-mir-107	0.0012742	0.0071633	1	88	0.24195	4
ARHGEF33	0.0012742	0.0071633	1	89	-0.56574	2
LPIN1	0.0013166	0.0095338	1	90	0.16378	3
TPGS1	0.0013378	0.007447	1	91	0.1684	3
MSH6	0.0013469	0.010344	1	92	0.29946	6
hsa-mir-7706	0.0013484	0.0074996	1	93	1.257	3
GSX2	0.0013795	0.0076644	1	94	0.18803	4
MYOC	0.0013886	0.0091956	1	95	-0.54226	2
HIPK3	0.0013921	0.0096484	1	96	-0.04817	3
C14orf37	0.0013921	0.0096484	1	97	-0.0082982	3
CSRNP1	0.0014101	0.011604	1	98	0.3487	4
CCDC142	0.001414	0.0095786	1	99	0.87004	5
KDM4E	0.0014155	0.011604	1	100	-0.020879	3
FGFR1	0.0014468	0.011748	1	101	-0.29312	3
SERPINA12	0.0014687	0.011193	1	102	0.37662	4
PGAP1	0.001504	0.0097127	1	103	-0.33732	2
AARD	0.001523	0.0094949	1	104	-0.47432	3
LRRTM1	0.0015303	0.012298	1	105	0.34822	4
RAP2C	0.0015334	0.0096715	1	106	-0.27074	3
HOXC12	0.0015342	0.012298	1	107	-0.40844	3
ZPLD1	0.001557	0.011534	1	108	0.18149	4
RERG	0.0015613	0.0097543	1	109	-0.30727	3
FBXO33	0.0015807	0.012452	1	110	-0.70729	2
HIST1H2AM	0.0015926	0.011219	1	111	-0.43079	3
FCHSD2	0.0015936	0.012509	1	112	0.25182	4
SRSF2	0.0016796	0.011952	1	113	0.35111	6
PRG2	0.001683	0.012825	1	114	0.374	4
SYNC	0.0017315	0.012924	1	115	0.16039	3
ZKSCAN1	0.0017509	0.012029	1	116	0.35441	5
MICU1	0.0017906	0.013159	1	117	-0.57162	2
PTPN3	0.001809	0.013158	1	118	-0.14991	3
PAF1	0.0018165	0.013158	1	119	0.035815	3
MPP7	0.0018347	0.013158	1	120	0.2825	4
SPPL3	0.0018577	0.015195	1	121	-0.13811	2
HIST1H3J	0.0018636	0.01336	1	122	0.029656	3
ZBTB11	0.0018989	0.013502	1	123	-0.27996	3
RPS25	0.0019009	0.013502	1	124	-0.037946	3
NUDT2	0.0019088	0.013503	1	125	0.08307	4
LAMB2	0.0019166	0.015309	1	126	0.39	5
hsa-mir-488	0.0019316	0.013812	1	127	0.7341	3
hsa-mir-5047	0.0019361	0.013812	1	128	0.49372	4
PTK2B	0.0019367	0.013812	1	129	-0.20686	3
TOMM20L	0.0019425	0.015339	1	130	0.35146	5
hsa-mir-3196	0.0019712	0.0042368	1	131	-0.99768	1
NEUROD4	0.0019815	0.013999	1	132	0.094007	4
SRL	0.0019815	0.013999	1	133	-0.22752	3
LMAN1L	0.0019815	0.013999	1	134	-0.0031594	3
SPTBN1	0.002001	0.014	1	135	0.27546	4
KCNK10	0.0020509	0.012883	1	136	0.19177	6
POLM	0.0020639	0.015863	1	137	-0.23188	3
YPEL5	0.0020739	0.013764	1	138	-0.12038	3
hsa-mir-4528	0.0020881	0.0078195	1	139	0.64132	6
MLC1	0.0020951	0.015923	1	140	0.37848	5
M1AP	0.0021317	0.016051	1	141	0.54561	4
SLC2A9	0.002136	0.01826	1	142	0.48318	6
FAM84A	0.0021408	0.014009	1	143	-0.63101	6
RND1	0.0021408	0.014009	1	144	-0.61922	6
TRAPPC4	0.0021523	0.016248	1	145	0.066637	5
DPY30	0.0021627	0.016297	1	146	0.37682	5
TEDDM1	0.0021962	0.018298	1	147	0.25268	4
NUP98	0.0022112	0.016349	1	148	0.13405	6
hsa-mir-7845	0.0022879	0.018439	1	149	0.070403	2
SSH3	0.0022879	0.018439	1	150	0.019955	4
MAN1A1	0.0022879	0.018439	1	151	0.013129	3
PRKAB1	0.0023165	0.018439	1	152	0.99349	4
METTL17	0.0023194	0.014336	1	153	-0.29398	3
ATP11A	0.0023217	0.018439	1	154	0.39161	4
SPHAR	0.0023312	0.0042368	1	155	3.8209	1
NUDT13	0.0023721	0.016824	1	156	-0.36655	3
hsa-mir-4726	0.0023969	0.018498	1	157	0.64008	3
WDR35	0.0024175	0.018607	1	158	0.27388	4
N4BP2L1	0.0024245	0.018676	1	159	0.2422	4
OR2B11	0.0024293	0.018744	1	160	-0.50463	2
CST6	0.0024446	0.019767	1	161	0.49154	4
CCDC68	0.0024635	0.018917	1	162	-0.45836	3
RPL37	0.0024641	0.01993	1	163	0.18988	4
ACSL3	0.0024643	0.016824	1	164	0.38896	5
TRPM3	0.0024763	0.016913	1	165	0.23884	4
RPS11	0.002512	0.01452	1	166	-0.75023	2
TTLL4	0.002512	0.01452	1	167	-0.672	1
AFG3L2	0.002512	0.01452	1	168	-0.73581	1
TMTC1	0.002512	0.01452	1	169	-0.78991	2
USP1	0.002566	0.017124	1	170	0.23396	4
C17orf62	0.0025884	0.020019	1	171	0.21414	4
E2F3	0.0025974	0.018963	1	172	0.16541	3
TRIOBP	0.0026178	0.018963	1	173	-0.14786	3
OR5A1	0.0026269	0.019167	1	174	0.14993	3
SH2D5	0.0027407	0.022445	1	175	0.19434	4
CDC23	0.0027599	0.019572	1	176	0.26989	4
PELI1	0.0027616	0.022526	1	177	-0.0061839	3
HOXC6	0.0027723	0.019638	1	178	-0.1933	3
EML3	0.0027913	0.019909	1	179	0.71339	4
GPR37	0.0028067	0.014864	1	180	-0.35778	3
hsa-mir-2392	0.002813	0.014864	1	181	0.81261	3
KLF9	0.0028534	0.019961	1	182	-0.28199	3
ZUFSP	0.0028534	0.019961	1	183	-0.27312	2
JUN	0.0028534	0.019961	1	184	-0.5776	2
KRTAP6-3	0.0028591	0.022617	1	185	-0.14704	2
MAT2B	0.0028591	0.022617	1	186	-0.20861	2
MRPS33	0.0028832	0.014991	1	187	-0.45413	3
ZNF728	0.0028874	0.020175	1	188	-0.49708	2
LRP8	0.0029503	0.020432	1	189	0.39399	4
CREB1	0.0029709	0.02297	1	190	0.74113	5
PLEKHG2	0.002978	0.020558	1	191	0.037244	3
hsa-mir-548aw	0.0030236	0.021049	1	192	0.93547	4
YIPF7	0.0030242	0.021049	1	193	0.5508	4
hsa-mir-3146	0.0030286	0.021049	1	194	1.0233	3
MRPL21	0.0030529	0.02115	1	195	0.3479	4
CDV3	0.0030741	0.02123	1	196	-0.28323	3
CAMKMT	0.0031048	0.021316	1	197	0.12988	4
AHR	0.0031434	0.023488	1	198	0.14248	4
P2RX7	0.0031534	0.023579	1	199	0.090987	3
TRIM3	0.0031534	0.023579	1	200	-0.058009	2
GJD2	0.0031544	0.021845	1	201	0.49376	5
HAPLN4	0.003187	0.021556	1	202	0.15736	3
GPR63	0.003218	0.027983	1	203	0.21005	4
UROS	0.0032306	0.024549	1	204	0.2678	5
GRIN2C	0.0033058	0.02455	1	205	0.18892	4
MSMO1	0.0033191	0.028146	1	206	0.34102	5
SOD3	0.0033294	0.02455	1	207	0.58945	5
SLC25A36	0.0033326	0.028147	1	208	0.21242	4
PAGE4	0.0033341	0.022271	1	209	-0.26201	2
FBXL13	0.0033476	0.015781	1	210	-0.47214	3
MAGED1	0.003348	0.022271	1	211	0.10019	4
CDC25B	0.003348	0.022271	1	212	0.023247	6
PCSK4	0.0033627	0.022353	1	213	0.28131	4
RRAGD	0.003372	0.024708	1	214	0.11965	3
RNF149	0.0033729	0.022438	1	215	0.32719	4
hsa-mir-3147	0.0033779	0.015862	1	216	-0.17998	1
RPS17	0.0033872	0.028658	1	217	-0.0057216	6
TFPI	0.0034023	0.024708	1	218	0.20129	4
CNOT8	0.0034094	0.028798	1	219	0.28109	5
OTUB2	0.0034443	0.024957	1	220	0.2598	4
CLEC3A	0.0034457	0.024957	1	221	0.15419	4
XAGE5	0.0034576	0.028942	1	222	0.40716	5
HTR3E	0.0035009	0.022809	1	223	-0.27439	2
KIAA1217	0.0035015	0.016012	1	224	-0.76844	6
CADM1	0.0035152	0.022809	1	225	0.21738	4
ADNP	0.0035591	0.025573	1	226	0.13609	4
ZNF365	0.0035654	0.025573	1	227	0.036494	3
GPR171	0.0035654	0.025573	1	228	-0.0013867	6
CEBPA	0.0035654	0.025573	1	229	0.14581	6
SUSD1	0.0036252	0.016187	1	230	-0.64968	2
SMAP2	0.0037094	0.023442	1	231	-0.099063	3
IFIT2	0.0037228	0.016188	1	232	-0.28761	6
SREK1	0.0037829	0.030137	1	233	-0.043278	3
HECA	0.0038146	0.016188	1	234	-0.13552	6
AES	0.0038424	0.023773	1	235	-0.17977	2
hsa-mir-4422	0.0038424	0.023773	1	236	0.13056	3
TMEM202	0.0038425	0.023773	1	237	0.23803	3
QKI	0.003844	0.016188	1	238	-0.32711	3
DIO3	0.0038597	0.026021	1	239	-0.29528	2
RAB3D	0.0038724	0.016188	1	240	-0.48554	3
hsa-mir-98	0.0038724	0.016188	1	241	0.36298	3
LRRTM2	0.0039161	0.030598	1	242	0.15621	4
SLC12A5	0.0039187	0.016266	1	243	-0.56183	2
MUL1	0.0039268	0.026021	1	244	0.15817	5
ITPKB	0.0039661	0.011496	1	245	-0.99768	2
LOC100505549	0.0039681	0.026021	1	246	0.13766	3
ALOX15	0.0039862	0.026021	1	247	0.29945	4
ANKRD20A3	0.0040191	0.0052212	1	248	0.3967	1
IL13RA2	0.0040214	0.023864	1	249	-0.16869	3
TMED10	0.0040634	0.026021	1	250	0.0013957	3
RBX1	0.0040777	0.023965	1	251	-0.16169	3
hsa-mir-4483	0.0040924	0.024067	1	252	1.237	3
DCSTAMP	0.0041119	0.031757	1	253	0.18837	6
TBX5	0.0041139	0.024067	1	254	-0.32213	2
MAGEL2	0.0041248	0.024167	1	255	0.2485	4
VPS28	0.0041549	0.016885	1	256	-0.99768	2
AP4S1	0.0041637	0.026254	1	257	0.43788	4
OTOA	0.0041832	0.026254	1	258	-0.46358	2
MRPL10	0.0041832	0.026254	1	259	-0.060909	3
SLC22A18AS	0.0041832	0.026254	1	260	0.11259	4
ACTBL2	0.0043066	0.031946	1	261	0.45787	5
MEF2BNB	0.0043111	0.026399	1	262	0.20163	4
ASTN2	0.0043359	0.017223	1	263	-0.72729	2
ZNF658	0.0043366	0.02489	1	264	-0.51375	2
hsa-mir-4697	0.0043366	0.02489	1	265	-0.13729	1
ZNF695	0.0044088	0.017301	1	266	-0.24437	3
ANKMY2	0.0044125	0.025	1	267	0.68065	4
FGF20	0.0044544	0.026748	1	268	0.25131	4
RAB11A	0.0044698	0.026748	1	269	0.4498	4
CECR6	0.0044735	0.026748	1	270	0.3386	4
TSPAN18	0.0044809	0.026748	1	271	0.0075235	3
NPHS2	0.004509	0.027147	1	272	0.49882	5
APBB1	0.0045496	0.025119	1	273	0.90557	4
FANCD2	0.0045655	0.027148	1	274	0.39749	4
ALDH1A3	0.0046243	0.027597	1	275	-0.39255	1
ANKRD9	0.0046493	0.017831	1	276	-0.56289	2
hsa-mir-4708	0.004666	0.025119	1	277	-0.042918	2
CPLX1	0.0047198	0.018013	1	278	-0.67391	1
LOC100288332	0.0047338	0.018013	1	279	0.19699	3
RASAL3	0.0047667	0.028109	1	280	0.24244	4
SPDYE1	0.0047715	0.025289	1	281	1.162	4
ZNF829	0.0047715	0.025289	1	282	0.008113	3
SYCN	0.004782	0.025346	1	283	-0.38628	3
OR8B8	0.0048007	0.028109	1	284	0.55234	5
PIK3C3	0.0048007	0.028109	1	285	-0.0045748	3
COX20	0.004808	0.018013	1	286	-0.59092	2
SIKE1	0.0048652	0.02811	1	287	0.44476	4
HIST1H4I	0.0048864	0.018013	1	288	-0.15174	3
hsa-mir-6086	0.0048963	0.019432	1	289	0.1917	2
ZNF169	0.0048963	0.019432	1	290	-0.99768	2
TRPC5	0.0048963	0.019432	1	291	-0.65024	1
C9orf91	0.0048963	0.019432	1	292	-0.95412	1
CHST11	0.0048963	0.019432	1	293	-0.26575	3
EN2	0.0048965	0.025346	1	294	0.068583	3
NOS1AP	0.0049346	0.02819	1	295	-0.15312	3
SIGLEC11	0.0049476	0.028543	1	296	0.32543	5
ALDH1A2	0.0049536	0.028543	1	297	0.28683	4
DEFB104B	0.0049752	0.0052212	1	298	0.66325	1
PRB4	0.0049798	0.028543	1	299	-0.0015288	3
HES2	0.0050049	0.028543	1	300	-0.052931	3
FGD4	0.005036	0.025449	1	301	0.46631	4
CNTLN	0.0050678	0.021121	1	302	-0.4147	3
PAX8	0.005071	0.028544	1	303	0.30274	4
CCZ1	0.0050742	0.028544	1	304	0.32719	3
hsa-mir-8070	0.0050791	0.021121	1	305	0.68133	3
SLC1A7	0.0050819	0.034564	1	306	0.1932	4
FRMPD4	0.0050924	0.025691	1	307	0.019869	3
PTCHD4	0.0050981	0.028544	1	308	0.29841	6
HSH2D	0.0051042	0.021121	1	309	-0.1813	3
RNASE2	0.0051068	0.021121	1	310	-0.38296	3
FAM177B	0.0051131	0.021121	1	311	-0.80486	2
hsa-mir-6747	0.005137	0.025691	1	312	0.98529	6
GAB2	0.0051501	0.021121	1	313	-0.32984	6
ZBTB41	0.0051562	0.034742	1	314	0.29139	5
DNM3	0.0051567	0.025691	1	315	0.10764	4
OGG1	0.0051599	0.025691	1	316	-0.40681	2
DDX53	0.0051599	0.025691	1	317	-0.67833	6
DDHD1	0.0051599	0.025691	1	318	-0.029349	3
MARK1	0.0051607	0.025691	1	319	0.28196	6
OR4F6	0.0052051	0.025691	1	320	0.20062	3
TIMM17B	0.0052493	0.028815	1	321	0.077944	3
PPP2CB	0.0052665	0.021295	1	322	-0.28404	3
DDO	0.0052709	0.028815	1	323	0.11142	6
THNSL2	0.0052807	0.028815	1	324	0.080015	3
KCNN4	0.0052852	0.028815	1	325	0.22832	4
NDUFAF2	0.0052927	0.013066	1	326	-0.99768	1
RAB43	0.0053448	0.02903	1	327	0.22957	4
ETV5	0.0053533	0.029398	1	328	-0.12806	2
ADCY1	0.0053749	0.021295	1	329	-0.69823	2
EXOSC1	0.0053891	0.025692	1	330	0.35884	4
FAM89A	0.0053904	0.021295	1	331	-0.88432	2
PCMTD2	0.0053917	0.025692	1	332	-0.64269	2
CDC14B	0.005395	0.025692	1	333	-0.11672	3
FERD3L	0.0054147	0.021295	1	334	-0.34025	3
FNDC9	0.0054178	0.029399	1	335	0.040432	3
FAM118A	0.0054221	0.029399	1	336	0.23115	4
TRAPPC8	0.0054228	0.035589	1	337	0.35926	6
AIMP1	0.0054421	0.025692	1	338	0.026855	3
OR12D2	0.0055027	0.029492	1	339	0.67353	5
TRIM23	0.0055553	0.021489	1	340	-0.99095	2
EHHADH	0.0055647	0.029618	1	341	-0.21914	2
PSMG1	0.0056021	0.029658	1	342	0.8921	5
DLC1	0.0056366	0.021489	1	343	-0.33718	3
hsa-mir-367	0.0056617	0.026065	1	344	0.38174	2
ANKRD36	0.005684	0.030121	1	345	0.36653	5
hsa-mir-3682	0.0056951	0.026211	1	346	0.84173	3
TEF	0.0057079	0.021489	1	347	-0.71446	1
PSMD12	0.00575	0.026211	1	348	0.0881	3
OPRK1	0.0057559	0.026212	1	349	0.085496	3
SNRNP70	0.0057811	0.026212	1	350	-0.064796	3
CELA3B	0.0057877	0.03021	1	351	0.57348	4
PCDHGA1	0.0058167	0.035708	1	352	0.010424	3
hsa-mir-188	0.0058182	0.026347	1	353	-0.14513	1
PNMA3	0.0058182	0.026347	1	354	-0.45965	2
NAP1L3	0.0058182	0.026347	1	355	-0.27621	1
CHD3	0.0058291	0.030211	1	356	0.24882	4
TRAPPC2L	0.0058291	0.030211	1	357	-0.016536	3
AGR3	0.0058533	0.030211	1	358	0.33923	4
SFXN4	0.0058698	0.026347	1	359	-0.066257	2
HDGFRP2	0.005872	0.030211	1	360	0.035838	3
NOXRED1	0.0058859	0.030303	1	361	-0.091903	2
PTPRN2	0.0058911	0.026348	1	362	-0.10972	3
UBXN1	0.0058962	0.021906	1	363	-0.35918	3
QARS	0.0059105	0.030303	1	364	0.79244	4
SNAI3	0.0059357	0.026348	1	365	0.61748	4
C14orf180	0.0059401	0.030303	1	366	0.01294	3
NPFFR2	0.0059629	0.030303	1	367	0.4416	4
HEXA	0.0060399	0.036504	1	368	0.19201	5
WSB2	0.0060934	0.030817	1	369	-0.021514	3
FKBP10	0.0060945	0.030817	1	370	-0.20903	2
CHURC1	0.0061002	0.026877	1	371	-0.57227	6
GNL1	0.006112	0.022201	1	372	-0.36759	3
DYM	0.0061173	0.030928	1	373	0.33902	4
DDT	0.0061222	0.031025	1	374	-0.004348	2
MOB3B	0.0061411	0.031436	1	375	0.20004	4
HNF4G	0.0061521	0.031643	1	376	0.12923	3
APEX2	0.0061684	0.022201	1	377	-0.58915	2
TRAPPC13	0.0061834	0.031643	1	378	-0.1249	2
TMPRSS11B	0.0061942	0.027012	1	379	-0.058355	3
ANKRD13A	0.0062041	0.027012	1	380	0.045451	3
ZNF506	0.0062125	0.022201	1	381	-0.42095	3
RPL9	0.0062412	0.027012	1	382	-0.28991	2
PIK3R4	0.006275	0.027012	1	383	0.11585	6
OR1G1	0.0062966	0.022301	1	384	-0.53784	2
IMMP1L	0.0063304	0.027298	1	385	0.023809	3
VAPA	0.0063403	0.027607	1	386	0.29999	4
B3GAT3	0.0063546	0.032078	1	387	0.31938	5
TMEM14A	0.0063675	0.022301	1	388	-0.45382	3
SSBP3	0.0063758	0.036874	1	389	0.24904	6
TRPV2	0.0064054	0.027608	1	390	0.076834	3
CCL23	0.0064457	0.032176	1	391	0.088566	4
OPRL1	0.0064457	0.032176	1	392	-0.092358	2
FRZB	0.0064457	0.032176	1	393	-0.11271	6
hsa-mir-5008	0.0064601	0.027745	1	394	0.59014	4
MPL	0.006478	0.027745	1	395	0.067129	4
BAZ2B	0.0065231	0.029874	1	396	-0.045098	6
C2orf50	0.0066138	0.032687	1	397	0.14234	5
PLA2G5	0.00666	0.022507	1	398	-0.6833	1
NRG1	0.0066647	0.032687	1	399	0.45196	6
NAT2	0.0066808	0.032688	1	400	0.21705	4
TEX33	0.0066814	0.016216	1	401	-0.99768	66
APIP	0.0066953	0.022615	1	402	-0.99098	1
hsa-mir-3134	0.0066965	0.031698	1	403	0.86109	3
2025-03-09	0.0067225	0.031698	1	404	-0.053359	3
CHAF1A	0.0067358	0.022615	1	405	-0.99768	2
ZNF248	0.006758	0.031698	1	406	-0.0021372	3
RAB37	0.0068005	0.033324	1	407	-0.24831	3
HPX	0.006805	0.031832	1	408	-0.27461	2
PACSIN3	0.0068224	0.031832	1	409	0.020571	3
MSR1	0.0068528	0.033873	1	410	0.47613	5
MKX	0.0068566	0.033873	1	411	-0.25232	1
NOP2	0.006889	0.034015	1	412	0.15285	4
PPP1R12B	0.0068919	0.038616	1	413	-0.0030667	3
PRKACG	0.0069022	0.032257	1	414	0.2244	3
DIMT1	0.0069908	0.039268	1	415	0.22872	3
hsa-mir-4779	0.0069928	0.032399	1	416	-0.082647	1
CD72	0.0069928	0.032399	1	417	-0.097356	2
OR2AG1	0.0069928	0.032399	1	418	-0.16767	3
BNIP3L	0.0069928	0.032399	1	419	0.038153	3
KHSRP	0.0069972	0.034434	1	420	-0.22801	3
TTC39C	0.0070253	0.034791	1	421	0.015574	3
CADM2	0.0070253	0.034791	1	422	0.2464	4
C6orf47	0.0070253	0.034791	1	423	-0.073467	2
MFSD10	0.0071342	0.022919	1	424	-0.44818	3
OR5D13	0.0071494	0.016372	1	425	-0.99768	2
DDX49	0.0071953	0.039709	1	426	-0.21244	2
C7orf69	0.0072103	0.035426	1	427	0.27327	4
FABP12	0.0072276	0.032697	1	428	-0.68638	2
C19orf70	0.0072674	0.035427	1	429	0.27154	4
TUSC5	0.0072674	0.035427	1	430	0.25739	4
IL3RA_X	0.0072674	0.035427	1	431	-0.39914	6
SENP8	0.0072703	0.032697	1	432	0.10703	4
CNOT6	0.0072944	0.023033	1	433	-0.42348	3
ZNF684	0.0073414	0.032697	1	434	0.14718	4
PLEKHA4	0.0073964	0.035588	1	435	0.46699	4
PITX3	0.007443	0.035731	1	436	0.050819	3
NENF	0.0074639	0.032698	1	437	0.14786	3
DHX36	0.0075461	0.024525	1	438	-0.27587	3
hsa-mir-4493	0.0075575	0.033008	1	439	0.67807	3
NUTM2F	0.0075645	0.035878	1	440	-0.05708	2
NCSTN	0.0075857	0.035878	1	441	0.17775	3
RXFP1	0.0076033	0.033155	1	442	-0.33593	2
hsa-mir-4686	0.0076033	0.033155	1	443	-0.11281	1
ORC2	0.0076033	0.033155	1	444	-0.656	1
NPY4R	0.0076033	0.033155	1	445	0.012758	3
LGALS8	0.0076033	0.033155	1	446	0.17052	3
CST2	0.0076057	0.035879	1	447	0.26459	5
DNASE1L1	0.0076092	0.040201	1	448	0.043793	3
NAT1	0.0076155	0.033155	1	449	-0.25953	2
TUBAL3	0.0076175	0.024992	1	450	-0.99768	2
MN1	0.0076321	0.036048	1	451	0.35242	4
GNS	0.0076781	0.036048	1	452	0.26266	5
IL1RN	0.0077299	0.040529	1	453	0.17294	4
SLA	0.007749	0.036185	1	454	-0.35472	3
PLK4	0.0077502	0.04065	1	455	0.23774	5
ZCWPW2	0.0077705	0.036185	1	456	0.31639	4
A4GNT	0.0078456	0.034083	1	457	-0.1352	3
BLOC1S1	0.0078614	0.034083	1	458	0.12354	4
KIAA0930	0.0078653	0.034083	1	459	-0.39169	3
KRTAP22-2	0.0078843	0.040974	1	460	0.29621	5
CYB5R4	0.0078973	0.025888	1	461	-0.72547	2
NARG2	0.0079059	0.026013	1	462	-0.29158	3
NAGK	0.0079118	0.036955	1	463	-0.18645	3
CD226	0.0079122	0.026013	1	464	-0.29659	3
hsa-mir-4729	0.0079218	0.026013	1	465	0.22494	2
hsa-mir-4484	0.0079286	0.026013	1	466	-0.66883	1
APC2	0.0079286	0.026013	1	467	-0.64514	2
SNRPD3	0.0079286	0.026013	1	468	-0.54524	2
hsa-mir-6839	0.0079286	0.026013	1	469	-0.21703	2
INO80B	0.0079318	0.034083	1	470	-0.22547	1
KIFC1	0.0079557	0.034083	1	471	0.29848	4
LPPR1	0.0079622	0.026013	1	472	-0.35077	3
PCDH11X	0.0079747	0.034083	1	473	-0.12081	2
APBA1	0.0079788	0.034083	1	474	-0.14588	2
UROD	0.0079803	0.041611	1	475	0.069692	4
NANOS2	0.0080806	0.026397	1	476	-0.72473	2
TIAM1	0.008094	0.03755	1	477	0.2546	4
ST13	0.0081014	0.026397	1	478	-0.40044	3
TMBIM1	0.0081077	0.03439	1	479	-0.094856	2
HARBI1	0.00813	0.026398	1	480	-0.32295	3
KCNC4	0.0081365	0.03439	1	481	0.11709	3
METTL2B	0.0081472	0.039694	1	482	-0.48387	3
ALPK2	0.008177	0.041749	1	483	0.41384	6
hsa-mir-4794	0.0081979	0.026511	1	484	0.63091	2
CMTM5	0.0082278	0.026511	1	485	-0.31675	3
IGFL3	0.0082364	0.026512	1	486	-0.40516	3
MDM4	0.0082639	0.026512	1	487	-0.30004	3
IRF2BP1	0.0082689	0.042023	1	488	0.32171	6
ATF3	0.0082838	0.034553	1	489	-0.80492	6
FAM154B	0.0082838	0.034553	1	490	-0.92519	6
RPF2	0.0082838	0.034553	1	491	0.26006	4
COPS6	0.0082838	0.034553	1	492	-0.068937	6
CETN1	0.00832	0.042023	1	493	-0.073816	3
KRBOX1	0.0083336	0.026639	1	494	-0.34485	3
PAN3	0.0083568	0.034553	1	495	-0.2013	3
hsa-mir-125b-2	0.0083585	0.034553	1	496	0.67658	3
ADAM28	0.0083718	0.034553	1	497	0.34928	4
ZDHHC23	0.0083774	0.042023	1	498	0.12476	4
ZNF737	0.0083809	0.042023	1	499	0.27832	6
OR2V1	0.0083842	0.042023	1	500	-0.13095	2
GRN	0.0083881	0.026772	1	501	-0.74055	2
ARL6IP5	0.0084347	0.034553	1	502	-0.27398	2
CTAG1A	0.0084594	0.026772	1	503	0.65353	3
GATM	0.0084654	0.042195	1	504	0.27087	6
ARFRP1	0.0084666	0.034553	1	505	0.0083153	3
NEU3	0.0085146	0.042327	1	506	0.3105	4
IFITM3	0.0085642	0.026772	1	507	-0.12139	6
GOLGA8B	0.0085739	0.042328	1	508	0.62792	4
C14orf1	0.00858	0.034716	1	509	-0.16861	3
CTCF	0.0085899	0.042328	1	510	0.19213	5
BBX	0.0086296	0.026772	1	511	-0.39619	3
hsa-mir-7110	0.0086356	0.034717	1	512	0.28322	4
CCDC181	0.008659	0.042476	1	513	0.34648	5
CDC25C	0.0086825	0.034717	1	514	-0.55357	2
AUNIP	0.0087145	0.042797	1	515	0.057954	3
EIF3B	0.0087145	0.042797	1	516	0.037256	3
ALDH1A1	0.0087254	0.034901	1	517	-0.084005	3
AREG	0.0087334	0.04267	1	518	0.082364	6
STX17	0.0087334	0.04267	1	519	-0.28094	2
C15orf57	0.0087443	0.04267	1	520	0.25985	4
F11R	0.0088126	0.027118	1	521	-0.34985	3
LRP1	0.0088552	0.034901	1	522	-0.4606	2
SLPI	0.0088969	0.027118	1	523	-0.74965	2
RBP5	0.0089665	0.035077	1	524	0.073152	3
ID2	0.0089716	0.043144	1	525	0.073827	3
NANOS1	0.0089923	0.043144	1	526	0.22339	4
UBE2B	0.0090089	0.043144	1	527	0.014788	3
TUBB6	0.0090703	0.027527	1	528	-0.81231	6
RNF13	0.0091043	0.035261	1	529	0.062739	3
USP3	0.0091091	0.035261	1	530	-0.12972	3
EXOC6	0.009129	0.027761	1	531	-0.2054	3
EPB41L4A	0.0091436	0.043285	1	532	0.19351	4
PBLD	0.0091604	0.043285	1	533	0.28432	4
TCEAL1	0.0091679	0.043285	1	534	0.23371	4
ZCCHC14	0.0091784	0.043285	1	535	0.18189	5
TPX2	0.0092021	0.043285	1	536	0.5339	4
DDX4	0.009213	0.035261	1	537	-0.3204	3
DNTTIP2	0.0092854	0.028203	1	538	-0.31243	3
hsa-mir-4533	0.0092922	0.035455	1	539	0.48321	4
RNF31	0.0092922	0.035455	1	540	0.22424	4
ZP2	0.0092922	0.035455	1	541	0.036021	3
FAM194A	0.0092922	0.035455	1	542	-0.51079	2
EFHC2	0.0092922	0.035455	1	543	-0.53854	2
FDX1	0.0092922	0.035455	1	544	-0.18731	2
SPTSSB	0.0092922	0.035455	1	545	-0.70483	2
PRAME	0.0092922	0.035455	1	546	-0.39127	2
DLG2	0.0093018	0.028203	1	547	0.38719	3
DHX8	0.0093329	0.035455	1	548	0.15095	3
ADAMTS1	0.009342	0.043615	1	549	0.18867	4
UQCRC1	0.0093426	0.043615	1	550	-0.041247	3
PSMC3	0.009365	0.043615	1	551	0.30836	4
REPS2	0.0094203	0.035456	1	552	-0.0007521	3
hsa-mir-4489	0.0094549	0.035456	1	553	1.8075	3
POFUT1	0.009495	0.043822	1	554	-0.053148	3
PCYT1B	0.009495	0.043822	1	555	-0.15894	6
ALKBH5	0.0095279	0.044509	1	556	0.26452	4
NLRP6	0.0095329	0.028203	1	557	-0.19182	3
RAB8B	0.0096821	0.035649	1	558	-0.40039	2
PDP2	0.009695	0.044021	1	559	0.1185	4
TMEM132A	0.0097141	0.035649	1	560	-0.99768	6
RTCB	0.0097198	0.031219	1	561	0.31728	3
POTEM	0.0098264	0.0083828	1	562	0.67287	1
ICAM3	0.0098495	0.035823	1	563	-0.083564	3
RING1	0.0098551	0.03122	1	564	-0.29179	6
ACOT6	0.0098645	0.044603	1	565	0.25101	5
AGA	0.0098712	0.035823	1	566	-0.31132	3
SMIM13	0.0098885	0.031459	1	567	-0.42802	6
ADCYAP1	0.0099111	0.035823	1	568	0.027497	3
AASDH	0.0099223	0.031459	1	569	-0.66666	2
TRIM25	0.00998	0.035823	1	570	-0.41188	2
DEFB130	0.0099857	0.035823	1	571	0.18934	4
PREX1	0.010042	0.036012	1	572	-0.4531	2
EBI3	0.010073	0.036012	1	573	-0.25218	2
C4orf33	0.010078	0.036013	1	574	-0.56789	2
CRTC2	0.010236	0.045811	1	575	0.59067	4
ZNF329	0.010251	0.036501	1	576	0.20747	3
CASP8AP2	0.010273	0.045811	1	577	-0.1224	3
RBP7	0.010285	0.032486	1	578	-0.5629	2
CHTF8	0.010305	0.036691	1	579	0.051724	3
MPZL3	0.010312	0.036691	1	580	0.20632	4
PPT1	0.010332	0.036691	1	581	-0.25452	3
TMEM66	0.010344	0.046649	1	582	-0.81471	2
ZNF784	0.010344	0.046649	1	583	-0.45587	3
PLP1	0.010344	0.046649	1	584	0.1511	4
CSTF2T	0.010413	0.04665	1	585	0.036596	3
THEMIS2	0.010441	0.036894	1	586	-0.081007	3
METTL21B	0.010442	0.046867	1	587	-0.36692	2
ADAMTS10	0.010471	0.036894	1	588	0.0040061	3
EID2	0.010496	0.032737	1	589	-0.35653	3
STX7	0.010498	0.051529	1	590	0.29881	5
SLC19A1	0.010529	0.032737	1	591	-0.56501	2
GPR19	0.01054	0.046867	1	592	0.16028	4
DISP2	0.010557	0.036894	1	593	-0.15213	1
SEC62	0.010557	0.036894	1	594	0.019129	4
ADM2	0.010557	0.036894	1	595	-0.65523	2
XYLB	0.010557	0.036894	1	596	0.053961	4
hsa-mir-8089	0.010557	0.036894	1	597	-0.094434	2
SH3YL1	0.010557	0.036894	1	598	-0.21623	3
PSG6	0.010557	0.036894	1	599	-0.078367	3
LMBR1	0.010557	0.036894	1	600	0.069026	3
HEPN1	0.01056	0.036894	1	601	0.40882	4
FIGF	0.010566	0.047031	1	602	0.24526	4
hsa-mir-6763	0.010662	0.032976	1	603	0.55148	3
HIST3H2BB	0.010664	0.036894	1	604	0.27564	3
PTH	0.010685	0.047031	1	605	-0.13692	3
EDNRA	0.010731	0.033113	1	606	-0.84639	2
STAT5B	0.010736	0.047032	1	607	0.023069	3
HOXB3	0.01074	0.03325	1	608	-0.32111	3
IQGAP1	0.010773	0.047032	1	609	0.34476	4
FAM162A	0.01078	0.037218	1	610	0.13738	3
TRANK1	0.010786	0.047032	1	611	0.062057	3
PLEKHM2	0.010838	0.03325	1	612	-0.16479	3
CHL1	0.010857	0.047032	1	613	0.35815	4
GCC1	0.010892	0.052156	1	614	-0.033618	2
ARHGAP28	0.010898	0.037432	1	615	-0.38843	3
ESRRB	0.010899	0.037432	1	616	0.080579	3
CACNA1E	0.010956	0.037432	1	617	-0.064445	3
RHBDL3	0.010958	0.047247	1	618	-0.46131	2
ACBD5	0.010958	0.047353	1	619	0.37646	4
ATP2A1	0.010973	0.037432	1	620	-0.058509	3
TPTE2	0.010988	0.037432	1	621	-0.37247	3
THUMPD3	0.01099	0.034201	1	622	-0.54052	2
PBK	0.01099	0.034201	1	623	-0.74049	1
SNAP23	0.011017	0.04746	1	624	0.45049	4
PCDHA11	0.011029	0.022037	1	625	1.4268	2
CDC14A	0.011064	0.037432	1	626	0.55525	3
GPRC5D	0.011166	0.037975	1	627	-0.78743	2
ARFGEF1	0.011169	0.048214	1	628	0.22096	3
USP10	0.011184	0.037975	1	629	-0.28489	3
LYSMD1	0.011213	0.037975	1	630	-0.021709	3
STRADA	0.011237	0.048368	1	631	0.1949	5
hsa-mir-1251	0.011247	0.037975	1	632	0.54088	3
GMPPA	0.011261	0.048536	1	633	0.27272	4
COX6C	0.011306	0.037975	1	634	-0.47105	3
CCNT2	0.011307	0.037975	1	635	-0.64277	2
C10orf128	0.011317	0.052156	1	636	0.050355	3
GOLGA3	0.011341	0.034505	1	637	-0.99768	1
FAM149B1	0.011346	0.048701	1	638	0.23609	4
hsa-mir-301a	0.011349	0.034505	1	639	0.69956	3
TLR8	0.011352	0.037975	1	640	-0.60163	2
ETV3L	0.011362	0.037975	1	641	0.13725	3
VPS52	0.011575	0.037975	1	642	0.4154	3
UBALD2	0.011586	0.052471	1	643	0.41651	5
ACCSL	0.011592	0.049318	1	644	0.081917	4
ITGB2	0.011592	0.049318	1	645	-0.64958	2
LRRC3B	0.011602	0.049319	1	646	-0.14252	2
TMEM236	0.011602	0.049319	1	647	0.34504	3
ENDOG	0.011602	0.049319	1	648	-0.062025	3
LYPD1	0.011638	0.037975	1	649	-0.31006	3
DIDO1	0.011658	0.049555	1	650	0.23002	5
MAP3K2	0.01168	0.049555	1	651	0.25088	4
SERF2	0.011687	0.049555	1	652	0.28161	5
hsa-mir-4300	0.011729	0.038178	1	653	1.0713	3
COMTD1	0.011764	0.035203	1	654	-0.33815	3
PBOV1	0.011796	0.035203	1	655	-0.4348	3
ATG3	0.011845	0.038178	1	656	-0.8597	2
CHM	0.011845	0.038178	1	657	-0.18905	3
hsa-mir-218-2	0.011845	0.038178	1	658	0.3957	2
TMEM176A	0.011845	0.038178	1	659	0.36989	4
hsa-mir-623	0.01187	0.038178	1	660	0.99389	4
C1orf43	0.011903	0.035348	1	661	-0.36773	3
ADIG	0.011929	0.035511	1	662	-0.46082	3
HOXC11	0.011936	0.038384	1	663	-0.10289	3
SIPA1	0.011954	0.052648	1	664	0.64534	5
SMARCA4	0.011959	0.038384	1	665	-0.5055	2
RPA1	0.011974	0.035511	1	666	-0.79504	1
ZNF773	0.012	0.035675	1	667	-0.36554	3
CCDC102A	0.012001	0.038384	1	668	0.13916	3
NOP9	0.012055	0.038584	1	669	0.09395	3
RAD54L	0.012077	0.052851	1	670	0.013313	3
NEUROD1	0.012131	0.036268	1	671	-0.34791	6
HIST2H2AB	0.012132	0.049922	1	672	-0.073495	6
PROC	0.012133	0.038585	1	673	0.40489	3
SURF4	0.012194	0.050107	1	674	-0.0034835	6
PHLDA1	0.012211	0.053197	1	675	0.35591	4
RHOV	0.012212	0.023156	1	676	-0.99768	2
TGFBR3	0.012213	0.050107	1	677	0.257	6
FAM114A1	0.012245	0.050286	1	678	0.027108	4
KRT23	0.012267	0.038797	1	679	-0.014444	3
CSTB	0.01228	0.050286	1	680	0.26626	4
SLU7	0.012313	0.038797	1	681	-0.1418	6
NPAS1	0.012339	0.038797	1	682	-0.059747	3
NUBPL	0.012352	0.05065	1	683	0.24247	4
NRSN1	0.012383	0.038797	1	684	-0.037501	3
SPA17	0.0124	0.053198	1	685	-0.095781	2
CP	0.012418	0.038797	1	686	-0.29842	3
CASP8	0.01242	0.05065	1	687	-0.52974	2
LTBP1	0.01243	0.038797	1	688	0.09734	3
DRAM2	0.012436	0.05065	1	689	-0.15189	3
ZDHHC7	0.012446	0.053198	1	690	0.20153	5
BRF2	0.012469	0.036704	1	691	-0.32974	3
NPPB	0.012518	0.036704	1	692	-0.99768	2
RHOBTB2	0.012518	0.036704	1	693	-0.94974	1
hsa-mir-6502	0.012518	0.036704	1	694	0.45106	2
TSR3	0.01254	0.051288	1	695	0.25088	5
PLAC4	0.012548	0.051288	1	696	0.036294	3
DAK	0.012569	0.053577	1	697	0.23514	4
TENC1	0.012575	0.051289	1	698	0.07199	3
SPIRE1	0.012593	0.038797	1	699	0.16843	4
CSN3	0.012606	0.051289	1	700	0.12579	4
KRTAP4-6	0.012617	0.038797	1	701	-0.71874	1
CHPT1	0.012666	0.036858	1	702	-0.80694	2
C2orf68	0.012681	0.038797	1	703	0.23092	3
IL20	0.012749	0.052316	1	704	0.31486	4
MYF6	0.012757	0.042303	1	705	-0.1753	2
PTPRO	0.012758	0.052316	1	706	-0.19663	3
RARB	0.01277	0.042303	1	707	-0.11614	3
EML4	0.012773	0.037303	1	708	-0.29185	3
ENGASE	0.012798	0.037304	1	709	-0.31061	3
PLD1	0.012813	0.052552	1	710	0.33897	4
SLC35G6	0.012851	0.042303	1	711	-0.40166	2
NRG4	0.012859	0.037636	1	712	-0.36065	3
PANK4	0.012897	0.042303	1	713	-0.57896	2
SUSD5	0.012902	0.037637	1	714	-0.55891	2
LRRC30	0.01291	0.037637	1	715	-0.40523	3
CPEB2	0.012919	0.054496	1	716	0.13071	4
MIB1	0.012922	0.037803	1	717	-0.60666	2
ZCCHC5	0.012943	0.037979	1	718	-0.38756	3
OR51F2	0.012957	0.037979	1	719	-0.99768	1
ICT1	0.013045	0.038276	1	720	-0.93462	2
TLN2	0.013082	0.054733	1	721	0.27139	4
hsa-mir-593	0.013097	0.038276	1	722	0.17648	3
ALS2CR12	0.013108	0.042303	1	723	-0.0036436	3
hsa-mir-874	0.013108	0.042303	1	724	0.16321	2
IFNA16	0.013108	0.042303	1	725	-0.38667	2
ZSCAN5B	0.013132	0.038276	1	726	-0.59555	2
HUS1B	0.013134	0.038276	1	727	-0.34672	3
ARHGEF10L	0.013179	0.054346	1	728	-0.047194	2
NEDD1	0.013179	0.054346	1	729	0.1109	5
TAX1BP1	0.013179	0.054346	1	730	-0.064956	1
PLAC1L	0.013199	0.042304	1	731	0.37009	4
PPP1R10	0.01321	0.054346	1	732	0.15053	4
ADK	0.013222	0.042304	1	733	0.24566	4
RAB3B	0.01323	0.054346	1	734	0.29948	4
RPS10	0.013283	0.042304	1	735	0.006496	3
SNX18	0.013307	0.042304	1	736	0.3154	4
OR5B21	0.013389	0.042304	1	737	-0.56638	2
LRRFIP1	0.013399	0.024633	1	738	-0.99768	1
SCARB2	0.013458	0.042304	1	739	-0.096498	2
MTCH1	0.013462	0.054802	1	740	0.34872	4
GPATCH3	0.013464	0.042304	1	741	0.084178	3
PRKAR2A	0.013505	0.042304	1	742	-0.46436	1
G6PC3	0.013508	0.042304	1	743	0.35496	4
ATP2C1	0.013535	0.054803	1	744	0.064762	3
CHST2	0.013598	0.042304	1	745	-0.60541	1
SLC9A5	0.01364	0.039779	1	746	-0.36289	3
SLC5A10	0.013645	0.042304	1	747	0.042613	4
MAP2K3	0.013692	0.042527	1	748	0.13886	4
GATAD1	0.013694	0.039779	1	749	-0.91672	1
CHD5	0.0137	0.055041	1	750	0.020721	4
TET1	0.013733	0.039779	1	751	-0.34487	3
ITGA9	0.013735	0.055041	1	752	0.15288	6
C3orf58	0.013754	0.042527	1	753	-0.1111	6
LEO1	0.013768	0.042527	1	754	-0.18975	3
NOP10	0.01377	0.039779	1	755	-0.35402	3
TRAM2	0.013817	0.055507	1	756	0.077343	6
RPA2	0.013822	0.055507	1	757	0.098613	4
STAT1	0.013832	0.042528	1	758	-0.21333	2
TAF6L	0.013847	0.025142	1	759	-0.99768	2
UBE2R2	0.013869	0.039981	1	760	-0.72984	2
STEAP1B	0.013879	0.039981	1	761	-0.29514	3
PHACTR4	0.013881	0.039981	1	762	-0.7561	6
OSBPL8	0.013901	0.055507	1	763	0.42011	4
ANGPTL4	0.013906	0.055997	1	764	0.047778	4
NXF3	0.013906	0.055507	1	765	-0.19531	6
IFNA5	0.013912	0.055507	1	766	0.14716	3
ZMAT3	0.013926	0.042758	1	767	-0.057082	6
TAS2R20	0.013941	0.056165	1	768	0.22918	6
UTRN	0.013963	0.055725	1	769	0.081471	3
SYCP3	0.01397	0.039981	1	770	-0.90611	2
KLHDC1	0.013971	0.055974	1	771	0.43792	5
VPS41	0.013981	0.025404	1	772	-0.99768	2
PCDP1	0.014002	0.042758	1	773	-0.24692	3
NUF2	0.01401	0.039981	1	774	-0.99768	1
HSPB11	0.014017	0.055975	1	775	0.087198	3
ZNF469	0.014019	0.039981	1	776	-0.99768	2
TLX1	0.014019	0.042758	1	777	-0.4474	2
DCLK3	0.014038	0.042758	1	778	-0.06531	3
FLJ22184	0.014056	0.056188	1	779	0.19521	4
ZNF579	0.014066	0.042758	1	780	0.016188	3
LARS	0.014074	0.040288	1	781	-0.42508	3
FAM71E1	0.01408	0.040288	1	782	-0.99768	1
AK6	0.014123	0.040289	1	783	-0.68481	2
LOC100132247	0.014128	0.042758	1	784	0.044379	3
OR5I1	0.01413	0.05644	1	785	0.047049	3
TLE2	0.014143	0.042759	1	786	0.009326	3
ZNF711	0.014148	0.056189	1	787	0.29299	3
FAM53C	0.014169	0.042759	1	788	-0.13062	2
DIO1	0.014181	0.056414	1	789	0.23979	4
hsa-mir-3140	0.014188	0.042759	1	790	0.11237	2
SORBS1	0.014192	0.056414	1	791	0.13976	4
SAP30BP	0.014253	0.042759	1	792	-0.42801	2
KRT6A	0.014259	0.056624	1	793	0.1216	4
FAM228B	0.014282	0.042759	1	794	-0.67968	2
SNAPC2	0.014347	0.056624	1	795	0.098876	4
MCOLN2	0.014358	0.057438	1	796	0.066148	3
ABRACL	0.014388	0.041409	1	797	-0.39193	3
TTC1	0.014442	0.041409	1	798	-0.46648	3
HSD3B2	0.01453	0.056625	1	799	0.069884	3
AHDC1	0.014548	0.025916	1	800	-0.99768	1
CCDC101	0.014571	0.04179	1	801	-0.40823	3
hsa-mir-4734	0.014571	0.04179	1	802	-0.401	2
RPL23A	0.014573	0.04393	1	803	-0.13853	3
KIF21B	0.014626	0.044681	1	804	-0.19844	2
KHK	0.014626	0.044681	1	805	0.12056	4
TTC37	0.014626	0.044681	1	806	-0.27096	2
IKBKAP	0.014626	0.044681	1	807	-0.302	3
FEM1B	0.014626	0.044681	1	808	-0.020749	3
PDE9A	0.014659	0.056873	1	809	0.1764	3
MID1	0.014675	0.04179	1	810	-0.27568	3
POP5	0.014689	0.056874	1	811	0.070701	3
ENC1	0.014784	0.057426	1	812	-0.11085	2
MRPS24	0.014784	0.057426	1	813	0.064344	4
C11orf42	0.014798	0.044681	1	814	-0.34752	3
PRRC2A	0.014813	0.04179	1	815	-0.69822	2
LYZ	0.014815	0.058459	1	816	0.036498	4
DOCK11	0.014818	0.0449	1	817	0.11601	3
MYO1A	0.01487	0.042085	1	818	-0.69831	2
CPB2	0.014955	0.058659	1	819	0.31594	4
ZNF541	0.014981	0.057643	1	820	0.32451	4
ZNF347	0.015019	0.058928	1	821	0.015589	3
DPT	0.015046	0.045501	1	822	-0.43504	2
ACAD9	0.015062	0.042581	1	823	-0.52714	2
TRIP6	0.015159	0.060076	1	824	0.24979	3
GLI4	0.015161	0.046133	1	825	0.30315	4
KLHL25	0.015163	0.057643	1	826	0.17038	3
DCXR	0.015181	0.046133	1	827	0.033065	3
FOXK2	0.015196	0.043215	1	828	-0.8386	2
PIK3R2	0.015203	0.060362	1	829	0.27397	4
ARHGAP24	0.015214	0.046133	1	830	-0.32219	2
GFM1	0.01524	0.046133	1	831	-0.18817	2
GPRASP2	0.01526	0.046133	1	832	-0.47095	3
TATDN2	0.015274	0.046133	1	833	-0.73069	2
ARL15	0.01528	0.046133	1	834	-0.3848	2
TMEM241	0.015373	0.046133	1	835	-0.38477	1
UNC93B1	0.015408	0.04637	1	836	-0.11435	3
POMGNT2	0.015466	0.04637	1	837	-0.65293	1
SMIM22	0.015513	0.04637	1	838	-0.14805	2
HOXD3	0.01556	0.04637	1	839	0.12701	4
TIMM21	0.015571	0.057911	1	840	-0.11477	2
hsa-mir-877	0.015611	0.043563	1	841	0.58806	2
hsa-mir-6728	0.01562	0.046612	1	842	0.75648	3
FBXO45	0.015629	0.057911	1	843	-0.04005	3
TNFRSF11B	0.015644	0.057911	1	844	-0.11766	6
PTK7	0.015679	0.046613	1	845	-0.3987	6
C20orf195	0.015688	0.058448	1	846	-0.15621	6
FXN	0.015794	0.061847	1	847	0.17368	4
TRPC6	0.015804	0.058449	1	848	-0.21648	6
IFI30	0.015808	0.043884	1	849	-0.62271	2
INTS10	0.015814	0.061847	1	850	0.27966	6
NPHP1	0.015821	0.047568	1	851	-0.0074072	3
EXOC4	0.015886	0.047568	1	852	0.019092	3
WBP4	0.015902	0.047568	1	853	-0.38456	3
USP53	0.015915	0.062561	1	854	0.38094	4
SLC9C1	0.015957	0.047568	1	855	-0.18158	3
XPNPEP3	0.016026	0.047569	1	856	-0.61426	2
TWISTNB	0.01603	0.047569	1	857	-0.28994	6
MAD2L2	0.016084	0.062832	1	858	-0.068011	3
CADPS2	0.016145	0.062832	1	859	0.047869	6
hsa-mir-5197	0.016166	0.047569	1	860	-0.099297	6
RYR3	0.016206	0.062832	1	861	0.11648	4
RAMP1	0.016211	0.047797	1	862	0.14509	4
FOXRED1	0.016228	0.062832	1	863	0.16908	3
TBXAS1	0.016265	0.044206	1	864	-0.42155	3
CREBRF	0.016317	0.047798	1	865	0.20468	3
GPR119	0.016323	0.06304	1	866	0.45587	4
LOC728392	0.016334	0.047798	1	867	-0.07341	2
SATL1	0.016354	0.044206	1	868	-0.74772	2
C21orf2	0.01639	0.063097	1	869	0.10688	4
WDR4	0.016396	0.047798	1	870	-0.16448	2
INSL4	0.016449	0.044206	1	871	-0.91119	2
IL11RA	0.016485	0.048296	1	872	-0.37959	2
GPR126	0.016615	0.048296	1	873	-0.34447	3
PTPRU	0.016636	0.063532	1	874	-0.1313	3
LIN52	0.016656	0.048296	1	875	-0.094151	3
TAF11	0.016656	0.048296	1	876	0.026065	3
hsa-mir-340	0.016656	0.048296	1	877	-0.27088	1
hsa-mir-9-3	0.016656	0.048296	1	878	-0.038049	2
NEFL	0.016656	0.048296	1	879	-0.36456	1
HRASLS5	0.016656	0.048296	1	880	-0.57947	1
APBA2	0.016656	0.048296	1	881	-0.21436	2
MPV17L2	0.016656	0.048296	1	882	-0.18842	3
FAM208A	0.016658	0.063532	1	883	-0.09012	3
hsa-mir-1205	0.016676	0.048296	1	884	0.72602	3
FAM43B	0.016776	0.048688	1	885	-0.068916	2
C2orf49	0.016812	0.048688	1	886	-0.13278	3
ACR	0.016842	0.064679	1	887	-0.094552	3
hsa-mir-4436b-2	0.016866	0.044207	1	888	-0.40899	1
ITPKC	0.016866	0.044207	1	889	-0.47335	3
ARHGEF37	0.016866	0.044207	1	890	-0.50291	2
RNF113B	0.016866	0.044207	1	891	-0.87433	2
DMD	0.016866	0.044207	1	892	-0.59436	2
TMEM254	0.016866	0.044207	1	893	-0.54494	2
GIMAP1-GIMAP5	0.016952	0.044528	1	894	-0.37161	2
SLC16A14	0.016977	0.048688	1	895	0.36376	4
WFDC12	0.016982	0.06468	1	896	-0.052894	2
KCNH3	0.016985	0.048689	1	897	-0.093556	2
OAS3	0.016985	0.048689	1	898	-0.056327	3
MYO18B	0.017021	0.06468	1	899	0.25379	4
CCPG1	0.017037	0.048689	1	900	0.046534	3
hsa-mir-320a	0.017038	0.048689	1	901	0.49042	4
SPTLC1	0.017078	0.048689	1	902	0.099086	3
NUDC	0.017082	0.064122	1	903	0.082798	3
PNMA2	0.017097	0.048689	1	904	-0.44177	3
HSD17B6	0.017099	0.031187	1	905	-0.99768	2
ZBTB10	0.017106	0.044862	1	906	-0.99768	2
C22orf43	0.017144	0.064429	1	907	0.018487	3
TRIM59	0.01717	0.064429	1	908	0.15599	3
ATP5G2	0.017172	0.044862	1	909	-0.37132	3
FCER2	0.017198	0.044862	1	910	-0.49098	3
CSTL1	0.017202	0.06443	1	911	0.54671	4
COG7	0.017304	0.044862	1	912	-0.94325	2
TTC9	0.017315	0.049209	1	913	0.27599	4
VWA1	0.017318	0.064855	1	914	0.26514	4
PDK1	0.017355	0.049209	1	915	-0.14398	3
CDCA7	0.017356	0.044862	1	916	-0.99768	1
TMEM39A	0.017396	0.044862	1	917	-0.60896	2
ZNF610	0.017424	0.044862	1	918	-0.5616	2
OXSR1	0.017435	0.064856	1	919	0.092712	4
SREK1IP1	0.017478	0.044862	1	920	-0.8004	1
hsa-mir-3192	0.017518	0.049491	1	921	-0.58254	1
ZMYND12	0.017526	0.049491	1	922	-0.27154	3
OR10K1	0.017526	0.049491	1	923	-0.22108	3
RND2	0.017551	0.064856	1	924	0.067476	4
PCK1	0.017573	0.031505	1	925	-0.99768	2
SIGLEC9	0.017598	0.049864	1	926	0.090049	3
SLC6A14	0.017611	0.049864	1	927	-0.11805	3
CRISPLD1	0.017638	0.065453	1	928	-0.11676	1
SETD8	0.017658	0.049864	1	929	0.40599	4
TBC1D12	0.017715	0.066902	1	930	0.11914	5
PPP1R9A	0.017715	0.066902	1	931	0.035152	3
FLJ25363	0.017741	0.044863	1	932	-0.48465	3
IFNL2	0.017751	0.049864	1	933	-0.36865	2
SLC25A30	0.017773	0.065453	1	934	0.17533	3
YIF1B	0.017801	0.065454	1	935	-0.057128	3
POT1	0.017852	0.049864	1	936	0.25478	6
hsa-let-7g	0.017861	0.049864	1	937	-0.00076294	2
C5orf55	0.017864	0.065454	1	938	-0.031444	3
RIC3	0.017904	0.049864	1	939	-0.19603	2
SLC25A45	0.017921	0.045221	1	940	-0.41863	6
SOX30	0.017928	0.065454	1	941	0.03961	3
VPS33A	0.017933	0.045221	1	942	-0.90921	2
FAM175B	0.017968	0.049864	1	943	0.042612	3
PIGZ	0.017984	0.049864	1	944	-0.17487	6
PABPC5	0.018025	0.049864	1	945	0.26068	3
SEC16B	0.018048	0.032966	1	946	-0.99768	1
MCF2L	0.018072	0.049864	1	947	0.34341	6
FGD1	0.018077	0.067495	1	948	0.17198	5
NBPF1	0.018089	0.065917	1	949	0.1135	3
C1orf194	0.018091	0.045221	1	950	-0.89723	2
CLDN20	0.018108	0.049864	1	951	-0.49071	6
KLF12	0.018124	0.049864	1	952	-0.2422	3
MUC7	0.018126	0.049864	1	953	-0.44538	3
KLKB1	0.018144	0.067496	1	954	0.24358	6
DPYSL2	0.018148	0.049864	1	955	0.015781	3
PCTP	0.018178	0.045221	1	956	-0.99768	1
TMEM67	0.018185	0.065917	1	957	0.27953	5
KIAA1456	0.01822	0.049864	1	958	-0.83527	2
GPR110	0.018249	0.065918	1	959	0.20567	5
CST1	0.018249	0.065918	1	960	-0.083817	2
SHQ1	0.018249	0.065918	1	961	-0.010785	3
RICTOR	0.018263	0.049864	1	962	-0.52055	2
NUDT8	0.018273	0.049864	1	963	-0.0041338	3
FTSJD1	0.018285	0.045221	1	964	0.1196	2
PTPN9	0.018304	0.065918	1	965	-0.10651	2
hsa-mir-548c	0.018388	0.045221	1	966	0.027356	2
HSPB7	0.018403	0.049864	1	967	-0.65577	1
SH3BP5L	0.018412	0.06838	1	968	0.01392	3
NAPG	0.018439	0.045221	1	969	0.33756	2
CD320	0.018489	0.066214	1	970	0.0085736	3
ANKRA2	0.018496	0.049864	1	971	-0.19307	3
LMOD1	0.018543	0.049864	1	972	-0.23752	2
hsa-mir-4271	0.018598	0.045221	1	973	-0.57426	1
C4orf36	0.018633	0.045221	1	974	-0.42421	3
TXNRD2	0.018633	0.049864	1	975	-0.38863	2
hsa-mir-4265	0.018654	0.049864	1	976	0.74733	4
MT2A	0.018682	0.049864	1	977	0.44046	3
DR1	0.018714	0.066214	1	978	0.15418	5
TMEM151A	0.01872	0.034465	1	979	-0.99768	2
P4HTM	0.018735	0.049864	1	980	-0.026688	3
hsa-mir-6506	0.018739	0.045221	1	981	0.91474	3
TENM1	0.018889	0.066214	1	982	9.77E-05	3
DNAJB12	0.018913	0.049864	1	983	-0.31604	3
SLC2A2	0.018947	0.066214	1	984	-0.1207	2
GPR180	0.018962	0.049864	1	985	-0.45494	2
NME5	0.019	0.050261	1	986	-0.039686	3
LOC389895	0.019002	0.045222	1	987	-0.61498	2
RBMXL3	0.019008	0.050261	1	988	-0.21189	3
PRDX4	0.01903	0.074353	1	989	0.42814	5
SHFM1	0.019034	0.066214	1	990	0.23164	4
EHD3	0.019066	0.066214	1	991	0.06098	4
ACE2	0.01907	0.045222	1	992	-0.48089	3
LATS1	0.01907	0.045222	1	993	-0.99155	1
SPINK14	0.01907	0.045222	1	994	-0.34827	3
CDH17	0.01907	0.045222	1	995	-0.68493	2
hsa-mir-608	0.019102	0.050261	1	996	-0.92054	2
C9orf117	0.019121	0.066214	1	997	-0.15455	2
hsa-mir-6851	0.019127	0.050262	1	998	0.67814	3
SF3B1	0.019134	0.074947	1	999	0.25889	4
C15orf32	0.019146	0.074947	1	1000	0.32455	4
OGFR	0.01917	0.050262	1	1001	0.022779	3
PDPN	0.019178	0.045222	1	1002	-0.50897	2
C1orf50	0.019187	0.050262	1	1003	0.36045	4
ETFA	0.019247	0.050262	1	1004	0.13662	4
ST3GAL1	0.019278	0.050673	1	1005	0.18728	4
ADAT1	0.019299	0.036835	1	1006	-0.99768	1
SERPINB2	0.019322	0.050673	1	1007	0.26704	3
C1orf116	0.019325	0.066526	1	1008	-0.070304	2
HGFAC	0.019331	0.050673	1	1009	-0.16595	3
ZNF131	0.019353	0.050674	1	1010	0.041502	3
LRIG1	0.019366	0.050674	1	1011	0.32578	4
TATDN1	0.01938	0.050674	1	1012	0.10134	3
EVI2A	0.01938	0.050674	1	1013	-0.02112	3
NSG1	0.01938	0.050674	1	1014	0.37079	4
hsa-mir-1269a	0.01938	0.050674	1	1015	-0.17191	2
ANKS4B	0.019397	0.050674	1	1016	-0.062079	3
KDELR2	0.019407	0.066527	1	1017	-0.15885	3
OR13A1	0.019413	0.075539	1	1018	0.12051	4
POU5F2	0.01945	0.051068	1	1019	-0.35863	2
INA	0.019456	0.051068	1	1020	0.1767	4
NRD1	0.01947	0.066527	1	1021	0.10147	6
PCDHB8	0.019496	0.051068	1	1022	0.10474	3
BSPRY	0.019528	0.066527	1	1023	-0.23039	3
GBP7	0.019552	0.051068	1	1024	-0.28822	3
RPL3L	0.019586	0.066848	1	1025	-0.25837	3
PAMR1	0.019597	0.0758	1	1026	0.23594	6
SLC5A1	0.019597	0.0758	1	1027	0.061987	4
hsa-mir-2115	0.019628	0.051068	1	1028	0.25192	2
MC1R	0.019644	0.066848	1	1029	-0.35731	2
hsa-mir-3202-1	0.019646	0.045222	1	1030	0.093939	6
NAB2	0.019673	0.051069	1	1031	-0.18212	3
GDPD1	0.019683	0.0758	1	1032	0.088211	3
CSRP3	0.019706	0.051069	1	1033	-0.11726	2
GPR12	0.01974	0.051069	1	1034	-0.25527	6
EIF2AK2	0.019751	0.045222	1	1035	-0.51352	2
TNN	0.019808	0.045222	1	1036	-0.43016	3
ANKRD27	0.019819	0.045222	1	1037	-0.44609	3
hsa-mir-3180-4	0.019823	0.051069	1	1038	0.53557	3
TMEM229A	0.01983	0.051069	1	1039	-0.30587	2
GSK3A	0.019882	0.066849	1	1040	0.19263	4
SNRPA1	0.019883	0.051346	1	1041	-0.43558	2
LRP2BP	0.019939	0.051346	1	1042	-0.53877	2
ABTB1	0.019939	0.051346	1	1043	-0.086783	3
ITGB1BP2	0.019961	0.045562	1	1044	-0.91677	2
SELM	0.019961	0.045562	1	1045	-0.53621	2
PRRG2	0.019967	0.066849	1	1046	0.23091	3
TSHZ3	0.01998	0.076354	1	1047	0.12364	4
SPP2	0.020078	0.051347	1	1048	-0.12079	2
GPCPD1	0.02008	0.051347	1	1049	-0.0205	3
PPP1R15A	0.020171	0.045563	1	1050	-0.54312	2
hsa-mir-8068	0.020171	0.051752	1	1051	-0.25261	1
SEL1L2	0.020185	0.067139	1	1052	-0.1167	3
TSSK6	0.020206	0.045563	1	1053	-0.69204	2
BCL7A	0.020206	0.052013	1	1054	0.22021	4
HLTF	0.020216	0.067139	1	1055	-0.43163	3
SCAMP4	0.020226	0.067139	1	1056	0.14287	4
SH3GL2	0.020259	0.077628	1	1057	-0.18754	3
CYFIP2	0.020264	0.052013	1	1058	-0.38614	3
SLC37A4	0.020311	0.052462	1	1059	-0.26547	2
AMH	0.020357	0.052462	1	1060	-0.50848	2
ATG4D	0.020404	0.052462	1	1061	-0.33356	1
CRB3	0.020417	0.067473	1	1062	0.15845	5
GLTPD2	0.020424	0.067473	1	1063	-0.081703	2
GLIS2	0.02045	0.052462	1	1064	-0.39243	2
STRA6	0.020486	0.077628	1	1065	0.00039619	3
SCN8A	0.020505	0.067473	1	1066	0.22393	4
RNF216	0.020545	0.067474	1	1067	0.40323	4
JUND	0.02061	0.053148	1	1068	-0.11994	3
YTHDC1	0.020648	0.067474	1	1069	0.21141	3
CCDC74A	0.020655	0.053148	1	1070	-0.18889	3
C2orf83	0.020706	0.053148	1	1071	-0.2395	3
hsa-mir-4435-1	0.020706	0.053148	1	1072	0.075484	2
FSD1	0.020775	0.053148	1	1073	-0.49076	3
COL4A2	0.020776	0.067792	1	1074	-0.21444	1
JOSD2	0.020776	0.067792	1	1075	0.15695	4
SLC47A2	0.020776	0.067792	1	1076	0.097156	4
LRRC47	0.020776	0.067792	1	1077	-0.22217	3
RPS6KC1	0.020776	0.067792	1	1078	-0.10945	2
GGA1	0.020799	0.04593	1	1079	-0.90944	2
TCP1	0.020844	0.077628	1	1080	-0.080552	3
ZNF691	0.0209	0.053148	1	1081	0.23825	4
SLC28A2	0.020922	0.046304	1	1082	-0.8287	2
CDH8	0.020961	0.054277	1	1083	-0.13576	3
SIGLEC10	0.020961	0.054277	1	1084	0.10172	3
CLK4	0.020976	0.067792	1	1085	0.24564	4
UBE2V2	0.020986	0.067792	1	1086	0.137	4
CALCB	0.02099	0.077628	1	1087	0.19078	4
LOC100132146	0.021031	0.054532	1	1088	-0.17142	2
MIIP	0.021092	0.054532	1	1089	-0.42562	3
RPLP2	0.021109	0.054532	1	1090	-0.30026	3
TMED7-TICAM2	0.021141	0.040446	1	1091	0.3351	2
CLK2	0.021213	0.07824	1	1092	0.13644	4
NT5M	0.021251	0.067793	1	1093	0.15768	5
CYP4A22	0.021266	0.078575	1	1094	-0.078506	3
hsa-mir-1262	0.021272	0.054533	1	1095	0.52071	3
GPS1	0.021287	0.054533	1	1096	0.29679	4
ZNF254	0.021358	0.047415	1	1097	-0.99768	2
PTP4A1	0.021378	0.054533	1	1098	0.083109	4
hsa-mir-653	0.021383	0.047415	1	1099	0.49868	3
PPM1K	0.021409	0.054533	1	1100	-0.28073	2
hsa-mir-1267	0.021472	0.054799	1	1101	-0.16859	1
ACOT8	0.0215	0.079239	1	1102	0.20992	6
NDUFV3	0.021519	0.054799	1	1103	-0.28973	2
RBPMS2	0.021565	0.054799	1	1104	0.054406	3
LRRC24	0.021567	0.047415	1	1105	-0.55793	2
TCTN3	0.021586	0.047415	1	1106	-0.39014	3
hsa-mir-5581	0.021592	0.054799	1	1107	0.77953	6
CTXN2	0.021593	0.079239	1	1108	0.73132	5
PRAMEF21	0.021624	0.040743	1	1109	1.4333	1
hsa-mir-3663	0.021718	0.054799	1	1110	0.55277	3
ITGAD	0.021798	0.054799	1	1111	-0.74814	1
AMBP	0.021838	0.054799	1	1112	-0.55553	6
DSG4	0.021846	0.047415	1	1113	-0.99768	2
C4BPA	0.02189	0.054799	1	1114	-0.79532	2
VEZF1	0.021907	0.068122	1	1115	0.027405	3
PHLPP1	0.021932	0.055271	1	1116	0.016323	3
FOXD2	0.02194	0.055271	1	1117	-0.58714	2
ST14	0.021957	0.068122	1	1118	0.067752	4
hsa-mir-613	0.021991	0.055742	1	1119	0.73467	3
NEK2	0.021993	0.055742	1	1120	0.26874	4
LALBA	0.022023	0.068482	1	1121	0.04617	3
GCKR	0.022033	0.068482	1	1122	0.26489	4
GGCX	0.022047	0.055742	1	1123	-0.19292	3
TMEM59	0.022075	0.068482	1	1124	-0.12565	3
FDCSP	0.022081	0.068482	1	1125	-0.22025	1
PSG2	0.022126	0.041066	1	1126	-0.99768	2
NFKBIE	0.022142	0.055742	1	1127	-0.34163	3
TAS2R10	0.022197	0.068482	1	1128	-0.1103	2
DDX3X	0.022255	0.068482	1	1129	0.36286	5
ARMC5	0.022284	0.068482	1	1130	0.092663	4
LCP1	0.022287	0.068482	1	1131	0.079042	3
RCBTB1	0.022314	0.055743	1	1132	-0.60929	2
TMCO1	0.022417	0.055743	1	1133	-0.473	2
LHX2	0.022424	0.055743	1	1134	-0.21661	2
CLN5	0.022424	0.055743	1	1135	-0.34712	1
FUCA2	0.022424	0.055743	1	1136	-0.47383	3
PLA2G4E	0.022424	0.055743	1	1137	-0.48724	3
ARHGEF6	0.022424	0.055743	1	1138	-0.46994	3
hsa-mir-5095	0.022424	0.055743	1	1139	0.12198	2
EXOSC2	0.022437	0.055743	1	1140	-0.26011	3
CHIT1	0.022476	0.068802	1	1141	-0.039531	3
ESX1	0.022487	0.068802	1	1142	0.040665	3
LIPN	0.02254	0.055743	1	1143	-0.048081	3
CLCA1	0.022545	0.068802	1	1144	-0.21132	3
ALG8	0.022579	0.047415	1	1145	-0.53649	2
NAALADL2	0.022579	0.047415	1	1146	-0.55427	1
RGR	0.022579	0.047415	1	1147	-0.72237	2
CYP11B1	0.022579	0.047415	1	1148	-0.68241	1
SERTM1	0.022579	0.047415	1	1149	-0.5595	2
MAP2K2	0.022579	0.047415	1	1150	-0.72298	2
hsa-mir-5188	0.022579	0.047415	1	1151	0.61884	3
ZWILCH	0.022604	0.041696	1	1152	-0.99768	1
CACUL1	0.022643	0.056321	1	1153	0.2124	3
PLEKHO2	0.022661	0.068802	1	1154	-0.096599	2
FXR2	0.022682	0.068802	1	1155	0.24246	4
RPRD1A	0.022708	0.068802	1	1156	0.038424	3
IFIT1B	0.022739	0.080114	1	1157	0.39106	5
MAPRE3	0.022815	0.056322	1	1158	-0.16605	3
OR2B3	0.022819	0.056322	1	1159	-0.33014	3
hsa-mir-4725	0.022827	0.056322	1	1160	0.57457	3
HNMT	0.022857	0.0806	1	1161	0.31991	6
DOT1L	0.022893	0.069151	1	1162	-0.1384	3
METAP1D	0.022896	0.069151	1	1163	0.68084	4
CDT1	0.022912	0.05659	1	1164	0.12762	4
SOHLH2	0.022921	0.080739	1	1165	0.1485	4
CSF1	0.022923	0.05659	1	1166	-0.20054	2
THAP7	0.022939	0.069151	1	1167	0.1246	4
CHUK	0.022958	0.05659	1	1168	-0.89995	1
IGSF22	0.023004	0.056591	1	1169	-0.51372	2
AP1G1	0.02304	0.080739	1	1170	-0.10813	3
HMGB1	0.023066	0.069521	1	1171	-0.49094	3
hsa-mir-149	0.023074	0.056591	1	1172	-0.1438	2
PDE6H	0.023144	0.057075	1	1173	-0.42076	1
NME6	0.023182	0.070416	1	1174	-0.35275	3
ARSD	0.023199	0.043784	1	1175	-0.99768	1
DTWD2	0.023262	0.04779	1	1176	-0.42547	3
SLC12A1	0.023283	0.057076	1	1177	-0.16162	1
MRPS28	0.023376	0.057379	1	1178	-0.37877	1
COL3A1	0.023414	0.071246	1	1179	-0.60181	2
SPIN2A	0.023415	0.081103	1	1180	0.25943	5
ZNF486	0.023417	0.057379	1	1181	-0.032028	3
ERCC5	0.023451	0.04779	1	1182	-0.99768	1
NMNAT2	0.023468	0.057379	1	1183	-0.35138	2
FAM78B	0.023472	0.071746	1	1184	-0.1148	2
WDR93	0.023486	0.04779	1	1185	-0.49476	3
SPG20	0.023495	0.071746	1	1186	0.17199	3
MIS18BP1	0.023517	0.04779	1	1187	-0.54694	2
PRAMEF2	0.02353	0.071747	1	1188	-0.006196	3
ZNF443	0.023535	0.05738	1	1189	0.16728	4
hsa-mir-548ak	0.023549	0.043784	1	1190	0.5852	2
NFAT5	0.023632	0.05738	1	1191	-0.25545	3
RGSL1	0.02364	0.072262	1	1192	-0.014122	3
DHRS4	0.023654	0.05738	1	1193	0.097611	4
UPP1	0.023681	0.072262	1	1194	0.14699	4
HLA-DMA	0.023754	0.057868	1	1195	0.0047999	3
ALG6	0.023764	0.050299	1	1196	-0.62947	1
CST11	0.023767	0.058017	1	1197	-0.2836	3
NME7	0.023767	0.058017	1	1198	-0.03698	3
hsa-mir-3714	0.02377	0.058166	1	1199	0.56968	4
hsa-mir-3923	0.02377	0.058166	1	1200	-0.57129	1
IGFBP7	0.023799	0.058166	1	1201	-0.20123	3
SPATA31C2	0.02383	0.081825	1	1202	0.26251	5
DOK3	0.023922	0.043784	1	1203	-0.99768	2
DDX42	0.023978	0.058166	1	1204	-0.41251	2
LOC728819	0.024012	0.082423	1	1205	-0.20797	2
NPIPA5	0.024017	0.043784	1	1206	0.16114	2
FAM135B	0.024052	0.058166	1	1207	0.58717	4
C10orf32	0.024095	0.051488	1	1208	-0.50547	2
FAM98A	0.024117	0.058166	1	1209	-0.66756	1
ZNF229	0.024167	0.073163	1	1210	0.031222	3
ECHS1	0.024167	0.073163	1	1211	-0.22321	1
NIPAL4	0.024167	0.073163	1	1212	-0.17895	3
MYOG	0.024167	0.073163	1	1213	0.32392	4
APOBEC3B	0.0242	0.073163	1	1214	0.019543	3
TP53RK	0.024214	0.058166	1	1215	-0.41103	3
ARL5A	0.024222	0.058166	1	1216	-0.33231	3
C8orf87	0.024257	0.058166	1	1217	-0.4214	2
TANC2	0.024273	0.073163	1	1218	0.15843	3
SLC1A3	0.024294	0.073163	1	1219	0.03437	3
LY9	0.024324	0.058463	1	1220	-0.29887	3
DBI	0.024349	0.058464	1	1221	-0.99768	2
RGS10	0.024371	0.058464	1	1222	-0.37037	2
C10orf99	0.024376	0.073689	1	1223	0.035477	3
PRSS22	0.024391	0.05272	1	1224	-0.60668	1
ZBED1_X	0.024395	0.082797	1	1225	0.11892	6
C18orf8	0.024417	0.058952	1	1226	-0.4302	3
WNT10B	0.024418	0.082797	1	1227	0.21771	4
RAB17	0.024432	0.058952	1	1228	-0.050847	3
NPTX2	0.024461	0.05272	1	1229	-0.39416	3
RFT1	0.024531	0.052721	1	1230	-0.32362	3
RABL2A	0.024544	0.052721	1	1231	-0.51067	2
POLR2M	0.024574	0.058952	1	1232	0.11812	4
CLRN1	0.024635	0.052721	1	1233	-0.99126	1
ZER1	0.02464	0.07369	1	1234	-0.14136	3
LIN9	0.024695	0.052721	1	1235	-0.75463	2
MAGEA8	0.02474	0.052721	1	1236	-0.5234	2
NUDT16L1	0.024745	0.074038	1	1237	-0.20653	3
CKB	0.024803	0.074038	1	1238	-0.40361	2
KAZN	0.024813	0.059257	1	1239	0.076021	3
LBH	0.024813	0.059257	1	1240	-0.085261	2
LAG3	0.024847	0.059257	1	1241	0.14269	3
AQR	0.024879	0.053515	1	1242	0.27741	2
SNRPA	0.02489	0.059746	1	1243	-0.15598	3
HPGDS	0.024897	0.059746	1	1244	0.17419	3
TMED5	0.024942	0.053515	1	1245	-0.54265	2
hsa-mir-30c-2	0.024948	0.059746	1	1246	0.76897	3
RAB10	0.025001	0.053515	1	1247	-0.67172	2
hsa-mir-4999	0.025028	0.060027	1	1248	0.51007	3
LOC729020	0.025038	0.060027	1	1249	-0.71156	2
AP5B1	0.025055	0.060027	1	1250	-0.31128	2
TBCCD1	0.025096	0.060027	1	1251	0.093826	4
ID3	0.02514	0.060027	1	1252	0.22765	4
LRRC43	0.025158	0.053963	1	1253	-0.90235	1
ASNSD1	0.025185	0.060028	1	1254	0.085432	3
CCDC64B	0.025208	0.074038	1	1255	0.19417	5
SAMD5	0.025222	0.074038	1	1256	-0.15099	2
TMEM54	0.025225	0.085722	1	1257	0.068912	3
AGPAT9	0.025321	0.074038	1	1258	0.071224	3
ATF5	0.02533	0.053963	1	1259	-0.46675	3
METTL7A	0.025332	0.053963	1	1260	-0.59397	2
hsa-mir-1255a	0.025345	0.060337	1	1261	0.27075	2
CCNA1	0.025345	0.060337	1	1262	-0.11626	3
DPP3	0.025345	0.060337	1	1263	-0.33292	3
LHX1	0.025345	0.060337	1	1264	-0.59308	2
IRGC	0.025345	0.060337	1	1265	-0.34946	2
hsa-mir-4305	0.025345	0.060337	1	1266	-0.13353	2
HNRNPU	0.025345	0.060337	1	1267	-0.53448	2
hsa-mir-548h-1	0.025345	0.060337	1	1268	0.01889	2
RPS15	0.025399	0.074038	1	1269	0.26123	4
ARL13A	0.025401	0.060644	1	1270	-0.18931	3
DEFB103A	0.025404	0.085723	1	1271	0.22344	4
NDUFB7	0.025421	0.061148	1	1272	-0.12964	3
FBXL14	0.025555	0.074038	1	1273	-0.093448	2
HEPACAM2	0.025565	0.061757	1	1274	-0.056687	3
STK19	0.025574	0.061757	1	1275	0.27317	4
MSRB2	0.02561	0.053964	1	1276	-0.78751	2
DHX57	0.025613	0.074038	1	1277	0.081002	4
FBXL19	0.025622	0.062072	1	1278	-0.18344	3
THADA	0.025658	0.062072	1	1279	-0.11776	3
TRMT11	0.025728	0.074038	1	1280	-0.033514	3
TP63	0.025733	0.062073	1	1281	0.087377	4
ST7L	0.025766	0.074038	1	1282	0.13831	3
hsa-mir-1587	0.02581	0.062073	1	1283	0.44046	3
CHIC2	0.02583	0.062073	1	1284	-0.72551	2
ELF1	0.025871	0.054397	1	1285	-0.40549	3
RANBP1	0.025873	0.0861	1	1286	0.15229	5
TFAP4	0.02597	0.062712	1	1287	-0.069634	3
ASCL2	0.025987	0.062712	1	1288	0.0068881	4
ADAM29	0.026003	0.0861	1	1289	0.25885	4
WFDC6	0.026022	0.054808	1	1290	0.082714	2
CD276	0.026045	0.054808	1	1291	-0.41458	3
ITIH2	0.026075	0.074402	1	1292	-0.37812	2
RNF19B	0.026087	0.086432	1	1293	0.28919	5
OR14A16	0.026092	0.063032	1	1294	0.11417	4
DERL3	0.026109	0.063032	1	1295	-0.74319	1
LAGE3	0.026132	0.054809	1	1296	-0.48875	3
TYK2	0.026156	0.063348	1	1297	-0.067325	3
ZNF366	0.026202	0.063348	1	1298	-0.66901	1
NUP54	0.026204	0.063348	1	1299	0.45554	4
CUL4A	0.026219	0.074402	1	1300	-0.18911	3
CHSY3	0.026283	0.074403	1	1301	-0.10941	2
FAM133A	0.026286	0.063348	1	1302	-0.31995	3
SMLR1	0.026326	0.074403	1	1303	-0.012059	3
ALG12	0.026333	0.074403	1	1304	0.10959	4
BHLHE40	0.026337	0.063348	1	1305	0.096849	3
CAMK4	0.026364	0.074403	1	1306	0.27414	4
NME9	0.026369	0.063348	1	1307	0.098464	4
LDHB	0.02642	0.063348	1	1308	-0.32801	2
METTL4	0.026422	0.063348	1	1309	0.1866	3
HHIPL1	0.026495	0.063348	1	1310	-0.16308	3
MAN1C1	0.026521	0.074765	1	1311	-0.23996	3
GCLC	0.026523	0.063348	1	1312	-0.064789	3
TTPAL	0.026537	0.074765	1	1313	-0.19654	3
TOR1AIP1	0.026568	0.045717	1	1314	-0.99768	1
CHST10	0.026595	0.074766	1	1315	-0.72721	2
PDHA1	0.026596	0.063673	1	1316	-0.37615	3
C14orf166B	0.026608	0.063673	1	1317	-0.078442	3
MFSD4	0.02663	0.074766	1	1318	0.098928	3
POLR1C	0.026653	0.074766	1	1319	-0.63214	2
ALG10	0.026691	0.056116	1	1320	-0.99768	2
hsa-mir-934	0.026701	0.063673	1	1321	0.37414	4
RPL14	0.026716	0.087449	1	1322	-0.50145	2
hsa-mir-6834	0.026768	0.064004	1	1323	0.86677	3
WDR89	0.026785	0.087449	1	1324	0.036867	4
SRSF3	0.026823	0.064478	1	1325	-0.85891	2
FOXF2	0.026866	0.064479	1	1326	-0.47579	3
TRABD2B	0.026866	0.056116	1	1327	-0.99768	2
ASB8	0.026896	0.064807	1	1328	-0.38536	1
RAB11FIP4	0.026903	0.075661	1	1329	-0.0014441	3
TTC24	0.026949	0.057844	1	1330	-0.99768	1
DDN	0.026949	0.057844	1	1331	-0.78282	1
KRT71	0.026969	0.088268	1	1332	0.1798	6
PIK3C2B	0.027003	0.064807	1	1333	-0.22066	2
C16orf80	0.027054	0.076034	1	1334	0.033342	3
OSTC	0.027057	0.076034	1	1335	0.24155	3
OR9K2	0.027172	0.076034	1	1336	0.034525	3
ARID4B	0.027177	0.076034	1	1337	0.074113	3
ZBTB17	0.027206	0.065285	1	1338	-0.344	3
SPR	0.02723	0.059527	1	1339	-0.99768	2
IGFBP5	0.02724	0.076034	1	1340	0.14705	4
TMEM237	0.027241	0.0886	1	1341	0.14038	5
GM2A	0.027293	0.076034	1	1342	0.22943	4
SLC50A1	0.027312	0.065762	1	1343	-0.55054	2
TFB2M	0.027339	0.088915	1	1344	0.083537	5
ARIH1	0.02738	0.076034	1	1345	0.16128	4
PRAF2	0.027454	0.059528	1	1346	-0.50995	2
ABCD3	0.027461	0.076034	1	1347	-0.11057	2
PITX2	0.027507	0.059528	1	1348	-0.39672	3
KRTAP1-1	0.027565	0.066804	1	1349	0.22405	3
DDX47	0.027584	0.076035	1	1350	0.049972	4
WNT8B	0.02759	0.066804	1	1351	-0.36424	2
PNP	0.027607	0.089598	1	1352	0.24625	4
NOS3	0.027627	0.059528	1	1353	-0.58164	2
CUEDC2	0.027666	0.066804	1	1354	-0.17812	3
CHRNA4	0.027672	0.059986	1	1355	-0.95022	2
ZNF45	0.027696	0.066804	1	1356	-0.40883	3
BTD	0.027697	0.059986	1	1357	-0.99118	2
COMMD9	0.02771	0.089598	1	1358	0.49591	6
hsa-mir-7704	0.027754	0.059986	1	1359	0.13246	2
KLHL9	0.027798	0.067156	1	1360	-0.10038	3
NEK7	0.027808	0.067156	1	1361	0.013107	3
RPS19BP1	0.027818	0.067156	1	1362	0.086582	3
C6orf48	0.027828	0.076035	1	1363	-0.06195	3
HNRNPA0	0.027863	0.076035	1	1364	0.24213	4
PRSS27	0.027867	0.067156	1	1365	-0.67995	1
hsa-mir-223	0.027888	0.059986	1	1366	0.33761	2
C10orf118	0.027928	0.076035	1	1367	-0.041377	3
SPATA31A4	0.027936	0.067156	1	1368	0.040731	3
TRAF2	0.027951	0.076035	1	1369	0.70699	4
CALN1	0.027951	0.076035	1	1370	-0.29407	1
OR2B2	0.027951	0.076035	1	1371	0.30546	4
CLEC4M	0.027959	0.067156	1	1372	-0.60318	2
TSTD1	0.027967	0.067156	1	1373	-0.073608	3
MDK	0.02801	0.059987	1	1374	-0.61222	2
CHST4	0.028098	0.067156	1	1375	-0.48426	3
DRC1	0.028108	0.090342	1	1376	0.060482	4
EXD3	0.02813	0.076035	1	1377	0.12783	4
S100A9	0.028177	0.067524	1	1378	-0.64991	2
COX7A1	0.028184	0.076571	1	1379	0.28494	4
TBC1D8B	0.028204	0.067524	1	1380	-0.040096	3
USP4	0.028237	0.067524	1	1381	-0.67893	1
PCBD2	0.028298	0.090694	1	1382	0.16878	4
hsa-mir-611	0.028305	0.060453	1	1383	-0.032001	2
ODF3	0.028307	0.06804	1	1384	0.071268	4
CHD4	0.028329	0.06804	1	1385	-0.29807	1
RANBP2	0.028392	0.060453	1	1386	0.61228	2
HOXA7	0.028446	0.076571	1	1387	0.064542	4
TRNP1	0.028514	0.068418	1	1388	0.067063	4
EFCAB4A	0.028553	0.060454	1	1389	-0.65357	2
RIMBP3	0.028557	0.076571	1	1390	0.15944	4
TXN	0.02856	0.068418	1	1391	-0.010129	3
PRPF31	0.028564	0.076571	1	1392	-0.040185	3
SP140	0.028565	0.060454	1	1393	-0.99768	1
PDE3B	0.028587	0.076571	1	1394	0.14181	3
TAF1	0.028606	0.068418	1	1395	-0.44906	3
MROH1	0.028641	0.091524	1	1396	0.29877	6
STK17A	0.02868	0.068926	1	1397	-0.85267	2
GMNN	0.028693	0.076571	1	1398	0.36439	5
XCL1	0.028699	0.076571	1	1399	0.098947	3
DLK1	0.028704	0.068926	1	1400	-0.12171	3
BRD1	0.028744	0.052253	1	1401	-0.99768	1
RIOK3	0.02878	0.091524	1	1402	0.13385	4
ACP2	0.028791	0.068926	1	1403	-0.063809	2
C2CD3	0.02883	0.062771	1	1404	-0.76491	2
THOC3	0.028837	0.06945	1	1405	-0.34785	2
GSTP1	0.028856	0.076571	1	1406	-0.041234	3
hsa-mir-4315-1	0.028892	0.070004	1	1407	0.361	3
TPBG	0.028903	0.076571	1	1408	0.03304	4
GPR173	0.028913	0.063228	1	1409	-0.92162	2
TBC1D30	0.028929	0.091524	1	1410	-0.058941	2
UBE2Q1	0.028929	0.091524	1	1411	-0.0043929	3
C2CD5	0.028929	0.091524	1	1412	-0.060024	3
CCDC92	0.028929	0.070004	1	1413	0.059337	3
SLC30A6	0.02895	0.070004	1	1414	-0.035651	3
SENP3	0.028958	0.076571	1	1415	0.13375	4
SMIM10	0.028973	0.076571	1	1416	0.34181	4
SCN2B	0.028995	0.076571	1	1417	0.039297	3
TMEM235	0.029	0.070004	1	1418	-0.12413	3
NAF1	0.029019	0.070004	1	1419	-0.15954	3
LGR4	0.029022	0.070004	1	1420	-0.21902	2
FBLN7	0.029022	0.070004	1	1421	-0.4418	3
MTFR1L	0.029052	0.076571	1	1422	0.15504	4
PADI6	0.029053	0.070005	1	1423	0.18953	4
SLC27A5	0.029061	0.070005	1	1424	0.30053	4
GLRA1	0.029066	0.070005	1	1425	0.05882	4
SHROOM3	0.029104	0.070005	1	1426	0.016462	3
MAD2L1BP	0.029155	0.09192	1	1427	0.293	5
SIRPG	0.029161	0.070005	1	1428	-0.18247	3
FKBP14	0.029191	0.076571	1	1429	0.038248	3
FAM199X	0.029207	0.070567	1	1430	-0.36964	1
NLRP8	0.029227	0.070567	1	1431	0.099272	4
DEFB135	0.029253	0.070568	1	1432	-0.71282	2
ENOSF1	0.029273	0.09192	1	1433	0.20066	4
NDOR1	0.029293	0.07091	1	1434	-0.48583	2
ENSA	0.029306	0.076571	1	1435	-0.040537	2
hsa-mir-519c	0.029314	0.05331	1	1436	0.01623	2
FAM49B	0.02932	0.076571	1	1437	0.014897	3
OR4C16	0.029339	0.07091	1	1438	0.11766	4
STK25	0.029342	0.07091	1	1439	-0.30762	3
ZNF683	0.029377	0.076571	1	1440	0.14826	5
TGDS	0.029393	0.07091	1	1441	0.10479	3
PIP5KL1	0.029407	0.07091	1	1442	0.27513	4
SCARA3	0.029431	0.07091	1	1443	-0.34988	3
C20orf112	0.029503	0.07091	1	1444	0.1109	3
hsa-mir-3609	0.029517	0.07091	1	1445	0.39649	3
MANSC4	0.029537	0.076571	1	1446	-0.058697	2
XPR1	0.02954	0.076571	1	1447	0.28801	4
KRTAP13-1	0.029572	0.065643	1	1448	-0.64303	1
CAPZA1	0.029629	0.07091	1	1449	-0.014488	3
NIPAL1	0.029689	0.07091	1	1450	-0.014791	3
hsa-mir-4282	0.029692	0.07091	1	1451	0.50486	2
ATP5G3	0.029767	0.076571	1	1452	0.082329	3
GAST	0.029781	0.066112	1	1453	-0.5227	2
ZNF121	0.029807	0.076571	1	1454	-0.076938	3
LYSMD3	0.029809	0.07091	1	1455	0.39269	3
GPD2	0.029813	0.07091	1	1456	-0.94272	2
hsa-mir-5691	0.029813	0.066113	1	1457	0.14615	2
CSF2	0.029825	0.076571	1	1458	0.011399	3
SNX16	0.029866	0.066113	1	1459	-0.64542	2
U2AF2	0.029867	0.093786	1	1460	0.12897	4
CDCA8	0.02989	0.076571	1	1461	0.19653	5
PTTG1	0.029901	0.076571	1	1462	-0.016197	3
BTN3A2	0.029913	0.076571	1	1463	-0.16438	3
hsa-mir-5696	0.029919	0.066601	1	1464	0.40077	2
EPPIN-WFDC6	0.02993	0.055059	1	1465	0.97778	2
LOC100130480	0.029936	0.076571	1	1466	-0.30391	2
SIRT7	0.029972	0.07091	1	1467	0.013037	3
hsa-mir-4664	0.029992	0.07091	1	1468	-0.14259	2
LOC401052	0.029992	0.07091	1	1469	-0.29564	3
GRB7	0.029992	0.07091	1	1470	-0.8672	1
TXNL1	0.029992	0.07091	1	1471	-0.023232	3
GPR37L1	0.029992	0.07091	1	1472	-0.71332	2
GSS	0.029992	0.07091	1	1473	-0.08838	2
DAGLB	0.030035	0.093786	1	1474	0.63899	5
LRIG2	0.03006	0.066837	1	1475	-0.72007	2
hsa-mir-3618	0.030066	0.071459	1	1476	0.49819	4
TEX28	0.030084	0.071459	1	1477	0.36997	4
ABHD4	0.030142	0.076571	1	1478	0.196	4
KCTD10	0.030165	0.071459	1	1479	-0.99768	2
DEDD	0.030184	0.071827	1	1480	-0.1785	3
LAT	0.030211	0.076571	1	1481	-0.19984	2
EPB41L2	0.030222	0.076943	1	1482	0.26213	5
GLYAT	0.030222	0.076943	1	1483	-0.083512	3
CDK7	0.030286	0.076943	1	1484	0.076607	3
DDX28	0.030349	0.071827	1	1485	0.11852	4
SLC4A4	0.03036	0.071827	1	1486	-0.18368	2
NEK3	0.030382	0.09456	1	1487	0.28315	5
ZNF599	0.030383	0.071827	1	1488	0.30187	4
PCDHB12	0.030417	0.072203	1	1489	-0.40329	3
SET	0.03042	0.067073	1	1490	-0.59594	2
CDR2L	0.03043	0.077468	1	1491	0.18819	4
LRIT3	0.030533	0.07277	1	1492	-0.63219	2
TMPRSS2	0.030591	0.077468	1	1493	0.03276	3
TCF3	0.030612	0.056732	1	1494	-0.99768	2
HIST1H4B	0.030682	0.06755	1	1495	-0.99768	2
FAM162B	0.030711	0.073125	1	1496	0.011644	3
GREB1	0.030746	0.077849	1	1497	-0.089431	2
BBS5	0.030768	0.073126	1	1498	0.21154	4
RASL10B	0.030856	0.067551	1	1499	-0.80408	1
SLC13A1	0.030859	0.078402	1	1500	-0.12822	3
FLT3LG	0.030871	0.073513	1	1501	-0.089879	3
VASP	0.030876	0.073513	1	1502	0.029536	3
hsa-mir-6792	0.030885	0.073513	1	1503	0.66186	3
KANSL3	0.03091	0.073513	1	1504	0.060773	3
ARHGAP40	0.031006	0.074293	1	1505	0.0092522	3
NDN	0.031085	0.074293	1	1506	-0.18315	2
RPL18A	0.031099	0.06804	1	1507	-0.35033	3
PDE7B	0.031131	0.074293	1	1508	0.0424	3
WNT10A	0.031139	0.097056	1	1509	0.22554	5
hsa-mir-4510	0.031179	0.068543	1	1510	0.83996	3
GSDMA	0.031225	0.074294	1	1511	0.023441	3
C8orf76	0.031248	0.097056	1	1512	0.35661	6
FAM212B	0.031288	0.074294	1	1513	-0.29814	3
CDKN1A	0.031295	0.078976	1	1514	0.12831	3
STAB1	0.031301	0.074294	1	1515	-0.16342	3
PCDHB15	0.031307	0.068543	1	1516	-0.75126	1
TRPV6	0.031329	0.074294	1	1517	-0.063582	3
ZNF608	0.031329	0.074294	1	1518	-0.15299	3
DOCK4	0.031375	0.074294	1	1519	-0.19375	2
EHBP1	0.031408	0.074294	1	1520	0.21159	4
FAM129C	0.031421	0.074294	1	1521	-0.32284	1
KDM5A	0.031442	0.074294	1	1522	-0.0033064	3
FSCN2	0.031474	0.068543	1	1523	-0.75919	2
UBQLN4	0.03149	0.075838	1	1524	-0.15685	2
CBFA2T2	0.031581	0.078976	1	1525	-0.15656	1
ZCCHC18	0.031581	0.078976	1	1526	-0.3141	3
EXOSC5	0.031581	0.078976	1	1527	-0.05366	3
MRTO4	0.031581	0.078976	1	1528	0.059244	3
FKTN	0.031581	0.078976	1	1529	0.022015	3
EFCAB7	0.031601	0.077382	1	1530	-0.63603	2
TNPO3	0.031606	0.077382	1	1531	-0.34684	2
PMPCA	0.031619	0.077382	1	1532	-0.12299	3
KMT2D	0.031652	0.077382	1	1533	-0.10556	3
FLJ44313	0.031696	0.078977	1	1534	0.21987	4
TBC1D2	0.031698	0.077382	1	1535	-0.22473	2
PKD2L2	0.031706	0.077382	1	1536	-0.45011	3
TMEM174	0.031726	0.077382	1	1537	0.25517	4
EFCAB4B	0.031806	0.077382	1	1538	0.11643	3
FANCL	0.031836	0.077382	1	1539	-0.54434	2
WDFY3	0.031868	0.078977	1	1540	0.10081	4
CDS1	0.031899	0.068544	1	1541	-0.62367	2
hsa-mir-7641-1	0.031913	0.077382	1	1542	0.49689	3
IFI27L2	0.031937	0.068544	1	1543	-0.99768	2
NXT2	0.031953	0.077382	1	1544	-0.16783	3
RBM5	0.031961	0.077382	1	1545	-0.31801	3
PLCB1	0.03199	0.077382	1	1546	-0.27534	3
PICALM	0.032008	0.077382	1	1547	-0.39695	3
hsa-mir-5093	0.032014	0.068544	1	1548	0.47008	2
NT5E	0.032035	0.068544	1	1549	-0.99768	2
SNX17	0.03208	0.078977	1	1550	0.15413	3
hsa-mir-656	0.03209	0.077382	1	1551	-0.13548	1
hsa-mir-6134	0.032116	0.077915	1	1552	0.47578	3
BMP5	0.032159	0.077915	1	1553	0.029919	4
ING3	0.032169	0.078977	1	1554	-0.07626	3
ESCO1	0.032192	0.078977	1	1555	0.10088	4
MYLK2	0.032205	0.077915	1	1556	0.11165	3
NISCH	0.032217	0.077915	1	1557	-0.13755	3
FGF2	0.032252	0.069061	1	1558	-0.36494	3
HILPDA	0.03226	0.069061	1	1559	-0.48273	3
CNTNAP5	0.03226	0.069061	1	1560	-0.80565	1
CES4A	0.03226	0.069061	1	1561	-0.86149	2
TMEM143	0.03226	0.069061	1	1562	-0.55886	2
INPP1	0.032269	0.077915	1	1563	-0.51324	2
UCK2	0.032282	0.077915	1	1564	0.068058	3
FAM188A	0.032332	0.079974	1	1565	0.28094	4
DNAJC24	0.032429	0.079975	1	1566	-0.25359	3
GPX7	0.032435	0.078874	1	1567	-0.78166	2
TBX20	0.032435	0.079975	1	1568	0.21074	4
OR2T3	0.032441	0.079975	1	1569	0.22221	4
CHKA	0.032453	0.079975	1	1570	-0.22224	2
AK5	0.032521	0.078875	1	1571	-0.42687	3
MYCBPAP	0.032524	0.080568	1	1572	0.22664	5
NBAS	0.03254	0.078875	1	1573	0.10108	4
TMEM246	0.032743	0.069061	1	1574	-0.49467	3
STEAP2	0.032803	0.07927	1	1575	-0.22571	2
FMNL1	0.032837	0.07927	1	1576	0.10714	3
hsa-mir-218-1	0.032863	0.07927	1	1577	0.42108	3
PRKRIP1	0.032876	0.061172	1	1578	-0.99768	2
ROBO4	0.032894	0.069061	1	1579	-0.66534	2
XPA	0.032903	0.081343	1	1580	-0.47024	3
CPM	0.032941	0.081642	1	1581	0.060023	4
SEMA4D	0.032941	0.081642	1	1582	-0.038102	3
MBD4	0.032941	0.081642	1	1583	0.071612	3
PHF1	0.032963	0.081941	1	1584	0.064112	3
FGD3	0.033039	0.069563	1	1585	-0.76262	2
GLS	0.03307	0.10006	1	1586	0.36054	5
STEAP3	0.033115	0.079271	1	1587	0.11084	4
PHF20	0.033126	0.070065	1	1588	-0.87191	1
LY6G5C	0.033195	0.079271	1	1589	-0.34361	3
MYCT1	0.033213	0.10006	1	1590	0.14677	5
ANO1	0.033219	0.082353	1	1591	-0.11166	3
ARPC4	0.033243	0.10006	1	1592	0.087903	4
FGFR1OP	0.033244	0.082353	1	1593	-0.020055	3
PRR23C	0.033247	0.070065	1	1594	-0.61964	2
OR2A5	0.033264	0.079271	1	1595	-0.10259	3
HSD17B11	0.0333	0.082353	1	1596	0.1864	4
PPP1R8	0.033305	0.079271	1	1597	0.082238	3
ANKRD32	0.03331	0.079271	1	1598	0.066455	3
MBD2	0.033356	0.080076	1	1599	-0.53663	2
PNOC	0.033363	0.082353	1	1600	0.10626	4
hsa-mir-184	0.033385	0.070065	1	1601	-0.19218	1
TIMM44	0.033396	0.080076	1	1602	-0.24713	2
EVA1B	0.033453	0.080076	1	1603	-0.62908	2
MOG	0.033472	0.080076	1	1604	-0.21351	2
ZNF318	0.0335	0.080076	1	1605	-0.19388	3
NDUFC2-KCTD14	0.033519	0.061855	1	1606	-0.42559	2
AP3M2	0.03354	0.080076	1	1607	-0.25018	3
PPT2	0.033564	0.083641	1	1608	-0.32612	2
ATP6V0A4	0.033573	0.070065	1	1609	-0.28061	3
hsa-mir-4802	0.033583	0.080076	1	1610	0.42303	3
POR	0.033619	0.080076	1	1611	0.078704	3
MTHFD2L	0.033627	0.070065	1	1612	-0.96293	1
DOCK8	0.033632	0.080076	1	1613	-0.043412	3
RMDN3	0.033643	0.080076	1	1614	-0.39116	3
DYNC1I1	0.03369	0.080076	1	1615	-0.0061732	3
hsa-mir-606	0.03377	0.080076	1	1616	0.029363	2
MAD1L1	0.033771	0.080076	1	1617	0.19351	3
RHOXF2B	0.033816	0.080076	1	1618	0.13863	3
UBE2U	0.033817	0.084052	1	1619	0.20428	4
NDUFA1	0.033904	0.070065	1	1620	-0.54883	2
TRIP13	0.033961	0.10319	1	1621	0.16278	4
TEAD3	0.03399	0.080981	1	1622	0.22039	3
CCDC180	0.034008	0.070065	1	1623	-0.68768	1
SHISA5	0.034046	0.080981	1	1624	-0.065027	3
hsa-mir-518e	0.034095	0.080981	1	1625	0.38613	2
LRRC37A2	0.034147	0.071268	1	1626	-0.7025	1
COMMD1	0.034147	0.071268	1	1627	-0.63968	2
RAD51	0.034151	0.1049	1	1628	0.16449	3
AKAP12	0.034164	0.080982	1	1629	-0.070546	3
HTR3B	0.034174	0.080982	1	1630	-0.067901	3
FOXJ2	0.034191	0.1049	1	1631	0.21015	5
SLC25A13	0.034226	0.084053	1	1632	0.088241	3
IFNA21	0.03423	0.06222	1	1633	-0.99768	2
hsa-mir-378d-2	0.03423	0.080982	1	1634	-0.11391	2
BCL2L1	0.034257	0.1049	1	1635	0.19789	5
NME1-NME2	0.034258	0.06222	1	1636	0.34064	2
ZSWIM7	0.034276	0.080982	1	1637	-0.77507	2
hsa-mir-6785	0.034285	0.072949	1	1638	-0.70751	1
hsa-mir-7157	0.034322	0.080982	1	1639	0.92471	3
ABHD15	0.034336	0.072949	1	1640	-0.48782	3
ZNF160	0.034398	0.084493	1	1641	-0.39542	3
NUPL2	0.034437	0.084905	1	1642	0.11545	3
AURKB	0.034466	0.06222	1	1643	-0.99768	2
GRM4	0.034482	0.085334	1	1644	-0.47023	2
ETF1	0.034483	0.081368	1	1645	0.18279	4
SNX1	0.034539	0.073957	1	1646	-0.57641	2
DENND2A	0.03454	0.081368	1	1647	-0.47668	2
MRPL28	0.034541	0.085761	1	1648	0.071234	3
GABRA6	0.034562	0.073957	1	1649	-0.99768	1
hsa-mir-4652	0.034575	0.081368	1	1650	0.21247	2
CAP2	0.034631	0.10579	1	1651	0.1643	5
REEP5	0.034636	0.081368	1	1652	-0.36118	3
PRSS33	0.034644	0.081368	1	1653	-0.11532	2
CHI3L2	0.034799	0.073957	1	1654	0.13347	2
LOC643802	0.034803	0.086206	1	1655	0.15936	4
OR8B12	0.034815	0.081368	1	1656	0.069768	4
MAB21L3	0.034852	0.10694	1	1657	0.20917	4
TBR1	0.034873	0.073957	1	1658	-0.40282	3
PQBP1	0.034884	0.086207	1	1659	-0.15466	2
ZCCHC8	0.034887	0.081368	1	1660	-0.22613	3
B3GNT8	0.034942	0.073957	1	1661	-0.87354	2
WDR16	0.034944	0.10694	1	1662	0.13347	3
HNF1A	0.034945	0.081368	1	1663	-0.27765	3
SH3PXD2B	0.034966	0.081368	1	1664	-0.34494	3
RNF43	0.034977	0.073957	1	1665	-0.69616	2
PEX5L	0.03501	0.081368	1	1666	-0.1604	3
ZCCHC3	0.035014	0.086532	1	1667	-0.119	3
FMN1	0.035027	0.086858	1	1668	0.09267	4
LRRC1	0.035056	0.086858	1	1669	-0.0098031	3
GNAZ	0.03508	0.073957	1	1670	-0.72638	1
NLN	0.035094	0.087507	1	1671	0.19788	3
PHOX2A	0.035109	0.064232	1	1672	-0.99768	2
KCNS1	0.035113	0.087507	1	1673	-0.17736	3
CLSPN	0.035132	0.081368	1	1674	0.091751	3
SIPA1L3	0.035148	0.081368	1	1675	0.011764	3
RGS13	0.035176	0.10694	1	1676	0.20287	5
PTGR2	0.035196	0.10694	1	1677	0.26266	4
FRK	0.035225	0.081368	1	1678	-0.60401	2
BEND2	0.035228	0.087507	1	1679	-0.037113	3
TMEM184A	0.035281	0.036639	1	1680	-0.99768	1
GIGYF1	0.035302	0.087507	1	1681	-0.49048	2
LRRC58	0.035329	0.081368	1	1682	-0.18831	3
SPATA5	0.035346	0.087507	1	1683	0.13558	4
hsa-mir-5695	0.03535	0.081368	1	1684	0.62334	3
IL33	0.035351	0.081368	1	1685	0.34047	4
KNSTRN	0.035369	0.081368	1	1686	0.043352	3
HIST4H4	0.0354	0.087507	1	1687	0.035103	3
ARHGAP31	0.035409	0.081368	1	1688	0.064178	3
OTUB1	0.035425	0.087507	1	1689	0.037877	3
RHBDD3	0.035428	0.073957	1	1690	-0.33572	3
FBXL22	0.035429	0.081368	1	1691	-0.04807	2
TMEM191B	0.035448	0.087507	1	1692	0.21483	5
CMTM2	0.035457	0.087507	1	1693	0.10343	4
WWOX	0.035487	0.081368	1	1694	-0.32318	2
C19orf18	0.035505	0.081368	1	1695	0.070844	3
TXNIP	0.035512	0.10806	1	1696	0.23824	3
FAM102A	0.035542	0.081368	1	1697	0.43545	4
TSPAN3	0.035564	0.073957	1	1698	-0.71632	2
KLK8	0.035592	0.087922	1	1699	0.1225	3
FAM174A	0.035638	0.081368	1	1700	-0.091854	3
KLHL10	0.035647	0.087922	1	1701	0.29487	4
INO80C	0.035658	0.10806	1	1702	0.091957	3
IL34	0.035684	0.087922	1	1703	0.012695	3
CHMP2A	0.035741	0.073957	1	1704	-0.47484	3
MFSD6	0.035744	0.087923	1	1705	0.083672	3
RANGRF	0.03577	0.082884	1	1706	0.061178	3
DPYSL3	0.03577	0.082884	1	1707	-0.45089	3
hsa-mir-4516	0.03577	0.082884	1	1708	-0.47092	1
SGMS1	0.03577	0.082884	1	1709	-0.096397	2
PHF20L1	0.03577	0.082884	1	1710	-0.49816	3
CCDC58	0.03577	0.082884	1	1711	-0.51367	2
ZNF419	0.03577	0.082884	1	1712	-0.47748	3
RFPL2	0.03577	0.082884	1	1713	-0.30971	2
TSNAXIP1	0.035837	0.0844	1	1714	0.11354	4
CACNG1	0.035854	0.1085	1	1715	0.24796	4
PRRX2	0.035856	0.073957	1	1716	-0.99768	2
GLP1R	0.035857	0.087923	1	1717	-0.065329	3
AFF3	0.035913	0.1085	1	1718	-0.15325	2
RAB6C	0.035945	0.0844	1	1719	0.06743	3
MRPL30	0.035945	0.0844	1	1720	-0.30693	2
AURKAIP1	0.035945	0.0844	1	1721	-0.084093	3
RAP1B	0.035945	0.0844	1	1722	-0.41128	2
PHACTR3	0.035945	0.0844	1	1723	-0.48862	3
KLF7	0.035979	0.073957	1	1724	-0.73578	1
EGR2	0.035991	0.073957	1	1725	-0.99768	2
STRAP	0.035994	0.088346	1	1726	-0.22067	3
KCNF1	0.036006	0.0844	1	1727	-0.14237	3
C6orf195	0.036014	0.073957	1	1728	-0.63629	2
ADH4	0.036018	0.088347	1	1729	-0.14148	2
SYT1	0.03602	0.073957	1	1730	-0.86712	2
RAB13	0.03603	0.088347	1	1731	-0.20418	1
C9orf171	0.036052	0.084401	1	1732	0.14972	4
RGMB	0.036104	0.088812	1	1733	0.22808	5
EIF4EBP1	0.036167	0.088812	1	1734	0.09473	3
NFATC3	0.036206	0.084401	1	1735	-0.18912	3
hsa-mir-4280	0.036239	0.084401	1	1736	0.33525	2
hsa-mir-617	0.036285	0.084792	1	1737	0.48968	3
hsa-mir-548am	0.036359	0.074467	1	1738	0.7923	2
LRRC2	0.036404	0.084793	1	1739	-0.0039833	3
SSX1	0.036435	0.084793	1	1740	0.035497	3
LCP2	0.036528	0.085592	1	1741	-0.577	2
EIF4EBP3	0.036575	0.10894	1	1742	0.0067313	3
CRYAB	0.03662	0.085592	1	1743	-0.15241	2
OR6X1	0.036658	0.088813	1	1744	0.13914	4
CNPY4	0.036666	0.088813	1	1745	-0.21689	2
ZNF470	0.036714	0.086	1	1746	0.082973	3
P2RY6	0.036718	0.10941	1	1747	0.0069996	3
hsa-mir-6808	0.036721	0.086	1	1748	0.082939	2
C1QBP	0.036749	0.086	1	1749	0.21377	4
RAB27B	0.036766	0.088813	1	1750	-0.37902	3
SAMD9	0.036811	0.088813	1	1751	0.026458	3
SECISBP2	0.036853	0.088813	1	1752	-0.20699	2
hsa-mir-2278	0.036872	0.086406	1	1753	0.35396	3
CIB4	0.036908	0.10941	1	1754	0.22869	4
ASB9	0.036928	0.089471	1	1755	0.15812	4
hsa-mir-4322	0.036987	0.086406	1	1756	0.23671	4
FYCO1	0.037003	0.089471	1	1757	0.13377	4
DKC1	0.037079	0.071158	1	1758	-0.99768	2
hsa-mir-6831	0.037079	0.086406	1	1759	-0.20927	2
SUGP2	0.037097	0.086406	1	1760	-0.17807	2
IGFL1	0.037097	0.086406	1	1761	0.10163	4
PCNXL3	0.037148	0.071158	1	1762	-0.99768	1
STRBP	0.037165	0.089471	1	1763	0.013366	3
SMAP1	0.037169	0.071158	1	1764	-0.99768	2
LSM11	0.037172	0.089471	1	1765	-0.039535	3
FAM166A	0.037216	0.086407	1	1766	-0.087412	2
hsa-mir-4645	0.037245	0.086407	1	1767	0.4429	3
BTN3A1	0.037267	0.089472	1	1768	-0.37483	3
TYW5	0.037277	0.089472	1	1769	0.02201	3
hsa-mir-454	0.037285	0.076081	1	1770	0.50477	2
HDHD1	0.037305	0.086407	1	1771	0.20791	3
hsa-mir-3115	0.037308	0.086407	1	1772	0.33973	3
GSTA2	0.037328	0.086407	1	1773	0.23751	3
ANAPC1	0.037348	0.089472	1	1774	0.0053568	3
ZNF423	0.037348	0.089472	1	1775	-0.2669	2
HELZ2	0.037348	0.089472	1	1776	0.11773	4
NFKB1	0.037348	0.089472	1	1777	0.045542	3
TCN2	0.037348	0.089472	1	1778	-0.047582	3
CYB5A	0.037348	0.089472	1	1779	-0.010874	3
ZIC2	0.037348	0.089472	1	1780	-0.044169	3
ADAT2	0.037348	0.089472	1	1781	0.17415	4
SPRY4	0.037355	0.089472	1	1782	-0.066318	2
KLHL18	0.037394	0.086407	1	1783	-0.2049	3
NUP155	0.0374	0.086407	1	1784	-0.25629	2
THAP5	0.037456	0.089472	1	1785	-0.19136	3
TNFAIP8L3	0.037474	0.086407	1	1786	-0.0011334	3
CMSS1	0.037533	0.076082	1	1787	-0.48475	3
AXIN2	0.037554	0.076082	1	1788	-0.65166	2
NDUFS4	0.037561	0.086946	1	1789	-0.16033	2
OTP	0.037623	0.086946	1	1790	0.13333	3
HLA-C	0.037637	0.076082	1	1791	-0.89092	1
HEY2	0.037657	0.076082	1	1792	-0.54185	2
ANXA8	0.037696	0.089904	1	1793	0.18804	4
GIPC1	0.037721	0.086946	1	1794	-0.32516	1
MS4A2	0.037726	0.076082	1	1795	-0.55602	2
UTP3	0.037733	0.086946	1	1796	-0.53844	2
ATAD2B	0.037776	0.10986	1	1797	-0.03377	1
PPIAL4A	0.037776	0.10986	1	1798	-0.17144	1
ZBTB40	0.037785	0.089905	1	1799	0.24273	4
SEZ6L2	0.037813	0.086947	1	1800	-0.4321	1
TBC1D26	0.037843	0.073543	1	1801	-0.99768	1
SPINK1	0.037859	0.086947	1	1802	0.20077	4
CD93	0.037859	0.086947	1	1803	-0.2692	2
PLEKHG5	0.037898	0.10986	1	1804	-0.15318	2
ZNF418	0.03797	0.091028	1	1805	-0.3777	3
RAB5A	0.037983	0.086947	1	1806	-0.47716	2
MGAT5B	0.038023	0.087342	1	1807	-0.18053	3
DESI1	0.038042	0.087343	1	1808	-0.14232	2
TMEM185A	0.038051	0.076606	1	1809	-0.4686	3
ZMYM6	0.038104	0.090316	1	1810	-0.32662	3
ENTPD2	0.038127	0.091515	1	1811	0.20277	4
ZNF646	0.038129	0.076606	1	1812	-0.81558	2
CCDC30	0.038134	0.091515	1	1813	0.0059115	3
SGOL1	0.038163	0.090316	1	1814	-0.06144	3
FFAR4	0.038191	0.091515	1	1815	-0.037287	3
RIMBP3C	0.038241	0.075003	1	1816	0.17478	2
KRTCAP3	0.038263	0.091515	1	1817	-0.065654	3
FOXG1	0.038271	0.09084	1	1818	-0.47806	3
SPINK7	0.038299	0.09084	1	1819	-0.60204	2
PCDHGA12	0.038301	0.075405	1	1820	1.1014	2
TWIST1	0.038321	0.091515	1	1821	0.16773	4
DNAJB6	0.038336	0.091515	1	1822	-0.17315	2
ITGAL	0.038342	0.077136	1	1823	-0.80716	2
RGS6	0.038355	0.091515	1	1824	-0.41772	3
TAOK1	0.038378	0.091515	1	1825	0.12802	4
NAT10	0.038407	0.091515	1	1826	-0.041454	2
SIT1	0.03842	0.09084	1	1827	-0.99768	2
ADRBK1	0.038434	0.077136	1	1828	-0.54676	2
hsa-mir-8072	0.038456	0.09084	1	1829	0.33115	3
SLC30A10	0.038483	0.11033	1	1830	0.25231	5
LTF	0.038487	0.091515	1	1831	0.14381	4
ZCCHC10	0.03849	0.09084	1	1832	0.13522	4
SLC25A19	0.038492	0.091515	1	1833	0.1197	4
TSSC1	0.038501	0.09084	1	1834	-0.057183	2
BRI3	0.038526	0.09084	1	1835	0.087383	4
C11orf70	0.038549	0.091515	1	1836	-0.11848	3
C1orf123	0.03856	0.09084	1	1837	-0.43286	3
ATP5O	0.038565	0.11033	1	1838	0.011572	3
hsa-mir-4465	0.038569	0.09084	1	1839	0.17544	3
USP48	0.038573	0.11033	1	1840	0.42672	4
ADARB2	0.038638	0.09084	1	1841	-0.5219	2
CNTROB	0.038653	0.09084	1	1842	0.018021	3
LCT	0.038655	0.077136	1	1843	-0.44793	3
PTGES3L	0.038662	0.091515	1	1844	0.29131	4
hsa-mir-4519	0.038676	0.09084	1	1845	0.75366	3
OR9I1	0.038681	0.09084	1	1846	0.23997	4
LEPREL2	0.038721	0.091515	1	1847	0.0082706	3
CHRDL2	0.038742	0.09084	1	1848	-0.57811	2
ZNF165	0.038776	0.077683	1	1849	-0.99768	1
hsa-mir-2054	0.038797	0.076565	1	1850	0.77681	2
LOC729059	0.038839	0.039741	1	1851	-0.99768	1
HTR1B	0.038844	0.077683	1	1852	-0.91004	1
TP53INP1	0.038853	0.091515	1	1853	0.16305	4
AGO3	0.038867	0.093817	1	1854	-0.66954	2
KLRC1	0.038868	0.093817	1	1855	-0.061332	3
ZNF583	0.03895	0.09216	1	1856	0.2884	5
LMF2	0.038964	0.093817	1	1857	-0.23691	2
TCOF1	0.038988	0.093817	1	1858	0.10293	3
ALAD	0.038988	0.093817	1	1859	-0.44959	3
ZCCHC17	0.039033	0.09216	1	1860	-0.10792	3
IREB2	0.03904	0.093817	1	1861	-0.38131	3
FAM96A	0.039142	0.093818	1	1862	-0.087345	3
ARID4A	0.039174	0.092161	1	1863	-0.14196	2
ERLIN1	0.03925	0.11101	1	1864	-0.0033495	3
SRSF10	0.039264	0.093818	1	1865	0.025838	3
ELMOD3	0.039314	0.094368	1	1866	-0.054077	2
HS3ST3A1	0.039371	0.094369	1	1867	0.063833	4
KIF3C	0.039388	0.094776	1	1868	-0.29198	3
EBLN1	0.039407	0.095811	1	1869	-0.16742	3
DHPS	0.039417	0.094776	1	1870	0.082653	4
MLEC	0.039425	0.095811	1	1871	0.149	4
HDAC9	0.039477	0.094776	1	1872	-0.47929	3
CGNL1	0.039509	0.095185	1	1873	-0.50738	2
ZIC1	0.039521	0.095811	1	1874	-0.29589	2
DAB1	0.039537	0.095185	1	1875	0.05592	3
hsa-mir-1245a	0.039537	0.095185	1	1876	0.7291	4
GFM2	0.039555	0.095185	1	1877	-0.21901	2
ALG13	0.039571	0.095811	1	1878	0.00065185	3
DPF2	0.039586	0.078221	1	1879	-0.7832	2
CAPZB	0.039586	0.078221	1	1880	-0.99768	1
TMEM131	0.039586	0.078221	1	1881	-0.82545	2
MRPS7	0.039586	0.078221	1	1882	-0.75628	2
CTSK	0.039586	0.078221	1	1883	-0.46717	3
TMEM74	0.039599	0.095185	1	1884	0.18473	4
ITSN1	0.03964	0.095185	1	1885	-0.43689	3
FAM21C	0.039738	0.095605	1	1886	0.15122	3
C10orf114	0.03975	0.096488	1	1887	-0.22415	2
LOX	0.039798	0.11151	1	1888	-0.16451	3
BPIFA3	0.0398	0.096488	1	1889	0.26215	5
CYP20A1	0.039803	0.096059	1	1890	0.044432	3
SDHAF1	0.039806	0.096488	1	1891	-0.14617	2
TXNRD1	0.039819	0.096488	1	1892	0.28096	5
WAC	0.039822	0.078222	1	1893	-0.51441	2
DEFB104A	0.039866	0.11151	1	1894	0.13372	4
ZBTB7A	0.039875	0.097158	1	1895	-0.21392	3
MUT	0.039895	0.097158	1	1896	-0.57413	2
hsa-mir-140	0.039921	0.097159	1	1897	0.022218	2
SLC3A2	0.040013	0.097707	1	1898	-0.67689	2
MYBL1	0.040063	0.078151	1	1899	-0.99768	2
TVP23A	0.04008	0.098145	1	1900	0.045685	4
RAB4A	0.040121	0.098145	1	1901	0.08376	4
PLA2G12B	0.04015	0.096489	1	1902	-0.50775	2
SLC39A2	0.040192	0.098145	1	1903	-0.49072	3
ANKIB1	0.040207	0.096489	1	1904	0.12303	4
FAM132A	0.040208	0.11202	1	1905	-0.19024	2
ARR3	0.040269	0.098145	1	1906	-0.55534	2
FAM161B	0.04028	0.11202	1	1907	0.18118	4
TMUB1	0.040282	0.098145	1	1908	0.099453	4
HHIP	0.040285	0.098145	1	1909	-0.41631	3
NSMAF	0.040287	0.098145	1	1910	-0.52429	2
ATP5S	0.04031	0.096489	1	1911	0.26793	5
VCX	0.040326	0.098145	1	1912	0.028624	4
OR11H1	0.040345	0.11202	1	1913	0.12544	4
R3HDM1	0.04035	0.096489	1	1914	-0.4477	3
MUC6	0.040379	0.098145	1	1915	-0.38947	2
GTF2H2	0.040384	0.11202	1	1916	0.088317	3
BET1L	0.040404	0.098145	1	1917	0.12539	3
GHSR	0.040418	0.098145	1	1918	-0.33707	2
hsa-mir-380	0.040425	0.098145	1	1919	-0.013143	2
NLGN3	0.040446	0.096489	1	1920	0.24829	4
JAZF1	0.040449	0.098145	1	1921	-0.23044	3
PQLC3	0.04049	0.098145	1	1922	0.050158	3
FOXJ3	0.040516	0.098145	1	1923	-0.077682	3
KANSL2	0.040562	0.098145	1	1924	-0.097158	3
PRPF40A	0.040568	0.07937	1	1925	-0.56251	2
TMPRSS9	0.040572	0.097185	1	1926	0.066021	3
CHRNE	0.040606	0.097185	1	1927	-0.19358	2
SP2	0.040608	0.098566	1	1928	-0.046136	3
C6orf211	0.040623	0.097185	1	1929	-0.20965	3
hsa-mir-1273h	0.040635	0.098566	1	1930	0.3134	4
SLC35D2	0.040646	0.097185	1	1931	0.2522	5
TXNDC15	0.04065	0.097185	1	1932	0.021024	3
NDUFA7	0.04067	0.097185	1	1933	-0.59588	2
OR52N4	0.040689	0.097185	1	1934	0.091094	4
KIAA1143	0.040718	0.079946	1	1935	-0.4955	3
ADCY5	0.04074	0.079946	1	1936	-0.58593	2
WBP5	0.040807	0.097185	1	1937	0.04534	3
ULBP2	0.04081	0.098566	1	1938	-0.20606	3
OR10J3	0.04082	0.098566	1	1939	-0.6052	2
SPIN1	0.040869	0.079946	1	1940	-0.51649	2
RPAP3	0.040882	0.098566	1	1941	-0.1665	3
KHDC1	0.040939	0.098566	1	1942	-0.2835	2
CABIN1	0.040949	0.079946	1	1943	-0.33461	3
CLMP	0.040961	0.11319	1	1944	-0.16317	2
TRMT1	0.040964	0.097185	1	1945	-0.020422	3
CCNG1	0.041029	0.11319	1	1946	0.26337	4
LEFTY2	0.041054	0.098566	1	1947	0.02619	3
TMEM161B	0.041063	0.097185	1	1948	0.087256	4
MTRNR2L1	0.041084	0.098566	1	1949	0.14608	4
MAG	0.041111	0.098566	1	1950	-0.11631	2
SLC52A3	0.041141	0.098566	1	1951	-0.68429	2
HIF1AN	0.041157	0.098566	1	1952	-0.46761	3
ACTRT1	0.041177	0.097185	1	1953	-0.6266	2
LOC388849	0.041186	0.097185	1	1954	0.060833	3
hsa-mir-6727	0.041188	0.079947	1	1955	-0.57187	1
DEFB103B	0.041188	0.039742	1	1956	0.56872	1
hsa-mir-4472-2	0.041221	0.098566	1	1957	0.52559	3
TMEM168	0.041225	0.097185	1	1958	0.016086	3
PDCD2L	0.041233	0.098566	1	1959	-0.045143	3
SCGB1D1	0.041241	0.079947	1	1960	-0.60046	2
KLHL42	0.04127	0.097185	1	1961	0.14423	4
NOL9	0.041307	0.097185	1	1962	0.10069	3
CHRNA5	0.041352	0.097185	1	1963	0.1703	3
FADD	0.041386	0.098566	1	1964	-0.0709	3
TMOD1	0.041411	0.098566	1	1965	-0.12708	3
FBXO39	0.041431	0.098566	1	1966	0.12296	4
OR2AK2	0.041442	0.098566	1	1967	0.047055	3
MYLPF	0.041452	0.098566	1	1968	-0.45829	3
MYH4	0.041456	0.097185	1	1969	0.2278	5
NUDT5	0.041514	0.098566	1	1970	0.13228	3
KRT77	0.041554	0.097186	1	1971	0.20503	3
SPATA31D1	0.041555	0.11372	1	1972	0.3209	4
LIPF	0.041569	0.098566	1	1973	-0.99768	1
TGFBI	0.041576	0.098566	1	1974	0.051732	3
RBM33	0.041601	0.079947	1	1975	-0.83371	1
PITX1	0.041681	0.098566	1	1976	-0.41478	3
OR6N1	0.041749	0.099015	1	1977	-0.042556	3
RPS6KL1	0.041763	0.11423	1	1978	0.031096	3
SCMH1	0.041774	0.099015	1	1979	-0.99768	2
SLC7A9	0.041812	0.099015	1	1980	-0.26132	3
ZC3H12C	0.041824	0.080537	1	1981	-0.54534	2
C3orf14	0.041829	0.099015	1	1982	0.18127	4
NLGN4X	0.041862	0.097186	1	1983	-0.41834	2
hsa-mir-23c	0.041868	0.099015	1	1984	0.32295	3
hsa-mir-6089-1	0.041879	0.099015	1	1985	0.22751	2
UGT2A1	0.04195	0.097186	1	1986	0.19157	4
AGAP1	0.041959	0.099468	1	1987	-0.44389	3
PCDHGB4	0.041972	0.081411	1	1988	1.2458	1
HOMER1	0.041984	0.099468	1	1989	-0.039479	3
hsa-mir-516b-2	0.042033	0.082254	1	1990	0.62376	2
SDS	0.042038	0.097186	1	1991	0.28161	4
HBQ1	0.042066	0.099468	1	1992	-0.42398	3
LACRT	0.042099	0.099469	1	1993	-0.097584	3
BORA	0.042141	0.099469	1	1994	0.27636	4
OR51I1	0.042147	0.097186	1	1995	-0.18628	3
PMF1-BGLAP	0.042178	0.099469	1	1996	0.29584	3
YTHDC2	0.042196	0.099469	1	1997	-0.44536	3
VEZT	0.042235	0.099469	1	1998	-0.38816	2
[truncated: 18,676 more rows]

## Sheet: Negative
Table 4: Negative candidate genes identified by CRISPR KO screen in NOZ-R cells treated with Olaparib versus DMSO
id	neg|score	neg|p-value	neg|fdr	neg|rank	neg|lfc	neg|goodsgrna
BRCA1	5.41E-06	1.81E-05	0.195545	1	-0.7321	6
PALB2	1.48E-05	3.82E-05	0.206683	2	-0.93724	6
BRCA2	2.11E-05	2.95E-05	0.206683	3	-1.153	6
XRCC3	2.36E-05	5.74E-05	0.235149	4	-0.57161	6
E2F8	2.69E-05	6.52E-05	0.235149	5	-0.99768	6
PHF12	3.16E-05	0.00015628	0.307381	6	-0.67884	6
ATR	3.19E-05	0.00013065	0.307381	7	-0.31388	6
PTCH1	4.09E-05	0.00011692	0.307381	8	-0.99768	6
FANCM	5.31E-05	0.00010457	0.307381	9	-0.99768	6
C2orf73	5.82E-05	0.00014621	0.307381	10	-0.76311	6
WISP3	8.22E-05	0.00020753	0.340037	11	-0.99768	6
RGS8	9.27E-05	0.000251	0.340037	12	-1.2787	6
IRF2	0.0001004	0.00025146	0.340037	13	-0.94515	6
ACTR6	0.00010383	0.00047523	0.489628	14	-0.45951	5
TMA16	0.00010544	0.00038646	0.461139	15	-0.95514	5
VPS4B	0.00010969	0.0002899	0.368957	16	-0.84346	6
KCNJ11	0.00012163	0.00042581	0.461139	17	-0.42739	4
STT3B	0.00012703	0.00024826	0.340037	18	-0.99768	3
FCN3	0.00014753	0.00049903	0.490774	19	-0.59966	6
TMOD4	0.00015344	0.00020021	0.340037	20	-0.99768	6
ZNF99	0.00016391	0.00067659	0.56043	21	-0.3746	6
DDR2	0.00019474	0.00042627	0.461139	22	-0.99768	6
GIGYF1	0.00020517	0.00074523	0.56043	23	-0.49048	6
ZNF596	0.00020623	0.00074523	0.56043	24	-0.47063	4
TBC1D9B	0.00020654	0.00075118	0.56043	25	-0.36139	4
PLCB4	0.00021245	0.00067201	0.56043	26	-0.50869	6
ERO1L	0.00021695	0.00069031	0.56043	27	-0.99768	3
RTL1	0.00022007	0.0008244	0.579672	28	-0.75725	6
NKG7	0.00024428	0.0008848	0.580108	29	-0.63048	5
NLRP1	0.00030096	0.00066743	0.56043	30	-0.99768	3
ZNF273	0.00030757	0.00096122	0.602489	31	-0.79371	3
NDFIP1	0.00031275	0.0010161	0.602489	32	-0.64271	4
TSPYL1	0.00035406	0.0011914	0.632818	33	-0.99768	4
GALNT13	0.00035831	0.0011992	0.632818	34	-0.45044	5
NOVA1	0.00036232	0.0008395	0.579672	35	-0.99768	6
DCT	0.00037713	0.00085734	0.579672	36	-0.99768	6
ERAS	0.00043286	0.0015534	0.680495	37	-0.51328	4
OVOL3	0.00043539	0.0015534	0.680495	38	-0.71172	5
ZRSR2	0.00044256	0.00098822	0.602489	39	-1.0345	3
TFEC	0.00045049	0.0015721	0.680495	40	-0.37674	6
MKNK1	0.00045182	0.0015726	0.680495	41	-0.43696	5
AQP1	0.00047526	0.0010912	0.605357	42	-0.99768	6
TUBA1C	0.00047796	0.0010912	0.605357	43	-0.99768	6
hsa-mir-217	0.00050583	0.0019968	0.724289	44	-1.4433	4
CLUL1	0.00050749	0.0019968	0.724289	45	-0.99768	4
UBR2	0.00050749	0.0019968	0.724289	46	-0.99768	4
SSH2	0.00052663	0.0023739	0.730233	47	-0.57546	6
DPP10	0.00054014	0.0021121	0.725365	48	-0.53606	4
CHST5	0.00055872	0.0020755	0.724289	49	-0.58902	4
CCL18	0.00057511	0.0013378	0.673152	50	-0.99768	2
ATP13A3	0.00059243	0.0021734	0.730233	51	-0.99768	6
STX3	0.00061103	0.0023341	0.730233	52	-2.1577	5
CGREF1	0.00061953	0.0023345	0.730233	53	-0.024067	2
CCDC11	0.00062572	0.0023043	0.730233	54	-0.99768	3
HSD11B1	0.00067261	0.0029271	0.743207	55	-0.06755	4
GJA1	0.00067737	0.0014797	0.680495	56	-0.99768	6
ZNF597	0.00067851	0.0030351	0.743249	57	-0.51117	4
CXorf56	0.00068234	0.0031971	0.743249	58	-0.61333	4
hsa-mir-1302-7	0.00069034	0.0014797	0.680495	59	-0.4311	6
TRAPPC6A	0.00069863	0.0014797	0.680495	60	-0.99768	3
AP1M1	0.00071626	0.0026361	0.736077	61	-0.99768	6
PIAS4	0.00074317	0.003355	0.743249	62	-0.94579	4
PSTPIP2	0.00074497	0.0033683	0.743249	63	-0.79265	5
TNNT1	0.00074658	0.0026567	0.736077	64	-0.76898	4
CCL19	0.00076113	0.001687	0.715686	65	-0.99768	1
IMPG1	0.00077854	0.0026805	0.736077	66	-0.96216	2
GHRL	0.0007788	0.0026805	0.736077	67	-0.71561	3
hsa-mir-6509	0.00078289	0.0027217	0.736077	68	-1.0459	6
BSN	0.00079236	0.0027217	0.736077	69	-0.99768	3
VIP	0.00082231	0.0018755	0.724289	70	-0.99768	3
REXO4	0.00087111	0.0010303	0.602489	71	-0.99768	2
CCDC177	0.0009063	0.0040753	0.753922	72	-0.40404	4
PTPN23	0.00090731	0.0029509	0.743207	73	-0.70318	3
ZNF791	0.00092491	0.0020028	0.724289	74	-0.87189	3
SCGB1C1	0.00092501	0.0020028	0.724289	75	-0.26738	2
hsa-mir-4418	0.00093671	0.0029514	0.743207	76	-0.48	4
KCP	0.00094403	0.0020696	0.724289	77	-0.99768	3
SHBG	0.00098556	0.0020696	0.724289	78	-0.99768	2
TRIM62	0.0010039	0.004246	0.753922	79	-0.68442	4
ROBO2	0.0010069	0.00207	0.724289	80	-0.99768	3
C20orf141	0.0010089	0.00207	0.724289	81	-0.99768	2
ZSCAN25	0.0010532	0.0013127	0.673152	82	-0.99768	2
RNF213	0.0010652	0.0033303	0.743249	83	-0.56869	4
SPOCK2	0.0010796	0.0023304	0.730233	84	-0.91554	2
TEX11	0.0010913	0.004646	0.753922	85	-0.21167	3
DPPA5	0.0011276	0.0047443	0.753922	86	-0.45209	3
NKAIN3	0.0011443	0.0047448	0.753922	87	-0.4335	5
ENTPD7	0.0011485	0.0047448	0.753922	88	-0.76121	5
MAGEA4	0.0011562	0.0035417	0.743249	89	-0.62013	2
ALKBH4	0.0011753	0.0049672	0.753922	90	-0.59516	4
SMAGP	0.0011799	0.0037261	0.743249	91	-0.22598	6
SLC39A4	0.0011938	0.0037541	0.743249	92	-0.96212	3
SPATA3	0.0011938	0.0023963	0.730233	93	-0.99768	2
IFNG	0.0012052	0.0049983	0.753922	94	-0.62454	6
ALG13	0.0012093	0.0049983	0.753922	95	0.00065185	2
hsa-mir-4283-2	0.0012212	0.0024338	0.731367	96	-0.55289	6
hsa-mir-7856	0.0012355	0.0037545	0.743249	97	-1.0175	3
TEX13B	0.0012387	0.006529	0.760274	98	-0.068847	3
ZNF580	0.0012431	0.0025958	0.736077	99	-0.87387	3
SYCE3	0.0012514	0.0037788	0.743249	100	-0.38978	4
SUSD4	0.0012802	0.0066425	0.760936	101	-0.32156	6
NIP7	0.0012863	0.0051663	0.753922	102	-0.65489	5
ARRB1	0.0012992	0.0039092	0.750366	103	-0.74258	4
REST	0.0013282	0.0053429	0.753922	104	-0.70442	3
FAM131B	0.0013573	0.0039884	0.750366	105	-0.79719	4
PHLDB2	0.0013627	0.0028082	0.743207	106	-0.95845	2
GLB1	0.0013921	0.004122	0.753922	107	-0.59958	4
AKT1	0.0013977	0.004149	0.753922	108	-0.83719	2
MORC1	0.0014014	0.0029541	0.743207	109	-0.98617	3
NPRL3	0.0014328	0.0043439	0.753922	110	-1.2834	4
MIS18A	0.0014334	0.0031326	0.743249	111	-0.92455	3
FLT4	0.0014502	0.0031747	0.743249	112	-0.99768	3
hsa-mir-4455	0.0014732	0.0045796	0.753922	113	-0.64505	4
NT5DC3	0.0014864	0.0046144	0.753922	114	-0.64801	4
GGA3	0.001504	0.0061565	0.756307	115	-0.47605	2
LOC100129520	0.0015314	0.0049915	0.753922	116	-0.99768	4
S1PR5	0.0015324	0.0022535	0.730233	117	-0.99768	2
ZNF215	0.0015336	0.0049915	0.753922	118	-0.73341	3
KCNH1	0.001549	0.0050468	0.753922	119	-0.89283	6
TAAR6	0.0015548	0.006157	0.756307	120	-0.70271	4
CCL16	0.001556	0.0061872	0.756307	121	-0.52238	5
ZNF560	0.0015623	0.0034493	0.743249	122	-0.99768	3
UVSSA	0.001563	0.0062984	0.760274	123	-0.23736	3
KCNH8	0.0015632	0.0062984	0.760274	124	-0.87641	4
hsa-mir-28	0.0015654	0.0051727	0.753922	125	-0.59419	6
hsa-mir-216b	0.0015771	0.0034497	0.743249	126	-1.5627	3
CLEC7A	0.0015907	0.00769	0.766039	127	-0.36199	6
SPRR3	0.0015924	0.00769	0.766039	128	-0.051112	4
ZFAND4	0.0016219	0.006367	0.760274	129	0.036965	6
hsa-mir-2113	0.001627	0.0035518	0.743249	130	-0.89771	3
LNPEP	0.001653	0.0065336	0.760274	131	-0.37409	4
hsa-mir-3118-4	0.0016665	0.0026851	0.736077	132	-0.63428	2
ASTN2	0.001681	0.0036397	0.743249	133	-0.72729	1
OR6A2	0.0017326	0.0070132	0.766039	134	-0.58892	5
TFF2	0.0017329	0.0053575	0.753922	135	-0.99768	2
NEK5	0.0017447	0.0053575	0.753922	136	-0.99768	2
MAPK1	0.0017559	0.0036772	0.743249	137	-0.99768	2
ZNF780B	0.0017602	0.0070855	0.766039	138	-0.65504	5
PVR	0.0017693	0.005358	0.753922	139	-0.99768	3
TCERG1L	0.0017862	0.005358	0.753922	140	-0.5541	3
ACTR3	0.0017882	0.005358	0.753922	141	-0.99768	4
hsa-mir-6865	0.0017931	0.002896	0.743207	142	-0.90176	2
KIAA0247	0.0017992	0.0071555	0.766039	143	-0.41474	5
hsa-mir-8058	0.0018049	0.0054944	0.756003	144	-0.66957	3
GGTLC1	0.0018225	0.0036776	0.743249	145	-0.99768	1
TFAP2B	0.0018308	0.0036776	0.743249	146	-0.99768	3
PRDM1	0.0018636	0.0059538	0.756003	147	-0.96991	2
OR8B2	0.0018671	0.0059538	0.756003	148	-0.99768	3
DYSF	0.0018763	0.0037358	0.743249	149	-0.99768	3
GNG8	0.001877	0.0059538	0.756003	150	-0.99768	4
DPP8	0.0018885	0.0059543	0.756003	151	-0.83461	3
SH2D1B	0.0019222	0.0059987	0.756003	152	-0.65432	4
NRG3	0.0019275	0.0059987	0.756003	153	-0.90321	3
AKAP13	0.001933	0.0092107	0.76658	154	-0.54418	5
NRSN2	0.0019406	0.0039787	0.750366	155	-0.9581	3
CD28	0.0019418	0.0059987	0.756003	156	-0.71446	4
GRAMD3	0.001942	0.0076072	0.766039	157	-0.7099	3
hsa-mir-24-1	0.0019579	0.0059991	0.756003	158	-0.30756	3
PCDHB14	0.0019714	0.0059991	0.756003	159	-0.59557	4
FFAR1	0.0019799	0.0039792	0.750366	160	-0.99768	3
STK38L	0.0020051	0.0060746	0.756003	161	-0.43161	2
SCN3B	0.0020231	0.0077994	0.766039	162	-0.8139	5
FOXJ1	0.0020347	0.0042794	0.753922	163	-0.81391	1
NOL3	0.002036	0.0060751	0.756003	164	-0.99768	4
SLC13A4	0.0020378	0.0032388	0.743249	165	-0.99768	2
TMEM72	0.0020522	0.0060751	0.756003	166	-0.4428	2
GAS2	0.0020794	0.007895	0.766039	167	-0.80852	4
MX2	0.0020881	0.007895	0.766039	168	-0.45244	5
OR9K2	0.0020934	0.0078955	0.766039	169	0.034525	2
PRKCDBP	0.0021353	0.0033733	0.743249	170	-0.99768	2
EMC2	0.0021505	0.0045343	0.753922	171	-0.99768	3
GATS	0.0021523	0.0080529	0.76658	172	-0.44369	4
USP51	0.002157	0.0045343	0.753922	173	-0.99768	3
hsa-mir-5705	0.0021762	0.0045348	0.753922	174	-1.0323	2
ZBTB18	0.0021818	0.0064178	0.760274	175	-0.99768	3
PPFIA3	0.0021936	0.0064847	0.760274	176	-1.0005	4
RNF138	0.0022398	0.0046427	0.753922	177	-0.99768	2
MFGE8	0.0022558	0.0066023	0.760936	178	-0.50701	4
AGL	0.002276	0.0046432	0.753922	179	-0.99768	2
EIF4A1	0.0022853	0.0066471	0.760936	180	-0.82697	3
C12orf68	0.0022933	0.0048011	0.753922	181	-0.99768	3
SMARCD2	0.002335	0.0067244	0.76178	182	-0.85643	2
RNF212	0.0023502	0.0050766	0.753922	183	-0.99768	3
ERI3	0.0023822	0.0067249	0.76178	184	-0.49476	6
CCL4	0.0023864	0.005077	0.753922	185	-0.74659	3
NPBWR2	0.0023945	0.0068434	0.766039	186	-0.95209	6
CBS	0.0024052	0.0068434	0.766039	187	-0.56621	3
hsa-mir-520g	0.0024122	0.0035069	0.743249	188	-2.9307	2
ABCA12	0.0024502	0.0094496	0.76658	189	-0.30308	3
PPOX	0.0024764	0.0070466	0.766039	190	-0.34752	2
hsa-mir-1184-3	0.0024774	0.0053077	0.753922	191	-2.2867	3
hsa-mir-5680	0.0024775	0.0070466	0.766039	192	-0.11944	2
OMP	0.0024807	0.0094843	0.76658	193	-0.28293	4
hsa-mir-6824	0.0024831	0.0070855	0.766039	194	-0.68687	3
CHRNB4	0.002489	0.0036282	0.743249	195	-0.99768	2
hsa-mir-6846	0.0024944	0.0053662	0.753922	196	-0.88896	3
HOXC13	0.0024971	0.0071262	0.766039	197	-0.8706	2
BUD31	0.0025235	0.0071656	0.766039	198	-0.99768	3
VAMP8	0.0025854	0.0074127	0.766039	199	-0.85924	4
hsa-mir-4270	0.0025883	0.0055603	0.756003	200	-0.84287	2
IK	0.0026031	0.0074127	0.766039	201	-0.90143	4
PDZD7	0.0026235	0.010107	0.76658	202	-0.3135	3
POU6F1	0.0026265	0.0074132	0.766039	203	-0.95392	4
hsa-mir-7155	0.0026309	0.0074132	0.766039	204	-1.1344	3
DLGAP2	0.0026358	0.0056234	0.756003	205	-0.99768	2
GRHPR	0.0026583	0.010246	0.76658	206	-1.1724	4
TPM4	0.0026684	0.0057479	0.756003	207	-0.99768	3
PCP2	0.0026743	0.007501	0.766039	208	-0.80501	6
TRPV5	0.0026824	0.010428	0.76658	209	0.083073	1
STRC	0.0026954	0.0058069	0.756003	210	-0.99768	6
PRR19	0.0027052	0.010463	0.76658	211	-0.26415	5
ZNF133	0.0027104	0.010463	0.76658	212	-0.91258	5
PTPN5	0.0027147	0.0060193	0.756003	213	-1.4693	6
NLRP5	0.0027297	0.0075385	0.766039	214	-0.52842	3
CYP3A7-CYP3AP1	0.0027443	2.29E-07	0.00495	215	-1.2216	1
ZKSCAN8	0.0027562	0.0078172	0.766039	216	-0.93506	6
FGA	0.0027591	0.0078172	0.766039	217	-0.38561	3
hsa-mir-577	0.0027776	0.0078177	0.766039	218	-0.86623	4
MMACHC	0.0028184	0.0080785	0.76658	219	-0.88525	3
MYF5	0.002852	0.0063982	0.760274	220	-0.99768	3
HMX1	0.0028624	0.010571	0.76658	221	-0.87722	5
hsa-mir-1307	0.0028901	0.0082511	0.76658	222	-0.4646	4
SLC5A11	0.0029139	0.0107	0.76658	223	-0.46145	4
hsa-mir-4509-2	0.0029154	0.0038799	0.750366	224	-2.666	6
PRNP	0.0029172	0.0107	0.76658	225	-1.3719	4
OTOP1	0.0029389	0.0084158	0.76658	226	-0.7474	2
SLAMF6	0.0029434	0.0065359	0.760274	227	-0.99768	3
OR4D9	0.0029674	0.0084625	0.76658	228	-0.88295	4
PTGER4	0.0029797	0.013046	0.76658	229	-0.32922	5
SPATA31C1	0.0029842	0.013046	0.76658	230	-0.22791	4
SEC14L2	0.0030163	0.010828	0.76658	231	-0.56386	5
PLCG2	0.0030337	0.0085037	0.76658	232	-0.99768	3
CREG2	0.0030539	0.0087444	0.76658	233	-0.58478	3
TREX2	0.0030901	0.0088798	0.76658	234	-0.80792	4
hsa-mir-4284	0.0031255	0.0041558	0.753922	235	-0.99768	2
hsa-mir-8081	0.003136	0.0091004	0.76658	236	-0.096032	3
ATAD3B	0.0031429	0.009158	0.76658	237	-0.82774	2
GSTM4	0.0031449	0.0070443	0.766039	238	-0.99768	3
KCTD15	0.00315	0.009158	0.76658	239	-0.74756	4
USP54	0.0031563	0.009158	0.76658	240	-0.76264	3
IGFLR1	0.0031829	0.011106	0.76658	241	-1.0872	4
BRPF3	0.0032123	0.011106	0.76658	242	-0.76187	4
SEC14L3	0.0032203	0.011106	0.76658	243	-0.47247	4
ANKFN1	0.0032365	0.0072974	0.766039	244	-0.99768	3
UIMC1	0.0032466	0.0073779	0.766039	245	-0.91082	3
SRRM1	0.0032712	0.011218	0.76658	246	-0.40333	3
hsa-mir-3127	0.0032762	0.0092583	0.76658	247	-0.52293	3
SPAG5	0.0032869	0.011326	0.76658	248	-0.4486	5
PRX	0.0032878	0.0093562	0.76658	249	-0.99768	4
KRTAP10-10	0.0033199	0.0042863	0.753922	250	-0.99768	6
PKN2	0.0033301	0.0094047	0.76658	251	-0.99768	6
hsa-mir-208b	0.0033426	0.0094047	0.76658	252	-0.68999	3
MYO1H	0.0033606	0.0094052	0.76658	253	-0.84386	6
PDLIM7	0.0033661	0.007723	0.766039	254	-0.99768	2
PLCE1	0.0034007	0.0094052	0.76658	255	-0.97227	3
C2orf91	0.0034007	0.0094052	0.76658	256	-0.99768	3
FAM179A	0.0034015	0.011594	0.76658	257	-0.50044	4
SARS	0.0034051	0.0094052	0.76658	258	-0.831	4
FOXB2	0.0034092	0.0077234	0.766039	259	-0.99768	2
OR6K2	0.0034132	0.0077234	0.766039	260	-0.99768	3
GABPB1	0.0034186	0.0094441	0.76658	261	-0.77716	2
RNF152	0.0034271	0.0094445	0.76658	262	-0.76733	4
HSPA12A	0.0034528	0.011989	0.76658	263	-0.36503	4
GSDMB	0.0034553	0.0095333	0.76658	264	-0.5766	4
TMEM55A	0.0034657	0.0095338	0.76658	265	-0.56922	2
KRTAP10-8	0.0034697	0.01199	0.76658	266	-0.42464	3
hsa-mir-637	0.0034721	0.0095338	0.76658	267	-0.51128	4
DTX1	0.003484	0.007982	0.76658	268	-0.92096	3
DDX31	0.0035073	0.012031	0.76658	269	-0.628	5
CBX6	0.0035529	0.0080589	0.76658	270	-0.99768	2
CMAS	0.0035574	0.0096948	0.76658	271	-0.99768	2
MRC2	0.0035857	0.0096948	0.76658	272	-0.90408	4
hsa-mir-6795	0.0036026	0.0096948	0.76658	273	-0.54345	4
ASXL2	0.003607	0.0096948	0.76658	274	-0.87044	2
PAIP2B	0.0036244	0.0096948	0.76658	275	-0.40131	3
MYH2	0.0036321	0.0096948	0.76658	276	-0.83104	4
KAT6A	0.0036384	0.0097497	0.76658	277	-0.74068	3
CDX1	0.0036428	0.012515	0.76658	278	-0.79556	4
UCP1	0.0036541	0.00979	0.76658	279	-0.56544	3
GPSM1	0.0036572	0.0083618	0.76658	280	-0.99768	3
hsa-mir-580	0.0036605	0.0083618	0.76658	281	-0.86958	2
2025-09-09	0.0036725	0.0097905	0.76658	282	-0.99768	3
LRRIQ4	0.0036813	0.0085458	0.76658	283	-0.84567	3
hsa-mir-937	0.0037011	0.0098362	0.76658	284	0.46772	6
SNAI2	0.0037131	0.013067	0.76658	285	-0.81932	5
KDM6B	0.0037153	0.010135	0.76658	286	-0.48502	4
RBM15B	0.003719	0.0088377	0.76658	287	-0.99768	2
AXL	0.0037319	0.013067	0.76658	288	-0.58313	5
CEACAM21	0.0037617	0.013067	0.76658	289	-0.44792	6
C9orf89	0.0037953	0.01019	0.76658	290	-0.51913	2
KCNJ3	0.0038008	0.013117	0.76658	291	-0.057937	3
USP32	0.003861	0.0090061	0.76658	292	-0.79877	6
BTN2A2	0.0038763	0.0092308	0.76658	293	-0.98588	3
hsa-mir-6873	0.0038837	0.0092313	0.76658	294	-1.4449	3
IMMT	0.003895	0.010509	0.76658	295	-0.59191	2
ACOX1	0.0039276	0.013252	0.76658	296	-0.88288	5
CACNA1C	0.0039332	0.013252	0.76658	297	-0.61084	5
THBS2	0.0039365	0.01057	0.76658	298	-0.52382	2
EFCC1	0.0039375	0.01057	0.76658	299	-0.44826	4
CCL28	0.0039509	0.010946	0.76658	300	-0.71221	3
hsa-mir-6858	0.0039896	0.011485	0.76658	301	-1.0645	3
SERPINF1	0.0040151	0.0093118	0.76658	302	-0.99768	3
EPHA7	0.0040307	0.011486	0.76658	303	-0.56805	3
CCS	0.004039	0.011642	0.76658	304	-0.84016	3
TSPAN2	0.0040614	0.01167	0.76658	305	-0.81938	4
ZNF730	0.0040877	0.011698	0.76658	306	-0.99768	3
MRGPRG	0.0041248	0.01176	0.76658	307	-0.54811	2
SLCO4A1	0.004165	0.0099145	0.76658	308	-0.99768	3
NCS1	0.0041719	0.012032	0.76658	309	-0.50362	2
TES	0.0041836	0.012032	0.76658	310	-0.78187	3
GPS2	0.0041893	0.012032	0.76658	311	-0.83412	4
DSCAM	0.0042064	0.01696	0.78433	312	0.1656	2
hsa-mir-4673	0.0042189	0.012033	0.76658	313	0.21233	1
DYNC1H1	0.0042252	0.012033	0.76658	314	-0.72663	4
INO80E	0.0042277	0.010146	0.76658	315	-0.99768	3
FAM83H	0.0042308	0.010146	0.76658	316	-0.99768	3
ZFP28	0.0042625	0.012148	0.76658	317	-0.33587	4
LRRTM2	0.004277	0.017158	0.78433	318	0.15621	2
AGK	0.0042796	0.012149	0.76658	319	-0.65033	3
ZNF699	0.0042946	0.012211	0.76658	320	-0.98894	2
hsa-mir-302f	0.0042962	0.010394	0.76658	321	-0.78403	2
hsa-mir-4671	0.0043084	0.010473	0.76658	322	-0.91666	2
BMPER	0.0043096	0.014693	0.78433	323	-0.47339	5
VSIG8	0.0043442	0.012211	0.76658	324	-0.55659	4
PSME4	0.0043532	0.012211	0.76658	325	-0.83205	3
TCF7	0.0043561	0.014873	0.78433	326	-0.38202	5
GPT2	0.0043797	0.012212	0.76658	327	-0.99768	4
MMP2	0.0044045	0.010474	0.76658	328	-0.8693	3
FOSB	0.0044079	0.015325	0.78433	329	-0.98056	5
PROKR2	0.0044147	0.012212	0.76658	330	-0.87123	3
DNAJC30	0.0044174	0.015325	0.78433	331	-0.46857	2
C9orf91	0.0044374	0.010474	0.76658	332	-0.95412	2
DRD5	0.0044382	0.012212	0.76658	333	-0.88394	6
TYW3	0.0044467	0.010474	0.76658	334	-0.99768	2
ZNF700	0.0044479	0.015445	0.78433	335	0.18258	1
OR4P4	0.0044542	0.012212	0.76658	336	-0.73987	2
hsa-mir-6780a	0.0044656	0.012324	0.76658	337	-1.8662	6
ADAP1	0.0044669	0.012377	0.76658	338	-0.79126	4
KRTAP10-3	0.0044782	0.010555	0.76658	339	-0.97568	3
NECAB3	0.0044853	0.010555	0.76658	340	-0.99768	3
DNAJC15	0.0044862	0.018002	0.78433	341	-0.72434	6
ABT1	0.0045067	0.01561	0.78433	342	-0.80747	3
LHX6	0.004511	0.010556	0.76658	343	-0.99768	3
HIBCH	0.0045213	0.010556	0.76658	344	-0.99768	3
SRPK3	0.0045661	0.013073	0.76658	345	-0.99768	4
PDE10A	0.0045935	0.013073	0.76658	346	-0.80058	4
FSCN3	0.0046265	0.013073	0.76658	347	-0.76568	3
TMPRSS15	0.0046483	0.013073	0.76658	348	-0.66228	3
PTPRCAP	0.0046492	0.011137	0.76658	349	-0.99768	2
OR6C6	0.0046656	0.013073	0.76658	350	-0.9165	3
POLD2	0.0046757	0.013073	0.76658	351	-0.83178	4
PRKCE	0.0046795	0.016624	0.78433	352	-0.21635	5
SPINT1	0.0046895	0.013147	0.76658	353	-0.33348	1
RFXAP	0.0046942	0.011318	0.76658	354	-0.73394	3
RTP1	0.0047266	0.013147	0.76658	355	-0.49087	3
HTRA4	0.0047366	0.013147	0.76658	356	-0.72731	3
WNT3A	0.0047452	0.018842	0.78433	357	-0.44522	5
hsa-mir-4650-1	0.0047851	0.011318	0.76658	358	-0.86346	3
MYEF2	0.0048007	0.01695	0.78433	359	-0.3159	4
CCR6	0.0048107	0.013264	0.76658	360	-0.87688	3
DLX5	0.0048166	0.013264	0.76658	361	-0.64833	4
ACER3	0.0048243	0.0052898	0.753922	362	-0.99768	2
PAPOLA	0.0048273	0.011563	0.76658	363	-0.99768	3
PDCD11	0.0048285	0.017198	0.78433	364	-0.71422	4
PRSS27	0.0048364	0.013264	0.76658	365	-0.67995	3
YKT6	0.0048533	0.013264	0.76658	366	-0.62379	4
POLE3	0.0048594	0.017259	0.78433	367	-0.05373	2
ZNF146	0.004863	0.013264	0.76658	368	-0.9628	3
STT3A	0.0048825	0.013264	0.76658	369	-0.99768	4
SYN2	0.0048902	0.013264	0.76658	370	-0.99768	2
LNX2	0.0048987	0.017375	0.78433	371	-0.62239	3
CDCA3	0.0049556	0.013323	0.76658	372	-0.84146	4
P2RY12	0.0049585	0.017463	0.78433	373	-0.29254	4
UBIAD1	0.0049745	0.017672	0.78433	374	-0.43223	5
TTC32	0.004977	0.017672	0.78433	375	-0.39251	4
AHI1	0.0049987	0.01208	0.76658	376	-0.99768	2
C1QTNF9B	0.0050149	0.012443	0.76658	377	-0.72925	3
LHFPL5	0.0050188	0.013692	0.775229	378	-0.87219	3
PLXNC1	0.0050375	0.012443	0.76658	379	-0.99768	1
NUAK1	0.0050516	0.013758	0.775229	380	-0.99768	4
CIAPIN1	0.0050844	0.013759	0.775229	381	-0.99768	4
RNASE3	0.0050946	0.018153	0.78433	382	-0.014356	2
PLAC1	0.0051129	0.013823	0.776816	383	-0.59109	3
TTLL1	0.0051173	0.018153	0.78433	384	-0.30953	5
hsa-mir-3671	0.0051844	0.01262	0.76658	385	-1.1105	3
SLC6A1	0.0051858	0.0057685	0.756003	386	-0.99768	2
COQ4	0.0052179	0.014065	0.78083	387	-0.99768	2
GFRA1	0.0052328	0.020377	0.797144	388	-0.231	5
RP1L1	0.0052377	0.014065	0.78083	389	-0.99768	3
CPD	0.0052402	0.01262	0.76658	390	-0.97915	3
BACH2	0.0052444	0.018356	0.78433	391	-1.7423	5
DCLRE1C	0.0052492	0.01262	0.76658	392	-0.99768	2
DDIT4	0.0052549	0.018356	0.78433	393	-0.51752	4
RXFP4	0.0052702	0.01262	0.76658	394	-0.7085	3
NGLY1	0.0052705	0.020415	0.797144	395	-0.41368	4
hsa-mir-3179-3	0.0052735	0.01262	0.76658	396	-0.56009	3
NDUFAF3	0.005285	0.01262	0.76658	397	-0.96819	3
DYRK1B	0.0052863	0.014183	0.78083	398	-0.93917	2
C11orf96	0.0052944	0.014183	0.78083	399	-0.99768	3
KIF13A	0.005348	0.014576	0.78433	400	-0.99768	2
C1orf56	0.0053875	0.0060799	0.756003	401	-0.99768	2
TIGD2	0.0053967	0.01262	0.76658	402	-0.99768	3
TTL	0.0053999	0.014681	0.78433	403	-0.72846	3
TM4SF18	0.005413	0.018818	0.78433	404	-0.64214	4
DENND4B	0.0054219	0.018905	0.78433	405	-0.33057	5
STAMBPL1	0.0054256	0.012913	0.76658	406	-0.99768	2
TJAP1	0.0054474	0.015111	0.78433	407	-0.78328	4
C11orf83	0.0054632	0.019045	0.78433	408	-0.25541	3
RTF1	0.0054772	0.013298	0.76658	409	-0.99768	2
C4BPA	0.0054891	0.015314	0.78433	410	-0.79532	2
TRA2B	0.0055059	0.019045	0.78433	411	-0.21253	3
HSD17B8	0.0055465	0.019101	0.78433	412	-0.49527	5
MRPL42	0.0055519	0.019101	0.78433	413	-0.67606	4
CTSW	0.0055562	0.015514	0.78433	414	-0.83282	4
CHKB	0.0055614	0.015514	0.78433	415	-0.67087	3
HLA-DQB1	0.0055641	0.019101	0.78433	416	-0.3078	5
GAREM	0.0056007	0.021258	0.797144	417	-0.30956	6
CDR1	0.005602	0.013393	0.76658	418	-0.87672	2
TTBK2	0.0056032	0.019101	0.78433	419	-0.24952	5
VWC2L	0.0056167	0.021258	0.797144	420	-0.36133	5
2025-09-06	0.0056235	0.019234	0.78433	421	-0.61161	5
GRPEL1	0.0056301	0.015514	0.78433	422	-0.83428	4
GMEB2	0.005634	0.013393	0.76658	423	-0.99768	2
hsa-mir-3190	0.0056495	0.015514	0.78433	424	-0.30158	6
COX11	0.0056727	0.019324	0.78433	425	-0.451	3
OR9Q1	0.0056968	0.019324	0.78433	426	-0.90226	4
SLC19A2	0.005717	0.019324	0.78433	427	-0.70502	5
PGAM1	0.0057339	0.015577	0.78433	428	-0.99768	3
DBP	0.005739	0.015577	0.78433	429	-0.86874	4
C16orf52	0.005741	0.019324	0.78433	430	0.12141	2
RASGRF1	0.0057613	0.019431	0.78433	431	-0.47401	2
RPL36AL	0.0057712	0.015577	0.78433	432	-0.84792	3
hsa-mir-5704	0.0057916	0.015646	0.78433	433	-0.49757	4
MMRN1	0.0057997	0.019492	0.78534	434	-0.30693	3
CNR2	0.0058092	0.015646	0.78433	435	-0.61033	4
DARS2	0.0058137	0.013569	0.772603	436	-0.82934	1
NAA25	0.0058275	0.015647	0.78433	437	-0.54099	3
CENPW	0.0058722	0.019564	0.78677	438	-0.38031	5
ERI1	0.0058842	0.013569	0.772603	439	-0.99768	2
TMEM132B	0.0058941	0.016098	0.78433	440	-0.35975	4
CFL2	0.0059066	0.013617	0.773265	441	-0.99768	3
LILRA1	0.0059336	0.016291	0.78433	442	-0.71318	2
SH2D3C	0.0059577	0.016417	0.78433	443	-0.99122	4
C19orf53	0.0059759	0.01971	0.789705	444	-0.16716	3
GOT1L1	0.005986	0.016417	0.78433	445	-0.4966	4
hsa-mir-513c	0.0060062	0.016418	0.78433	446	0.263	6
ABCC3	0.0060183	0.014026	0.78083	447	-0.9296	6
FAM65B	0.0060283	0.014026	0.78083	448	-0.99768	6
DNAH3	0.0060346	0.01971	0.789705	449	-0.66979	3
hsa-mir-4323	0.0060488	0.016738	0.78433	450	-0.55829	6
C4orf46	0.0060532	0.016738	0.78433	451	-0.64111	4
EFNB3	0.0060553	0.014125	0.78083	452	-0.99768	2
NOX5	0.0060606	0.014125	0.78083	453	-0.99768	6
CHDH	0.0060989	0.016938	0.78433	454	-0.99768	6
RPS16	0.0061163	0.022852	0.797144	455	-0.4319	6
SGK2	0.0061278	0.020151	0.797144	456	-0.38058	5
SIN3B	0.0061384	0.023155	0.797144	457	-0.16433	5
NDUFV1	0.0061539	0.023156	0.797144	458	-0.22632	6
C9orf37	0.0061664	0.01464	0.78433	459	-0.99768	6
hsa-mir-30a	0.0061763	0.017019	0.78433	460	-0.45025	4
OR10Q1	0.006191	0.01464	0.78433	461	-0.99768	3
ABHD5	0.0062	0.01464	0.78433	462	-0.84545	6
NUDT1	0.0062455	0.014641	0.78433	463	-0.99768	3
C19orf48	0.0062831	0.020415	0.797144	464	-0.42969	5
HS3ST6	0.0063117	0.017639	0.78433	465	-0.64061	3
C2orf88	0.0063117	0.017639	0.78433	466	-0.50731	6
CXCL9	0.0063283	0.020578	0.797144	467	0.15429	6
hsa-mir-6861	0.0063486	0.017639	0.78433	468	-0.70384	4
PPP5C	0.0063764	0.017639	0.78433	469	-0.81043	4
SAMSN1	0.0063821	0.017639	0.78433	470	-0.78949	2
FBXO32	0.0063856	0.020579	0.797144	471	-0.45424	4
NOTCH1	0.0064258	0.024483	0.798956	472	-0.23439	6
H2AFJ	0.0064291	0.017639	0.78433	473	-0.69441	3
NFIC	0.006431	0.020579	0.797144	474	-0.4217	3
INS	0.0064383	0.017639	0.78433	475	-0.78857	4
SCN1B	0.0064388	0.01485	0.78433	476	-0.99768	2
NLRC5	0.0064461	0.010109	0.76658	477	-0.99768	6
KPNA3	0.0064736	0.017639	0.78433	478	-0.82267	6
KLHDC7B	0.0064761	0.017718	0.78433	479	-0.88054	2
hsa-mir-4508	0.0064802	0.017718	0.78433	480	-0.74868	6
hsa-mir-548q	0.0064802	0.017718	0.78433	481	-1.3976	3
SLCO1B7	0.0065044	0.021393	0.797144	482	-0.34685	6
PLSCR3	0.0065186	0.021393	0.797144	483	-0.93119	5
OR1K1	0.0065231	0.017719	0.78433	484	-0.39783	1
ADAM12	0.0065331	0.02483	0.804814	485	-0.094547	3
EIF3H	0.0065545	0.018066	0.78433	486	-0.85923	3
C11orf54	0.0065631	0.021394	0.797144	487	-0.18277	2
TIGD5	0.0065701	0.018135	0.78433	488	-0.64355	2
LPAR1	0.0065762	0.018135	0.78433	489	-0.702	4
DCAF8L1	0.0065785	0.018135	0.78433	490	-0.99768	3
SLC7A6OS	0.0066218	0.02166	0.797144	491	-0.38807	3
hsa-mir-3151	0.0066621	0.014946	0.78433	492	-0.78174	3
RAD51C	0.0066657	0.021721	0.797144	493	-0.39836	3
hsa-mir-6752	0.0066964	0.018212	0.78433	494	-0.83901	4
PTPRQ	0.0067189	0.018417	0.78433	495	-0.58082	3
ZNF160	0.0067392	0.021793	0.797144	496	-0.39542	2
GPR35	0.0067769	0.018761	0.78433	497	-0.99768	4
TNR	0.0067973	0.018761	0.78433	498	-0.58328	2
DNAJA3	0.0067979	0.02213	0.797144	499	-0.039727	3
GLT1D1	0.0068363	0.015288	0.78433	500	-0.99071	6
hsa-mir-8074	0.0068499	0.015288	0.78433	501	-0.8969	2
hsa-mir-762	0.0068519	0.018761	0.78433	502	0.044864	2
GSTO2	0.0068635	0.015288	0.78433	503	-0.99768	3
SPP1	0.0068989	0.018762	0.78433	504	-0.4267	6
FZD4	0.0068991	0.015289	0.78433	505	-0.99768	6
KCND2	0.0069003	0.02272	0.797144	506	-0.8222	6
CDC42BPB	0.0069083	0.015289	0.78433	507	-0.99768	3
DHTKD1	0.0069153	0.022721	0.797144	508	-0.32339	6
SEC11C	0.0069459	0.018762	0.78433	509	-0.63717	2
COL4A2	0.0069574	0.022876	0.797144	510	-0.21444	4
hsa-mir-1265	0.0069574	0.018762	0.78433	511	-0.099168	2
TIFAB	0.0069825	0.018901	0.78433	512	-0.68231	6
RAPSN	0.0069839	0.018901	0.78433	513	-0.81416	4
FAM157B	0.0069997	0.01569	0.78433	514	-1.0262	2
HSF2BP	0.0070022	0.022965	0.797144	515	-0.7934	4
AUP1	0.0070081	0.019032	0.78433	516	-0.74384	6
ZNF226	0.0070194	0.022965	0.797144	517	-0.44121	2
hsa-mir-3713	0.0070509	0.0194	0.78433	518	-0.35502	4
TBCEL	0.0070914	0.023043	0.797144	519	-0.53186	4
C1orf146	0.0070935	0.023115	0.797144	520	-0.18388	2
CNST	0.0071021	0.0194	0.78433	521	-0.76997	6
C11orf93	0.0071193	0.0194	0.78433	522	-0.99768	6
MAMLD1	0.0071235	0.0194	0.78433	523	-0.7652	6
FLG2	0.0071535	0.016094	0.78433	524	-0.91254	2
hsa-mir-4637	0.0071643	0.016095	0.78433	525	-0.4504	6
MTRF1	0.0071793	0.023279	0.797144	526	-0.64526	4
ARHGEF19	0.0072064	0.01073	0.76658	527	-0.99768	2
NKX2-2	0.0072347	0.016203	0.78433	528	-0.99768	3
ARHGAP17	0.0072423	0.020289	0.797144	529	-0.80695	4
SPRY3_X	0.0072674	0.023741	0.797144	530	-0.35644	4
KCTD19	0.0072683	0.016203	0.78433	531	-0.99768	2
FABP3	0.0072944	0.016203	0.78433	532	-0.99768	2
CRLF3	0.0073041	0.020377	0.797144	533	-0.62755	2
SIT1	0.0073442	0.020377	0.797144	534	-0.99768	2
TLE6	0.0073514	0.023929	0.797144	535	-0.53033	5
C10orf71	0.0073635	0.010827	0.76658	536	-0.99768	1
AGMO	0.0073685	0.020377	0.797144	537	-0.57378	3
hsa-mir-219b	0.0073871	0.020377	0.797144	538	-0.88665	4
MICALL1	0.007397	0.020377	0.797144	539	-0.66288	3
SLC18A3	0.0073999	0.024443	0.798877	540	-0.81667	3
IARS2	0.0074009	0.020377	0.797144	541	-0.99768	3
hsa-mir-106b	0.0074155	0.020377	0.797144	542	-0.58244	4
DIRAS1	0.0074418	0.024443	0.798877	543	-0.76358	4
EXOG	0.0075031	0.020706	0.797144	544	-0.99768	4
TMEM81	0.0075453	0.016355	0.78433	545	-0.99768	2
TXNDC8	0.0076033	0.021259	0.797144	546	-0.55369	2
TFPI2	0.0076115	0.016615	0.78433	547	-0.76009	2
GRAMD1A	0.0076194	0.025172	0.808368	548	-0.051585	3
CDCA5	0.0076266	0.02126	0.797144	549	-0.99768	4
PARN	0.0076275	0.016738	0.78433	550	-0.95289	3
CDKN2AIP	0.0076443	0.02126	0.797144	551	-0.53119	2
DCXR	0.0076502	0.02126	0.797144	552	0.033065	1
WDR59	0.0076781	0.025536	0.814193	553	0.027527	1
hsa-mir-3922	0.0076971	0.021349	0.797144	554	-0.37818	3
MYH3	0.0077073	0.021437	0.797144	555	-0.67998	4
ERCC6L2	0.0077087	0.016738	0.78433	556	-0.9802	3
ZNF117	0.0077172	0.016738	0.78433	557	-0.99768	2
hsa-mir-433	0.0077202	0.021437	0.797144	558	-0.42381	4
PCDHB9	0.0077263	0.021437	0.797144	559	-0.69395	3
PLA1A	0.0077299	0.029957	0.840935	560	0.00052411	3
TRIM56	0.0077389	0.025629	0.814193	561	-0.61848	5
ANXA1	0.0077485	0.025629	0.814193	562	-0.4599	5
CAD	0.0077494	0.025629	0.814193	563	-0.18208	2
OR52N1	0.007791	0.021651	0.797144	564	-0.55625	3
NADSYN1	0.0077925	0.017041	0.78433	565	-0.79592	3
VCX3B	0.0078116	0.017041	0.78433	566	-0.49239	2
TAAR1	0.0078146	0.021651	0.797144	567	-0.97728	4
THBS1	0.0078257	0.030041	0.840935	568	-0.18723	6
NR1H2	0.0078614	0.025702	0.814193	569	-0.085742	2
SYCE2	0.0078849	0.021651	0.797144	570	-0.94454	3
DYDC1	0.0079096	0.017159	0.78433	571	-0.99768	2
FBXO28	0.0079213	0.025702	0.814193	572	-1.0189	4
PPP1R7	0.0079224	0.021718	0.797144	573	-0.99768	6
ATP2B3	0.0079224	0.021718	0.797144	574	-0.99768	6
PRPF18	0.0079286	0.017159	0.78433	575	-0.99768	6
AQP11	0.0079931	0.022271	0.797144	576	-0.92214	4
WDR89	0.0079957	0.030544	0.840935	577	0.036867	2
INTS7	0.008014	0.022272	0.797144	578	-0.8212	3
MFAP4	0.0080321	0.022272	0.797144	579	-0.84427	3
HSF1	0.0080605	0.022597	0.797144	580	-0.83866	6
hsa-mir-4735	0.0080958	0.023098	0.797144	581	-0.38111	6
TEX22	0.0080978	0.023098	0.797144	582	-0.99768	3
PDE1C	0.0081259	0.030909	0.840935	583	-0.31474	4
OTOP3	0.0081341	0.023098	0.797144	584	-0.63111	4
SKA2	0.0081603	0.023099	0.797144	585	-0.54575	6
MCAT	0.0081763	0.026238	0.816489	586	-0.2941	4
DHCR7	0.0081766	0.017159	0.78433	587	-0.99768	3
RAP2B	0.0081932	0.017159	0.78433	588	-0.99768	3
SYNGR4	0.0082147	0.026238	0.816489	589	-0.75536	4
BRD8	0.0082645	0.026238	0.816489	590	-0.79869	4
KRTAP13-4	0.0082705	0.023608	0.797144	591	-0.64645	3
ST6GALNAC5	0.0082919	0.024021	0.797144	592	-0.99768	4
RNF166	0.0083072	0.024021	0.797144	593	-0.45403	3
MARK4	0.0083206	0.012952	0.76658	594	-0.99768	2
TMEM160	0.0083253	0.026315	0.816489	595	-0.42439	4
PNO1	0.0083263	0.024022	0.797144	596	-0.79513	3
MATN3	0.0083541	0.024157	0.797907	597	-0.24491	4
EIF3F	0.0083671	0.017271	0.78433	598	-0.99768	3
hsa-mir-3923	0.0083952	0.024157	0.797907	599	-0.57129	3
PDHX	0.0083965	0.026478	0.816489	600	-0.69162	5
OR4C15	0.0084011	0.024157	0.797907	601	-0.80611	2
METTL18	0.0084342	0.024253	0.797907	602	-0.80369	4
XPOT	0.0084408	0.024253	0.797907	603	-0.99768	4
FGF22	0.008448	0.024339	0.797907	604	-0.69626	2
GRINA	0.0084594	0.017395	0.78433	605	-0.84241	3
TAGLN	0.0084599	0.02434	0.797907	606	-0.85366	4
NSFL1C	0.00846	0.026478	0.816489	607	-0.53615	4
hsa-mir-3921	0.0084949	0.024571	0.800631	608	-0.21436	3
CD27	0.008499	0.026718	0.816489	609	-0.44133	4
NANS	0.0085015	0.026718	0.816489	610	-0.20268	5
hsa-mir-4756	0.0085021	0.017518	0.78433	611	-0.98233	3
hsa-mir-524	0.0085149	0.017519	0.78433	612	-1.2273	2
PPIL4	0.0085154	0.017519	0.78433	613	-0.92334	3
EPYC	0.0085684	0.026913	0.821286	614	-0.56017	4
hsa-mir-548ad	0.0086356	0.024885	0.804814	615	0.19812	1
MMP28	0.0086602	0.024885	0.804814	616	-0.99077	3
POU3F4	0.0086674	0.032413	0.840935	617	-0.1932	5
IQSEC2	0.0086878	0.018181	0.78433	618	-0.74701	3
GLG1	0.0087271	0.027528	0.830696	619	-0.57562	4
UBE2E2	0.0087435	0.018444	0.78433	620	-0.99768	3
UCN3	0.0087839	0.018444	0.78433	621	-0.87812	3
MTHFD1	0.0087848	0.032708	0.840935	622	0.35441	6
C12orf45	0.0087883	0.025292	0.809501	623	-0.72248	6
KIAA0895	0.0087983	0.027529	0.830696	624	-0.56423	4
RPUSD1	0.0088232	0.025384	0.81123	625	-0.35695	2
CETN2	0.0088284	0.018445	0.78433	626	-0.99768	2
CHMP6	0.0088307	0.018445	0.78433	627	-0.99768	3
ANKRD62	0.0088655	0.025797	0.814794	628	-0.86234	3
C11orf35	0.008894	0.025797	0.814794	629	-0.65394	4
STK24	0.0089126	0.02609	0.816489	630	-0.78044	3
MASTL	0.0089155	0.018802	0.78433	631	-0.99768	2
CEP170	0.0089598	0.026525	0.816489	632	-0.99768	3
WWC2	0.0089639	0.026525	0.816489	633	-0.56891	2
POLR3E	0.0089678	0.028331	0.840935	634	-0.32826	4
PHTF1	0.0090086	0.028331	0.840935	635	-0.82063	3
LRRC17	0.0090191	0.026617	0.816489	636	-0.63204	4
RUFY1	0.0090201	0.018803	0.78433	637	-0.99768	3
LDLRAP1	0.0090223	0.028331	0.840935	638	-0.3053	4
OGFRL1	0.0090418	0.026715	0.816489	639	-0.78076	2
KRTAP19-1	0.0090419	0.026715	0.816489	640	-0.99768	4
SLC35E2	0.0090454	0.026715	0.816489	641	-0.51262	4
APOA5	0.009047	0.026715	0.816489	642	-0.99768	3
CXorf21	0.0090516	0.028331	0.840935	643	-0.44647	5
FAM126B	0.0090577	0.026715	0.816489	644	-0.62846	4
REPS1	0.0090637	0.026715	0.816489	645	-0.99768	3
C12orf74	0.009085	0.028541	0.840935	646	-0.062391	4
KRT40	0.0091021	0.033598	0.846246	647	-0.010503	3
GORASP1	0.0091022	0.021494	0.797144	648	-0.99768	3
ITIH2	0.009109	0.028541	0.840935	649	-0.37812	3
ANKDD1B	0.009116	0.026715	0.816489	650	-0.76193	3
JMJD8	0.0091279	0.033666	0.846966	651	-0.21536	6
CD69	0.0091737	0.02162	0.797144	652	-0.99768	2
OR5M9	0.0091774	0.029168	0.840935	653	-0.69682	4
USP39	0.0091791	0.027173	0.825417	654	-0.56143	4
BST2	0.0092113	0.02162	0.797144	655	-0.99768	3
PPIAL4F	0.0092268	0.014383	0.78433	656	-0.84668	2
XAF1	0.0092304	0.029168	0.840935	657	-1.0252	4
CD38	0.0092364	0.029168	0.840935	658	-0.34136	5
hsa-mir-7112-1	0.0092453	0.027277	0.825417	659	-0.043412	2
TBX18	0.0092721	0.02162	0.797144	660	-0.99768	3
SMPDL3A	0.0092831	0.027277	0.825417	661	-0.54998	3
OR4A15	0.0092958	0.027277	0.825417	662	-0.59649	4
ELAC1	0.0093174	0.029478	0.840935	663	-0.27297	4
PRRG1	0.009323	0.02162	0.797144	664	-0.99768	2
NOD1	0.0093334	0.029478	0.840935	665	-0.32345	4
FAM173B	0.0093356	0.027277	0.825417	666	-0.91379	2
LIPA	0.0093391	0.027277	0.825417	667	-0.62489	3
LCK	0.0093779	0.029478	0.840935	668	-0.1592	2
KRT79	0.0094351	0.02832	0.840935	669	-0.7985	4
OR6C68	0.0094797	0.028321	0.840935	670	-0.79031	3
NIPBL	0.0094924	0.028321	0.840935	671	-0.36896	4
NOA1	0.0095128	0.021921	0.797144	672	-0.99768	2
RCL1	0.0095269	0.02848	0.840935	673	-0.77526	4
PDGFRL	0.0095734	0.028656	0.840935	674	-0.51119	4
TCAP	0.0095789	0.028656	0.840935	675	-0.83719	4
ETAA1	0.009581	0.021921	0.797144	676	-0.90107	2
SYTL4	0.0096452	0.03023	0.840935	677	-0.47036	4
HOMER2	0.0096672	0.029461	0.840935	678	-0.79584	4
DFNB31	0.0096826	0.03023	0.840935	679	-0.438	4
NDUFA11	0.0096887	0.022031	0.797144	680	-0.99768	1
HMHB1	0.0097021	0.022031	0.797144	681	-0.99768	3
GALE	0.0097225	0.029543	0.840935	682	-0.92328	3
PGAM2	0.009736	0.029626	0.840935	683	-0.85143	2
ADAT1	0.0097376	0.014803	0.78433	684	-0.99768	1
KCNMB4	0.009759	0.022032	0.797144	685	-0.99768	2
PRELID1	0.0097812	0.022032	0.797144	686	-0.90195	3
GNAT3	0.0097861	0.022032	0.797144	687	-0.99089	3
RNF186	0.0098603	0.030095	0.840935	688	-0.57242	3
COX8C	0.0098786	0.014803	0.78433	689	-0.99768	2
KIAA0586	0.0099256	0.014803	0.78433	690	-0.87979	1
HOXC4	0.0099379	0.022134	0.797144	691	-0.99768	3
EGLN3	0.0099484	0.030264	0.840935	692	-0.6162	3
F13A1	0.0099701	0.022134	0.797144	693	-0.99768	1
ITGA2	0.0099794	0.036522	0.865491	694	-0.041288	4
SNAPC1	0.0099929	0.030435	0.840935	695	-0.7995	4
BHLHA15	0.010005	0.022134	0.797144	696	-0.99768	3
hsa-mir-4441	0.010005	0.022134	0.797144	697	0.072621	1
GPR171	0.010022	0.031341	0.840935	698	-0.0013867	2
SLAMF8	0.010037	0.030435	0.840935	699	-0.8146	3
CD84	0.010042	0.030435	0.840935	700	-0.60986	4
CHAMP1	0.010048	0.037322	0.867641	701	-0.71048	5
KIAA1199	0.010055	0.031341	0.840935	702	-0.96603	4
ENO3	0.010086	0.030436	0.840935	703	-0.81408	4
HAS1	0.010104	0.030436	0.840935	704	-0.50654	4
OR2H1	0.010108	0.031437	0.840935	705	-0.84481	4
SHANK1	0.010108	0.03765	0.867641	706	-0.19808	4
CAMP	0.010109	0.031437	0.840935	707	-0.30816	4
OR5H1	0.01012	0.037723	0.867641	708	0.095151	2
CLDN12	0.01012	0.037723	0.867641	709	0.07824	2
JKAMP	0.010131	0.022397	0.797144	710	-0.97095	2
SLC25A32	0.010139	0.031914	0.840935	711	-0.36031	3
ANO5	0.01014	0.030436	0.840935	712	-0.55999	4
EGFL7	0.010163	0.037822	0.867641	713	-0.059538	3
OR13D1	0.010183	0.030436	0.840935	714	-0.82482	3
CPT1A	0.010191	0.037823	0.867641	715	-0.16888	6
OPTN	0.010198	0.032026	0.840935	716	-0.21676	4
REV1	0.010207	0.014803	0.78433	717	-0.99768	2
OSGIN2	0.010211	0.037823	0.867641	718	-0.38507	5
OR5L2	0.010242	0.032133	0.840935	719	-0.25809	5
hsa-mir-548a-2	0.010251	0.022397	0.797144	720	-0.52336	2
COPZ2	0.010261	0.032133	0.840935	721	-0.49176	5
THAP3	0.010304	0.03245	0.840935	722	-0.58995	5
ADORA3	0.010314	0.02253	0.797144	723	-0.99768	3
ZNF891	0.010315	0.03245	0.840935	724	-0.37527	4
RNASE11	0.010332	0.030785	0.840935	725	-0.54142	4
hsa-mir-6803	0.010354	0.030785	0.840935	726	-0.91789	4
ABCB4	0.010357	0.02253	0.797144	727	-0.99632	2
MAFB	0.010362	0.02253	0.797144	728	-0.99768	3
PCSK1	0.010365	0.032538	0.840935	729	-0.51351	4
C9orf153	0.010406	0.032539	0.840935	730	-0.49131	2
PIGM	0.010417	0.038287	0.867641	731	-0.24364	5
GTSE1	0.010444	0.038287	0.867641	732	-0.3178	5
ZNF233	0.010466	0.015229	0.78433	733	-0.99768	1
PRR20A	0.010486	0.032881	0.840935	734	-0.29577	3
ABHD16B	0.0105	0.032881	0.840935	735	-0.4735	5
CCDC179	0.010511	0.030964	0.840935	736	-0.5586	2
hsa-mir-3680-1	0.010516	0.031204	0.840935	737	-0.47102	3
PREB	0.010541	0.038287	0.867641	738	-0.37011	4
hsa-mir-6764	0.010568	0.031444	0.840935	739	-0.34004	4
BHLHE41	0.010582	0.022971	0.797144	740	-0.99768	3
MYH1	0.010583	0.015659	0.78433	741	-0.99768	1
FOXI2	0.010604	0.032882	0.840935	742	-0.5296	5
CCDC147	0.010604	0.032034	0.840935	743	-0.6668	2
SULT1C3	0.010621	0.032034	0.840935	744	-0.88664	4
UBA52	0.010628	0.032034	0.840935	745	-1.2898	3
PSMB10	0.010628	0.03847	0.867641	746	-0.41558	5
TTC28	0.010641	0.032034	0.840935	747	-0.5798	4
CCDC53	0.010642	0.032882	0.840935	748	-0.47052	2
RARA	0.010653	0.022971	0.797144	749	-0.72652	3
ZNF558	0.010655	0.032882	0.840935	750	-0.22576	5
CLEC6A	0.010666	0.033392	0.843034	751	-0.27495	4
ZNF80	0.010667	0.032034	0.840935	752	-0.88676	4
VPRBP	0.010672	0.032034	0.840935	753	-0.929	4
PQLC1	0.010673	0.022971	0.797144	754	-0.99768	3
EZR	0.010701	0.032034	0.840935	755	-0.82827	2
SPON1	0.010703	0.022971	0.797144	756	-0.85684	3
TMEM216	0.010703	0.022971	0.797144	757	-0.99768	3
CATSPER3	0.010724	0.033392	0.843034	758	0.18029	1
IPO8	0.010729	0.032034	0.840935	759	-0.84727	3
PLXNA2	0.010734	0.033392	0.843034	760	-0.39047	5
THAP5	0.010758	0.033393	0.843034	761	-0.19136	2
FAM189A1	0.010779	0.022971	0.797144	762	-0.97876	3
PMS2	0.010779	0.032034	0.840935	763	-0.71506	4
RHOB	0.010786	0.038701	0.867641	764	-0.19551	6
OR2B3	0.010792	0.032034	0.840935	765	-0.33014	1
hsa-mir-520d	0.010809	0.023253	0.797144	766	-0.82604	2
CEP192	0.010849	0.023389	0.797144	767	-0.99768	2
CRHR2	0.010854	0.03215	0.840935	768	-0.84869	4
MYH15	0.010865	0.03215	0.840935	769	-0.45572	3
FZD5	0.010885	0.03215	0.840935	770	-0.7393	3
B4GALT6	0.010899	0.03215	0.840935	771	-0.52053	3
FAM78A	0.01092	0.023389	0.797144	772	-0.99768	2
TAF12	0.010921	0.0398	0.8677	773	-0.26192	4
GPR133	0.010935	0.023389	0.797144	774	-0.99768	2
POU4F2	0.010958	0.033781	0.847907	775	-0.39695	3
AURKC	0.01098	0.023389	0.797144	776	-0.99768	3
GIT1	0.011029	0.032365	0.840935	777	-0.65136	4
MASP1	0.011071	0.023389	0.797144	778	-0.99768	2
SGPL1	0.011073	0.032669	0.840935	779	-0.62907	3
hsa-mir-1249	0.011076	0.032669	0.840935	780	-2.9461	3
HHATL	0.011077	0.023389	0.797144	781	-0.99768	3
STK33	0.011084	0.032669	0.840935	782	-0.7776	2
SPG11	0.011087	0.032669	0.840935	783	-0.51277	4
FAM228B	0.011119	0.032876	0.840935	784	-0.67968	2
KIF21A	0.011125	0.032876	0.840935	785	-0.59169	4
FBXO24	0.011126	0.023524	0.797144	786	-0.89554	3
PFKFB4	0.01113	0.02366	0.797144	787	-0.99768	1
PLXDC2	0.011134	0.034509	0.850192	788	-0.10144	3
FOXD4L3	0.011141	0.02366	0.797144	789	-1.035	2
NFKBID	0.011144	0.034509	0.850192	790	-0.40994	3
HAUS3	0.011145	0.032876	0.840935	791	-0.90879	4
hsa-mir-6853	0.011162	0.032876	0.840935	792	-1.1071	4
DMPK	0.011196	0.032877	0.840935	793	-0.99768	3
C3AR1	0.011225	0.023804	0.797144	794	-0.86817	3
TPPP3	0.011247	0.023804	0.797144	795	-0.76232	3
ZBTB8B	0.011251	0.034724	0.850192	796	-0.31735	4
CIB3	0.011255	0.023804	0.797144	797	-0.99768	2
KIAA1614	0.011295	0.023804	0.797144	798	-0.87525	3
KNTC1	0.011306	0.023804	0.797144	799	-0.99768	3
PRDM4	0.01133	0.034725	0.850192	800	-0.21989	5
COL5A2	0.011333	0.033274	0.843034	801	-0.89856	4
SPATA31A2	0.011353	0.033274	0.843034	802	0.0054189	2
MID1IP1	0.011377	0.033274	0.843034	803	-0.8152	4
hsa-mir-4485	0.011399	0.033274	0.843034	804	-1.4938	2
LPHN1	0.0114	0.033274	0.843034	805	-0.92419	3
CACNA1B	0.011424	0.023949	0.797144	806	-0.79149	2
MRPL32	0.011426	0.035039	0.850192	807	0.1155	2
RBBP7	0.011444	0.035039	0.850192	808	-0.35053	4
RHPN1	0.011447	0.035039	0.850192	809	-0.23861	3
POU5F2	0.011447	0.033274	0.843034	810	-0.35863	2
hsa-mir-221	0.011464	0.033274	0.843034	811	-0.52117	4
ZNF285	0.011466	0.02395	0.797144	812	-0.99768	3
BRD7	0.011485	0.035589	0.861038	813	-0.64643	3
EARS2	0.011494	0.03376	0.847907	814	-0.3823	2
CD1A	0.011513	0.035589	0.861038	815	-0.53197	3
ASB7	0.011517	0.02395	0.797144	816	-0.99768	2
XCR1	0.011541	0.034069	0.849223	817	-0.62145	3
KANK1	0.01155	0.02395	0.797144	818	-0.99768	3
PPIAL4A	0.011558	0.042389	0.881818	819	-0.17144	5
PEBP4	0.011585	0.035697	0.861038	820	-0.20309	5
VAMP3	0.011588	0.034069	0.849223	821	-0.90324	3
DNAJC12	0.011599	0.034069	0.849223	822	-0.99768	3
C7orf57	0.011602	0.035698	0.861038	823	-0.18377	2
STON1	0.011605	0.034069	0.849223	824	-0.62688	4
ADI1	0.011634	0.034265	0.849223	825	-0.91245	4
POU3F3	0.011663	0.035698	0.861038	826	-0.48032	4
LENG8	0.011663	0.042597	0.881818	827	-0.10067	6
hsa-mir-4460	0.011697	0.034265	0.849223	828	-0.47504	6
PLCD1	0.011719	0.036348	0.865376	829	-0.30548	3
ANKRD12	0.011728	0.034266	0.849223	830	-0.47508	2
HS3ST5	0.01173	0.024275	0.797907	831	-0.99768	3
2025-03-08	0.011779	0.037083	0.867641	832	-0.53594	5
AADACL2	0.011786	0.043192	0.881818	833	-0.012953	3
ANKRD54	0.011805	0.037287	0.867641	834	-0.17798	5
RSBN1	0.011817	0.037287	0.867641	835	-0.56847	3
HR	0.011838	0.034451	0.850192	836	-0.6831	4
TMED8	0.01186	0.02461	0.800707	837	-0.99768	3
hsa-mir-6832	0.01191	0.024748	0.803965	838	-1.072	3
UPK3A	0.011915	0.034951	0.850192	839	-0.99768	2
KRTAP3-2	0.011928	0.018633	0.78433	840	-0.99768	2
STON2	0.011933	0.034951	0.850192	841	-0.52472	3
CALR	0.011943	0.034951	0.850192	842	-0.98096	4
GMFB	0.011972	0.037386	0.867641	843	-0.27694	4
hsa-mir-554	0.011997	0.035051	0.850192	844	-0.42135	4
NPR3	0.012009	0.025219	0.808368	845	-0.8914	3
LOC100506688	0.012016	0.035051	0.850192	846	-0.81707	4
SARNP	0.012055	0.035051	0.850192	847	-0.99768	4
RAC2	0.01206	0.037723	0.867641	848	-0.38988	5
C1orf131	0.012077	0.035051	0.850192	849	-0.82187	4
MYO19	0.012139	0.037723	0.867641	850	-0.41133	5
NRDE2	0.012177	0.038541	0.867641	851	-0.80021	3
TOM1	0.012186	0.037723	0.867641	852	-0.79488	3
LPAR5	0.012193	0.037723	0.867641	853	-0.54448	3
SUPT20HL1	0.012196	0.038541	0.867641	854	-0.99768	4
DOHH	0.012197	0.025219	0.808368	855	-0.99768	2
IL21	0.012197	0.025219	0.808368	856	-0.99768	3
PCDHA8	0.012234	0.012593	0.76658	857	-1.1824	1
TAF5	0.012261	0.038541	0.867641	858	-0.67595	3
TSPAN31	0.012283	0.038545	0.867641	859	-0.28041	4
ACSM5	0.012286	0.038653	0.867641	860	-0.63023	5
SPATS1	0.012289	0.038743	0.867641	861	-0.55604	3
PRMT3	0.012303	0.038755	0.867641	862	-0.087753	2
RPL29	0.012312	0.028002	0.840935	863	-0.94097	3
ORC1	0.012315	0.038744	0.867641	864	-0.48261	2
C5orf20	0.012336	0.038744	0.867641	865	-0.49075	1
ERVMER34-1	0.012349	0.038744	0.867641	866	-0.7396	3
SEMA4A	0.012359	0.038857	0.867641	867	-0.56437	5
PELO	0.012362	0.038857	0.867641	868	-0.56612	5
COG2	0.012374	0.038946	0.867641	869	-0.82268	4
hsa-mir-498	0.01239	0.038946	0.867641	870	-0.42392	4
MT1M	0.012394	0.038857	0.867641	871	-0.3386	5
CLDN15	0.012401	0.038857	0.867641	872	-0.19818	3
HSFX1	0.012447	0.038946	0.867641	873	-0.39879	4
TIMP2	0.012475	0.038946	0.867641	874	-0.82523	3
TMEM189	0.012478	0.038858	0.867641	875	-0.0079089	2
IKBIP	0.012508	0.018849	0.78433	876	-0.99768	2
RNASEK	0.012524	0.039206	0.867641	877	-0.53692	4
MYH6	0.012525	0.039206	0.867641	878	-0.67066	5
GRM7	0.012531	0.039057	0.867641	879	-0.40802	4
CAPN2	0.012567	0.039057	0.867641	880	-0.57438	6
RAB30	0.012595	0.039292	0.867641	881	-0.40218	3
CRYGD	0.012606	0.039293	0.867641	882	-0.15047	4
OLAH	0.012663	0.039353	0.867641	883	-0.77436	3
FAM206A	0.012691	0.039353	0.867641	884	-0.99768	6
hsa-mir-3156-1	0.012745	0.03947	0.867641	885	-0.61296	4
CDH26	0.012757	0.03947	0.867641	886	-0.75042	3
NDUFS5	0.012771	0.039815	0.8677	887	-0.39016	6
hsa-mir-4695	0.012776	0.03947	0.867641	888	-0.80329	4
EPPIN	0.012803	0.039903	0.8677	889	-0.26955	5
SLC12A7	0.012832	0.039471	0.867641	890	-0.86027	3
PJA1	0.012846	0.039471	0.867641	891	-0.41152	3
PLA2G2D	0.012859	0.039904	0.8677	892	-0.33089	5
TDRD3	0.012901	0.03958	0.867641	893	-0.48639	4
EXTL3	0.012918	0.03958	0.867641	894	-0.51654	4
STAG1	0.012952	0.040589	0.873824	895	-0.6342	4
LONRF1	0.012982	0.03958	0.867641	896	-0.55173	4
ZSCAN10	0.012995	0.040697	0.875258	897	-0.79684	5
MRPL39	0.012998	0.03958	0.867641	898	-0.99768	3
PNMA6A	0.013038	0.03958	0.867641	899	-0.6428	3
hsa-mir-544b	0.013043	0.03958	0.867641	900	-0.42893	4
OR12D3	0.013055	0.040934	0.877759	901	-0.22279	5
SLC25A1	0.013062	0.029066	0.840935	902	-0.99768	3
REC8	0.013063	0.040934	0.877759	903	-0.92158	4
FAM185A	0.013071	0.03958	0.867641	904	-0.63652	4
BMP7	0.013084	0.03958	0.867641	905	-0.69259	2
hsa-mir-320d-2	0.013156	0.039899	0.8677	906	-0.35599	4
PTGER1	0.013163	0.029204	0.840935	907	-0.80918	3
SLC38A4	0.013165	0.039899	0.8677	908	-0.74814	2
MEP1A	0.013169	0.029204	0.840935	909	-0.89089	3
MAGEB17	0.013208	0.040132	0.870123	910	-0.4812	3
PSMA8	0.01322	0.029349	0.840935	911	-0.96013	3
RASGEF1C	0.013224	0.029349	0.840935	912	-0.87859	3
GRIK4	0.013225	0.040133	0.870123	913	-0.49705	1
ZFAND5	0.013264	0.040341	0.870216	914	-0.34834	4
LSM10	0.013273	0.029496	0.840935	915	-0.99768	3
MRPL17	0.013297	0.04182	0.881818	916	-0.28197	5
TMEM183A	0.0133	0.04182	0.881818	917	-0.22515	5
MCHR2	0.013337	0.029496	0.840935	918	-0.99768	3
SLC25A15	0.013355	0.042566	0.881818	919	0.057125	1
hsa-mir-548g	0.013375	0.020261	0.797144	920	-2.6926	2
ATP6V1C2	0.013388	0.040341	0.870216	921	-0.51022	2
PRKRA	0.013388	0.040341	0.870216	922	-0.49078	1
IQCF6	0.013392	0.029496	0.840935	923	-0.99768	3
C1orf86	0.013392	0.029496	0.840935	924	-0.99768	2
CDC123	0.013399	0.029496	0.840935	925	-0.79267	3
PEX2	0.013406	0.042896	0.881818	926	-0.39463	2
hsa-mir-4457	0.013408	0.040341	0.870216	927	-0.6053	4
RNF123	0.013458	0.041034	0.879027	928	-0.88515	2
MAN1A2	0.013483	0.041155	0.880733	929	-0.6804	3
HES3	0.01353	0.04385	0.881818	930	-0.3914	4
PPM1J	0.013598	0.04138	0.881818	931	-0.89283	2
MUC4	0.013621	0.048823	0.913097	932	-0.15232	6
HIPK1	0.013647	0.044196	0.881818	933	-0.29584	4
TSPAN7	0.013657	0.029803	0.840935	934	-0.84682	2
ACTR3C	0.013659	0.041381	0.881818	935	-0.51923	4
MCF2	0.013659	0.029803	0.840935	936	-0.73793	1
WDR77	0.013674	0.029803	0.840935	937	-0.85932	3
C10orf105	0.013675	0.041381	0.881818	938	-0.52002	3
hsa-mir-4710	0.01375	0.029803	0.840935	939	-0.71722	3
TRIB3	0.013832	0.042205	0.881818	940	-0.99768	2
AFAP1L1	0.013874	0.030277	0.840935	941	-0.79736	3
LIPF	0.013881	0.042332	0.881818	942	-0.99768	3
HSPD1	0.013884	0.042332	0.881818	943	-0.56107	3
SLC38A10	0.013928	0.044686	0.881818	944	-0.53849	5
MSTN	0.013932	0.042332	0.881818	945	-0.58699	3
hsa-let-7i	0.013936	0.042333	0.881818	946	-0.54419	3
TSSK2	0.013938	0.044686	0.881818	947	-0.33487	3
SLC9C2	0.013943	0.044686	0.881818	948	-0.18181	2
SCGB1D2	0.013948	0.042333	0.881818	949	-0.95527	4
C6	0.013963	0.042333	0.881818	950	-0.82379	3
B4GALT5	0.013967	0.022866	0.797144	951	-0.99768	2
FUT9	0.013975	0.030277	0.840935	952	-0.99768	2
2025-03-05	0.013975	0.030277	0.840935	953	-0.91348	3
ATP9B	0.013982	0.042333	0.881818	954	-0.38444	4
CKS2	0.013989	0.044792	0.881818	955	-0.35016	5
HHEX	0.013997	0.044792	0.881818	956	-0.38299	3
NRM	0.014009	0.022866	0.797144	957	-0.99768	1
ZNF692	0.014073	0.042705	0.881818	958	-0.81965	3
IMP4	0.014106	0.042705	0.881818	959	-0.3949	4
PSMG3	0.014113	0.044927	0.881818	960	0.0091987	2
LIPM	0.014124	0.030277	0.840935	961	-0.99768	3
ATXN1	0.014124	0.042856	0.881818	962	-0.99768	3
RGS12	0.014139	0.044927	0.881818	963	-0.47207	4
PTBP3	0.01415	0.030439	0.840935	964	-0.91201	2
FAM209A	0.014167	0.049899	0.913517	965	-0.18877	6
PCGF2	0.014182	0.042857	0.881818	966	-0.52233	4
POGZ	0.014204	0.03044	0.840935	967	-0.97935	2
KRTAP19-8	0.014207	0.042987	0.881818	968	-0.78991	4
TRAPPC1	0.014218	0.042987	0.881818	969	-0.73087	4
NOXO1	0.014224	0.045262	0.881818	970	-0.26674	3
TREH	0.014245	0.050295	0.913517	971	-0.39245	5
PLEKHB1	0.014255	0.03078	0.840935	972	-0.99768	3
GPR125	0.014273	0.030781	0.840935	973	-0.99768	3
RNF122	0.014354	0.050455	0.913517	974	-0.40484	6
SOX1	0.014371	0.030947	0.840935	975	-0.99768	3
hsa-mir-4636	0.014375	0.043118	0.881818	976	-0.3388	3
CERCAM	0.014385	0.043118	0.881818	977	-0.99768	3
CHRM2	0.014395	0.043118	0.881818	978	-0.81754	4
HNF4A	0.0144	0.043118	0.881818	979	-0.91477	3
GAB3	0.014408	0.043118	0.881818	980	-0.99168	4
C6orf120	0.014409	0.030947	0.840935	981	-0.8908	2
GSN	0.014434	0.045909	0.881818	982	-0.20051	5
C9orf163	0.01444	0.043261	0.881818	983	-0.39975	4
DDTL	0.014496	0.031302	0.840935	984	-0.44538	3
hsa-mir-4537	0.014518	0.043685	0.881818	985	-0.60329	4
FAM126A	0.01455	0.043685	0.881818	986	-0.99768	4
PXDC1	0.014576	0.046542	0.88332	987	-0.64018	5
FBXO27	0.014588	0.044181	0.881818	988	-0.62437	4
CAPN15	0.014606	0.03165	0.840935	989	-0.88808	1
NUP62	0.014617	0.051565	0.913517	990	-0.4564	4
FUT2	0.014626	0.044181	0.881818	991	-0.49745	3
EPS8	0.014663	0.044181	0.881818	992	-0.65708	4
STYXL1	0.014674	0.051876	0.913517	993	-0.12137	6
VSTM4	0.014675	0.044181	0.881818	994	-0.34596	4
SNX9	0.014697	0.046938	0.886943	995	-0.48674	4
VMO1	0.014714	0.031651	0.840935	996	-0.91284	3
OR10W1	0.01472	0.044181	0.881818	997	-0.5468	3
INPP5A	0.014722	0.044181	0.881818	998	-0.76119	4
CORO2A	0.014737	0.046938	0.886943	999	-0.86698	4
PAPPA	0.014737	0.046938	0.886943	1000	-0.67277	3
hsa-mir-638	0.014766	0.044181	0.881818	1001	-0.44501	3
CELF2	0.014808	0.044181	0.881818	1002	-0.53252	3
BTN3A1	0.014813	0.047179	0.889937	1003	-0.37483	2
hsa-mir-7852	0.014816	0.031809	0.840935	1004	-0.26099	2
ECSCR	0.014824	0.031973	0.840935	1005	-0.78085	3
IL2	0.01484	0.031973	0.840935	1006	-0.99768	3
CALML3	0.014842	0.047179	0.889937	1007	-0.30617	5
TRPC7	0.01486	0.047299	0.891421	1008	-0.5065	3
ACSL4	0.014924	0.044311	0.881818	1009	-0.73427	4
CCM2L	0.014959	0.044311	0.881818	1010	-0.99768	3
CSNK2B	0.015006	0.047686	0.895606	1011	-0.36548	4
ZC3HAV1L	0.015022	0.044311	0.881818	1012	-0.66198	3
GLI1	0.015027	0.032297	0.840935	1013	-0.99768	2
PRSS35	0.015033	0.044311	0.881818	1014	-0.44698	4
JRKL	0.015047	0.047686	0.895606	1015	-0.52963	3
TRAK1	0.015076	0.047686	0.895606	1016	-0.29813	5
SMPD3	0.0151	0.044826	0.881818	1017	-0.49965	4
KLHDC2	0.015104	0.047802	0.897001	1018	-0.5488	5
hsa-mir-1291	0.015118	0.032658	0.840935	1019	-0.47905	6
CFI	0.015125	0.045072	0.881818	1020	-1.3521	4
TP53I13	0.015132	0.032658	0.840935	1021	-0.99768	2
HPS1	0.01514	0.045189	0.881818	1022	-0.66987	2
PLP2	0.01515	0.04519	0.881818	1023	-0.78353	4
OR56B1	0.015174	0.051947	0.913517	1024	-0.6271	6
TTC7A	0.015179	0.045329	0.881818	1025	-0.54647	4
RFX7	0.015186	0.045329	0.881818	1026	-0.50758	2
hsa-mir-4461	0.015194	0.032658	0.840935	1027	-0.61435	3
VPS35	0.015202	0.032658	0.840935	1028	-0.99768	1
C20orf197	0.015209	0.052092	0.913517	1029	-0.8683	4
ADAMTSL5	0.015256	0.032658	0.840935	1030	-0.99768	2
SFT2D3	0.015265	0.032658	0.840935	1031	-0.78675	3
TMEM211	0.01528	0.053344	0.913517	1032	-0.05108	2
OCM	0.015285	0.053344	0.913517	1033	-0.54007	4
MMD	0.015335	0.05413	0.913517	1034	-0.90375	3
RSPO2	0.015358	0.04533	0.881818	1035	-0.31477	4
PPP3R2	0.015377	0.033474	0.844106	1036	-0.92163	1
hsa-mir-4740	0.015393	0.04533	0.881818	1037	-0.50819	4
PRAP1	0.015398	0.04533	0.881818	1038	-0.52733	4
NACA2	0.015412	0.033999	0.849223	1039	-0.89121	2
BRD2	0.015455	0.054411	0.913517	1040	-0.32406	3
ASTL	0.015463	0.045472	0.881818	1041	-0.70181	4
WDR11	0.015466	0.045472	0.881818	1042	-0.75957	3
CADM3	0.015512	0.034169	0.849223	1043	-0.99768	2
FRMD4A	0.015513	0.045472	0.881818	1044	-0.91695	3
CCRL2	0.015552	0.034169	0.849223	1045	-0.99768	2
ZNF100	0.015561	0.045472	0.881818	1046	-0.69568	3
HNRNPCL1	0.015571	0.054411	0.913517	1047	-0.085721	3
MED15	0.015578	0.025984	0.816489	1048	-0.99768	1
ZNF584	0.015584	0.034169	0.849223	1049	-0.81807	3
B3GALT4	0.015608	0.045808	0.881818	1050	-0.41633	2
POTED	0.015614	0.045808	0.881818	1051	-0.54075	4
hsa-mir-6741	0.015623	0.03452	0.850192	1052	-0.7234	3
CCL17	0.015629	0.055082	0.916729	1053	-0.40429	2
TNXB	0.015653	0.045808	0.881818	1054	-0.46686	1
GZMB	0.015657	0.034691	0.850192	1055	-0.92437	2
DOCK3	0.015662	0.045808	0.881818	1056	-0.72196	2
hsa-mir-3142	0.015672	0.025984	0.816489	1057	-0.26327	1
RNF14	0.015692	0.045808	0.881818	1058	-0.73481	3
TRADD	0.015705	0.034692	0.850192	1059	-0.99768	3
TCL1B	0.015723	0.045809	0.881818	1060	-0.65439	3
CDK14	0.015746	0.055223	0.918368	1061	-0.084374	2
SV2B	0.015768	0.045809	0.881818	1062	-0.30569	4
hsa-mir-4784	0.015798	0.035045	0.850192	1063	-0.56756	2
TNFSF11	0.01581	0.045809	0.881818	1064	-0.30124	4
CHST6	0.015859	0.027741	0.835937	1065	-0.99768	1
SOCS2	0.015863	0.056332	0.924013	1066	-0.36847	2
ZMYND11	0.015866	0.056332	0.924013	1067	-0.56395	5
ABCB9	0.015878	0.046075	0.881818	1068	-0.44914	3
HSD17B14	0.015914	0.056021	0.92383	1069	-0.241	4
ETV3	0.015916	0.056021	0.92383	1070	-0.22004	4
CIZ1	0.015916	0.056021	0.92383	1071	0.02449	2
TBC1D9	0.015935	0.046075	0.881818	1072	-0.44351	4
SNTB2	0.015937	0.035957	0.865376	1073	-0.99768	3
MAN1B1	0.015955	0.046075	0.881818	1074	-0.81008	4
SSX2B	0.015977	0.029542	0.840935	1075	0.072453	1
CHST12	0.015981	0.046075	0.881818	1076	-0.85552	4
TRMT10C	0.016051	0.03612	0.865376	1077	-0.99768	2
POTEC	0.016061	0.046284	0.881818	1078	-0.33788	2
FADS1	0.016081	0.029542	0.840935	1079	-0.99768	2
RPL34	0.016095	0.056716	0.924013	1080	-0.40706	4
TEN1	0.016113	0.046284	0.881818	1081	-0.58877	4
ORC5	0.016115	0.046284	0.881818	1082	-0.7318	4
CYR61	0.01612	0.046284	0.881818	1083	-0.99768	3
GINS1	0.016144	0.036307	0.865376	1084	-0.99768	3
SPHK1	0.016148	0.036307	0.865376	1085	-0.95629	3
SGK223	0.016154	0.057	0.924013	1086	-0.015959	3
DTWD1	0.016166	0.046284	0.881818	1087	-0.80222	2
hsa-mir-592	0.016181	0.036477	0.865376	1088	-0.30776	3
hsa-mir-6734	0.016213	0.046422	0.881818	1089	0.50538	2
H2AFB3	0.016224	0.018882	0.78433	1090	-0.84377	1
MAP1LC3B2	0.016246	0.046422	0.881818	1091	-0.71222	4
NIT2	0.016259	0.046422	0.881818	1092	-0.99768	4
LRCH2	0.016259	0.046422	0.881818	1093	-0.70378	2
LAMP1	0.016267	0.046422	0.881818	1094	-0.91617	3
OVCA2	0.016275	0.036477	0.865376	1095	-0.95754	3
MCOLN1	0.016334	0.046796	0.886585	1096	-0.26541	4
DNAH12	0.016347	0.036477	0.865376	1097	-0.99768	3
LDHD	0.016348	0.046796	0.886585	1098	-0.74503	3
MAP3K10	0.016353	0.057689	0.924013	1099	-0.38081	4
SLC46A1	0.016357	0.029794	0.840935	1100	-0.99768	2
MOGS	0.016358	0.036477	0.865376	1101	-0.99768	2
SLC25A27	0.016362	0.050174	0.913517	1102	-0.43483	2
SLC26A6	0.016382	0.050174	0.913517	1103	-0.57214	4
KIAA1107	0.016412	0.050175	0.913517	1104	-0.75267	4
CDAN1	0.016421	0.057689	0.924013	1105	-0.57504	4
CARS	0.016423	0.057404	0.924013	1106	-0.11021	3
SAMD10	0.016428	0.036477	0.865376	1107	-0.76977	2
GGT6	0.016435	0.057689	0.924013	1108	-0.32985	5
GATSL2	0.016456	0.036477	0.865376	1109	-0.22907	2
M6PR	0.016461	0.057689	0.924013	1110	-0.36698	4
hsa-mir-499a	0.016462	0.050175	0.913517	1111	-0.48027	3
hsa-mir-3925	0.016471	0.036477	0.865376	1112	-2.0797	3
CTIF	0.016486	0.057689	0.924013	1113	-0.63565	3
AP1B1	0.016523	0.036477	0.865376	1114	-0.98242	2
SLC16A1	0.016539	0.050803	0.913517	1115	-0.76259	2
PVRL1	0.016575	0.051297	0.913517	1116	-0.96245	3
hsa-mir-892b	0.016586	0.051297	0.913517	1117	-0.78726	4
USP24	0.016601	0.036477	0.865376	1118	-0.99768	2
CT45A2	0.016602	0.018882	0.78433	1119	-2.1216	1
KRT84	0.016618	0.036477	0.865376	1120	-0.94814	3
hsa-mir-191	0.016631	0.051297	0.913517	1121	-1.2238	4
KLHL17	0.016645	0.057825	0.924013	1122	-0.28913	4
CEP70	0.016679	0.051297	0.913517	1123	-0.71865	4
SYNE2	0.016684	0.057825	0.924013	1124	-0.19347	5
FNDC3A	0.016691	0.051297	0.913517	1125	-0.45152	4
MED31	0.016707	0.051297	0.913517	1126	-0.59667	4
CYP2C8	0.016726	0.051297	0.913517	1127	-0.34435	4
MSLN	0.01675	0.051297	0.913517	1128	-0.61469	4
NCOA6	0.016758	0.036857	0.867641	1129	-0.85833	3
SOX3	0.016795	0.057826	0.924013	1130	-0.26001	4
HSP90AB1	0.016813	0.037029	0.867641	1131	-0.99768	2
hsa-mir-6075	0.016819	0.051452	0.913517	1132	-0.047159	2
FAM98A	0.01682	0.051452	0.913517	1133	-0.66756	3
SLC35F1	0.016847	0.051452	0.913517	1134	-0.28079	4
NPHS1	0.016891	0.057826	0.924013	1135	-0.66819	5
KIAA1755	0.016912	0.051452	0.913517	1136	-0.60817	2
LTK	0.016932	0.018882	0.78433	1137	-0.99768	1
GALC	0.016988	0.037029	0.867641	1138	-0.82511	1
hsa-mir-33a	0.017005	0.051452	0.913517	1139	-0.23225	3
TPK1	0.017007	0.058056	0.924036	1140	-0.61997	4
MEMO1	0.017015	0.037029	0.867641	1141	-0.99768	3
LRRC56	0.017023	0.037029	0.867641	1142	-0.99768	3
FAM131C	0.017055	0.037029	0.867641	1143	-0.74012	3
ACER1	0.017058	0.037029	0.867641	1144	-0.62009	2
YY1AP1	0.01711	0.037029	0.867641	1145	-0.80094	3
CCL22	0.017115	0.058994	0.933042	1146	-0.451	3
DCHS1	0.017115	0.058994	0.933042	1147	-0.23419	2
HOXA9	0.017138	0.051453	0.913517	1148	-0.57039	4
DKK4	0.017145	0.051453	0.913517	1149	-0.44797	1
UBN2	0.017158	0.037029	0.867641	1150	-0.99768	3
FAM83E	0.017162	0.059686	0.935065	1151	-0.2818	5
TDO2	0.017163	0.037029	0.867641	1152	-0.99768	2
hsa-mir-378c	0.017177	0.051453	0.913517	1153	-0.36973	4
FKBPL	0.017189	0.051453	0.913517	1154	-0.99768	4
IQCH	0.017192	0.051453	0.913517	1155	-0.44347	2
DTNB	0.017206	0.051453	0.913517	1156	-0.72343	3
NLRP4	0.017234	0.051453	0.913517	1157	-0.64352	3
METAP2	0.017241	0.051453	0.913517	1158	-0.61576	4
SMG8	0.017251	0.059687	0.935065	1159	-0.261	5
SLC6A18	0.017268	0.039782	0.8677	1160	-0.9569	2
MAGEB4	0.017284	0.051453	0.913517	1161	-0.99768	6
hsa-mir-6780b	0.017314	0.051453	0.913517	1162	-0.52832	3
OR52I2	0.017318	0.059818	0.935065	1163	0.032628	6
ZNF777	0.017327	0.039783	0.8677	1164	-0.99768	3
CTDSP1	0.017368	0.051601	0.913517	1165	-0.89936	6
WDR18	0.017406	0.051602	0.913517	1166	-0.73932	2
FEZF2	0.017425	0.051602	0.913517	1167	-0.61061	2
TMEM109	0.017426	0.051602	0.913517	1168	-0.84572	3
VEGFC	0.017445	0.061229	0.939365	1169	-0.13379	4
RAB33B	0.01745	0.051813	0.913517	1170	-0.99768	3
HIGD1A	0.017471	0.051813	0.913517	1171	-0.57021	2
OBP2B	0.017478	0.040176	0.870123	1172	-0.72344	2
NFASC	0.017493	0.060299	0.936336	1173	-0.32613	2
OR5B12	0.017493	0.060299	0.936336	1174	0.061609	2
SHISA7	0.017498	0.051813	0.913517	1175	-0.54732	2
hsa-mir-372	0.017518	0.051813	0.913517	1176	-0.32584	3
C1orf35	0.017551	0.060299	0.936336	1177	-0.46828	4
TSACC	0.017587	0.051813	0.913517	1178	-0.76264	2
CARD17	0.017609	0.060299	0.936336	1179	-0.30379	4
SULT1A1	0.017636	0.040543	0.873688	1180	-0.99768	2
GPATCH2L	0.017656	0.061391	0.939365	1181	-0.45004	5
GRIN1	0.017688	0.040927	0.877759	1182	-0.99768	1
hsa-mir-1269a	0.01769	0.051814	0.913517	1183	-0.17191	2
KCNG1	0.017691	0.060433	0.937243	1184	-0.43532	4
hsa-mir-4770	0.017704	0.051814	0.913517	1185	0.20902	1
CAPZA3	0.01771	0.060585	0.937243	1186	-0.62972	5
hsa-mir-6770-1	0.017751	0.051814	0.913517	1187	-0.49303	3
TOR4A	0.017793	0.042046	0.881818	1188	-0.65562	2
ATP6V1H	0.017837	0.051814	0.913517	1189	-0.69052	4
hsa-mir-4312	0.017837	0.051814	0.913517	1190	-0.44934	4
CCDC47	0.017837	0.051814	0.913517	1191	-0.98221	4
ZEB1	0.017844	0.051814	0.913517	1192	-0.94678	4
CYP24A1	0.017853	0.042046	0.881818	1193	-0.99768	3
NOTO	0.017889	0.061391	0.939365	1194	0.051023	2
OSGEPL1	0.017889	0.060702	0.937377	1195	-0.90993	4
SLX4	0.017933	0.042225	0.881818	1196	-0.9971	2
BLNK	0.017944	0.052003	0.913517	1197	-0.88224	4
PLA2G12B	0.017958	0.060818	0.937795	1198	-0.50775	3
DUS2	0.018008	0.042225	0.881818	1199	-0.58449	3
LCN15	0.01804	0.052742	0.913517	1200	-0.68904	4
ST7	0.018076	0.052742	0.913517	1201	-0.99768	3
CALY	0.018118	0.060942	0.937795	1202	-0.40871	4
HPGD	0.01813	0.060942	0.937795	1203	-0.35606	3
APCDD1	0.018137	0.052879	0.913517	1204	-0.68737	2
REEP6	0.018164	0.067586	0.951327	1205	0.16687	2
IL2RB	0.018195	0.067586	0.951327	1206	-0.13907	4
MFF	0.018206	0.042225	0.881818	1207	-0.99768	3
CHAF1A	0.018213	0.042225	0.881818	1208	-0.99768	1
CARM1	0.018216	0.06118	0.939365	1209	-0.49376	4
LEPRE1	0.018243	0.042225	0.881818	1210	-0.99768	3
SCLY	0.018291	0.053013	0.913517	1211	-0.51353	4
TPD52L1	0.018298	0.067695	0.951327	1212	-0.014209	4
RPP14	0.01831	0.053013	0.913517	1213	-0.8616	2
NR1H3	0.018328	0.053013	0.913517	1214	-0.36605	3
TUBGCP6	0.018331	0.053013	0.913517	1215	-0.70237	4
UBE2QL1	0.018385	0.061317	0.939365	1216	-0.24689	5
ARHGEF10	0.01839	0.053013	0.913517	1217	-0.83823	3
FAM69B	0.018393	0.053013	0.913517	1218	-0.70198	4
hsa-mir-2909	0.018411	0.053013	0.913517	1219	-0.094593	2
hsa-mir-6791	0.018418	0.053013	0.913517	1220	-0.71578	4
BPGM	0.018465	0.061318	0.939365	1221	-0.1647	3
ITM2B	0.01847	0.061318	0.939365	1222	-0.4954	4
SLC25A18	0.018479	0.053162	0.913517	1223	-0.42508	4
SAA2	0.018496	0.053162	0.913517	1224	-0.68372	3
hsa-mir-1295a	0.018514	0.053308	0.913517	1225	-0.66117	4
hsa-mir-6876	0.018524	0.053308	0.913517	1226	-0.77775	4
ITGAD	0.018543	0.053308	0.913517	1227	-0.74814	3
VCX3A	0.018549	0.018882	0.78433	1228	-2.671	1
HMGN3	0.018598	0.06218	0.947096	1229	-0.17015	2
SLC16A2	0.018636	0.053465	0.913517	1230	-0.7184	4
hsa-mir-1248	0.01864	0.053465	0.913517	1231	-0.37168	3
KLHL24	0.018652	0.06218	0.947096	1232	-0.15415	5
ROS1	0.018682	0.053466	0.913517	1233	-0.46678	1
STXBP3	0.018689	0.042816	0.881818	1234	-0.72936	3
GLRX5	0.018729	0.053466	0.913517	1235	-0.88929	3
LOC149373	0.01873	0.053466	0.913517	1236	-0.63004	4
VPS29	0.018767	0.06218	0.947096	1237	-0.14162	3
DPF1	0.018768	0.053779	0.913517	1238	-0.83671	4
FAM21B	0.018773	0.04317	0.881818	1239	-0.97277	2
PRAMEF15	0.018784	0.067937	0.951327	1240	-0.10137	3
RIPPLY2	0.018784	0.04317	0.881818	1241	-0.99768	2
CSHL1	0.01882	0.06218	0.947096	1242	-0.29254	5
GPR39	0.018837	0.062421	0.947096	1243	-0.38959	3
TCERG1	0.01885	0.068296	0.951327	1244	-0.071868	5
CD244	0.018869	0.053779	0.913517	1245	-0.65046	3
hsa-mir-6726	0.018887	0.053779	0.913517	1246	-0.80116	3
CRB2	0.01889	0.038715	0.867641	1247	-0.99768	2
EEPD1	0.018912	0.043728	0.881818	1248	-0.99768	2
LRRC43	0.018948	0.043728	0.881818	1249	-0.90235	2
EMP3	0.018963	0.053779	0.913517	1250	-0.96928	3
BPIFB2	0.018973	0.062422	0.947096	1251	-0.80338	4
RTFDC1	0.019005	0.062422	0.947096	1252	-0.51183	4
RASD1	0.019008	0.043728	0.881818	1253	-0.99768	3
PNPLA6	0.019008	0.05401	0.913517	1254	-0.60534	3
hsa-mir-6811	0.019047	0.054167	0.913517	1255	-0.7996	3
HELZ	0.019048	0.062422	0.947096	1256	-0.34728	3
AURKA	0.019054	0.039	0.867641	1257	-0.99768	2
ABCC8	0.019055	0.054167	0.913517	1258	-0.3935	2
NUPL1	0.019057	0.062422	0.947096	1259	-0.55766	3
MGAT3	0.019065	0.039001	0.867641	1260	-0.99768	2
GEMIN2	0.019092	0.054328	0.913517	1261	-0.99768	3
ULBP2	0.019101	0.054328	0.913517	1262	-0.20606	1
hsa-mir-3192	0.019109	0.054328	0.913517	1263	-0.58254	3
PTX3	0.019122	0.043899	0.881818	1264	-0.99768	2
INHA	0.019148	0.054328	0.913517	1265	-0.99768	3
MOB1A	0.01923	0.054329	0.913517	1266	-0.75452	4
hsa-mir-939	0.019262	0.0439	0.881818	1267	-0.75474	2
SPSB3	0.019287	0.054329	0.913517	1268	-0.39164	3
NFATC2IP	0.019326	0.063383	0.951327	1269	-0.46853	5
hsa-let-7f-1	0.019331	0.054329	0.913517	1270	-0.51013	3
UPF2	0.019334	0.054329	0.913517	1271	-0.39619	1
SCD5	0.01934	0.0439	0.881818	1272	-0.99418	3
WDR63	0.019371	0.054437	0.913517	1273	-1.0452	4
CCNG2	0.019371	0.054437	0.913517	1274	-0.99768	4
hsa-mir-206	0.019371	0.054437	0.913517	1275	-0.40728	3
STEAP4	0.019394	0.05469	0.913517	1276	-0.99768	2
CT62	0.019412	0.063616	0.951327	1277	-0.0027224	2
SLC26A5	0.019414	0.071308	0.953589	1278	-0.16454	5
hsa-mir-6845	0.019463	0.040148	0.870123	1279	-0.99768	1
RSPO3	0.019487	0.06375	0.951327	1280	-0.3761	5
VPS37B	0.0195	0.04429	0.881818	1281	-0.99768	3
LMAN2	0.01958	0.054691	0.913517	1282	-0.30912	4
hsa-mir-3976	0.01959	0.054691	0.913517	1283	-0.86798	3
hsa-mir-548i-1	0.01959	0.054691	0.913517	1284	0.11487	1
LRRN4CL	0.019607	0.054691	0.913517	1285	-0.48695	4
ZNF782	0.019619	0.054691	0.913517	1286	-0.80979	4
PRICKLE4	0.019635	0.054691	0.913517	1287	-0.69936	4
TRIM32	0.019656	0.064065	0.951327	1288	-0.61506	3
SDCCAG3	0.01966	0.064221	0.951327	1289	-0.64602	4
TM7SF3	0.019661	0.072094	0.955412	1290	-0.31849	4
AGAP6	0.019662	0.044291	0.881818	1291	-0.48954	3
VSTM1	0.019682	0.064222	0.951327	1292	-0.19447	5
hsa-mir-6511a-1	0.019685	0.054691	0.913517	1293	-0.49506	4
OR4C46	0.0197	0.064222	0.951327	1294	-0.44897	4
CCZ1	0.019702	0.064381	0.951327	1295	0.32719	2
C12orf49	0.019757	0.064636	0.951327	1296	-0.264	3
TMEM200C	0.01976	0.064887	0.951327	1297	-0.37332	3
hsa-mir-675	0.019765	0.044484	0.881818	1298	-0.66845	3
NID2	0.019781	0.054846	0.913517	1299	-0.57211	4
IGSF23	0.019799	0.054846	0.913517	1300	-0.79806	3
PFN4	0.01981	0.072992	0.955412	1301	-0.27934	5
PXK	0.019828	0.054846	0.913517	1302	-0.78891	4
COPS7B	0.019846	0.054846	0.913517	1303	-0.80463	2
GNG13	0.019892	0.054846	0.913517	1304	-0.56528	3
EVI5	0.019899	0.044485	0.881818	1305	-0.99768	3
LCE3B	0.019939	0.054846	0.913517	1306	-0.39779	4
TFE3	0.01996	0.065192	0.951327	1307	-0.30227	4
HIST1H2BI	0.019981	0.065193	0.951327	1308	-0.39518	5
LRP10	0.019993	0.065328	0.951327	1309	-0.26629	4
OR6C74	0.020066	0.045313	0.881818	1310	-0.99768	6
LIMK1	0.020078	0.045313	0.881818	1311	-0.86551	6
KANK4	0.020101	0.045509	0.881818	1312	-0.9698	3
hsa-mir-370	0.020101	0.055293	0.918834	1313	-0.39221	3
MIEF2	0.020114	0.065998	0.951327	1314	-0.58069	4
PAX7	0.020127	0.065998	0.951327	1315	-0.63105	5
CIAO1	0.020158	0.055464	0.920264	1316	-0.38857	6
CYP27C1	0.020163	0.073741	0.955412	1317	-0.43677	5
DACH1	0.020169	0.065998	0.951327	1318	-0.35292	5
ARF5	0.020171	0.04551	0.881818	1319	-0.99768	3
PARP3	0.020184	0.055464	0.920264	1320	-0.60777	2
ANKRD6	0.020194	0.065998	0.951327	1321	-0.39057	4
TBC1D2B	0.020219	0.05597	0.92383	1322	-0.82045	4
ARHGAP30	0.020221	0.05597	0.92383	1323	-0.88579	4
MGAT4A	0.020241	0.045688	0.881818	1324	-0.99768	3
HRC	0.020249	0.065999	0.951327	1325	-0.14806	5
NTSR2	0.020259	0.073741	0.955412	1326	-0.089239	4
KRT33B	0.020264	0.05597	0.92383	1327	-0.67747	3
FLYWCH1	0.020282	0.05597	0.92383	1328	-0.8412	2
KLHL14	0.020297	0.041329	0.881818	1329	-0.99768	2
LTBP3	0.020343	0.065999	0.951327	1330	-0.2034	5
FEM1A	0.020359	0.05597	0.92383	1331	-0.6249	3
C19orf44	0.020391	0.065999	0.951327	1332	-0.5118	5
KLRC3	0.020396	0.045889	0.881818	1333	-0.99768	3
TSPY1	0.020457	0.069923	0.951327	1334	0.060539	1
hsa-mir-608	0.020461	0.056445	0.924013	1335	-0.92054	2
FBXL7	0.020461	0.069923	0.951327	1336	-0.35076	5
RNF7	0.020492	0.069923	0.951327	1337	-0.46892	3
IFI27	0.020526	0.056445	0.924013	1338	-0.82851	4
HK3	0.020532	0.046089	0.881818	1339	-0.84703	3
FAM156A	0.020536	0.069924	0.951327	1340	-0.08357	3
hsa-mir-199a-1	0.020575	0.04609	0.881818	1341	-0.73241	2
LIN54	0.020584	0.069924	0.951327	1342	-0.38261	4
RD3	0.02059	0.056597	0.924013	1343	-0.8386	3
EIF2B4	0.020611	0.04609	0.881818	1344	-0.92997	3
TMEM47	0.020619	0.074308	0.955412	1345	-0.19814	5
NCMAP	0.020624	0.070842	0.951327	1346	-0.31216	4
CYB5R3	0.020626	0.056597	0.924013	1347	-0.73519	4
FST	0.020663	0.056597	0.924013	1348	-0.57188	4
RANGAP1	0.020729	0.056597	0.924013	1349	-0.87555	2
ZNF25	0.020729	0.046303	0.881818	1350	-0.99768	2
SEC14L5	0.020747	0.071252	0.953589	1351	-0.64313	4
hsa-mir-124-3	0.020763	0.046303	0.881818	1352	-1.0976	3
ZFP30	0.020764	0.046303	0.881818	1353	-0.83775	1
PSMD10	0.020769	0.056597	0.924013	1354	-0.68439	4
BCKDHA	0.020775	0.056597	0.924013	1355	-0.43203	1
TMEM102	0.020811	0.056597	0.924013	1356	-0.33983	4
FBXO34	0.020816	0.056597	0.924013	1357	-0.38511	4
CALM3	0.020837	0.071252	0.953589	1358	-0.50087	4
AKAP6	0.020882	0.048776	0.913097	1359	-0.75625	3
HMOX1	0.020887	0.048776	0.913097	1360	-0.97975	3
C1QL4	0.020892	0.056813	0.924013	1361	-0.42709	4
MPC1L	0.0209	0.056813	0.924013	1362	-0.58526	3
NDUFAB1	0.020906	0.071409	0.953589	1363	-0.083304	3
GTDC2	0.020912	0.071409	0.953589	1364	-0.13534	5
TBC1D1	0.020961	0.056992	0.924013	1365	-0.58513	3
NLGN4Y	0.021002	0.048966	0.913097	1366	-0.82053	3
hsa-mir-3660	0.02102	0.043409	0.881818	1367	-0.99768	2
PC	0.021078	0.056992	0.924013	1368	-0.73344	3
CDC42BPA	0.021087	0.071685	0.955034	1369	-0.37551	5
ALYREF	0.021114	0.048966	0.913097	1370	-0.99768	3
RRP12	0.021153	0.071987	0.955412	1371	-0.92282	4
CCL3L1	0.021163	0.075906	0.955412	1372	0.081725	3
GPR78	0.021185	0.071988	0.955412	1373	-0.26233	2
MBOAT7	0.021197	0.071988	0.955412	1374	-0.41715	4
YWHAH	0.021231	0.057216	0.924013	1375	-0.76785	2
hsa-mir-3161	0.021231	0.057216	0.924013	1376	-0.95009	3
TAAR2	0.021253	0.048966	0.913097	1377	-0.99768	2
ATF6	0.021269	0.057456	0.924013	1378	-0.62612	4
GPC5	0.021287	0.057456	0.924013	1379	-0.50084	3
ALPL	0.021302	0.077048	0.955412	1380	0.030205	2
FAM13A	0.021331	0.072323	0.955412	1381	-0.24975	4
OVCH1	0.021334	0.057456	0.924013	1382	-0.56785	4
ERCC1	0.021345	0.072323	0.955412	1383	-0.29204	4
DDIT3	0.021363	0.057456	0.924013	1384	-0.80145	3
RBM26	0.021382	0.044009	0.881818	1385	-0.99768	2
TBKBP1	0.021389	0.072778	0.955412	1386	-0.33672	5
MYT1	0.021407	0.044009	0.881818	1387	-0.99768	2
EGFL8	0.021415	0.072917	0.955412	1388	-0.56249	4
SETD5	0.021418	0.073056	0.955412	1389	-0.25884	4
LOC100129083	0.021455	0.057457	0.924013	1390	-0.60849	4
LOC100507462	0.021501	0.073208	0.955412	1391	-0.19457	2
S100A7	0.021518	0.049166	0.913097	1392	-0.86836	3
GPR146	0.021519	0.057457	0.924013	1393	-0.37715	1
SERHL2	0.021544	0.049166	0.913097	1394	-0.97985	3
OR10H4	0.021549	0.057457	0.924013	1395	-0.4662	4
GRAP	0.021553	0.057457	0.924013	1396	-0.31386	3
OR7G1	0.021566	0.057457	0.924013	1397	-0.45157	4
hsa-mir-3677	0.021576	0.049166	0.913097	1398	-0.56965	3
MLANA	0.02158	0.049166	0.913097	1399	-0.99768	2
PPAP2B	0.021625	0.073694	0.955412	1400	-0.27227	3
C11orf84	0.02167	0.057871	0.924036	1401	-0.56662	4
TMEM17	0.021742	0.049166	0.913097	1402	-0.84279	2
IGHMBP2	0.021752	0.046061	0.881818	1403	-0.99768	2
FAM122B	0.021772	0.058053	0.924036	1404	-0.77561	4
NGFRAP1	0.021783	0.074637	0.955412	1405	-0.85029	3
TSC22D3	0.021783	0.074637	0.955412	1406	-0.70109	3
C10orf137	0.021783	0.074637	0.955412	1407	-0.37898	5
OR7A17	0.021783	0.074637	0.955412	1408	-0.72766	4
RXRG	0.021783	0.074637	0.955412	1409	-0.43154	3
FAM63B	0.021783	0.074637	0.955412	1410	-0.79069	3
hsa-mir-6807	0.021793	0.058053	0.924036	1411	-0.53994	3
ECI1	0.021807	0.058211	0.924036	1412	-0.81252	3
hsa-mir-4707	0.021835	0.058211	0.924036	1413	-0.94835	3
GALR3	0.021839	0.074772	0.955412	1414	-0.62137	4
SATB2	0.021839	0.074772	0.955412	1415	-0.63326	3
CNTD1	0.021839	0.074772	0.955412	1416	-0.66587	4
HIST1H2AI	0.021868	0.058211	0.924036	1417	-0.3106	3
DSPP	0.021881	0.046061	0.881818	1418	-0.99768	2
ZNF225	0.021907	0.074772	0.955412	1419	-0.46372	4
CRTC1	0.021951	0.049568	0.913517	1420	-0.99768	3
LZTFL1	0.021965	0.074772	0.955412	1421	-0.12002	2
ARHGAP4	0.021983	0.058211	0.924036	1422	-0.58754	3
hsa-mir-6788	0.021984	0.058211	0.924036	1423	-0.27517	4
SLC25A25	0.02203	0.058798	0.932285	1424	-0.72602	3
hsa-mir-3064	0.022073	0.058973	0.933042	1425	-0.24403	2
ZIC3	0.022117	0.075788	0.955412	1426	-0.78645	4
GPHN	0.022127	0.075788	0.955412	1427	-0.66974	4
FKBP10	0.022144	0.07622	0.955412	1428	-0.20903	3
SLC35D1	0.022214	0.059819	0.935065	1429	-0.94972	4
FAM98C	0.02223	0.049784	0.913517	1430	-0.99768	2
FAT2	0.022236	0.059819	0.935065	1431	-0.3609	4
TMEM35	0.022246	0.059819	0.935065	1432	-0.74412	3
GTPBP1	0.022251	0.059819	0.935065	1433	-0.99768	4
PAK2	0.022256	0.07622	0.955412	1434	-0.38177	3
hsa-mir-134	0.022256	0.059819	0.935065	1435	-0.69815	3
ECE2	0.022261	0.049784	0.913517	1436	-0.90157	3
EVI2B	0.022265	0.049784	0.913517	1437	-0.99768	2
LCAT	0.022279	0.07622	0.955412	1438	-0.87657	4
XPO4	0.022281	0.079303	0.966072	1439	-0.11396	5
FA2H	0.022324	0.07622	0.955412	1440	-0.15457	5
C14orf119	0.022326	0.059819	0.935065	1441	-0.30912	4
MARCKS	0.022335	0.049784	0.913517	1442	-0.99768	2
CDC27	0.022371	0.076529	0.955412	1443	-0.17137	3
SNX8	0.022378	0.05982	0.935065	1444	-0.83049	3
OR5J2	0.022401	0.05982	0.935065	1445	-0.64615	3
AZI1	0.022412	0.080159	0.969046	1446	-0.17242	5
FXN	0.022415	0.080159	0.969046	1447	0.17368	2
ZBTB20	0.022429	0.076529	0.955412	1448	-0.017805	3
SLC9A3R1	0.022445	0.050399	0.913517	1449	-0.90851	3
HSBP1	0.022449	0.05982	0.935065	1450	-0.64182	4
HNRNPUL2	0.022454	0.050399	0.913517	1451	-0.97173	3
PDCD7	0.022474	0.050399	0.913517	1452	-0.82	1
GMPR	0.022487	0.076529	0.955412	1453	-0.32813	2
ZNF460	0.022494	0.060327	0.936336	1454	-0.54002	2
IRF2BP2	0.022516	0.076687	0.955412	1455	-0.27488	3
C11orf88	0.022519	0.060327	0.936336	1456	-0.75713	3
MRPL41	0.022532	0.060327	0.936336	1457	-0.76902	3
LIPH	0.022542	0.060327	0.936336	1458	-0.65016	4
ANKRD37	0.022608	0.060328	0.936336	1459	-0.88618	3
ILK	0.02265	0.076974	0.955412	1460	-0.24557	5
TBC1D10B	0.022687	0.060573	0.937243	1461	-0.93375	3
CPLX3	0.022726	0.060573	0.937243	1462	-0.4267	1
MAPK4	0.022772	0.060741	0.937377	1463	-0.22875	3
ZFPM2	0.022777	0.077277	0.955412	1464	-0.19743	4
MAGEC1	0.02279	0.077277	0.955412	1465	-0.30252	3
C2orf44	0.022822	0.082001	0.97482	1466	-0.087617	3
GLP2R	0.022832	0.082001	0.97482	1467	-0.11082	3
hsa-mir-569	0.022865	0.060741	0.937377	1468	-0.73596	3
FOXB1	0.022899	0.060941	0.937795	1469	-0.76528	3
VSTM2A	0.022905	0.077278	0.955412	1470	-0.3865	4
ACKR4	0.022909	0.061177	0.939365	1471	-0.92745	4
ATXN3	0.022971	0.082521	0.97564	1472	0.28156	2
BAI3	0.022973	0.077597	0.955744	1473	-0.51278	3
FGF18	0.022978	0.064875	0.951327	1474	-0.79981	3
CLDN6	0.023044	0.077598	0.955744	1475	-0.42153	4
PIGX	0.023047	0.064875	0.951327	1476	-0.7448	3
RPS6	0.023051	0.064875	0.951327	1477	-0.65737	3
SUSD2	0.023055	0.077598	0.955744	1478	-0.14778	2
ZNF32	0.023092	0.064876	0.951327	1479	-0.92014	3
TOP2B	0.023111	0.064876	0.951327	1480	-0.72134	4
NR5A2	0.023111	0.064876	0.951327	1481	-0.92798	4
ZW10	0.023111	0.064876	0.951327	1482	-0.72134	4
RND3	0.023121	0.077881	0.956314	1483	-0.12923	5
MTA1	0.023137	0.053222	0.913517	1484	-0.9192	2
WNT2	0.023143	0.047586	0.895606	1485	-0.99768	2
PGRMC2	0.023144	0.064876	0.951327	1486	-0.66475	2
hsa-mir-5688	0.023153	0.053222	0.913517	1487	-0.46837	3
ADTRP	0.023166	0.064876	0.951327	1488	-0.8211	3
OPRD1	0.023199	0.083883	0.97564	1489	-0.27538	5
IL3RA_X	0.023243	0.078039	0.956815	1490	-0.39914	3
SEC14L4	0.02331	0.078363	0.958187	1491	-0.67301	4
PAPPA2	0.023311	0.053223	0.913517	1492	-0.99768	1
hsa-mir-29a	0.023329	0.065371	0.951327	1493	-0.39079	3
C1orf127	0.023341	0.065371	0.951327	1494	-0.86089	3
HNRNPA1L2	0.023341	0.065371	0.951327	1495	-0.9074	2
RNF135	0.02337	0.053426	0.913517	1496	-0.99768	3
LRIF1	0.023376	0.065371	0.951327	1497	-0.35542	2
CAPN7	0.023381	0.053426	0.913517	1498	-0.99768	2
CBX8	0.0234	0.065371	0.951327	1499	-0.51151	4
OR5M8	0.023407	0.07852	0.958187	1500	-0.46995	5
CUTC	0.023414	0.07852	0.958187	1501	-0.33088	3
RNF167	0.023416	0.07852	0.958187	1502	-0.49124	4
ZFR	0.023485	0.065545	0.951327	1503	-0.37639	4
PLXNB2	0.02353	0.079381	0.966072	1504	-0.28539	5
NUF2	0.023547	0.054009	0.913517	1505	-0.99768	2
BOK	0.023552	0.079381	0.966072	1506	-0.39693	4
DHRS1	0.023561	0.065545	0.951327	1507	-0.7442	4
FDXACB1	0.02359	0.054009	0.913517	1508	-0.85613	2
RAB11FIP2	0.023595	0.065545	0.951327	1509	-0.73721	3
NRBP1	0.02362	0.054009	0.913517	1510	-0.99768	3
PHYHIPL	0.023646	0.079568	0.966072	1511	-0.47554	4
ST20-MTHFS	0.023648	0.0251	0.808368	1512	-0.53227	1
ANXA13	0.02365	0.079568	0.966072	1513	-0.39345	4
SMOX	0.023671	0.079568	0.966072	1514	-0.50499	3
ANKRD44	0.023691	0.079568	0.966072	1515	-0.48843	5
BTBD17	0.0237	0.065546	0.951327	1516	-0.80477	3
OR2F1	0.023735	0.084563	0.97564	1517	-0.082075	4
hsa-mir-3529	0.023747	0.065546	0.951327	1518	-0.66107	3
TAGLN3	0.023804	0.084563	0.97564	1519	-0.028498	3
PRMT2	0.023874	0.065813	0.951327	1520	-0.43648	4
GPRASP2	0.023886	0.065813	0.951327	1521	-0.47095	1
TNKS	0.023907	0.058817	0.932285	1522	-0.97285	2
hsa-mir-6129	0.023932	0.065813	0.951327	1523	-0.56277	4
CNTNAP3	0.023953	0.065813	0.951327	1524	-0.9139	3
POF1B	0.023993	0.080542	0.969046	1525	-0.4284	4
TTYH2	0.02401	0.065813	0.951327	1526	-0.63634	4
SRGAP2B	0.024012	0.084563	0.97564	1527	-0.065439	4
CCR3	0.024082	0.084563	0.97564	1528	-0.224	4
MYH11	0.024097	0.080543	0.969046	1529	-0.41158	5
CCSAP	0.024108	0.059644	0.935065	1530	-0.96628	2
hsa-mir-8082	0.024117	0.066185	0.951327	1531	-0.10546	3
SOX8	0.024131	0.066185	0.951327	1532	-0.99768	4
FTMT	0.024144	0.066185	0.951327	1533	-0.39559	3
XKR6	0.024159	0.066185	0.951327	1534	-0.39037	3
PSMD1	0.024177	0.080543	0.969046	1535	-0.36415	4
LITAF	0.024181	0.059644	0.935065	1536	-0.90238	3
FAM73A	0.024198	0.084563	0.97564	1537	-0.22188	4
ARHGAP19	0.024253	0.081591	0.974724	1538	-0.29521	5
OTUD7A	0.024258	0.084563	0.97564	1539	-0.24719	4
TRIM36	0.024282	0.081767	0.974724	1540	-0.08483	3
KCNK4	0.024283	0.081767	0.974724	1541	-0.9529	5
KBTBD13	0.02429	0.081767	0.974724	1542	-0.70505	4
OR6N2	0.02434	0.081767	0.974724	1543	-0.84143	3
DOK4	0.024348	0.081767	0.974724	1544	-0.29812	5
NAGK	0.024352	0.081767	0.974724	1545	-0.18645	2
FAM47E	0.024359	0.085333	0.97564	1546	-0.16425	5
PGAM4	0.02439	0.059645	0.935065	1547	-0.99768	3
HEATR3	0.024396	0.067453	0.951327	1548	-0.47115	2
CELSR2	0.024399	0.081768	0.974724	1549	-0.63886	3
CCDC158	0.0244	0.081768	0.974724	1550	-0.33461	4
PRAMEF22	0.024439	0.0251	0.808368	1551	-0.99768	1
ENAM	0.024446	0.067453	0.951327	1552	-0.66549	3
ZNF556	0.024459	0.05061	0.913517	1553	-0.99768	2
VPS33B	0.024488	0.067453	0.951327	1554	-0.60489	2
ZNF184	0.024501	0.081959	0.97482	1555	-0.36004	5
ADCY3	0.024502	0.067453	0.951327	1556	-0.66587	3
hsa-mir-133b	0.024502	0.067453	0.951327	1557	-0.51476	3
PKN1	0.024515	0.067453	0.951327	1558	-0.99768	4
TAF8	0.024536	0.067453	0.951327	1559	-0.48638	4
NGRN	0.024552	0.081959	0.97482	1560	-0.78763	4
CDK16	0.024565	0.067453	0.951327	1561	-0.94722	3
hsa-mir-8052	0.024573	0.067453	0.951327	1562	-0.090632	2
TTC23	0.024574	0.081959	0.97482	1563	-0.88558	5
ZNF496	0.024581	0.067453	0.951327	1564	-0.53656	2
CLCC1	0.024582	0.067453	0.951327	1565	-0.79857	3
MAGEA3	0.02459	0.067453	0.951327	1566	-0.57997	2
LRTOMT	0.024599	0.090433	0.985206	1567	-0.091837	3
RGS2	0.0246	0.059857	0.935065	1568	-0.99768	2
MEAF6	0.024627	0.067453	0.951327	1569	-0.93543	2
QPCT	0.024637	0.090433	0.985206	1570	0.055767	3
hsa-mir-8087	0.024644	0.062336	0.947096	1571	-0.81514	3
C9orf129	0.024646	0.082614	0.97564	1572	-0.75606	4
AMBP	0.024674	0.067453	0.951327	1573	-0.55553	2
LCLAT1	0.024739	0.082771	0.97564	1574	-0.63319	4
C8orf44	0.024788	0.083059	0.97564	1575	-0.3585	4
FOXI3	0.024813	0.067877	0.951327	1576	-0.53784	2
CYTH3	0.024855	0.067877	0.951327	1577	-0.81179	2
DDN	0.024879	0.065426	0.951327	1578	-0.78282	2
MYADML2	0.02492	0.08306	0.97564	1579	-0.30343	4
hsa-mir-500b	0.024948	0.065847	0.951327	1580	-0.41647	3
HEMK1	0.024949	0.067877	0.951327	1581	-0.99768	4
HIF1A	0.02495	0.08306	0.97564	1582	-0.52535	5
EIF1	0.024951	0.065847	0.951327	1583	-0.7762	3
EWSR1	0.024977	0.08306	0.97564	1584	-0.1812	4
hsa-mir-4536-1	0.024988	0.06606	0.951327	1585	-0.33593	3
SLC7A11	0.024998	0.067877	0.951327	1586	-0.93573	3
ENDOD1	0.025	0.067877	0.951327	1587	-0.94008	2
C8orf31	0.025044	0.067877	0.951327	1588	-0.62158	2
SOWAHD	0.025065	0.067877	0.951327	1589	-0.45442	4
UGT2B28	0.025066	0.06606	0.951327	1590	-0.52452	3
TSC22D1	0.025082	0.067877	0.951327	1591	-0.62098	4
RHOXF1	0.025121	0.067877	0.951327	1592	-0.6935	2
AMPD2	0.025159	0.067877	0.951327	1593	-0.88456	3
SLC38A11	0.025159	0.067877	0.951327	1594	-1.0273	3
FAXC	0.025159	0.067877	0.951327	1595	-0.91113	3
ATF7IP2	0.025191	0.09283	0.987819	1596	-0.0047072	3
PRKAR1A	0.025205	0.067877	0.951327	1597	-0.86003	3
MASP2	0.025219	0.067877	0.951327	1598	-0.61298	4
CHODL	0.025234	0.067877	0.951327	1599	-0.99768	2
KLLN	0.025297	0.06645	0.951327	1600	-0.9344	3
hsa-mir-323b	0.025314	0.068054	0.951327	1601	-0.52497	4
hsa-mir-5689	0.025329	0.068054	0.951327	1602	-0.21805	4
SEMA3G	0.02533	0.068054	0.951327	1603	-0.82542	3
BCL7C	0.025332	0.066661	0.951327	1604	-0.99768	2
SMIM21	0.025338	0.068054	0.951327	1605	-0.59072	3
OR4F29	0.025431	0.026148	0.816489	1606	-3.0028	1
SMEK1	0.025459	0.068054	0.951327	1607	-0.95267	4
ATXN10	0.025469	0.093737	0.987819	1608	0.097289	2
NEUROG3	0.02547	0.093737	0.987819	1609	-0.24086	5
SMIM14	0.025489	0.068054	0.951327	1610	-0.73713	4
HMSD	0.025495	0.068054	0.951327	1611	-0.51589	3
hsa-mir-4527	0.025505	0.068054	0.951327	1612	-0.37764	4
USP10	0.025507	0.068054	0.951327	1613	-0.28489	1
PYGB	0.025538	0.093737	0.987819	1614	-0.13829	3
CRCP	0.025554	0.068054	0.951327	1615	-0.3583	1
COLEC12	0.025569	0.068054	0.951327	1616	-0.92373	3
TMEM56	0.025569	0.068054	0.951327	1617	-0.8389	3
GOLGA5	0.025569	0.068054	0.951327	1618	-0.74592	3
TMIE	0.025572	0.066869	0.951327	1619	-0.99768	3
PRLHR	0.025621	0.084455	0.97564	1620	-0.69655	4
NAGPA	0.02565	0.068054	0.951327	1621	-0.99768	3
MPP4	0.02567	0.084786	0.97564	1622	-0.27602	3
IL27	0.025692	0.067084	0.951327	1623	-0.68712	3
DEFB129	0.025708	0.068054	0.951327	1624	-0.49224	4
VMAC	0.025724	0.068054	0.951327	1625	-0.62099	4
RIMBP3	0.025728	0.084787	0.97564	1626	0.15944	1
SCRG1	0.025746	0.068054	0.951327	1627	-0.81095	4
SHF	0.025755	0.084961	0.97564	1628	-0.25595	3
FZR1	0.0258	0.067304	0.951327	1629	-0.96055	2
CCL4L2	0.025808	0.026148	0.816489	1630	-0.8781	1
GRIA1	0.025828	0.051623	0.913517	1631	-0.99768	2
STRN4	0.025843	0.06851	0.951327	1632	-0.99768	2
SSTR3	0.025847	0.094272	0.987864	1633	-0.30695	4
ORAI2	0.025886	0.067304	0.951327	1634	-0.99768	3
ZNF667	0.025922	0.068511	0.951327	1635	-0.99768	4
EIF4G3	0.025955	0.051623	0.913517	1637	-0.99768	2
ZNF726	0.02597	0.068769	0.951327	1638	-0.60807	3
SESTD1	0.025993	0.068149	0.951327	1639	-0.99768	2
OR4C45	0.026017	0.068769	0.951327	1640	-0.68943	3
BARHL2	0.026028	0.068149	0.951327	1641	-0.98562	1
ARL1	0.026045	0.068769	0.951327	1642	-0.99768	3
UNC5C	0.026063	0.068769	0.951327	1643	-0.66599	2
TRIM27	0.026075	0.085858	0.97564	1644	0.1407	1
TCTE3	0.026107	0.085858	0.97564	1645	-0.70302	5
RAB12	0.026107	0.085858	0.97564	1646	-0.5402	4
DLL1	0.026109	0.068769	0.951327	1647	-0.71941	3
TMA7	0.026115	0.069352	0.951327	1648	-0.99768	2
hsa-mir-519d	0.026156	0.06877	0.951327	1649	0.028839	2
RAD51D	0.026207	0.070798	0.951327	1650	-0.79091	2
hsa-mir-410	0.026224	0.06877	0.951327	1651	0.17273	2
NTN5	0.026225	0.06877	0.951327	1652	-0.87122	4
CAPN1	0.026248	0.06877	0.951327	1653	-0.39251	2
EVPLL	0.026271	0.070798	0.951327	1654	-0.8221	1
NAA35	0.026287	0.086193	0.976555	1655	-0.61499	3
CYP4F11	0.026294	0.069258	0.951327	1656	-0.52504	2
WWC1	0.026301	0.070798	0.951327	1657	-0.99768	3
TNS4	0.026306	0.086193	0.976555	1658	-0.52269	3
SLC10A7	0.026321	0.069258	0.951327	1659	-0.98398	4
SCYL3	0.026341	0.069258	0.951327	1660	-0.62012	2
hsa-mir-378d-1	0.026396	0.070798	0.951327	1661	-1.5049	2
SMCR8	0.02642	0.069258	0.951327	1662	-0.73411	3
PSMF1	0.026422	0.086194	0.976555	1663	-0.24752	4
DNAH14	0.026424	0.069258	0.951327	1664	-0.7832	3
OR5AS1	0.026433	0.069258	0.951327	1665	-0.43398	1
MED26	0.026499	0.086898	0.979155	1666	-0.31612	4
SCN4A	0.026516	0.069258	0.951327	1667	-0.99768	3
ZNF572	0.026527	0.069258	0.951327	1668	-0.77884	3
MRPL37	0.026542	0.069258	0.951327	1669	-0.68825	4
CD33	0.026549	0.070798	0.951327	1670	-0.99424	1
UNC13A	0.026583	0.069258	0.951327	1671	-0.82171	2
UNC5A	0.026585	0.070798	0.951327	1672	-0.99768	3
C19orf33	0.026595	0.087571	0.979155	1673	-0.1313	2
SBSN	0.026597	0.087571	0.979155	1674	-0.40529	3
hsa-mir-550a-2	0.026611	0.028244	0.840935	1675	-0.93393	1
SF3B5	0.026615	0.069258	0.951327	1676	-0.73958	4
DMRTA1	0.026626	0.053665	0.913517	1677	-0.99768	1
WDR73	0.02663	0.069258	0.951327	1678	-0.76055	3
hsa-mir-302a	0.026633	0.070798	0.951327	1679	-0.55243	3
OR6C2	0.026654	0.070798	0.951327	1680	-0.99768	1
WDR53	0.026668	0.069258	0.951327	1681	-0.63284	2
TLR5	0.02669	0.069258	0.951327	1682	-0.80565	4
LSMD1	0.026724	0.069258	0.951327	1683	-0.51081	4
GCDH	0.026737	0.071444	0.953589	1684	-0.99768	3
OAS1	0.026747	0.087572	0.979155	1685	-0.2063	5
GPRIN2	0.026797	0.069455	0.951327	1686	-0.83203	3
hsa-mir-3689f	0.026807	0.069455	0.951327	1687	-0.49713	4
MAP3K6	0.026819	0.071444	0.953589	1688	-0.99768	3
ISLR	0.02683	0.094451	0.987864	1689	-0.15284	4
CTAGE4	0.026831	0.069455	0.951327	1690	-0.59075	3
SFRP1	0.026887	0.087913	0.979155	1691	-0.28235	5
ELMSAN1	0.026916	0.072304	0.955412	1692	-0.99768	2
hsa-mir-125a	0.026932	0.072305	0.955412	1693	-0.67996	2
EIF3A	0.026936	0.087913	0.979155	1694	-0.56154	3
ITFG2	0.026936	0.087913	0.979155	1695	-0.31623	5
CLN6	0.026941	0.087913	0.979155	1696	-0.22267	4
R3HDM4	0.026986	0.069915	0.951327	1697	-0.65596	4
FBN2	0.027012	0.069916	0.951327	1698	-0.67996	3
SLAIN2	0.027022	0.053666	0.913517	1699	-0.99768	2
NECAP2	0.027071	0.07251	0.955412	1700	-0.99768	1
COL6A5	0.027079	0.069916	0.951327	1701	-0.37977	4
2025-03-07	0.027081	0.069916	0.951327	1702	-0.72134	2
RPL4	0.027084	0.069916	0.951327	1703	-0.78098	3
VAPB	0.027094	0.070435	0.951327	1704	-0.63057	4
NR4A1	0.027096	0.07251	0.955412	1705	-0.99768	3
MAL	0.027097	0.087913	0.979155	1706	-0.24423	5
C11orf80	0.027106	0.07251	0.955412	1707	-0.99768	2
C16orf54	0.027107	0.087913	0.979155	1708	-0.28	5
LIAS	0.02711	0.087913	0.979155	1709	-0.20265	5
ADH6	0.027131	0.095319	0.992623	1710	-0.33527	4
DDX23	0.027141	0.07251	0.955412	1711	-0.99768	2
UPB1	0.027202	0.07251	0.955412	1712	-0.99768	2
ABRA	0.02721	0.070609	0.951327	1713	-0.84287	4
hsa-mir-518b	0.02722	0.070609	0.951327	1714	0.17605	1
PDGFB	0.027227	0.07251	0.955412	1715	-0.86564	2
NYAP2	0.027246	0.088245	0.979155	1716	-0.3477	5
FRMD5	0.027278	0.054019	0.913517	1717	-0.99768	2
ZNF410	0.027304	0.088246	0.979155	1718	-0.3652	3
MEGF8	0.02731	0.070609	0.951327	1719	-0.60461	4
ULK4	0.027312	0.070609	0.951327	1720	-0.60947	2
SOX17	0.027324	0.070609	0.951327	1721	-0.57215	3
MAGOH	0.027325	0.070609	0.951327	1722	-0.60617	4
ARPC1B	0.027345	0.088246	0.979155	1723	-0.32177	3
BSPRY	0.027345	0.088246	0.979155	1724	-0.23039	2
WDR66	0.027352	0.070609	0.951327	1725	-0.21314	4
IKZF4	0.027375	0.072732	0.955412	1726	-0.89461	3
hsa-mir-6126	0.027376	0.070609	0.951327	1727	-0.49559	4
NDUFA8	0.027388	0.088416	0.979155	1728	-0.30259	5
PIR	0.027433	0.088746	0.979155	1729	-0.52864	3
OR8H2	0.027438	0.088746	0.979155	1730	-0.094017	5
EPG5	0.027447	0.072732	0.955412	1731	-0.98568	3
GLTSCR2	0.027456	0.070609	0.951327	1732	-0.6625	3
CCDC33	0.027474	0.088746	0.979155	1733	0.045439	2
AOAH	0.027488	0.070609	0.951327	1734	-0.99494	2
CCL5	0.027491	0.088746	0.979155	1735	-0.38569	5
CDCA7	0.027506	0.072732	0.955412	1736	-0.99768	2
hsa-mir-431	0.027515	0.070803	0.951327	1737	-0.30372	3
TCF19	0.027519	0.088746	0.979155	1738	-0.49701	3
CPPED1	0.027531	0.088746	0.979155	1739	-0.54079	5
MED20	0.027538	0.088746	0.979155	1740	-0.29146	5
DAZ1	0.027543	0.088746	0.979155	1741	-0.12065	5
CLDN23	0.027547	0.088746	0.979155	1742	-0.57545	4
SKA1	0.027624	0.088747	0.979155	1743	-0.49546	5
CYP39A1	0.027634	0.088747	0.979155	1744	-0.28516	3
NIPSNAP3A	0.027636	0.071352	0.953589	1745	-0.66126	3
hsa-mir-1972-1	0.027682	0.074443	0.955412	1746	-0.24019	4
KIAA1432	0.027692	0.088747	0.979155	1747	-0.20432	2
MFHAS1	0.027699	0.074443	0.955412	1748	-0.68066	4
ARFIP1	0.027701	0.088747	0.979155	1749	-0.76115	4
hsa-mir-5589	0.027717	0.074443	0.955412	1750	-0.7787	3
hsa-mir-33b	0.02774	0.074443	0.955412	1751	-0.39859	3
GPR126	0.027751	0.074443	0.955412	1752	-0.34447	1
GP1BA	0.027754	0.054346	0.913517	1753	-0.99768	2
hsa-mir-6515	0.027758	0.074444	0.955412	1754	-0.34263	4
CXorf22	0.027765	0.074444	0.955412	1755	-0.7332	3
FBXL15	0.027766	0.072973	0.955412	1756	-0.6447	2
hsa-mir-4736	0.027775	0.054346	0.913517	1757	-0.82125	2
DDI2	0.027807	0.089132	0.981527	1758	0.084971	2
RNASE6	0.027885	0.073185	0.955412	1759	-0.99768	3
C3orf79	0.027894	0.073185	0.955412	1760	-0.80345	2
SDC2	0.027909	0.073411	0.955412	1761	-0.7283	3
PLSCR2	0.027913	0.089132	0.981527	1762	-0.41825	4
FAM26D	0.027921	0.089132	0.981527	1763	-0.82461	4
hsa-mir-5699	0.027956	0.075163	0.955412	1764	-0.46639	4
CDPF1	0.027959	0.075163	0.955412	1765	-0.56796	3
CD82	0.027975	0.073411	0.955412	1766	-0.99768	3
SLC6A9	0.027977	0.089648	0.983033	1767	-0.21579	5
HSF5	0.027983	0.075163	0.955412	1768	-0.76481	3
hsa-mir-199b	0.028004	0.075163	0.955412	1769	-0.40103	4
LGR6	0.028024	0.089649	0.983033	1770	-0.44869	5
RFX1	0.02806	0.073653	0.955412	1771	-0.99768	3
SUMO2	0.028077	0.089855	0.983033	1772	-0.11988	5
CLIP2	0.028079	0.07542	0.955412	1773	-0.62774	4
POLDIP2	0.028111	0.073886	0.955412	1774	-0.99768	2
hsa-mir-3153	0.028136	0.07542	0.955412	1775	-0.62043	4
hsa-mir-4308	0.028169	0.073886	0.955412	1776	-0.93449	2
HOXB5	0.028177	0.07542	0.955412	1777	-0.84952	2
RHOQ	0.028186	0.056766	0.924013	1778	-0.99768	1
hsa-mir-1292	0.028186	0.07542	0.955412	1779	-0.31708	4
ELTD1	0.02819	0.089855	0.983033	1780	-0.26524	5
hsa-mir-4642	0.028191	0.07542	0.955412	1781	-0.65515	3
RANBP2	0.028201	0.073886	0.955412	1782	0.61228	1
RFX5	0.028255	0.089855	0.983033	1783	-0.67249	3
TM2D2	0.028329	0.07542	0.955412	1784	-0.40723	1
PSMB7	0.02833	0.09767	0.994227	1785	-0.33168	6
LTB4R	0.028361	0.089855	0.983033	1786	-0.34419	5
CDK3	0.02837	0.073887	0.955412	1787	-0.99768	2
CUZD1	0.028378	0.073887	0.955412	1788	-0.99768	3
FCRL6	0.028424	0.07542	0.955412	1789	-0.73747	3
CCDC61	0.028427	0.07542	0.955412	1790	-0.60474	4
FTCD	0.028482	0.07542	0.955412	1791	-0.63503	4
MMP21	0.028487	0.090052	0.983033	1792	-0.35865	4
EPSTI1	0.028496	0.074145	0.955412	1793	-0.99768	2
RIPPLY1	0.028514	0.07542	0.955412	1794	-0.34918	3
ATPBD4	0.028531	0.074145	0.955412	1795	-0.56894	3
MPP3	0.028532	0.090052	0.983033	1796	-0.2194	5
RBP2	0.028547	0.090052	0.983033	1797	-0.42925	2
SBNO1	0.028547	0.090052	0.983033	1798	-0.72652	3
C1D	0.028558	0.074145	0.955412	1799	-0.99768	3
hsa-mir-194-1	0.028558	0.07542	0.955412	1800	-0.49132	4
hsa-mir-425	0.028574	0.07542	0.955412	1801	-0.27667	3
ZNF845	0.028584	0.093635	0.987819	1802	-0.97116	4
hsa-mir-1260b	0.028587	0.075677	0.955412	1803	-0.56186	3
DDX19B	0.0286	0.074145	0.955412	1804	-0.99768	1
CENPB	0.028606	0.075677	0.955412	1805	-0.69824	3
CCDC138	0.028627	0.075677	0.955412	1806	-0.41761	3
GPR137B	0.028636	0.093635	0.987819	1807	-0.52552	4
GPN1	0.028653	0.075677	0.955412	1808	-0.55494	3
KHDC3L	0.028682	0.074554	0.955412	1809	-0.91771	2
IRX3	0.028687	0.09382	0.987819	1810	-0.2581	4
CDKN1B	0.028706	0.076489	0.955412	1811	-0.31795	4
GHRH	0.028745	0.076489	0.955412	1812	-0.64601	2
COL16A1	0.028746	0.098562	0.994227	1813	-0.15543	4
EXO1	0.028798	0.076489	0.955412	1814	-0.38893	4
CCL3	0.028842	0.093821	0.987819	1815	-0.35352	5
ABHD16A	0.028863	0.074806	0.955412	1816	-0.91524	2
MRE11A	0.028897	0.093995	0.987864	1817	-0.14569	5
KIAA2013	0.028937	0.076683	0.955412	1818	-0.55098	2
hsa-mir-6809	0.028982	0.074807	0.955412	1819	-0.7393	2
KRTAP22-1	0.02901	0.076683	0.955412	1820	-0.87103	3
NUFIP2	0.029018	0.095384	0.992623	1821	-0.47019	4
GLRA3	0.02907	0.095384	0.992623	1822	-0.51142	3
SPACA3	0.029076	0.076683	0.955412	1823	-0.66452	4
STAG2	0.029106	0.076684	0.955412	1824	-0.84081	3
TNFSF8	0.029213	0.075056	0.955412	1825	-0.99768	2
hsa-mir-4316	0.029225	0.075491	0.955412	1826	-0.60598	2
PROKR1	0.029253	0.077239	0.955412	1827	-0.99768	2
SMYD3	0.02926	0.075492	0.955412	1828	-0.99768	1
SERPING1	0.029268	0.095579	0.992623	1829	-0.46354	4
LZTS2	0.029282	0.057092	0.924013	1830	-0.99768	2
C3orf36	0.029286	0.095579	0.992623	1831	-0.27579	4
CCDC85A	0.029295	0.076181	0.955412	1832	-0.99768	2
hsa-mir-6782	0.029299	0.07779	0.955744	1833	-0.16735	2
CHRM4	0.029326	0.07779	0.955744	1834	-0.25324	4
PEG3	0.029338	0.07779	0.955744	1835	-0.57697	3
SLC39A11	0.029338	0.07779	0.955744	1836	-0.64281	4
DCLK2	0.029343	0.07779	0.955744	1837	-0.53304	3
ZNF814	0.029372	0.07779	0.955744	1838	-0.99768	4
PANK3	0.029383	0.07779	0.955744	1839	-0.79856	3
HSPA1B	0.029395	0.076621	0.955412	1840	-0.99768	3
OR4C13	0.029523	0.099859	0.994227	1841	-0.17339	5
OR7A5	0.029555	0.097075	0.994227	1842	-0.33602	3
NBEAL2	0.029559	0.097075	0.994227	1843	-0.32905	4
H2AFX	0.029616	0.097075	0.994227	1844	-0.4165	3
EFEMP2	0.029617	0.076622	0.955412	1845	-0.99768	2
SNX21	0.029621	0.076622	0.955412	1846	-0.70664	3
HMGCLL1	0.029652	0.097256	0.994227	1847	-0.0023058	2
RTN4RL1	0.029699	0.077296	0.955412	1848	-0.99768	2
MBNL3	0.029714	0.079228	0.966072	1849	-0.89004	3
CDC37L1	0.029728	0.099859	0.994227	1850	-0.0092819	3
CHST9	0.029788	0.097587	0.994227	1851	-0.27926	4
MOGAT1	0.029791	0.077296	0.955412	1852	-0.70513	3
TRIM24	0.029799	0.097587	0.994227	1853	-0.14201	5
C4orf47	0.029802	0.097587	0.994227	1854	-0.81068	5
SLC13A3	0.029844	0.097587	0.994227	1855	-0.70743	3
KLF1	0.02989	0.07949	0.966072	1856	-0.6725	3
FHL5	0.029903	0.077296	0.955412	1857	-0.99768	3
SPDYE2	0.029913	0.080058	0.969046	1858	-0.1276	4
SMARCA1	0.029914	0.099954	0.994227	1859	-0.52381	5
LAMA2	0.02994	0.097587	0.994227	1860	-0.76172	4
CD164L2	0.029955	0.080336	0.969046	1861	-0.70829	4
IAPP	0.029967	0.080336	0.969046	1862	-0.71674	3
NIPA2	0.029981	0.097804	0.994227	1863	-0.29757	3
ASB12	0.029992	0.080336	0.969046	1864	-0.51772	2
KRT6A	0.029998	0.097804	0.994227	1865	0.1216	1
SRRD	0.030003	0.080336	0.969046	1866	-0.77042	2
DTX3	0.03006	0.097804	0.994227	1867	-0.23361	4
SLC25A40	0.030069	0.097805	0.994227	1868	-0.52716	5
hsa-mir-6818	0.03008	0.080619	0.969046	1869	-0.78085	3
C9orf40	0.030084	0.097805	0.994227	1870	-0.53309	5
UBQLN3	0.030084	0.080619	0.969046	1871	-0.67705	4
ATG13	0.030088	0.081186	0.974226	1872	-0.93466	3
CCDC171	0.03011	0.10027	0.994227	1873	-0.30467	5
RAD54L2	0.030122	0.081745	0.974724	1874	-0.51104	3
LRRC16B	0.030127	0.077296	0.955412	1875	-0.99768	3
SMPDL3B	0.03013	0.081745	0.974724	1876	-0.63481	3
KANK2	0.030153	0.057775	0.924013	1877	-0.99768	2
RBM11	0.030195	0.097995	0.994227	1878	-0.16249	5
hsa-mir-6810	0.030222	0.084889	0.97564	1879	-0.10383	2
MCU	0.030228	0.097995	0.994227	1880	-0.3593	3
FAM229B	0.030238	0.097996	0.994227	1881	-0.42918	5
hsa-mir-4730	0.030252	0.084889	0.97564	1882	-0.54235	3
ZNF3	0.030262	0.097996	0.994227	1883	-0.54536	4
PLEKHJ1	0.030268	0.084889	0.97564	1884	-0.4291	1
KRTAP1-3	0.03027	0.077297	0.955412	1885	-0.99768	3
SCLT1	0.03028	0.097996	0.994227	1886	-0.36285	4
HNRNPH2	0.030286	0.098326	0.994227	1887	-0.14163	3
ANKRD50	0.030315	0.084889	0.97564	1888	-0.80742	2
C6orf70	0.030319	0.084889	0.97564	1889	-0.63201	2
LCE2B	0.030356	0.084889	0.97564	1890	-0.90612	3
CXorf30	0.030361	0.084889	0.97564	1891	-0.41969	1
CAPZB	0.03037	0.077297	0.955412	1892	-0.99768	2
ANGPTL4	0.03038	0.10027	0.994227	1893	0.047778	2
GNA14	0.030405	0.084889	0.97564	1894	-0.67672	3
SPNS2	0.03043	0.098706	0.994227	1895	-0.37831	4
IL17C	0.030477	0.084889	0.97564	1896	-0.45678	4
EOMES	0.030544	0.077297	0.955412	1897	-0.9379	1
IRX2	0.030558	0.099492	0.994227	1898	-0.65082	4
hsa-mir-371b	0.030565	0.032398	0.840935	1899	-1.2158	1
KLF6	0.030574	0.099492	0.994227	1900	-0.35472	4
PINK1	0.030591	0.085085	0.97564	1901	-0.57785	4
TAMM41	0.030601	0.085085	0.97564	1902	-0.72836	4
PSD3	0.030605	0.10067	0.994227	1903	-0.041547	3
SPOCD1	0.030613	0.077297	0.955412	1904	-0.89246	3
NPC1L1	0.030646	0.085085	0.97564	1905	-0.54515	3
PF4	0.030646	0.099705	0.994227	1906	-0.57961	5
C10orf67	0.030651	0.085085	0.97564	1907	-0.81765	2
OR2T33	0.030652	0.10067	0.994227	1908	-0.13436	4
U2AF1L4	0.030653	0.085085	0.97564	1909	-0.56235	4
LRIT2	0.030656	0.10067	0.994227	1910	-0.059	3
TSPY8	0.030659	0.032398	0.840935	1911	-0.94451	1
POU2F1	0.030667	0.085086	0.97564	1912	-0.55636	4
hsa-mir-4428	0.030684	0.085086	0.97564	1913	0.26441	2
CLSTN1	0.030702	0.099706	0.994227	1914	-0.4711	3
hsa-mir-3977	0.030729	0.085086	0.97564	1915	-0.71162	4
STXBP6	0.030746	0.085225	0.97564	1916	-0.88393	3
GNG5	0.030771	0.077971	0.956815	1917	-0.99768	3
TMEM53	0.030805	0.099907	0.994227	1918	-0.55157	4
RPS6KB2	0.030828	0.099907	0.994227	1919	-0.55388	4
ARX	0.030833	0.059504	0.935065	1920	-0.99768	2
IFNA2	0.030866	0.099907	0.994227	1921	-0.30587	4
PITPNB	0.030892	0.099907	0.994227	1922	-0.23539	5
CKB	0.030916	0.099907	0.994227	1923	-0.40361	3
FKBP5	0.030942	0.085364	0.97564	1924	-0.99092	3
hsa-mir-4757	0.030945	0.085364	0.97564	1925	-0.21537	4
IST1	0.030947	0.10011	0.994227	1926	-0.46811	3
FSD1L	0.03098	0.085563	0.97564	1927	-0.84706	4
RPP21	0.03098	0.078187	0.956815	1928	-0.95295	3
ARL2BP	0.030994	0.078187	0.956815	1929	-0.99768	3
VN1R1	0.031002	0.085564	0.97564	1930	-0.31424	4
MYBPC3	0.031006	0.085564	0.97564	1931	-0.55451	3
INIP	0.031007	0.10034	0.994227	1932	-0.25225	5
PPIL1	0.031034	0.10034	0.994227	1933	-0.3581	2
NTS	0.031038	0.078187	0.956815	1934	-0.99768	2
PDYN	0.031054	0.078187	0.956815	1935	-0.65597	3
RAB32	0.031061	0.10034	0.994227	1936	-0.7691	3
OR6C1	0.03107	0.085763	0.97564	1937	-0.71387	3
RAB1B	0.031121	0.10034	0.994227	1938	-0.3873	5
hsa-mir-4718	0.031132	0.085763	0.97564	1939	-0.50227	4
BTRC	0.031198	0.10095	0.994227	1940	-0.34021	5
SKIDA1	0.031206	0.080454	0.969046	1941	-0.99768	2
hsa-mir-4651	0.031216	0.080454	0.969046	1942	-0.79285	2
CTAGE15	0.031226	0.080454	0.969046	1943	-0.99768	3
hsa-mir-4262	0.031255	0.085763	0.97564	1944	-0.30447	3
hsa-mir-3929	0.031255	0.085763	0.97564	1945	-1.2464	2
PTGR1	0.031279	0.085763	0.97564	1946	-0.76099	3
CD40LG	0.031295	0.10095	0.994227	1947	-0.56724	3
VIL1	0.031307	0.080454	0.969046	1948	-0.99768	1
ADAM32	0.031421	0.089164	0.981527	1949	-0.1871	1
SF3A1	0.031437	0.10095	0.994227	1950	-0.076502	2
CYP3A5	0.031483	0.061707	0.943526	1951	-0.99768	2
THRA	0.03149	0.08937	0.981527	1952	-0.71614	3
IL9	0.031502	0.08937	0.981527	1953	-0.7429	4
PALLD	0.031543	0.10095	0.994227	1954	-0.51008	4
ALDOC	0.031545	0.08937	0.981527	1955	-0.66565	3
SNX17	0.031552	0.10095	0.994227	1956	0.15413	2
hsa-mir-3973	0.03156	0.08937	0.981527	1957	-0.13416	2
CDC40	0.031581	0.08937	0.981527	1958	-0.52875	3
ABCA7	0.031583	0.080455	0.969046	1959	-0.66985	3
PSTPIP1	0.031609	0.10095	0.994227	1960	-0.24544	3
MECOM	0.031636	0.089924	0.983033	1961	-0.99768	3
KCNA2	0.031649	0.089924	0.983033	1962	-0.52223	4
PPM1H	0.031744	0.092995	0.987819	1963	-0.47147	2
ARL14EP	0.031749	0.092995	0.987819	1964	-0.71019	3
DPY19L4	0.031757	0.080887	0.97119	1965	-0.99768	2
MAP2K1	0.031775	0.092995	0.987819	1966	-0.94844	4
PIGR	0.031789	0.10335	0.994227	1967	-0.27707	5
DAB2IP	0.03179	0.061872	0.945387	1968	-0.99768	2
WDR34	0.031821	0.092995	0.987819	1969	-0.62086	3
PLK1	0.031831	0.092995	0.987819	1970	-0.4639	3
LOC100652824	0.031868	0.10186	0.994227	1971	-0.41444	3
HINT1	0.031897	0.10335	0.994227	1972	0.068355	2
PET117	0.03191	0.092995	0.987819	1973	-0.30277	4
PTPMT1	0.031928	0.092995	0.987819	1974	-0.41474	1
TRIM69	0.031953	0.092995	0.987819	1975	-0.75588	2
NOLC1	0.032038	0.093203	0.987819	1976	-0.94844	3
OR5B3	0.032067	0.093203	0.987819	1977	-0.4449	2
MIEN1	0.03207	0.1023	0.994227	1978	-0.52667	3
CDCA7L	0.032075	0.10444	0.994227	1979	-0.16115	5
CCND1	0.032089	0.080888	0.97119	1980	-0.76081	3
KANK3	0.032159	0.093408	0.987819	1981	-0.17399	2
ETV6	0.032192	0.081348	0.974724	1982	-0.99768	3
AGBL2	0.032213	0.093408	0.987819	1983	-0.77733	3
CYB5D2	0.032251	0.093408	0.987819	1984	-0.45749	1
AP1G2	0.032277	0.083662	0.97564	1985	-0.94984	3
KMO	0.032297	0.093614	0.987819	1986	-0.50595	2
hsa-mir-198	0.032297	0.093614	0.987819	1987	-0.71615	3
CST8	0.032299	0.10252	0.994227	1988	-0.0040493	2
HIST3H3	0.032315	0.093614	0.987819	1989	-0.41718	4
OR11L1	0.032343	0.1046	0.994227	1990	-0.32955	4
HEBP1	0.032343	0.093614	0.987819	1991	-0.38313	1
UNC79	0.032363	0.093614	0.987819	1992	-0.91685	3
ZNF800	0.03238	0.10477	0.994227	1993	0.055064	3
CLEC2D	0.032388	0.083662	0.97564	1994	-0.99768	3
SLC2A12	0.032412	0.093614	0.987819	1995	-0.53841	3
SPACA5	0.032452	0.093614	0.987819	1996	-0.35568	4
METTL24	0.032477	0.093869	0.987819	1997	-0.41032	4
PLA2G2A	0.032527	0.093869	0.987819	1998	-0.35618	1
TUBGCP5	0.032536	0.10341	0.994227	1999	-0.37525	3
[truncated: 18,673 more rows]
