# Supplementary material for: Targeting E2F8 sensitizes gemcitabine-resistant gallbladder cancer to PARP inhibitors by disrupting RRM2-driven DNA repair
Source: J Exp Clin Cancer Res. 2025 Dec 14;45:19. doi: 10.1186/s13046-025-03586-2 (PMC12822184; doi:10.1186/s13046-025-03586-2)
Supplement: Supplementary file 5 — Supplementary Material 5. [file 13046_2025_3586_MOESM5_ESM.xlsx]

## Sheet: Sheet1
Table 5: Clinical characteristics of GBC patients used for H&E/IHC analyses and PDO establishment
Sample ID	Shown in Fig. 3E	Sex	age	TNM	Clinical stage	Tumor origin	Received GC treatment	PDO
GBC1	Pt1	M	62	T2aN0M0	IIA	Primary	NO
GBC2	Pt2	F	60	T2bN0M0	IIB	Primary	NO
GBC3	Pt3	M	65	T2aN0M0	IIA	Primary	NO	PDO-1
GBC4	Pt4	M	66	T2aN0M0	IIA	Primary	NO	PDO-2
GBC5	Pt5	F	52	T3N1M1	IVB	Primary	NO
GBC6	No	F	66	TisN0M0	0	Primary	NO
GBC7	No	M	62	TisN0M0	0	Primary	NO	PDO-3
GBC8	No	F	64	T4N1M1	IVB	Primary	NO
GBC9	No	F	49	T2bN0M0	IIB	Primary	NO
GBC10	No	M	49	T2bN0M0	IIB	Primary	NO
GBC11	Pt6	F	64	T4N1M0	IIIB	Reucrrent	YES
GBC12	Pt7	F	58	T3N2M0	IVB	Reucrrent	YES	PDO-4
GBC13	Pt8	M	40	T3N1M0	IIIB	Reucrrent	YES
GBC14	Pt9	M	56	T4N2M0	IVB	Reucrrent	YES	PDO-5
GBC15	Pt10	F	69	T2bN1M0	IIIB	Reucrrent	YES
GBC16	No	M	65	T3N0M0	IIIA	Reucrrent	YES
GBC17	No	F	60	T2aN1M0	IIIB	Reucrrent	YES
GBC18	No	M	63	T3N1M0	IIIB	Reucrrent	YES	PDO-6
GBC19	No	M	63	T2bN1M0	IIIB	Reucrrent	YES
GBC20	No	M	74	T3N0M0	IIIA	Reucrrent	YES
GBC, gallbladder carcinoma; GC; Gemcitabine + Cisplatin; PDO, Patient-Derived Organoid
