# Supplementary material for: Targeting E2F8 sensitizes gemcitabine-resistant gallbladder cancer to PARP inhibitors by disrupting RRM2-driven DNA repair
Source: J Exp Clin Cancer Res. 2025 Dec 14;45:19. doi: 10.1186/s13046-025-03586-2 (PMC12822184; doi:10.1186/s13046-025-03586-2)
Supplement: Supplementary file 6 — Supplementary Material 6. [file 13046_2025_3586_MOESM6_ESM.xls]

## Sheet: E2F8
Table 5: Identification of 1,264 compunds potentially targeting E2F8 through high-throughput virtual screening
Smile	IDNUMBER	MolecularFormula	docking_score	MW	description	category	qed
C[C@@H](O[P@](=O)([O-])OC[C@H](O)[C@H](O)[C@H](O)Cn1c2nc(=O)[nH]c(=O)c-2cc2ccc(O[P@](=O)([O-])OC[C@@H]3O[C@H](n4cnc5c(N)ncnc54)[C@H](O)[C@H]3O)cc21)C(=O)N[C@@H](CCC(=O)N[C@@H](CCC(=O)[O-])C(=O)[O-])C(=O)[O-]	95617-07-5	C39H43N10O24P2-5	-15.584	1102.81			0.018
O=C([O-])[C@@H]1O[C@@H](O[C@H]2[C@H](O)[C@H](O)[C@H](O[C@H]3[C@H](O)[C@H](O)[C@H](O[C@H]4[C@H](O)[C@H](O)[C@H](O[C@H]5[C@H](O)[C@H](O)[C@H](O[C@H]6[C@H](O)[C@H](O)[C@H](O)O[C@H]6C(=O)[O-])O[C@H]5C(=O)[O-])O[C@H]4C(=O)[O-])O[C@H]3C(=O)[O-])O[C@H]2C(=O)[O-])[C@@H](O)[C@@H](O)[C@@H]1O	183668-74-8	C36H44O37-6	-14.861	1074.77			0.068
O=C[C@H](O)[C@@H](O)[C@H](O[C@@H]1O[C@H](CO[C@H]2OC[C@@H](O)[C@H](O)[C@H]2O)[C@@H](O[C@@H]2O[C@H](CO[C@H]3OC[C@@H](O)[C@H](O)[C@H]3O)[C@@H](O[C@@H]3O[C@H](CO[C@H]4OC[C@@H](O)[C@H](O)[C@H]4O)[C@@H](O)[C@H](O)[C@H]3O)[C@H](O)[C@H]2O)[C@H](O)[C@H]1O)[C@H](O)CO	121591-98-8	C39H66O33	-13.018	1062.93			0.05
O=C([O-])[C@@H]1O[C@@H](O[C@H]2[C@H](O)[C@H](O)[C@H](O[C@H]3[C@H](O)[C@H](O)[C@H](O[C@H]4[C@H](O)[C@H](O)[C@H](O[C@H]5[C@H](O)[C@H](O)[C@H](O)O[C@H]5C(=O)[O-])O[C@H]4C(=O)[O-])O[C@H]3C(=O)[O-])O[C@H]2C(=O)[O-])[C@@H](O)[C@@H](O)[C@@H]1O	183668-72-6	C30H37O31-5	-12.689	898.643			0.082
O=C([O-])CC[C@H](NC(=O)N[C@@H](CCCCNC(=O)NCc1ccc(CC(=O)N[C@@H](CC(=O)[O-])C(=O)N[C@@H](CC(=O)[O-])C(=O)N[C@@H](CS)C(=O)[O-])cc1)C(=O)[O-])C(=O)[O-]	1610414-00-0	C33H39N7O17S-6	-12.435	843.815			0.03
Nc1ncnc2c1ncn2[C@@H]1O[C@H](CO[P@](=O)([O-])O[P@](=O)([O-])O[P@](=O)([O-])O[P@](=O)([O-])O[P@](=O)([O-])OC[C@H]2O[C@@H](n3cnc4c(N)ncnc43)[C@H](O)[C@@H]2O)[C@@H](O)[C@H]1O	102783-61-9	C20H24N10O22P5-5	-12.285	916.372			0.057
CCCSc1nc(N)c2ncn([C@@H]3O[C@H](CO[P@](=O)([O-])O[P@](=O)([O-])C(Cl)(Cl)P(=O)([O-])[O-])[C@@H](O)[C@H]3O)c2n1	164992-25-0	C14H18Cl2N5O12P3S-4	-11.899	648.241			0.11
O=C([O-])C[C@@H]1C(=O)O[C@H]2[C@@H](OC(=O)c3cc(O)c(O)c(O)c3)[C@H](OC(=O)c3cc(O)c([O-])c4c3[C@H]1[C@@H](O)C(=O)O4)[C@H](OC(=O)c1cc(O)c(O)c(O)c1)O[C@@H]2COC(=O)c1cc(O)c(O)c(O)c1	18942-26-2	C41H30O27-2	-11.678	956.688	catechol_A(92)	PAINS filters (family B)	0.038
CCN(CC)c1ncnc2c1ncn2[C@@H]1O[C@H](CO[P@](=O)([O-])O[P@](=O)([O-])C(Br)(Br)P(=O)([O-])[O-])[C@@H](O)[C@H]1O	1021868-83-6	C15H20Br2N5O12P3-4	-11.236	719.11			0.202
O=C([O-])C[C@@H]1C(=O)O[C@H]2[C@H](OC(=O)c3cc(O)c(O)c(O)c3)[C@H](OC(=O)c3cc(O)c([O-])c4c3[C@H]1[C@@H](O)C(=O)O4)[C@H](OC(=O)c1cc(O)c(O)c(O)c1)O[C@@H]2COC(=O)c1cc(O)c(O)c(O)c1	18942-26-2	C41H30O27-2	-11.218	956.688	catechol_A(92)	PAINS filters (family B)	0.038
Nc1ccn([C@H]2C[C@H](O)[C@@H](CO[P@@](=O)([O-])O[P@@](=O)([O-])O[P@@](=O)([O-])O[P@@](=O)([O-])OC[C@H]3O[C@@H](n4ccc(=O)[nH]c4=O)[C@H](O)[C@@H]3O)O2)c(=O)n1	318250-11-2	C18H23N5O21P4-4	-11.082	773.327			0.112
CC(=O)Nc1ccn([C@@H]2O[C@H](CO[P@](=O)([O-])O[P@](=O)([O-])OP(=O)([O-])[O-])[C@@H](O)[C@H]2O)c(=O)n1	1428903-57-4	C11H14N3O15P3-4	-11.074	525.196			0.259
CC(C)(CO[P@](=O)([O-])O[P@](=O)([O-])OC[C@H]1O[C@@H](n2cnc3c(N)ncnc32)[C@H](O)[C@@H]1OP(=O)([O-])[O-])[C@@H](O)C(=O)NCCC(=O)NCCSC(=O)CCC(=O)[O-]	108347-97-3	C25H35N7O19P3S-5	-10.955	867.608			0.054
CN(Cc1cnc2nc(N)nc(N)c2n1)c1ccc(C(=O)N[C@@H](CCC(=O)[O-])C(=O)N[C@@H](CCC(=O)[O-])C(=O)[O-])cc1	71074-49-2	C25H26N9O8-3	-10.799	583.56			0.14
C[C@](O)([P@@](=O)([O-])O)[P@](=O)([O-])O[P@](=O)([O-])OC[C@H]1O[C@@H](n2ccc(N)nc2=O)[C@@H](O)[C@@H]1O	332863-86-2	C11H17N3O14P3-3	-10.764	511.212			0.208
C[C@](O)([P@@](=O)([O-])O)[P@](=O)([O-])O[P@](=O)([O-])OC[C@H]1O[C@@H](n2ccc(N)nc2=O)[C@@H](O)[C@@H]1O	387877-45-4	C11H17N3O14P3-3	-10.764	511.212			0.208
O=C([O-])c1ccc(C(=O)NCCCCN(CCCNC(=O)c2ccc(C(=O)[O-])c(O)c2O)C(=O)c2ccc(C(=O)[O-])c(O)c2O)c(O)c1O	75956-68-2	C31H28N3O15-3	-10.747	685.597	catechol_A(92)	PAINS filters (family B)	0.061
Nc1nc2c(nc(Br)n2[C@@H]2O[C@H](CO[P@@](=O)([O-])O[P@@](=O)([O-])OP(=O)([O-])[O-])[C@@H](O)[C@H]2O)c(=O)[nH]1	23197-98-0	C10H11BrN5O14P3-4	-10.657	602.079			0.166
O=C([O-])c1ccc(N[C@@H]2O[C@@H](CO)[C@H](O[C@@H]3O[C@H](CO)[C@H](O)[C@@H](O)[C@@H]3O)[C@H](O)[C@@H]2O)cc1[N+](=O)[O-]	6623-1937	C19H25N2O14-	-10.182	506.419			0.121
O=C([O-])c1ccc(N[C@@H]2O[C@@H](CO)[C@H](O[C@H]3O[C@H](CO)[C@H](O)[C@@H](O)[C@H]3O)[C@H](O)[C@H]2O)cc1	8006-6085	C19H26NO12-	-9.971	461.422			0.191
O=C([O-])c1ccc(N[C@@H]2O[C@@H](CO)[C@H](O[C@H]3O[C@H](CO)[C@H](O)[C@@H](O)[C@@H]3O)[C@H](O)[C@@H]2O)cc1	8006-6085	C19H26NO12-	-9.88	461.422			0.191
C[C@H]1O[C@H](O[C@H]2[C@@H](O[C@@H]3CC[C@@]4(C)[C@H](CC[C@]5(C)[C@@H]4CC=C4[C@@H]6CC(C)(C)CC[C@@]6(C(=O)O[C@H]6O[C@H](CO[C@@H]7O[C@H](CO)[C@H](O)[C@@H](O)[C@@H]7O)[C@H](O)[C@@H](O)[C@@H]6O)CC[C@]45C)C3(C)C)OC[C@H](O)[C@H]2O)[C@H](O)[C@H](O[C@H]2OC[C@H](O)[C@@H](O)[C@@H]2O)[C@H]1O	1554-0035	C58H94O25	-9.717	1191.37			0.058
C[C@H]1O[C@@H](Oc2cc(O)c3c(=O)c(O[C@H]4O[C@H](CO[C@@H]5O[C@H](C)[C@H](O)[C@@H](O)[C@@H]5O)[C@H](O)[C@@H](O)[C@H]4O)c(-c4ccc(O)cc4)oc3c2)[C@H](O)[C@H](O)[C@H]1O	N039-0006	C33H40O19	-9.673	740.668			0.11
CC1(C)[C@H](O[C@@H]2O[C@H](C(=O)[O-])[C@H](O)[C@@H](O)[C@@H]2O[C@H]2O[C@H](C(=O)[O-])[C@H](O)[C@@H](O)[C@@H]2O)CC[C@]2(C)[C@H]3C(=O)C=C4[C@@H]5C[C@@](C)(C(=O)[O-])CC[C@]5(C)CC[C@@]4(C)[C@]3(C)CC[C@@H]12	N016-0037	C42H59O16-3	-9.454	822.942			0.178
O=c1c(O[C@@H]2O[C@H](CO[C@H]3OC[C@@H](O)[C@@H](O)[C@H]3O)[C@H](O)[C@@H](O)[C@H]2O)c(-c2ccc(O)c(O)c2)oc2cc(O)cc(O)c12	S006-0019	C26H28O16	-9.29	596.498	catechol_A(92)	PAINS filters (family B)	0.137
C[C@H]1O[C@@H](Oc2cc(O)c3c(=O)c(O[C@H]4O[C@H](CO[C@@H]5O[C@H](C)[C@H](O)[C@@H](O)[C@@H]5O)[C@H](O)[C@@H](O)[C@@H]4O)c(-c4ccc(O)cc4)oc3c2)[C@H](O)[C@H](O)[C@H]1O	N039-0006	C33H40O19	-9.252	740.668			0.11
COc1ccc(-c2cc(=O)c3c(O)c(OC)c(O[C@@H]4O[C@H](CO[C@@H]5O[C@H](C)[C@H](O)[C@H](O)[C@H]5O)[C@H](O)[C@@H](O)[C@@H]4O)cc3o2)cc1	N027-0006	C29H34O15	-9.226	622.579			0.163
C[C@H]1O[C@@H](OC[C@H]2O[C@@H](Oc3c(-c4ccc(O)cc4)oc4cc(O[C@H]5O[C@H](C)[C@H](O)[C@@H](O)[C@@H]5O)cc(O)c4c3=O)[C@H](O)[C@H](O)[C@H]2O)[C@@H](O)[C@H](O)[C@H]1O	N039-0006	C33H40O19	-9.199	740.668			0.11
COc1ccc(-c2cc(=O)c3c(O)c(OC)c(O[C@H]4O[C@H](CO[C@@H]5O[C@H](C)[C@H](O)[C@@H](O)[C@@H]5O)[C@H](O)[C@@H](O)[C@@H]4O)cc3o2)cc1	N027-0006	C29H34O15	-9.181	622.579			0.163
C[C@@]12CCC[C@@](C)(C(=O)O[C@H]3O[C@H](CO)[C@H](O)[C@@H](O)[C@H]3O)[C@@H]1CC[C@]13CC[C@](O[C@@H]4O[C@H](CO)[C@H](O)[C@@H](O)[C@H]4O[C@H]4O[C@H](CO)[C@H](O)[C@@H](O)[C@H]4O)(CC[C@H]12)C3	N060-0154	C37H60O18	-9.083	792.87			0.081
O=C([O-])c1ccc(C(=O)c2c3c(=O)n(-c4cc(C(=O)[O-])cc(C(=O)[O-])c4)c(=O)c3cc3c(=O)n(-c4cc(C(=O)[O-])cc(C(=O)[O-])c4)c(=O)c23)cc1	8006-8770	C34H11N2O15-5	-9.058	692.505			0.128
COc1ccc(-c2cc(=O)c3c(O)c(OC)c(O[C@H]4O[C@H](CO[C@@H]5O[C@H](C)[C@H](O)[C@H](O)[C@@H]5O)[C@H](O)[C@H](O)[C@@H]4O)cc3o2)cc1	N027-0006	C29H34O15	-9.037	622.579			0.163
C[C@H]1O[C@@H](OC[C@H]2O[C@@H](Oc3c(-c4ccc(O)cc4)oc4cc(O[C@@H]5O[C@H](C)[C@H](O)[C@@H](O)[C@H]5O)cc(O)c4c3=O)[C@H](O)[C@H](O)[C@H]2O)[C@H](O)[C@H](O)[C@H]1O	N039-0006	C33H40O19	-9.03	740.668			0.11
C=C1C[C@@]23CC[C@H]4[C@@](C)(CCC[C@@]4(C)C(=O)[O-])[C@@H]2CC[C@]1(O[C@@H]1O[C@@H](CO)[C@H](O)[C@H](O)[C@H]1O[C@@H]1O[C@H](CO)[C@H](O)[C@@H](O)[C@H]1O)C3	N062-0002	C32H49O13-	-8.99	642.739			0.124
C[C@H]1O[C@H](Oc2cc(O)c3c(=O)c(O[C@@H]4O[C@H](CO[C@@H]5O[C@H](C)[C@H](O)[C@@H](O)[C@@H]5O)[C@H](O)[C@@H](O)[C@H]4O)c(-c4ccc(O)cc4)oc3c2)[C@H](O)[C@H](O)[C@H]1O	N039-0006	C33H40O19	-8.983	740.668			0.11
O=C([O-])c1cc(N[C@H]2O[C@@H](CO)[C@H](O[C@H]3O[C@H](CO)[C@H](O)[C@@H](O)[C@@H]3O)[C@H](O)[C@@H]2O)cc([N+](=O)[O-])c1	6623-1945	C19H25N2O14-	-8.97	506.419			0.121
CC1(C)CC[C@]2(C(=O)O[C@H]3O[C@H](CO)[C@H](O)[C@@H](O)[C@H]3O)CC[C@]3(C)C(=CC[C@@H]4[C@]5(C)CC[C@H](O[C@@H]6O[C@H](CO)[C@H](O[C@H]7O[C@H](CO)[C@H](O)[C@@H](O)[C@H]7O)[C@H](O)[C@H]6O)C(C)(C)[C@H]5CC[C@]43C)[C@@H]2C1	N025-0034	C48H78O18	-8.953	943.133			0.083
COc1ccc([C@@H]2CC(=O)c3c(O)cc(O[C@H]4O[C@H](CO[C@@H]5O[C@H](C)[C@H](O)[C@H](O)[C@@H]5O)[C@H](O)[C@@H](O)[C@@H]4O)cc3O2)cc1O	Y041-5136	C28H34O15	-8.885	610.568			0.185
COc1ccc(-c2cc(=O)c3c(O)c(OC)c(O[C@H]4O[C@H](CO[C@@H]5O[C@H](C)[C@H](O)[C@@H](O)[C@H]5O)[C@H](O)[C@H](O)[C@H]4O)cc3o2)cc1	N027-0006	C29H34O15	-8.846	622.579			0.163
C[C@H]1O[C@@H](OC[C@H]2O[C@@H](Oc3c(-c4ccc(O)cc4)oc4cc(O[C@@H]5O[C@H](C)[C@H](O)[C@@H](O)[C@H]5O)cc(O)c4c3=O)[C@@H](O)[C@H](O)[C@H]2O)[C@H](O)[C@H](O)[C@H]1O	N039-0006	C33H40O19	-8.824	740.668			0.11
C=C1C[C@@]23CC[C@H]4[C@@](C)(CCC[C@@]4(C)C(=O)[O-])[C@@H]2CC[C@]1(O[C@@H]1O[C@@H](CO)[C@H](O)[C@H](O)[C@@H]1O[C@H]1O[C@H](CO)[C@H](O)[C@@H](O)[C@H]1O)C3	N062-0002	C32H49O13-	-8.813	642.739			0.124
O=C([O-])c1ccc(N[C@H]2O[C@@H](CO)[C@H](O[C@H]3O[C@H](CO)[C@H](O)[C@@H](O)[C@H]3O)[C@H](O)[C@@H]2O)cc1[N+](=O)[O-]	6623-1937	C19H25N2O14-	-8.811	506.419			0.121
O=C([O-])c1cc(N[C@@H]2O[C@@H](CO)[C@H](O[C@@H]3O[C@H](CO)[C@H](O)[C@@H](O)[C@@H]3O)[C@H](O)[C@@H]2O)cc([N+](=O)[O-])c1	6623-1945	C19H25N2O14-	-8.781	506.419			0.121
CC1(C)CC[C@]2(C(=O)O[C@H]3O[C@H](CO)[C@H](O)[C@@H](O)[C@H]3O)CC[C@@]3(C)C(=CC[C@@H]4[C@]5(C)CC[C@H](O[C@@H]6O[C@H](CO)[C@H](O[C@@H]7O[C@H](CO)[C@H](O)[C@@H](O)[C@H]7O)[C@H](O)[C@H]6O)C(C)(C)[C@H]5CC[C@]43C)[C@@H]2C1	N025-0034	C48H78O18	-8.696	943.133			0.083
O=[N+]([O-])c1cc(N[C@H]2O[C@H](CO)[C@H](O[C@H]3O[C@H](CO)[C@H](O)[C@@H](O)[C@H]3O)[C@H](O)[C@H]2O)ccc1S(=O)(=O)[O-]	8005-1977	C18H25N2O15S-	-8.673	542.468			0.087
COc1cc(Br)ccc1OCC(=O)N/N=C/c1cc(Br)c(OCC(=O)[O-])c(Br)c1OCC(=O)[O-]	8003-1705	C20H15Br3N2O9-2	-8.595	669.074			0.255
COc1ccc(-c2cc(=O)c3c(O)c(OC)c(O[C@@H]4O[C@H](CO[C@@H]5O[C@H](C)[C@H](OC(C)=O)[C@H](O)[C@@H]5O)[C@H](O)[C@@H](O)[C@H]4O)cc3o2)cc1	N027-0007	C31H36O16	-8.595	664.616			0.162
C[C@@]12CCC[C@@](C)(C(=O)O[C@@H]3O[C@H](CO)[C@H](O)[C@@H](O)[C@H]3O)[C@@H]1CC[C@]13CC[C@](O[C@@H]4O[C@H](CO)[C@H](O)[C@@H](O)[C@H]4O[C@H]4O[C@H](CO)[C@H](O)[C@@H](O)[C@H]4O)(CC[C@H]12)C3	N060-0154	C37H60O18	-8.586	792.87			0.081
O=C([O-])c1cc(N[C@H]2O[C@@H](CO)[C@@H](O[C@@H]3O[C@H](CO)[C@H](O)[C@@H](O)[C@@H]3O)[C@H](O)[C@@H]2O)cc([N+](=O)[O-])c1	6623-1945	C19H25N2O14-	-8.581	506.419			0.121
C[C@H]1O[C@H](O[C@@H]2[C@@H](O[C@@H]3CC[C@@]4(C)[C@H](CC[C@]5(C)[C@@H]4CC=C4[C@@H]6CC(C)(C)CC[C@]6(C(=O)O[C@H]6O[C@H](CO[C@@H]7O[C@H](CO)[C@H](O)[C@@H](O)[C@@H]7O)[C@H](O)[C@@H](O)[C@@H]6O)CC[C@]45C)C3(C)C)OC[C@H](O)[C@H]2O)[C@H](O)[C@H](O[C@H]2OC[C@H](O)[C@@H](O)[C@@H]2O)[C@H]1O	1554-0035	C58H94O25	-8.544	1191.37			0.058
CC1(C)CC[C@]2(C(=O)O[C@H]3O[C@H](CO)[C@H](O)[C@@H](O)[C@H]3O)CC[C@]3(C)C(=CC[C@@H]4[C@@]5(C)CC[C@H](O[C@@H]6O[C@H](CO)[C@H](O[C@H]7O[C@H](CO)[C@H](O)[C@@H](O)[C@H]7O)[C@H](O)[C@H]6O)C(C)(C)[C@H]5CC[C@]43C)[C@@H]2C1	N025-0034	C48H78O18	-8.517	943.133			0.083
C[C@H]1O[C@@H](OC[C@H]2O[C@@H](Oc3c(-c4ccc(O)cc4)oc4cc(O[C@H]5O[C@H](C)[C@H](O)[C@@H](O)[C@H]5O)cc(O)c4c3=O)[C@@H](O)[C@H](O)[C@H]2O)[C@H](O)[C@H](O)[C@H]1O	N039-0006	C33H40O19	-8.489	740.668			0.11
C[C@H]1O[C@H](O[C@@H]2[C@@H](O[C@@H]3CC[C@@]4(C)[C@H](CC[C@@]5(C)[C@@H]4CC=C4[C@@H]6CC(C)(C)CC[C@@]6(C(=O)O[C@H]6O[C@H](CO[C@@H]7O[C@H](CO)[C@H](O)[C@@H](O)[C@@H]7O)[C@H](O)[C@@H](O)[C@@H]6O)CC[C@@]45C)C3(C)C)OC[C@H](O)[C@H]2O)[C@H](O)[C@@H](O[C@H]2OC[C@H](O)[C@@H](O)[C@@H]2O)[C@H]1O	1554-0035	C58H94O25	-8.486	1191.37			0.058
COc1ccc(-c2cc(=O)c3c(O)c(OC)c(O[C@@H]4O[C@H](CO[C@@H]5O[C@H](C)[C@@H](OC(C)=O)[C@H](O)[C@H]5O)[C@H](O)[C@@H](O)[C@H]4O)cc3o2)cc1	N027-0007	C31H36O16	-8.443	664.616			0.162
O=C([O-])c1ccc(N[C@H]2O[C@@H](CO)[C@@H](O[C@@H]3O[C@H](CO)[C@H](O)[C@@H](O)[C@@H]3O)[C@H](O)[C@@H]2O)cc1[N+](=O)[O-]	6623-1937	C19H25N2O14-	-8.433	506.419			0.121
COc1ccc(-c2cc(=O)c3c(O)c(OC)c(O[C@@H]4O[C@H](CO[C@@H]5O[C@H](C)[C@H](O)[C@H](O)[C@H]5O)[C@H](O)[C@H](O)[C@H]4O)cc3o2)cc1	N027-0006	C29H34O15	-8.417	622.579			0.163
C[C@H]1CC[C@@]2(OC1)O[C@H]1C[C@@H]3[C@@H]4CC[C@H]5C[C@H](O[C@@H]6O[C@H](CO)[C@H](O[C@@H]7O[C@H](CO)[C@H](O)[C@@H](O)[C@H]7O[C@@H]7O[C@H](CO)[C@H](O)[C@@H](O)[C@@H]7O)[C@H](O)[C@@H]6O)CC[C@@]5(C)[C@@H]4CC[C@]3(C)[C@H]1[C@@H]2C	N006-0004	C45H74O18	-8.379	903.069			0.128
COc1ccc([C@@H]2CC(=O)c3c(O)cc(O[C@H]4O[C@H](CO[C@@H]5O[C@H](C)[C@H](O)[C@H](O)[C@@H]5O)[C@H](O)[C@@H](O)[C@H]4O)cc3O2)cc1O	Y041-5136	C28H34O15	-8.374	610.568			0.185
COc1ccc(-c2cc(=O)c3c(O)cc(O[C@H]4O[C@H](CO[C@@H]5O[C@H](C)[C@H](O)[C@H](O)[C@H]5O)[C@H](O)[C@@H](O)[C@@H]4O)cc3o2)cc1	0080-0014	C28H32O14	-8.371	592.552			0.179
COc1ccc([C@@H]2CC(=O)c3c(O)cc(O[C@H]4O[C@H](CO[C@@H]5O[C@H](C)[C@H](O)[C@@H](O)[C@@H]5O)[C@H](O)[C@H](O)[C@H]4O)cc3O2)cc1O	Y041-5136	C28H34O15	-8.368	610.568			0.185
CC1(C)[C@H](O[C@@H]2O[C@H](C(=O)[O-])[C@H](O)[C@@H](O)[C@H]2O[C@H]2O[C@@H](C(=O)[O-])[C@H](O)[C@@H](O)[C@@H]2O)CC[C@]2(C)[C@H]3C(=O)C=C4[C@@H]5C[C@@](C)(C(=O)[O-])CC[C@]5(C)CC[C@@]4(C)[C@]3(C)CC[C@@H]12	N016-0069	C42H59O16-3	-8.348	822.942			0.178
C[C@H]1O[C@@H](OC[C@H]2O[C@H](Oc3c(-c4ccc(O)cc4)oc4cc(O[C@@H]5O[C@H](C)[C@H](O)[C@@H](O)[C@@H]5O)cc(O)c4c3=O)[C@H](O)[C@H](O)[C@H]2O)[C@H](O)[C@H](O)[C@H]1O	N039-0006	C33H40O19	-8.348	740.668			0.11
CC1(C)CC[C@@]2(C(=O)O[C@H]3O[C@H](CO)[C@H](O)[C@@H](O)[C@H]3O)CC[C@]3(C)C(=CC[C@@H]4[C@]5(C)CC[C@H](O[C@@H]6O[C@H](CO)[C@H](O[C@@H]7O[C@H](CO)[C@H](O)[C@@H](O)[C@H]7O)[C@H](O)[C@H]6O)C(C)(C)[C@H]5CC[C@@]43C)[C@@H]2C1	N025-0034	C48H78O18	-8.341	943.133			0.083
C[C@H]1O[C@@H](OC[C@H]2O[C@@H](Oc3c(-c4ccc(O)cc4)oc4cc(O[C@@H]5O[C@H](C)[C@H](O)[C@@H](O)[C@@H]5O)cc(O)c4c3=O)[C@@H](O)[C@H](O)[C@H]2O)[C@@H](O)[C@H](O)[C@H]1O	N039-0006	C33H40O19	-8.324	740.668			0.11
C[C@H]1O[C@H](O[C@H]2[C@@H](O[C@@H]3CC[C@@]4(C)[C@H](CC[C@@]5(C)[C@@H]4CC=C4[C@@H]6CC(C)(C)CC[C@]6(C(=O)O[C@H]6O[C@H](CO[C@@H]7O[C@H](CO)[C@H](O)[C@@H](O)[C@@H]7O)[C@H](O)[C@@H](O)[C@@H]6O)CC[C@]45C)C3(C)C)OC[C@H](O)[C@H]2O)[C@H](O)[C@@H](O[C@H]2OC[C@H](O)[C@@H](O)[C@@H]2O)[C@H]1O	1554-0035	C58H94O25	-8.316	1191.37			0.058
C=C1C[C@@]23CC[C@H]4[C@@](C)(CCC[C@@]4(C)C(=O)[O-])[C@@H]2CC[C@]1(O[C@@H]1O[C@@H](CO)[C@H](O)[C@H](O)[C@H]1O[C@@H]1O[C@H](CO)[C@H](O)[C@@H](O)[C@@H]1O)C3	N062-0002	C32H49O13-	-8.31	642.739			0.124
O=C([O-])c1ccc(N[C@H]2O[C@@H](CO)[C@@H](O[C@@H]3O[C@H](CO)[C@H](O)[C@@H](O)[C@H]3O)[C@H](O)[C@@H]2O)cc1	8006-6085	C19H26NO12-	-8.308	461.422			0.191
C[C@H]1O[C@@H](OC[C@H]2O[C@H](Oc3c(-c4ccc(O)cc4)oc4cc(O[C@H]5O[C@H](C)[C@H](O)[C@@H](O)[C@@H]5O)cc(O)c4c3=O)[C@@H](O)[C@H](O)[C@H]2O)[C@@H](O)[C@H](O)[C@H]1O	N039-0006	C33H40O19	-8.262	740.668			0.11
CO[C@H]1C[C@H](O[C@H]2CC[C@@]3(C=O)[C@H]4CC[C@]5(C)[C@H](C6=CC(=O)OC6)CC[C@]5(O)[C@@H]4CC[C@@]3(O)C2)O[C@H](C)[C@H]1O[C@H]1O[C@H](CO[C@@H]2O[C@H](CO)[C@H](O)[C@@H](O)[C@@H]2O)[C@H](O)[C@@H](O)[C@H]1O	0449-0045	C42H64O19	-8.255	872.956			0.062
C[C@H]1O[C@H](O[C@H]2[C@@H](O[C@@H]3CC[C@@]4(C)[C@H](CC[C@]5(C)[C@@H]4CC=C4[C@@H]6CC(C)(C)CC[C@]6(C(=O)O[C@H]6O[C@H](CO[C@@H]7O[C@H](CO)[C@H](O)[C@@H](O)[C@@H]7O)[C@H](O)[C@@H](O)[C@@H]6O)CC[C@]45C)C3(C)C)OC[C@H](O)[C@H]2O)[C@H](O)[C@H](O[C@H]2OC[C@H](O)[C@@H](O)[C@@H]2O)[C@H]1O	1554-0035	C58H94O25	-8.243	1191.37			0.058
C[C@H]1O[C@@H](Oc2cc(O)c3c(=O)c(O[C@@H]4O[C@H](CO[C@@H]5O[C@H](C)[C@H](O)[C@@H](O)[C@@H]5O)[C@H](O)[C@@H](O)[C@H]4O)c(-c4ccc(O)cc4)oc3c2)[C@H](O)[C@H](O)[C@H]1O	N039-0006	C33H40O19	-8.243	740.668			0.11
COc1ccc(-c2cc(=O)c3c(O)c(OC)c(O[C@@H]4O[C@H](CO[C@@H]5O[C@H](C)[C@@H](OC(C)=O)[C@H](O)[C@@H]5O)[C@H](O)[C@@H](O)[C@H]4O)cc3o2)cc1	N027-0007	C31H36O16	-8.224	664.616			0.162
COc1ccc([C@@H]2CC(=O)c3c(O)cc(O[C@H]4O[C@H](CO[C@@H]5O[C@H](C)[C@H](O)[C@@H](O)[C@@H]5O)[C@H](O)[C@@H](O)[C@H]4O)cc3O2)cc1O	Y041-5136	C28H34O15	-8.22	610.568			0.185
C[C@H]1O[C@@H](OC[C@H]2O[C@H](Oc3c(-c4ccc(O)c(O)c4)oc4cc(O)cc(O)c4c3=O)[C@@H](O)[C@H](O)[C@H]2O)[C@@H](O)[C@@H](O)[C@H]1O	N027-0011	C27H30O16	-8.218	610.524	catechol_A(92)	PAINS filters (family B)	0.14
C=C(C)[C@H]1CC=C(C)[C@H](COc2ccc3ccc(=O)oc3c2)[C@]1(C)CCC(=O)OC[C@H]1O[C@H](O[C@]2(CO)O[C@H](CO)[C@H](O)[C@H]2O)[C@@H](O)[C@H](O)[C@H]1O	N014-0006	C36H48O15	-8.194	720.766			0.084
C[C@H]1O[C@@H](O[C@H]2CC[C@]3(C)[C@H](CC[C@@H]4[C@@H]3C[C@@H](O)[C@@]3(C)[C@H](C5=CC(=O)OC5)CC[C@]43O)C2)C[C@H](O)[C@H]1O[C@@H]1C[C@H](O)[C@@H](O[C@@H]2C[C@H](O)[C@@H](O[C@H]3O[C@H](CO)[C@H](O)[C@@H](O)[C@H]3O)[C@@H](C)O2)[C@@H](C)O1	N045-0007	C47H74O19	-8.187	943.09			0.103
C[C@H]1O[C@@H](OC[C@H]2O[C@H](Oc3c(-c4ccc(O)cc4)oc4cc(O[C@H]5O[C@H](C)[C@H](O)[C@@H](O)[C@H]5O)cc(O)c4c3=O)[C@@H](O)[C@H](O)[C@H]2O)[C@H](O)[C@H](O)[C@H]1O	N039-0006	C33H40O19	-8.184	740.668			0.11
C[C@H]1O[C@@H](OC[C@H]2O[C@H](Oc3c(-c4ccc(O)cc4)oc4cc(O[C@@H]5O[C@H](C)[C@H](O)[C@@H](O)[C@@H]5O)cc(O)c4c3=O)[C@@H](O)[C@H](O)[C@H]2O)[C@@H](O)[C@H](O)[C@H]1O	N039-0006	C33H40O19	-8.174	740.668			0.11
C=C1c2cccc(O)c2C(=O)C2=C(O)[C@@]3(O)C(=O)C(C(N)=O)=C([O-])[C@H]([NH+](C)C)[C@H]3[C@H](O)[C@H]12	5342-0630	C22H22N2O8	-8.16	442.424			0.261
O=C(N[C@H](CSSC[C@@H](NC(=O)c1ccc([N+](=O)[O-])cc1)C(=O)[O-])C(=O)[O-])c1ccc([N+](=O)[O-])cc1	8005-5378	C20H16N4O10S2-2	-8.144	538.503			0.14
C[C@]12CC[C@H]3[C@@H](CC[C@]4(O)C[C@@H](OC(=O)CCC(=O)[O-])CC[C@@]34COC(=O)CCC(=O)[O-])[C@]1(O)CC[C@@H]2C1=CC(=O)OC1	0449-0119	C31H40O12-2	-8.138	606.666			0.247
CSCC[C@@H](NS(=O)(=O)c1ccc2c(c1)C(=O)c1cc(S(=O)(=O)N[C@H](CCSC)C(=O)[O-])ccc1-2)C(=O)[O-]	3775-0127	C23H24N2O9S4-2	-8.115	602.706			0.236
COc1ccc(-c2cc(=O)c3c(O)c(OC)c(O[C@@H]4O[C@H](CO[C@@H]5O[C@H](C)[C@@H](OC(C)=O)[C@@H](O)[C@H]5O)[C@H](O)[C@@H](O)[C@@H]4O)cc3o2)cc1	N027-0007	C31H36O16	-8.111	664.616			0.162
C[C@H]1O[C@@H](OC[C@H]2O[C@@H](Oc3c(-c4ccc(O)c(O)c4)oc4cc(O)cc(O)c4c3=O)[C@H](O)[C@H](O)[C@H]2O)[C@@H](O)[C@H](O)[C@H]1O	N027-0011	C27H30O16	-8.082	610.524	catechol_A(92)	PAINS filters (family B)	0.14
COc1ccc(-c2cc(=O)c3c(O)c(OC)c(O[C@H]4O[C@H](CO[C@@H]5O[C@H](C)[C@H](OC(C)=O)[C@@H](O)[C@H]5O)[C@H](O)[C@@H](O)[C@H]4O)cc3o2)cc1	N027-0007	C31H36O16	-8.078	664.616			0.162
COc1ccc(OCC(=O)N/N=C/c2ccc(OCC(=O)[O-])c(OCC(=O)[O-])c2)cc1	8003-1505	C20H18N2O9-2	-8.077	432.386			0.312
COc1ccc(-c2cc(=O)c3c(O)c(OC)c(O[C@H]4O[C@H](CO[C@@H]5O[C@H](C)[C@@H](OC(C)=O)[C@H](O)[C@H]5O)[C@H](O)[C@@H](O)[C@H]4O)cc3o2)cc1	N027-0007	C31H36O16	-8.072	664.616			0.162
C=C1C[C@@]23CC[C@H]4[C@@](C)(CCC[C@@]4(C)C(=O)[O-])[C@@H]2CC[C@]1(O[C@H]1O[C@@H](CO)[C@H](O)[C@H](O)[C@@H]1O[C@@H]1O[C@H](CO)[C@H](O)[C@@H](O)[C@@H]1O)C3	N062-0002	C32H49O13-	-8.047	642.739			0.124
COc1ccc([C@@H]2CC(=O)c3c(O)cc(O[C@@H]4O[C@H](CO[C@@H]5O[C@H](C)[C@H](O)[C@H](O)[C@@H]5O)[C@H](O)[C@@H](O)[C@H]4O)cc3O2)cc1O	Y041-5136	C28H34O15	-8.034	610.568			0.185
COc1ccc(-c2cc(=O)c3c(O)c(OC)c(O[C@@H]4O[C@H](CO[C@@H]5O[C@H](C)[C@H](O)[C@H](O)[C@@H]5O)[C@H](O)[C@@H](O)[C@@H]4O)cc3o2)cc1	N027-0006	C29H34O15	-8.02	622.579			0.163
COc1ccc(-c2cc(=O)c3c(O)c(OC)c(O[C@H]4O[C@H](CO[C@@H]5O[C@H](C)[C@H](O)[C@H](O)[C@@H]5O)[C@H](O)[C@@H](O)[C@@H]4O)cc3o2)cc1	N027-0006	C29H34O15	-8.014	622.579			0.163
CC1(C)CC[C@@]2(C(=O)O[C@H]3O[C@H](CO)[C@H](O)[C@@H](O)[C@H]3O)CC[C@@]3(C)C(=CC[C@@H]4[C@@]5(C)CC[C@H](O[C@@H]6O[C@H](CO)[C@H](O[C@H]7O[C@H](CO)[C@H](O)[C@@H](O)[C@H]7O)[C@H](O)[C@H]6O)C(C)(C)[C@H]5CC[C@]43C)[C@@H]2C1	N025-0034	C48H78O18	-8.007	943.133			0.083
COc1ccc(-c2cc(=O)c3c(O)cc(O[C@H]4O[C@H](CO[C@@H]5O[C@H](C)[C@H](O)[C@H](O)[C@H]5O)[C@H](O)[C@@H](O)[C@H]4O)cc3o2)cc1	0080-0014	C28H32O14	-7.942	592.552			0.179
Cc1ccc(NC(=O)CSc2nnc([N-]C(=O)CN3CC[NH+](CC(=O)[N-]c4nnc(SCC(=O)Nc5ccc(C)cc5)s4)CC3)s2)cc1	8008-4828	C30H33N10O4S4-	-7.94	726.903			0.128
CC1(C)[C@H](O[C@@H]2O[C@H](C(=O)[O-])[C@H](O)[C@@H](O)[C@H]2O[C@@H]2O[C@H](C(=O)[O-])[C@H](O)[C@@H](O)[C@@H]2O)CC[C@]2(C)[C@H]3C(=O)C=C4[C@@H]5C[C@@](C)(C(=O)[O-])CC[C@]5(C)CC[C@@]4(C)[C@]3(C)CC[C@@H]12	N016-0069	C42H59O16-3	-7.921	822.942			0.178
COc1ccc(-c2cc(=O)c3c(O)c(OC)c(O[C@@H]4O[C@H](CO[C@@H]5O[C@H](C)[C@H](O)[C@@H](O)[C@H]5O)[C@H](O)[C@H](O)[C@@H]4O)cc3o2)cc1	N027-0006	C29H34O15	-7.908	622.579			0.163
C[C@H]1O[C@H](Oc2cc(O)c3c(=O)c(O[C@H]4O[C@H](CO[C@@H]5O[C@H](C)[C@H](O)[C@@H](O)[C@@H]5O)[C@H](O)[C@@H](O)[C@@H]4O)c(-c4ccc(O)cc4)oc3c2)[C@H](O)[C@H](O)[C@H]1O	N039-0006	C33H40O19	-7.897	740.668			0.11
COc1ccc(-c2cc(=O)c3c(O)c(OC)c(O[C@H]4O[C@H](CO[C@@H]5O[C@H](C)[C@H](OC(C)=O)[C@H](O)[C@@H]5O)[C@H](O)[C@@H](O)[C@@H]4O)cc3o2)cc1	N027-0007	C31H36O16	-7.894	664.616			0.162
O=C([O-])c1ccc(N[C@H]2O[C@@H](CO)[C@H](O[C@H]3O[C@H](CO)[C@H](O)[C@@H](O)[C@H]3O)[C@H](O)[C@@H]2O)cc1	8006-6085	C19H26NO12-	-7.889	461.422			0.191
COc1ccc(-c2cc(=O)c3c(O)c(OC)c(O[C@@H]4O[C@H](CO[C@@H]5O[C@H](C)[C@H](O)[C@@H](O)[C@@H]5O)[C@H](O)[C@H](O)[C@H]4O)cc3o2)cc1	N027-0006	C29H34O15	-7.876	622.579			0.163
COc1ccc(-c2cc(=O)c3c(O)cc(O[C@@H]4O[C@H](CO[C@@H]5O[C@H](C)[C@H](O)[C@H](O)[C@H]5O)[C@H](O)[C@@H](O)[C@@H]4O)cc3o2)cc1	0080-0014	C28H32O14	-7.86	592.552			0.179
C[C@H]1O[C@@H](OC[C@H]2O[C@H](Oc3c(-c4ccc(O)c(O)c4)oc4cc(O)cc(O)c4c3=O)[C@@H](O)[C@H](O)[C@H]2O)[C@H](O)[C@H](O)[C@H]1O	N027-0011	C27H30O16	-7.86	610.524	catechol_A(92)	PAINS filters (family B)	0.14
COc1ccc(-c2cc(=O)c3c(O)c(OC)c(O[C@@H]4O[C@H](CO[C@@H]5O[C@H](C)[C@@H](OC(C)=O)[C@H](O)[C@H]5O)[C@H](O)[C@@H](O)[C@@H]4O)cc3o2)cc1	N027-0007	C31H36O16	-7.855	664.616			0.162
C=C(CO[C@@H]1O[C@H](CO[C@H]2OC[C@@H](O)[C@@H](O)[C@@H]2O)[C@H](O)[C@H](O)[C@@H]1O)[C@@H]1Cc2c(ccc3c2O[C@@H]2COc4cc(OC)c(OC)cc4[C@H]2C3=O)O1	N039-0028	C34H40O16	-7.844	704.68			0.172
COc1ccc(-c2cc(=O)c3c(O)c(OC)c(O[C@H]4O[C@H](CO[C@@H]5O[C@H](C)[C@@H](OC(C)=O)[C@@H](O)[C@H]5O)[C@H](O)[C@@H](O)[C@@H]4O)cc3o2)cc1	N027-0007	C31H36O16	-7.842	664.616			0.162
C[C@@]12CCC[C@@](C)(C(=O)O[C@H]3O[C@H](CO)[C@H](O)[C@@H](O)[C@H]3O)[C@@H]1CC[C@]13CC[C@](O[C@@H]4O[C@H](CO)[C@H](O)[C@@H](O)[C@H]4O[C@H]4O[C@H](CO)[C@H](O)[C@@H](O)[C@@H]4O)(CC[C@H]12)C3	N060-0154	C37H60O18	-7.842	792.87			0.081
COc1ccc(-c2cc(=O)c3c(O)c(OC)c(O[C@H]4O[C@H](CO[C@@H]5O[C@H](C)[C@@H](OC(C)=O)[C@@H](O)[C@@H]5O)[C@H](O)[C@@H](O)[C@@H]4O)cc3o2)cc1	N027-0007	C31H36O16	-7.816	664.616			0.162
COc1ccc(-c2cc(=O)c3c(O)c(OC)c(O[C@@H]4O[C@H](CO[C@@H]5O[C@H](C)[C@@H](OC(C)=O)[C@@H](O)[C@@H]5O)[C@H](O)[C@@H](O)[C@@H]4O)cc3o2)cc1	N027-0007	C31H36O16	-7.809	664.616			0.162
C[C@H]1O[C@@H](OC[C@H]2O[C@H](Oc3c(-c4ccc(O)cc4)oc4cc(O[C@H]5O[C@H](C)[C@H](O)[C@@H](O)[C@@H]5O)cc(O)c4c3=O)[C@H](O)[C@H](O)[C@H]2O)[C@H](O)[C@H](O)[C@H]1O	N039-0006	C33H40O19	-7.779	740.668			0.11
C[C@H]1O[C@@H](OC[C@H]2O[C@H](Oc3c(-c4ccc(O)cc4)oc4cc(O[C@H]5O[C@H](C)[C@H](O)[C@@H](O)[C@H]5O)cc(O)c4c3=O)[C@H](O)[C@H](O)[C@H]2O)[C@H](O)[C@H](O)[C@H]1O	N039-0006	C33H40O19	-7.759	740.668			0.11
C[C@@]12CCC[C@@](C)(C(=O)O[C@H]3O[C@H](CO)[C@H](O)[C@@H](O)[C@H]3O)[C@@H]1CC[C@]13CC[C@](O[C@@H]4O[C@H](CO)[C@H](O)[C@@H](O)[C@@H]4O[C@H]4O[C@H](CO)[C@H](O)[C@@H](O)[C@@H]4O)(CC[C@H]12)C3	N060-0154	C37H60O18	-7.757	792.87			0.081
Cc1c(CC(=O)N(CC(=O)[O-])CC(=O)[O-])c(=O)oc2cc3oc4c(c3cc12)CCCC4	Y041-2141	C22H19NO8-2	-7.747	427.41			0.485
COc1ccc([C@@H]2CC(=O)c3c(O)cc(O[C@H]4O[C@H](CO[C@@H]5O[C@H](C)[C@H](O)[C@H](O)[C@H]5O)[C@H](O)[C@H](O)[C@@H]4O)cc3O2)cc1O	Y041-5136	C28H34O15	-7.726	610.568			0.185
COc1ccc(-c2cc(=O)c3c(O)c(OC)c(O[C@@H]4O[C@H](CO[C@@H]5O[C@H](C)[C@H](O)[C@@H](O)[C@@H]5O)[C@H](O)[C@@H](O)[C@H]4O)cc3o2)cc1	N027-0006	C29H34O15	-7.714	622.579			0.163
CO[C@H]1C[C@H](O[C@H]2CC[C@@]3(C=O)[C@H]4CC[C@@]5(C)[C@H](C6=CC(=O)OC6)CC[C@@]5(O)[C@@H]4CC[C@@]3(O)C2)O[C@H](C)[C@H]1O[C@@H]1O[C@H](CO[C@@H]2O[C@H](CO)[C@H](O)[C@@H](O)[C@@H]2O)[C@H](O)[C@@H](O)[C@H]1O	0449-0045	C42H64O19	-7.709	872.956			0.062
CC1(C)[C@H](O[C@@H]2O[C@H](C(=O)[O-])[C@H](O)[C@@H](O)[C@H]2O[C@H]2O[C@H](C(=O)[O-])[C@H](O)[C@@H](O)[C@@H]2O)CC[C@]2(C)[C@H]3C(=O)C=C4[C@@H]5C[C@@](C)(C(=O)[O-])CC[C@]5(C)CC[C@@]4(C)[C@]3(C)CC[C@@H]12	N016-0037	C42H59O16-3	-7.703	822.942			0.178
COc1ccc(-c2cc(=O)c3c(O)c(OC)c(O[C@H]4O[C@H](CO[C@@H]5O[C@H](C)[C@H](OC(C)=O)[C@H](O)[C@H]5O)[C@H](O)[C@@H](O)[C@@H]4O)cc3o2)cc1	N027-0007	C31H36O16	-7.696	664.616			0.162
O=c1c(O[C@H]2O[C@@H](CO)[C@@H](O)[C@H](O)[C@H]2O)c(-c2ccc(O)c(O)c2)oc2cc(O)cc(O)c12	0407-0014	C21H20O12	-7.653	464.382	catechol_A(92)	PAINS filters (family B)	0.229
C=C(C)[C@H]1CC=C(C)[C@H](COc2ccc3ccc(=O)oc3c2)[C@]1(C)CCC(=O)OC[C@H]1O[C@@H](O[C@@]2(CO)O[C@H](CO)[C@H](O)[C@@H]2O)[C@@H](O)[C@H](O)[C@H]1O	N014-0006	C36H48O15	-7.653	720.766			0.084
C[C@@]12CC[C@H]3[C@@H](CC[C@@]4(O)C[C@@H](OC(=O)CCC(=O)[O-])CC[C@]34COC(=O)CCC(=O)[O-])[C@]1(O)CC[C@H]2C1=CC(=O)OC1	0449-0119	C31H40O12-2	-7.647	606.666			0.247
C=C(C)[C@H]1CC=C(C)[C@H](COc2ccc3ccc(=O)oc3c2)[C@@]1(C)CCC(=O)OC[C@H]1O[C@H](O[C@]2(CO)O[C@H](CO)[C@H](O)[C@@H]2O)[C@H](O)[C@H](O)[C@H]1O	N014-0006	C36H48O15	-7.646	720.766			0.084
CC1(C)CC[C@]2(C(=O)O[C@H]3O[C@H](CO)[C@H](O)[C@@H](O)[C@H]3O)CC[C@@]3(C)C(=CC[C@@H]4[C@]5(C)CC[C@H](O[C@@H]6O[C@H](CO)[C@H](O[C@@H]7O[C@H](CO)[C@H](O)[C@@H](O)[C@H]7O)[C@H](O)[C@H]6O)C(C)(C)[C@H]5CC[C@@]43C)[C@@H]2C1	N025-0034	C48H78O18	-7.638	943.133			0.083
CC1(C)[C@H](O[C@@H]2O[C@H](C(=O)[O-])[C@H](O)[C@@H](O)[C@H]2O[C@H]2O[C@@H](C(=O)[O-])[C@H](O)[C@@H](O)[C@@H]2O)CC[C@]2(C)[C@H]3C(=O)C=C4[C@@H]5C[C@@](C)(C(=O)[O-])CC[C@]5(C)CC[C@@]4(C)[C@]3(C)CC[C@@H]12	N016-0037	C42H59O16-3	-7.636	822.942			0.178
CC1(C)[C@H](O[C@@H]2O[C@H](C(=O)[O-])[C@H](O)[C@@H](O)[C@H]2O[C@H]2O[C@H](C(=O)[O-])[C@H](O)[C@@H](O)[C@@H]2O)CC[C@]2(C)[C@H]3C(=O)C=C4[C@@H]5C[C@@](C)(C(=O)[O-])CC[C@]5(C)CC[C@@]4(C)[C@]3(C)CC[C@@H]12	N016-0069	C42H59O16-3	-7.624	822.942			0.178
C[C@@]12CCC[C@@](C)(C(=O)O[C@H]3O[C@H](CO)[C@H](O)[C@@H](O)[C@H]3O)[C@@H]1CC[C@]13CC[C@](O[C@H]4O[C@H](CO)[C@H](O)[C@@H](O)[C@@H]4O[C@H]4O[C@H](CO)[C@H](O)[C@@H](O)[C@@H]4O)(CC[C@H]12)C3	N060-0154	C37H60O18	-7.612	792.87			0.081
C[C@H]1O[C@@H](OC[C@H]2O[C@H](Oc3c(-c4ccc(O)cc4)oc4cc(O[C@@H]5O[C@H](C)[C@H](O)[C@@H](O)[C@@H]5O)cc(O)c4c3=O)[C@H](O)[C@H](O)[C@H]2O)[C@@H](O)[C@H](O)[C@H]1O	N039-0006	C33H40O19	-7.589	740.668			0.11
COc1ccc(-c2cc(=O)c3c(O)c(OC)c(O[C@@H]4O[C@H](CO[C@@H]5O[C@H](C)[C@H](OC(C)=O)[C@@H](O)[C@H]5O)[C@H](O)[C@@H](O)[C@@H]4O)cc3o2)cc1	N027-0007	C31H36O16	-7.58	664.616			0.162
O=c1c(O[C@@H]2O[C@H](CO[C@H]3OC[C@@H](O)[C@@H](O)[C@@H]3O)[C@@H](O)[C@H](O)[C@@H]2O)c(-c2ccc(O)c(O)c2)oc2cc(O)cc(O)c12	S006-0019	C26H28O16	-7.576	596.498	catechol_A(92)	PAINS filters (family B)	0.137
O=C([O-])c1ccc(N[C@H]2O[C@@H](CO)[C@@H](O[C@@H]3O[C@H](CO)[C@H](O)[C@@H](O)[C@H]3O)[C@H](O)[C@H]2O)cc1	8006-6085	C19H26NO12-	-7.565	461.422			0.191
COc1ccc(-c2cc(=O)c3c(O)c(OC)c(O[C@H]4O[C@H](CO[C@@H]5O[C@H](C)[C@H](OC(C)=O)[C@@H](O)[C@@H]5O)[C@H](O)[C@@H](O)[C@@H]4O)cc3o2)cc1	N027-0007	C31H36O16	-7.532	664.616			0.162
COc1ccccc1OCC(=O)N/N=C/c1ccc(OCC(=O)[O-])c(OCC(=O)[O-])c1	8003-1541	C20H18N2O9-2	-7.495	432.386			0.312
O=c1c(O[C@@H]2O[C@H](CO[C@H]3OC[C@@H](O)[C@@H](O)[C@H]3O)[C@@H](O)[C@@H](O)[C@@H]2O)c(-c2ccc(O)c(O)c2)oc2cc(O)cc(O)c12	S006-0019	C26H28O16	-7.476	596.498	catechol_A(92)	PAINS filters (family B)	0.137
C=C(C)[C@H]1CC=C(C)[C@H](COc2ccc3ccc(=O)oc3c2)[C@]1(C)CCC(=O)OC[C@H]1O[C@@H](O[C@]2(CO)O[C@H](CO)[C@H](O)[C@@H]2O)[C@@H](O)[C@H](O)[C@H]1O	N014-0006	C36H48O15	-7.474	720.766			0.084
O=[N+]([O-])c1cc(N[C@@H]2O[C@H](CO)[C@@H](O[C@@H]3O[C@H](CO)[C@H](O)[C@@H](O)[C@H]3O)[C@H](O)[C@H]2O)ccc1S(=O)(=O)[O-]	8005-1977	C18H25N2O15S-	-7.471	542.468			0.087
OC[C@H]1O[C@@H](Nc2ccccc2N[C@@H]2O[C@H](CO)[C@H](O)[C@H](O)[C@@H]2O)[C@@H](O)[C@H](O)[C@H]1O	8005-9519	C18H28N2O10	-7.463	432.427	anil_NH_alk_C(2)	PAINS filters (family C)	0.21
C=C(CO[C@@H]1O[C@H](CO[C@H]2OC[C@@H](O)[C@@H](O)[C@@H]2O)[C@H](O)[C@H](O)[C@@H]1O)[C@@H]1Cc2c(ccc3c2O[C@H]2COc4cc(OC)c(OC)cc4[C@@H]2C3=O)O1	N039-0028	C34H40O16	-7.427	704.68			0.172
O=c1c(O[C@H]2O[C@H](CO[C@H]3OC[C@@H](O)[C@@H](O)[C@@H]3O)[C@@H](O)[C@H](O)[C@@H]2O)c(-c2ccc(O)c(O)c2)oc2cc(O)cc(O)c12	S006-0019	C26H28O16	-7.416	596.498	catechol_A(92)	PAINS filters (family B)	0.137
COc1ccc(-c2cc(=O)c3c(O)c(OC)c(O[C@@H]4O[C@H](CO[C@@H]5O[C@H](C)[C@H](OC(C)=O)[C@H](O)[C@@H]5O)[C@H](O)[C@@H](O)[C@@H]4O)cc3o2)cc1	N027-0007	C31H36O16	-7.403	664.616			0.162
O=C([O-])c1ccc(N[C@H]2O[C@@H](CO)[C@@H](O[C@H]3O[C@H](CO)[C@H](O)[C@@H](O)[C@H]3O)[C@H](O)[C@@H]2O)cc1[N+](=O)[O-]	6623-1937	C19H25N2O14-	-7.396	506.419			0.121
O=C(Nc1ccccc1C(=O)[O-])c1cccc(N2C(=O)c3ccc(C(=O)Nc4ccccc4C(=O)[O-])cc3C2=O)c1	2036-0727	C30H17N3O8-2	-7.385	549.495			0.329
COc1ccc([C@@H]2CC(=O)c3c(O)cc(O[C@@H]4O[C@H](CO[C@@H]5O[C@H](C)[C@H](O)[C@@H](O)[C@H]5O)[C@H](O)[C@H](O)[C@H]4O)cc3O2)cc1O	Y041-5136	C28H34O15	-7.382	610.568			0.185
C[C@H]1O[C@H](O[C@@H]2[C@@H](O[C@@H]3CC[C@@]4(C)[C@H](CC[C@]5(C)[C@@H]4CC=C4[C@@H]6CC(C)(C)CC[C@@]6(C(=O)O[C@H]6O[C@H](CO[C@@H]7O[C@H](CO)[C@H](O)[C@@H](O)[C@@H]7O)[C@H](O)[C@@H](O)[C@@H]6O)CC[C@@]45C)C3(C)C)OC[C@H](O)[C@H]2O)[C@H](O)[C@@H](O[C@H]2OC[C@H](O)[C@@H](O)[C@@H]2O)[C@H]1O	1554-0035	C58H94O25	-7.37	1191.37			0.058
CO[C@H]1C[C@H](O[C@H]2CC[C@]3(C=O)[C@H]4CC[C@@]5(C)[C@H](C6=CC(=O)OC6)CC[C@@]5(O)[C@@H]4CC[C@@]3(O)C2)O[C@H](C)[C@H]1O[C@H]1O[C@H](CO[C@@H]2O[C@H](CO)[C@H](O)[C@@H](O)[C@@H]2O)[C@H](O)[C@@H](O)[C@H]1O	0449-0045	C42H64O19	-7.343	872.956			0.062
C=C(CO[C@H]1O[C@H](CO[C@H]2OC[C@@H](O)[C@@H](O)[C@@H]2O)[C@H](O)[C@@H](O)[C@@H]1O)[C@@H]1Cc2c(ccc3c2O[C@@H]2COc4cc(OC)c(OC)cc4[C@H]2C3=O)O1	N039-0028	C34H40O16	-7.321	704.68			0.172
C[C@H]1O[C@@H](OC[C@H]2O[C@H](Oc3c(-c4ccc(O)c(O)c4)oc4cc(O)cc(O)c4c3=O)[C@@H](O)[C@@H](O)[C@H]2O)[C@H](O)[C@H](O)[C@H]1O	N027-0011	C27H30O16	-7.32	610.524	catechol_A(92)	PAINS filters (family B)	0.14
O=c1c(O[C@@H]2O[C@H](CO[C@H]3OC[C@@H](O)[C@@H](O)[C@H]3O)[C@@H](O)[C@H](O)[C@H]2O)c(-c2ccc(O)c(O)c2)oc2cc(O)cc(O)c12	S006-0019	C26H28O16	-7.306	596.498	catechol_A(92)	PAINS filters (family B)	0.137
O=C([O-])C[C@@H](NC(=O)c1c[nH+]cc([O-])c1)C(=O)[O-]	1748-0288	C10H8N2O6-2	-7.305	254.199			0.559
C[C@H]1O[C@@H](OC[C@H]2O[C@H](Oc3c(-c4ccc(O)c(O)c4)oc4cc(O)cc(O)c4c3=O)[C@H](O)[C@@H](O)[C@H]2O)[C@@H](O)[C@H](O)[C@H]1O	N027-0011	C27H30O16	-7.301	610.524	catechol_A(92)	PAINS filters (family B)	0.14
C[C@H]1O[C@@H](O[C@H]2CC[C@@]3(C=O)[C@H]4CC[C@]5(C)[C@H](c6ccc(=O)oc6)CC[C@]5(O)[C@@H]4CC[C@@]3(O)C2)[C@@H](O)[C@H](O)[C@H]1O[C@H]1O[C@H](CO)[C@H](O)[C@@H](O)[C@@H]1O	0449-0154	C36H52O15	-7.288	724.798			0.127
COc1ccc(-c2cc(=O)c3c(O)c(OC)c(O[C@@H]4O[C@H](CO[C@@H]5O[C@H](C)[C@H](OC(C)=O)[C@@H](O)[C@H]5O)[C@H](O)[C@@H](O)[C@H]4O)cc3o2)cc1	N027-0007	C31H36O16	-7.265	664.616			0.162
C[C@@]12CCC[C@@](C)(C(=O)O[C@@H]3O[C@H](CO)[C@H](O)[C@@H](O)[C@H]3O)[C@@H]1CC[C@]13CC[C@](O[C@H]4O[C@H](CO)[C@H](O)[C@@H](O)[C@@H]4O[C@H]4O[C@H](CO)[C@H](O)[C@@H](O)[C@H]4O)(CC[C@H]12)C3	N060-0154	C37H60O18	-7.258	792.87			0.081
CO[C@H]1C[C@H](O[C@H]2CC[C@@]3(C=O)[C@H]4CC[C@]5(C)[C@H](C6=CC(=O)OC6)CC[C@]5(O)[C@@H]4CC[C@@]3(O)C2)O[C@H](C)[C@H]1O[C@@H]1O[C@H](CO[C@@H]2O[C@H](CO)[C@H](O)[C@@H](O)[C@@H]2O)[C@H](O)[C@@H](O)[C@H]1O	0449-0045	C42H64O19	-7.243	872.956			0.062
CC(=O)OC[C@H]1O[C@@H](Oc2cc(C(=O)[O-])ccc2O[C@H]2O[C@H](COC(C)=O)[C@@H](OC(C)=O)[C@@H](OC(C)=O)[C@H]2OC(C)=O)[C@H](OC(C)=O)[C@H](OC(C)=O)[C@@H]1OC(C)=O	8006-1016	C35H41O22-	-7.233	814.704			0.151
CN(CCCC(=O)[O-])S(=O)(=O)c1ccc2c(c1)C(=O)c1cc(S(=O)(=O)N(C)CCCC(=O)[O-])ccc1-2	5267-1326	C23H24N2O9S2-2	-7.233	538.586			0.287
CC(C)=C1CC[C@H](C)[C@@H](COc2ccc3ccc(=O)oc3c2)[C@]1(C)CCC(=O)OC[C@H]1O[C@H](O[C@@]2(CO)O[C@H](CO)[C@H](O)[C@H]2O)[C@H](O)[C@H](O)[C@H]1O	N014-0003	C36H50O15	-7.226	722.782			0.09
CC(C)=C1CC[C@H](C)[C@@H](COc2ccc3ccc(=O)oc3c2)[C@]1(C)CCC(=O)OC[C@H]1O[C@@H](O[C@]2(CO)O[C@H](CO)[C@H](O)[C@H]2O)[C@@H](O)[C@H](O)[C@H]1O	N014-0003	C36H50O15	-7.226	722.782			0.09
OC[C@H]1O[C@@H](Nc2ccccc2N[C@H]2O[C@H](CO)[C@H](O)[C@@H](O)[C@@H]2O)[C@H](O)[C@@H](O)[C@H]1O	8005-9519	C18H28N2O10	-7.221	432.427	anil_NH_alk_C(2)	PAINS filters (family C)	0.21
CC(C)=C1CC[C@H](C)[C@@H](COc2ccc3ccc(=O)oc3c2)[C@@]1(C)CCC(=O)OC[C@H]1O[C@@H](O[C@@]2(CO)O[C@H](CO)[C@H](O)[C@H]2O)[C@@H](O)[C@H](O)[C@H]1O	N014-0003	C36H50O15	-7.206	722.782			0.09
O=C([O-])[C@@H](Cc1c[nH]c2ccccc12)NC(=O)C(F)(F)C(F)(F)C(F)(F)C(=O)N[C@H](Cc1c[nH]c2ccccc12)C(=O)[O-]	8004-1943	C27H20F6N4O6-2	-7.201	612.484			0.173
Nc1ccccc1C(=O)OC[C@H]1O[C@@H](O[C@]2(CO)O[C@H](COC(=O)c3ccccc3N)[C@H](O)[C@@H]2O)[C@H](O)[C@@H](O)[C@H]1O	N014-0016	C26H32N2O13	-7.192	580.544			0.113
COc1ccc(-c2cc(=O)c3c(O)c(OC)c(O[C@@H]4O[C@H](CO[C@@H]5O[C@H](C)[C@@H](OC(C)=O)[C@@H](O)[C@@H]5O)[C@H](O)[C@@H](O)[C@H]4O)cc3o2)cc1	N027-0007	C31H36O16	-7.161	664.616			0.162
C[C@H]1O[C@@H](O[C@H]2CC[C@@]3(C=O)[C@H]4CC[C@@]5(C)[C@H](c6ccc(=O)oc6)CC[C@@]5(O)[C@@H]4CC[C@@]3(O)C2)[C@@H](O)[C@H](O)[C@H]1O[C@@H]1O[C@H](CO)[C@H](O)[C@@H](O)[C@@H]1O	0449-0154	C36H52O15	-7.148	724.798			0.127
C[C@@]12CC[C@H]3[C@@H](CC[C@]4(O)C[C@@H](OC(=O)CCC(=O)[O-])CC[C@]34COC(=O)CCC(=O)[O-])[C@@]1(O)CC[C@H]2C1=CC(=O)OC1	0449-0119	C31H40O12-2	-7.141	606.666			0.247
Nc1ccn([C@@H]2C[C@@H](O)[C@@H](COP(=O)([O-])[O-])O2)c(=O)n1	8002-7168	C9H12N3O7P-2	-7.14	307.199			0.564
C[C@H]1O[C@@H](OC[C@H]2O[C@@H](Oc3c(-c4ccc(O)cc4)oc4cc(O[C@@H]5O[C@H](C)[C@H](O)[C@@H](O)[C@@H]5O)cc(O)c4c3=O)[C@H](O)[C@H](O)[C@H]2O)[C@@H](O)[C@H](O)[C@H]1O	N039-0006	C33H40O19	-7.132	740.668			0.11
C[C@H]1O[C@H](O[C@H]2[C@@H](O[C@@H]3CC[C@@]4(C)[C@H](CC[C@]5(C)[C@@H]4CC=C4[C@@H]6CC(C)(C)CC[C@]6(C(=O)O[C@H]6O[C@H](CO[C@@H]7O[C@H](CO)[C@H](O)[C@@H](O)[C@@H]7O)[C@H](O)[C@@H](O)[C@@H]6O)CC[C@@]45C)C3(C)C)OC[C@H](O)[C@H]2O)[C@H](O)[C@H](O[C@H]2OC[C@H](O)[C@@H](O)[C@@H]2O)[C@H]1O	1554-0035	C58H94O25	-7.129	1191.37			0.058
[O-][n+]1onc2c3no[n+]([O-])c3c3c(no[n+]3[O-])c21	8009-8689	C6N6O6	-7.129	252.103			0.322
O=C([O-])c1ccccc1-c1ccc(-c2cc(C(=O)[O-])c3cc(Cl)ccc3n2)o1	D731-0656	C21H10ClNO5-2	-7.106	393.782			0.529
C=C(C)[C@H]1CC=C(C)[C@H](COc2ccc3ccc(=O)oc3c2)[C@@]1(C)CCC(=O)OC[C@H]1O[C@@H](O[C@]2(CO)O[C@H](CO)[C@H](O)[C@H]2O)[C@H](O)[C@H](O)[C@H]1O	N014-0006	C36H48O15	-7.106	720.766			0.084
Cc1ccc(OCC(=O)N/N=C/c2ccc(OCC(=O)[O-])c(OCC(=O)[O-])c2)c(Br)c1	8003-1501	C20H17BrN2O8-2	-7.099	495.283			0.327
COc1ccc([C@@H]2CC(=O)c3c(O)cc(O[C@@H]4O[C@H](CO[C@@H]5O[C@H](C)[C@H](O)[C@@H](O)[C@@H]5O)[C@H](O)[C@@H](O)[C@@H]4O)cc3O2)cc1O	Y041-5136	C28H34O15	-7.089	610.568			0.185
C[C@H]1O[C@@H](OC[C@H]2O[C@H](Oc3c(-c4ccc(O)cc4)oc4cc(O[C@@H]5O[C@H](C)[C@H](O)[C@@H](O)[C@@H]5O)cc(O)c4c3=O)[C@@H](O)[C@H](O)[C@H]2O)[C@H](O)[C@H](O)[C@H]1O	N039-0006	C33H40O19	-7.083	740.668			0.11
COc1ccc(N2C(=O)C[C@H]([NH2+]CCc3ccc(O)c(O)c3)C2=O)cc1	3448-3950	C19H21N2O5+	-7.082	356.377	catechol_A(92)	PAINS filters (family B)	0.517
O=C([O-])c1cc(N[C@@H]2O[C@@H](CO)[C@@H](O[C@H]3O[C@H](CO)[C@H](O)[C@@H](O)[C@H]3O)[C@H](O)[C@H]2O)cc([N+](=O)[O-])c1	6623-1945	C19H25N2O14-	-7.072	506.419			0.121
C[C@H]1O[C@@H](O[C@H]2CC[C@]3(C=O)[C@H]4CC[C@@]5(C)[C@@H](C6=CC(=O)OC6)CC[C@]5(O)[C@@H]4CC[C@@]3(O)C2)[C@@H](O)[C@H](O)[C@H]1O[C@H]1O[C@H](CO)[C@H](O)[C@@H](O)[C@@H]1O	0449-0129	C35H52O15	-7.062	712.787			0.086
CC1(C)[C@H](O[C@@H]2O[C@@H](C(=O)[O-])[C@H](O)[C@@H](O)[C@H]2O[C@@H]2O[C@@H](C(=O)[O-])[C@H](O)[C@@H](O)[C@@H]2O)CC[C@]2(C)[C@H]3C(=O)C=C4[C@@H]5C[C@@](C)(C(=O)[O-])CC[C@]5(C)CC[C@@]4(C)[C@]3(C)CC[C@@H]12	N016-0037	C42H59O16-3	-7.059	822.942			0.178
CC1(C)[C@H](O[C@@H]2O[C@@H](C(=O)[O-])[C@H](O)[C@@H](O)[C@H]2O[C@@H]2O[C@@H](C(=O)[O-])[C@H](O)[C@@H](O)[C@@H]2O)CC[C@]2(C)[C@H]3C(=O)C=C4[C@@H]5C[C@@](C)(C(=O)[O-])CC[C@]5(C)CC[C@@]4(C)[C@]3(C)CC[C@@H]12	N016-0069	C42H59O16-3	-7.059	822.942			0.178
O=C([O-])c1cc(N[C@H]2O[C@@H](CO)[C@H](O)[C@H](O)[C@H]2O)cc([N+](=O)[O-])c1	6623-1961	C13H15N2O9-	-7.056	344.277			0.275
OC[C@H]1O[C@@H](Nc2ccc(N[C@@H]3O[C@H](CO)[C@H](O)[C@H](O)[C@@H]3O)cc2)[C@H](O)[C@H](O)[C@H]1O	0827-0443	C18H28N2O10	-7.049	432.427			0.21
C[C@H]1O[C@@H](O[C@H]2CC[C@]3(C)[C@H](CC[C@@H]4[C@@H]3C[C@@H](O)[C@@]3(C)[C@H](C5=CC(=O)OC5)CC[C@]43O)C2)C[C@H](O)[C@H]1O[C@@H]1C[C@H](O)[C@@H](O[C@@H]2C[C@H](O)[C@@H](O[C@@H]3O[C@H](CO)[C@H](O)[C@@H](O)[C@H]3O)[C@@H](C)O2)[C@@H](C)O1	N045-0007	C47H74O19	-7.048	943.09			0.103
C=C(CO[C@@H]1O[C@H](CO[C@H]2OC[C@@H](O)[C@@H](O)[C@@H]2O)[C@H](O)[C@H](O)[C@H]1O)[C@@H]1Cc2c(ccc3c2O[C@@H]2COc4cc(OC)c(OC)cc4[C@@H]2C3=O)O1	N039-0028	C34H40O16	-7.028	704.68			0.172
CC(=O)O[C@H]1C[C@@H](O[C@@H]2[C@@H](O)C[C@@H](O[C@@H]3[C@@H](O)C[C@H](O[C@H]4CC[C@@]5(C)[C@H](CC[C@@H]6[C@@H]5CC[C@]5(C)[C@@H](C7=CC(=O)OC7)CC[C@@]65O)C4)O[C@@H]3C)O[C@@H]2C)O[C@H](C)[C@H]1O[C@H]1O[C@H](CO)[C@H](O)[C@@H](O)[C@H]1O	0449-0136	C49H76O19	-7.027	969.128			0.115
O=C(N[C@@H](CSSC[C@H](NC(=O)c1ccc([N+](=O)[O-])cc1)C(=O)[O-])C(=O)[O-])c1ccc([N+](=O)[O-])cc1	8005-5378	C20H16N4O10S2-2	-7.022	538.503			0.14
CC(=O)c1ccc(N[C@@H]2O[C@@H](CO)[C@H](O[C@H]3O[C@H](CO)[C@H](O)[C@@H](O)[C@H]3O)[C@H](O)[C@@H]2O)cc1	8015-4197	C20H29NO11	-7.017	459.449			0.192
Cc1ccc2nc(NCC(C)C)c(/C=C3\SC(=S)N(CCC(=O)[O-])C3=O)c(=O)n2c1	Y070-2469	C20H21N4O4S2-	-7.013	446.538	ene_rhod_A(235)	PAINS filters (family A)	0.504
C[C@H]1O[C@@H](O[C@H]2CC[C@]3(C)[C@H](CC[C@@H]4[C@@H]3C[C@@H](O)[C@]3(C)[C@H](C5=CC(=O)OC5)CC[C@@]43O)C2)C[C@H](O)[C@H]1O[C@@H]1C[C@H](O)[C@@H](O[C@@H]2C[C@H](O)[C@@H](O[C@H]3O[C@H](CO)[C@H](O)[C@@H](O)[C@@H]3O)[C@@H](C)O2)[C@@H](C)O1	N045-0007	C47H74O19	-6.997	943.09			0.103
NS(=O)(=O)c1ccc(CCNC(=O)CSC2=Nc3ccccc3C3=N[C@@H](CCC(=O)NCc4ccccc4)C(=O)N23)cc1	K279-0607	C30H30N6O5S2	-6.977	618.724			0.299
C[C@H]1O[C@@H](OC[C@H]2O[C@H](Oc3c(-c4ccc(O)c(O)c4)oc4cc(O)cc(O)c4c3=O)[C@@H](O)[C@@H](O)[C@H]2O)[C@@H](O)[C@H](O)[C@H]1O	N027-0011	C27H30O16	-6.974	610.524	catechol_A(92)	PAINS filters (family B)	0.14
C[C@H]1O[C@H](O[C@@H]2CC[C@@]3(C=O)[C@H]4[C@H](O)C[C@]5(C)[C@H](C6=CC(=O)OC6)CC[C@@]5(O)[C@@H]4CC[C@@]3(O)C2)[C@@H](O)[C@H](O)[C@H]1O	0449-0054	C29H42O11	-6.968	566.644			0.149
C[C@H]1O[C@@H](O[C@H]2CC[C@@]3(C=O)[C@H]4CC[C@@]5(C)[C@@H](C6=CC(=O)OC6)CC[C@@]5(O)[C@@H]4CC[C@]3(O)C2)C[C@H](O)[C@H]1O[C@H]1OC[C@@H](O)[C@@H](O)[C@H]1O	0449-0002	C34H50O13	-6.914	666.761			0.128
C=C(C)[C@H]1CC=C(C)[C@H](COc2ccc3ccc(=O)oc3c2)[C@@]1(C)CCC(=O)OC[C@H]1O[C@H](O[C@]2(CO)O[C@H](CO)[C@H](O)[C@H]2O)[C@@H](O)[C@H](O)[C@H]1O	N014-0006	C36H48O15	-6.889	720.766			0.084
[O-][n+]1c(CO)c(CO)[n+]([O-])c2ccccc21	0180-0412	C10H10N2O4	-6.886	222.2	het_pyridiniums_A(39)	PAINS filters (family B)	0.508
C[C@@]12CCC[C@@](C)(C(=O)O[C@@H]3O[C@H](CO)[C@H](O)[C@@H](O)[C@H]3O)[C@@H]1CC[C@]13CC[C@](O[C@@H]4O[C@H](CO)[C@H](O)[C@@H](O)[C@@H]4O[C@@H]4O[C@H](CO)[C@H](O)[C@@H](O)[C@H]4O)(CC[C@H]12)C3	N060-0154	C37H60O18	-6.885	792.87			0.081
C[C@H]1O[C@@H](O[C@H]2CC[C@@]3(C)[C@H](CC[C@@H]4[C@@H]3C[C@@H](O)[C@]3(C)[C@H](C5=CC(=O)OC5)CC[C@]43O)C2)C[C@H](O)[C@H]1O[C@@H]1C[C@H](O)[C@@H](O[C@@H]2C[C@H](O)[C@@H](O[C@H]3O[C@H](CO)[C@H](O)[C@@H](O)[C@@H]3O)[C@@H](C)O2)[C@@H](C)O1	N045-0007	C47H74O19	-6.884	943.09			0.103
CC(=O)c1c(C)[n+]([O-])c2cc(F)c(F)cc2[n+]1[O-]	8016-6950	C11H8F2N2O3	-6.875	254.193			0.431
O=C([O-])CCNc1ccc(NCCC(=O)[O-])c2c1C(=O)c1ccccc1C2=O	0658-0259	C20H16N2O6-2	-6.872	382.372	quinone_A(370); anthranil_one_A(38)	PAINS filters (family A); PAINS filters (family B)	0.537
C[C@H]1O[C@H](O[C@H]2CC[C@]3(C=O)[C@H]4CC[C@@]5(C)[C@H](c6ccc(=O)oc6)CC[C@]5(O)[C@@H]4CC[C@@]3(O)C2)[C@@H](O)[C@H](O)[C@H]1O[C@H]1O[C@H](CO)[C@H](O)[C@@H](O)[C@@H]1O	0449-0154	C36H52O15	-6.869	724.798			0.127
C[C@H]1O[C@@H](O[C@H]2CC[C@]3(C)[C@H](CC[C@@H]4[C@@H]3C[C@@H](O)[C@]3(C)[C@H](C5=CC(=O)OC5)CC[C@]43O)C2)C[C@H](O)[C@H]1O[C@@H]1C[C@H](O)[C@@H](O[C@@H]2C[C@H](O)[C@@H](O[C@H]3O[C@H](CO)[C@H](O)[C@@H](O)[C@H]3O)[C@@H](C)O2)[C@@H](C)O1	N045-0007	C47H74O19	-6.852	943.09			0.103
Cc1cccc(NC(=[NH2+])Nc2nc(CSc3nnc(C)s3)cc(=O)[n-]2)c1	Y021-1679	C16H17N7OS2	-6.844	387.477			0.334
[H]/N=c1\n([O-])/c(=N\[H])n(O)c(N)[n+]1[O-]	8010-7764	C3H5N6O3-	-6.836	174.119			0.188
C=C(/C=C(\[O-])N1CCCC1)[N-]NC(=O)c1cc2ccccc2cc1O	4904-3468	C19H19N3O3-2	-6.83	339.393			0.498
C=C(C)[C@H]1CC=C(C)[C@H](COc2ccc3ccc(=O)oc3c2)[C@]1(C)CCC(=O)OC[C@H]1O[C@H](O[C@@]2(CO)O[C@H](CO)[C@H](O)[C@@H]2O)[C@H](O)[C@H](O)[C@H]1O	N014-0006	C36H48O15	-6.829	720.766			0.084
COc1ccc([C@@H]2CC(=O)c3c(O)cc(O[C@@H]4O[C@H](CO[C@@H]5O[C@H](C)[C@H](O)[C@H](O)[C@H]5O)[C@H](O)[C@H](O)[C@H]4O)cc3O2)cc1O	Y041-5136	C28H34O15	-6.827	610.568			0.185
CC(=O)Nc1ccc(NC(C)=O)c(N[C@H]2O[C@@H](CO)[C@H](O[C@H]3O[C@H](CO)[C@H](O)[C@@H](O)[C@@H]3O)[C@H](O)[C@H]2O)c1	8004-8136	C22H33N3O12	-6.823	531.516			0.158
CC(=O)O[C@H]1C[C@@H](O[C@@H]2[C@@H](O)C[C@@H](O[C@@H]3[C@@H](O)C[C@H](O[C@H]4CC[C@@]5(C)[C@H](CC[C@@H]6[C@@H]5C[C@@H](O)[C@]5(C)[C@H](C7=CC(=O)OC7)CC[C@@]65O)C4)O[C@@H]3C)O[C@@H]2C)O[C@H](C)[C@H]1O[C@@H]1O[C@H](CO)[C@H](O)[C@@H](O)[C@H]1O	0449-0145	C49H76O20	-6.797	985.127			0.104
O=C([O-])CN1C(=O)N[C@@H]2O[C@@H]([C@H]3O[C@H]4NC(=O)N(CC(=O)[O-])[C@H]4O3)O[C@@H]21	8015-5741	C12H12N4O10-2	-6.795	374.263			0.472
COc1ccc(-c2cc(=O)c3c(O)c(OC)c(O[C@H]4O[C@H](CO[C@@H]5O[C@H](C)[C@@H](OC(C)=O)[C@H](O)[C@@H]5O)[C@H](O)[C@@H](O)[C@@H]4O)cc3o2)cc1	N027-0007	C31H36O16	-6.779	664.616			0.162
COc1ccc(-c2nc(CSc3n[n-]c(=O)c4cc(-c5ccc(C)cc5)nn34)c(C)o2)c(OC)c1	F835-0235	C25H22N5O4S-	-6.775	489.548			0.31
COc1ccc(N2C(=O)[N-]C(=O)[C@]3(Cc4cc([N+](=O)[O-])ccc4N4CC[N@@H+](Cc5ccccc5)C[C@H]43)C2=O)cc1	8018-0755	C29H27N5O6	-6.761	541.562			0.299
C[C@]12CC[C@H]3[C@@H](CC[C@]4(O)C[C@H](O)CC[C@@]34/C=N/NC(=O)c3cc(Br)ccc3[O-])[C@]1(O)CC[C@@H]2C1=CC(=O)OC1	K087-0144	C30H36BrN2O7-	-6.761	617.535			0.231
CC(=O)Nc1ccc(NC(C)=O)c(N[C@@H]2O[C@@H](CO)[C@H](O[C@H]3O[C@H](CO)[C@H](O)[C@@H](O)[C@H]3O)[C@H](O)[C@H]2O)c1	8004-8136	C22H33N3O12	-6.755	531.516			0.158
CCN(CC)c1nc(NCC(=O)[O-])nc(NCC(=O)[O-])n1	3886-0820	C11H16N6O4-2	-6.749	298.301			0.484
O=C([O-])[C@H]1O[C@H](Oc2cc(O)c3c(=O)cc(-c4ccccc4)oc3c2O)[C@H](O)[C@H](O)[C@@H]1O	N084-1026	C21H17O11-	-6.747	446.367			0.303
C[C@@]12CCC[C@@](C)(C(=O)O[C@H]3O[C@H](CO)[C@H](O)[C@@H](O)[C@H]3O)[C@@H]1CC[C@]13CC[C@](O[C@H]4O[C@H](CO)[C@H](O)[C@@H](O)[C@H]4O[C@@H]4O[C@H](CO)[C@H](O)[C@@H](O)[C@@H]4O)(CC[C@H]12)C3	N060-0154	C37H60O18	-6.741	792.87			0.081
O=C([O-])c1ccc(N[C@H]2O[C@@H](CO)[C@@H](O[C@H]3O[C@H](CO)[C@H](O)[C@@H](O)[C@H]3O)[C@H](O)[C@H]2O)cc1	8006-6085	C19H26NO12-	-6.727	461.422			0.191
COc1ccc(-c2nc(CSc3n[n-]c(=O)c4cc(-c5ccc(F)cc5)nn34)c(C)o2)c(OC)c1	F835-0169	C24H19FN5O4S-	-6.726	493.511			0.31
O=C(NCC(=O)N1CCC[C@H]1C(=O)N1CCC[C@@H]1C(=O)NCC(=O)N1CCC[C@@H]1C(=O)N1CCC[C@H]1C(=O)[O-])OCc1ccccc1	6623-2073	C32H41N6O9-	-6.711	654.719			0.311
O=[N+]([O-])c1cc(N[C@H]2O[C@H](CO)[C@@H](O[C@@H]3O[C@H](CO)[C@H](O)[C@@H](O)[C@H]3O)[C@H](O)[C@H]2O)ccc1S(=O)(=O)[O-]	8005-1977	C18H25N2O15S-	-6.709	542.468			0.087
CC(=O)Nc1ccc(NC(C)=O)c(N[C@@H]2O[C@@H](CO)[C@@H](O[C@H]3O[C@H](CO)[C@H](O)[C@@H](O)[C@@H]3O)[C@H](O)[C@H]2O)c1	8004-8136	C22H33N3O12	-6.701	531.516			0.158
CC(=O)O[C@H]1C[C@@H](O[C@@H]2[C@@H](O)C[C@@H](O[C@@H]3[C@@H](O)C[C@H](O[C@H]4CC[C@]5(C)[C@H](CC[C@@H]6[C@@H]5CC[C@@]5(C)[C@@H](C7=CC(=O)OC7)CC[C@@]65O)C4)O[C@@H]3C)O[C@@H]2C)O[C@H](C)[C@H]1O[C@H]1O[C@H](CO)[C@H](O)[C@@H](O)[C@H]1O	0449-0136	C49H76O19	-6.698	969.128			0.115
COc1ccc(Cc2n[nH]/c(=N/N=C/c3c(CO)c[nH+]c(C)c3[O-])[n-]c2=O)cc1OC	4153-0083	C20H21N6O5-	-6.668	426.431			0.361
COc1ccc(-c2cc(=O)c3c(O)c(OC)c(O[C@@H]4O[C@H](CO[C@@H]5O[C@H](C)[C@H](OC(C)=O)[C@@H](O)[C@@H]5O)[C@H](O)[C@@H](O)[C@@H]4O)cc3o2)cc1	N027-0007	C31H36O16	-6.667	664.616			0.162
C[C@@H]1C[C@@H](O)[C@@H](O)[C@@H](Nc2ccccc2N[C@@H]2O[C@H](C)[C@H](O)[C@H](O)[C@@H]2O)O1	8002-5606	C18H28N2O7	-6.665	384.428	anil_NH_alk_C(2)	PAINS filters (family C)	0.355
O=c1c2cc(O)c(O)cc2oc2cc(O)c(O[C@@H]3O[C@@H](CO)[C@H](O)[C@@H](O)[C@@H]3O)c(O)c12	N027-0017	C19H18O12	-6.664	438.344	catechol_A(92)	PAINS filters (family B)	0.182
CC(C)=C1CC[C@H](C)[C@@H](COc2ccc3ccc(=O)oc3c2)[C@@]1(C)CCC(=O)OC[C@H]1O[C@H](O[C@@]2(CO)O[C@H](CO)[C@H](O)[C@H]2O)[C@@H](O)[C@H](O)[C@H]1O	N014-0003	C36H50O15	-6.661	722.782			0.09
C=C(C)[C@H]1CC=C(C)[C@H](COc2ccc3ccc(=O)oc3c2)[C@]1(C)CCC(=O)OC[C@H]1O[C@H](O[C@@]2(CO)O[C@H](CO)[C@H](O)[C@H]2O)[C@@H](O)[C@H](O)[C@H]1O	N014-0006	C36H48O15	-6.656	720.766			0.084
O=[N+]([O-])c1cc(N[C@@H]2O[C@H](CO)[C@@H](O[C@H]3O[C@H](CO)[C@H](O)[C@@H](O)[C@@H]3O)[C@H](O)[C@H]2O)ccc1S(=O)(=O)[O-]	8005-1977	C18H25N2O15S-	-6.635	542.468			0.087
O=C(N/N=C/c1ccc(O[C@@H]2O[C@H](CO)[C@@H](O)[C@H](O)[C@H]2O)cc1)c1ccncc1	8011-7241	C19H21N3O7	-6.626	403.391			0.305
CC1(C)CC[C@]2(C(=O)O[C@H]3O[C@H](CO)[C@H](O)[C@@H](O)[C@H]3O)CC[C@@]3(C)C(=CC[C@@H]4[C@@]5(C)CC[C@H](O[C@@H]6O[C@H](CO)[C@H](O[C@H]7O[C@H](CO)[C@H](O)[C@@H](O)[C@H]7O)[C@H](O)[C@H]6O)C(C)(C)[C@H]5CC[C@]43C)[C@@H]2C1	N025-0034	C48H78O18	-6.617	943.133			0.083
O=C([O-])Cc1nonc1/N=[N+](/[O-])c1nonc1CC(=O)[O-]	8009-3735	C8H4N6O7-2	-6.615	298.171	azo_A(324)	PAINS filters (family A)	0.298
CC(=O)O[C@H]1C[C@@H](O[C@@H]2[C@@H](O)C[C@@H](O[C@@H]3[C@@H](O)C[C@H](O[C@H]4CC[C@]5(C)[C@H](CC[C@@H]6[C@@H]5C[C@@H](O)[C@@]5(C)[C@H](C7=CC(=O)OC7)CC[C@@]65O)C4)O[C@@H]3C)O[C@@H]2C)O[C@H](C)[C@H]1O[C@@H]1O[C@H](CO)[C@H](O)[C@@H](O)[C@H]1O	0449-0145	C49H76O20	-6.611	985.127			0.104
COc1ccc(-c2cc3c(=O)[n-]nc(SCc4nc(-c5ccc(F)cc5)no4)n3n2)cc1OC	F835-0391	C22H16FN6O4S-	-6.608	480.472			0.322
COc1ccc([C@@H]2CC(=O)c3c(O)cc(O[C@@H]4O[C@H](CO[C@@H]5O[C@H](C)[C@H](O)[C@@H](O)[C@@H]5O)[C@H](O)[C@@H](O)[C@H]4O)cc3O2)cc1O	Y041-5136	C28H34O15	-6.6	610.568			0.185
O=C([O-])[C@@H]1O[C@@H](Oc2cc(O)c3c(=O)cc(-c4ccccc4)oc3c2O)[C@H](O)[C@@H](O)[C@@H]1O	N084-1026	C21H17O11-	-6.599	446.367			0.303
Cc1cc(/C=C2/C(=O)[N-]C(=O)N(c3cccc(F)c3)C2=O)c(C)n1-c1cc(C(=O)[O-])cc(C(=O)[O-])c1	5552-1102	C25H15FN3O7-3	-6.595	491.431	ene_six_het_A(483); pyrrole_A(118)	PAINS filters (family A); PAINS filters (family B)	0.389
CC1(C)O[C@H]2O[C@@H](C(=O)N[C@H](CCC(=O)[O-])C(=O)[O-])[C@@H]3OC(C)(C)O[C@H]3[C@@H]2O1	8010-2128	C17H23NO10-2	-6.594	403.385			0.491
C[C@H]1O[C@@H](O[C@H]2CC[C@]3(C)[C@H](CC[C@@H]4[C@@H]3C[C@@H](O)[C@]3(C)[C@H](C5=CC(=O)OC5)CC[C@@]43O)C2)C[C@H](O)[C@H]1O[C@@H]1C[C@H](O)[C@@H](O[C@@H]2C[C@H](O)[C@@H](O[C@@H]3O[C@H](CO)[C@H](O)[C@@H](O)[C@H]3O)[C@@H](C)O2)[C@@H](C)O1	N045-0007	C47H74O19	-6.594	943.09			0.103
Cc1c(-c2ccco2)[n+]([O-])c2c([n+]1[O-])CCCC2	5074-0011	C13H14N2O3	-6.585	246.265			0.564
CC(=O)O[C@H]1C[C@@H](O[C@@H]2[C@@H](O)C[C@@H](O[C@@H]3[C@@H](O)C[C@H](O[C@H]4CC[C@@]5(C)[C@H](CC[C@@H]6[C@@H]5C[C@@H](O)[C@]5(C)[C@H](C7=CC(=O)OC7)CC[C@]65O)C4)O[C@@H]3C)O[C@@H]2C)O[C@H](C)[C@H]1O[C@@H]1O[C@H](CO)[C@H](O)[C@@H](O)[C@H]1O	0449-0145	C49H76O20	-6.576	985.127			0.104
CC(C)=C1CC[C@H](C)[C@@H](COc2ccc3ccc(=O)oc3c2)[C@@]1(C)CCC(=O)OC[C@H]1O[C@@H](O[C@@]2(CO)O[C@H](CO)[C@H](O)[C@@H]2O)[C@@H](O)[C@H](O)[C@H]1O	N014-0003	C36H50O15	-6.567	722.782			0.09
CS(=O)(=O)Nc1cccc(C2=NN(C(=O)CCC(=O)[O-])[C@H](c3ccccc3F)C2)c1	C327-0214	C20H19FN3O5S-	-6.557	433.453			0.709
COc1ccc(N2C(=O)[N-]C(=O)[C@]3(Cc4cc([N+](=O)[O-])ccc4N4CC[N@@H+](Cc5ccccc5Cl)C[C@H]43)C2=O)cc1	8017-3852	C29H26ClN5O6	-6.553	576.007			0.281
[O-][n+]1c2c([n+]([O-])c3c1CCCC3)CCCC2	3586-0045	C12H16N2O2	-6.545	220.271			0.477
CO[C@H]1C[C@H](O[C@H]2CC[C@]3(C=O)[C@H]4CC[C@]5(C)[C@H](C6=CC(=O)OC6)CC[C@@]5(O)[C@@H]4CC[C@@]3(O)C2)O[C@H](C)[C@H]1O[C@@H]1O[C@H](CO[C@@H]2O[C@H](CO)[C@H](O)[C@@H](O)[C@@H]2O)[C@H](O)[C@@H](O)[C@@H]1O	0449-0045	C42H64O19	-6.545	872.956			0.062
O=C([O-])CCN1C(=O)C(=O)/C(=C(/[O-])c2ccc(Cl)cc2)[C@H]1c1ccc([N+](=O)[O-])cc1	3773-1067	C20H13ClN2O7-2	-6.543	430.801			0.215
CC(=O)Nc1ccc(NC(C)=O)c(N[C@H]2O[C@@H](CO)[C@H](O[C@@H]3O[C@H](CO)[C@H](O)[C@@H](O)[C@@H]3O)[C@H](O)[C@H]2O)c1	8004-8136	C22H33N3O12	-6.54	531.516			0.158
Nc1ccn([C@H]2C[C@@H](O)[C@H](COP(=O)([O-])[O-])O2)c(=O)n1	8002-7168	C9H12N3O7P-2	-6.525	307.199			0.564
COc1ccc(-c2cc3c(=O)[n-]nc(SCc4nc(-c5ccc(C)cc5)no4)n3n2)cc1OC	F835-0379	C23H19N6O4S-	-6.52	476.509			0.324
CCc1c(C)[n+]([O-])c2c([n+]1[O-])CCCCC2	5074-0047	C12H18N2O2	-6.517	222.286			0.406
COc1ccc([C@@H]2CC(=O)c3c(O)cc(O[C@@H]4O[C@H](CO[C@@H]5O[C@H](C)[C@H](O)[C@@H](O)[C@@H]5O)[C@H](O)[C@H](O)[C@H]4O)cc3O2)cc1O	Y041-5136	C28H34O15	-6.511	610.568			0.185
C[C@H]1O[C@H](O[C@@H]2[C@@H](O)C[C@@H](O[C@H]3[C@@H](O)C[C@H](O[C@H]4CC[C@@]5(C)[C@H](CC[C@@H]6[C@@H]5CC[C@@]5(C)[C@H](C7=CC(=O)OC7)[C@@H](O)C[C@]65O)C4)O[C@@H]3C)O[C@@H]2C)C[C@H](O)[C@H]1O	0449-0141	C41H64O14	-6.507	780.948			0.162
C[C@@]12CC[C@H]3[C@@H](CC[C@@]4(O)C[C@@H](OC(=O)CCC(=O)[O-])CC[C@]34COC(=O)CCC(=O)[O-])[C@@]1(O)CC[C@H]2C1=CC(=O)OC1	0449-0119	C31H40O12-2	-6.505	606.666			0.247
[O-][n+]1c2c([n+]([O-])c3ccccc31)CCC2	4102-0137	C11H10N2O2	-6.501	202.212	het_pyridiniums_A(39)	PAINS filters (family B)	0.464
O=C([O-])[C@@H]1O[C@@H](Oc2cc(O)c3c(=O)cc(-c4ccccc4)oc3c2O)[C@H](O)[C@H](O)[C@H]1O	N084-1026	C21H17O11-	-6.497	446.367			0.303
O=C(NNC(=O)c1ccc(Oc2ccc([N+](=O)[O-])cc2)cc1)c1ccc(Oc2ccc(C(=O)NNC(=O)c3ccc(Oc4ccc([N+](=O)[O-])cc4)cc3)cc2)cc1	8002-6105	C40H28N6O11	-6.492	768.695			0.073
[O-][n+]1c2c([n+]([O-])c3cc(Br)ccc31)CCCC2	4102-0135	C12H11BrN2O2	-6.489	295.135	het_pyridiniums_A(39)	PAINS filters (family B)	0.549
O=C([O-])CCC(=O)Nc1cccc(C(=O)/C=C/c2ccc(/C=C/C(=O)c3cccc(NC(=O)CCC(=O)[O-])c3)cc2)c1	8004-4819	C32H26N2O8-2	-6.484	568.582			0.221
C[C@H]1O[C@@H](O[C@H]2CC[C@]3(C)[C@H](CC[C@@H]4[C@@H]3C[C@@H](O)[C@]3(C)[C@H](C5=CC(=O)OC5)CC[C@@]43O)C2)C[C@H](O)[C@H]1O[C@@H]1C[C@H](O)[C@@H](O[C@@H]2C[C@H](O)[C@@H](O[C@H]3O[C@H](CO)[C@H](O)[C@@H](O)[C@H]3O)[C@@H](C)O2)[C@@H](C)O1	N045-0007	C47H74O19	-6.483	943.09			0.103
O=C1C2=[N+]([O-])[C@H]3CCCC[C@H]3[N+]([O-])=C2c2ccccc21	3454-1995	C15H14N2O3	-6.48	270.287			0.529
COc1cc(/C=C\CO)cc(OC)c1O[C@@H]1O[C@@H](CO)[C@H](O)[C@H](O)[C@H]1O	0120-0021	C17H24O9	-6.479	372.371			0.403
C[C@H]1O[C@@H](O[C@H]2CC[C@@]3(C)[C@H](CC[C@@H]4[C@@H]3C[C@@H](O)[C@@]3(C)[C@H](C5=CC(=O)OC5)CC[C@]43O)C2)C[C@H](O)[C@H]1O[C@@H]1C[C@H](O)[C@@H](O[C@@H]2C[C@H](O)[C@@H](O[C@@H]3O[C@H](CO)[C@H](O)[C@@H](O)[C@@H]3O)[C@@H](C)O2)[C@@H](C)O1	N045-0007	C47H74O19	-6.479	943.09			0.103
Cc1c(C)[n+]([O-])c(-c2ccc([N+](=O)[O-])cc2)n1[O-]	8015-0886	C11H10N3O4-	-6.476	249.226			0.349
Cc1ccc(NC(=O)Cc2n[n-]c(=O)c3cc(-c4ccc(F)cc4)nn23)c(C)c1	P671-2728	C21H17FN5O2-	-6.474	391.404			0.579
Nc1ccccc1C(=O)OC[C@H]1O[C@@H](O[C@]2(CO)O[C@H](COC(=O)c3ccccc3N)[C@H](O)[C@H]2O)[C@H](O)[C@H](O)[C@H]1O	N014-0016	C26H32N2O13	-6.473	580.544			0.113
O=C([O-])CCCCCN1C(=O)c2ccc(C(=O)c3ccc4c(c3)C(=O)N(CCCCCC(=O)[O-])C4=O)cc2C1=O	3043-0062	C29H26N2O9-2	-6.471	548.548			0.188
COc1ccc(-c2cc(=O)c3c(O)cc(O[C@@H]4O[C@H](CO[C@@H]5O[C@H](C)[C@H](O)[C@@H](O)[C@H]5O)[C@H](O)[C@@H](O)[C@H]4O)cc3o2)cc1	0080-0014	C28H32O14	-6.467	592.552			0.179
Cc1ccc2nc(N3CCOCC3)c(/C=C3\SC(=S)N(CCCC(=O)[O-])C3=O)c(=O)n2c1	4578-0214	C21H21N4O5S2-	-6.467	474.549	ene_rhod_A(235)	PAINS filters (family A)	0.44
CC(=O)O[C@H]1C[C@@H](O[C@@H]2[C@@H](O)C[C@@H](O[C@@H]3[C@@H](O)C[C@H](O[C@H]4CC[C@@]5(C)[C@H](CC[C@@H]6[C@@H]5C[C@@H](O)[C@@]5(C)[C@H](C7=CC(=O)OC7)CC[C@@]65O)C4)O[C@@H]3C)O[C@@H]2C)O[C@H](C)[C@H]1O[C@H]1O[C@H](CO)[C@H](O)[C@@H](O)[C@@H]1O	0449-0145	C49H76O20	-6.463	985.127			0.104
COc1ccccc1CCNC(=O)CCc1nnc(-c2ccc(OCc3cccc(Cl)c3)c(OC)c2)nc1[O-]	V008-5844	C29H28ClN4O5-	-6.459	549.025			0.281
COc1ccc2[nH]c(SCC(=O)Nc3cc(NC(=O)CSc4nc5ccc(OC)cc5[nH]4)cc(C(=O)[O-])c3)nc2c1	3627-0348	C27H23N6O6S2-	-6.456	592.643			0.167
Cc1c(-c2ccco2)[n+]([O-])c2c([n+]1[O-])CCCCC2	5794-0804	C14H16N2O3	-6.455	260.292			0.446
C[C@H]1O[C@H](O[C@H]2CC[C@@]3(C=O)[C@H]4CC[C@@]5(C)[C@@H](C6=CC(=O)OC6)CC[C@]5(O)[C@@H]4CC[C@@]3(O)C2)[C@@H](O)[C@H](O)[C@H]1O[C@H]1O[C@H](CO)[C@H](O)[C@@H](O)[C@@H]1O	0449-0129	C35H52O15	-6.453	712.787			0.086
O=C([O-])c1ccc(NS(=O)(=O)c2ccc3c(c2)C(=O)c2cc(S(=O)(=O)Nc4ccc(C(=O)[O-])cc4)ccc2-3)cc1	2578-0071	C27H16N2O9S2-2	-6.45	578.567			0.274
CC(=O)O[C@H]1C[C@@H](O[C@@H]2[C@@H](O)C[C@@H](O[C@@H]3[C@@H](O)C[C@H](O[C@H]4CC[C@@]5(C)[C@H](CC[C@@H]6[C@@H]5CC[C@]5(C)[C@@H](C7=CC(=O)OC7)CC[C@]65O)C4)O[C@@H]3C)O[C@@H]2C)O[C@H](C)[C@H]1O[C@@H]1O[C@H](CO)[C@H](O)[C@@H](O)[C@H]1O	0449-0136	C49H76O19	-6.447	969.128			0.115
C[C@H]1O[C@@H](O[C@H]2CC[C@@]3(C=O)[C@H]4CC[C@@]5(C)[C@H](c6ccc(=O)oc6)CC[C@@]5(O)[C@@H]4CC[C@@]3(O)C2)[C@@H](O)[C@H](O)[C@H]1O[C@H]1O[C@H](CO)[C@H](O)[C@@H](O)[C@@H]1O	0449-0154	C36H52O15	-6.434	724.798			0.127
CCOc1ccc(-c2cc3c(=O)[n-]nc(SCc4nc(-c5ccc(C)cc5)oc4C)n3n2)cc1	F835-0419	C25H22N5O3S-	-6.425	473.548			0.315
C[C@H]1O[C@H](O[C@@H]2[C@@H](O)C[C@@H](O[C@@H]3[C@@H](O)C[C@H](O[C@H]4CC[C@]5(C)[C@H](CC[C@@H]6[C@@H]5CC[C@@]5(C)[C@H](C7=CC(=O)OC7)[C@@H](O)C[C@]65O)C4)O[C@@H]3C)O[C@@H]2C)C[C@H](O)[C@H]1O	0449-0141	C41H64O14	-6.423	780.948			0.162
C[C@@]12CCC[C@@](C)(C(=O)O[C@H]3O[C@H](CO)[C@H](O)[C@@H](O)[C@H]3O)[C@@H]1CC[C@]13CC[C@](O[C@@H]4O[C@H](CO)[C@H](O)[C@@H](O)[C@@H]4O[C@H]4O[C@H](CO)[C@H](O)[C@@H](O)[C@H]4O)(CC[C@H]12)C3	N060-0154	C37H60O18	-6.418	792.87			0.081
C[C@H]1O[C@@H](O[C@H]2CC[C@@]3(C)[C@H](CC[C@@H]4[C@@H]3C[C@@H](O)[C@@]3(C)[C@H](C5=CC(=O)OC5)CC[C@]43O)C2)C[C@H](O)[C@H]1O[C@@H]1C[C@H](O)[C@@H](O[C@@H]2C[C@H](O)[C@@H](O[C@H]3O[C@H](CO)[C@H](O)[C@@H](O)[C@@H]3O)[C@@H](C)O2)[C@@H](C)O1	N045-0007	C47H74O19	-6.415	943.09			0.103
CC(=O)O[C@H]1C[C@@H](O[C@@H]2[C@@H](O)C[C@@H](O[C@@H]3[C@@H](O)C[C@H](O[C@H]4CC[C@]5(C)[C@H](CC[C@@H]6[C@@H]5CC[C@@]5(C)[C@@H](C7=CC(=O)OC7)CC[C@]65O)C4)O[C@@H]3C)O[C@@H]2C)O[C@H](C)[C@H]1O[C@@H]1O[C@H](CO)[C@H](O)[C@@H](O)[C@H]1O	0449-0136	C49H76O19	-6.415	969.128			0.115
[O-][n+]1c2c([n+]([O-])c3ccccc31)CCCC2	8010-7504	C12H12N2O2	-6.41	216.239	het_pyridiniums_A(39)	PAINS filters (family B)	0.487
COc1ccc([C@@H]2CC(=O)c3c(O)cc(O[C@@H]4O[C@H](CO[C@@H]5O[C@H](C)[C@H](O)[C@@H](O)[C@H]5O)[C@H](O)[C@H](O)[C@@H]4O)cc3O2)cc1O	Y041-5136	C28H34O15	-6.404	610.568			0.185
CCc1ccc(-c2cc3c(=O)[n-]nc(SCC(=O)c4cc(OC)ccc4OC)n3n2)cc1	F835-0506	C23H21N4O4S-	-6.403	450.511			0.299
C[C@@]12CCC[C@@](C)(C(=O)O[C@H]3O[C@H](CO)[C@H](O)[C@@H](O)[C@H]3O)[C@@H]1CC[C@]13CC[C@](O[C@H]4O[C@H](CO)[C@H](O)[C@@H](O)[C@H]4O[C@@H]4O[C@H](CO)[C@H](O)[C@@H](O)[C@H]4O)(CC[C@H]12)C3	N060-0154	C37H60O18	-6.4	792.87			0.081
CC(=O)Nc1ccc(NC(C)=O)c(N[C@@H]2O[C@H]([C@@H](O)CO)[C@@H](O)[C@H]2O)c1	8003-5449	C16H23N3O7	-6.399	369.374			0.33
O=C([O-])c1cc(N[C@H]2O[C@@H](CO)[C@@H](O[C@@H]3O[C@H](CO)[C@H](O)[C@@H](O)[C@H]3O)[C@H](O)[C@H]2O)cc([N+](=O)[O-])c1	6623-1945	C19H25N2O14-	-6.387	506.419			0.121
O=C(CCN1C(=O)/C(=C2\SC(=S)N(CCC(=O)Nc3cccc(C(=O)[O-])c3)C2=O)SC1=S)Nc1cccc(C(=O)[O-])c1	2159-2980	C26H18N4O8S4-2	-6.386	644.706	ene_rhod_A(235)	PAINS filters (family A)	0.274
COc1cc(-c2nnc(SCC(=O)N/N=C/c3ccc(C(=O)[O-])cc3)n2-c2ccccc2)cc(OC)c1OC	3254-2389	C27H24N5O6S-	-6.386	547.584			0.171
C[C@H]1O[C@@H](O[C@H]2CC[C@@]3(C)[C@H](CC[C@@H]4[C@@H]3C[C@@H](O)[C@]3(C)[C@H](C5=CC(=O)OC5)CC[C@@]43O)C2)C[C@H](O)[C@H]1O[C@@H]1C[C@H](O)[C@@H](O[C@@H]2C[C@H](O)[C@@H](O[C@@H]3O[C@H](CO)[C@H](O)[C@@H](O)[C@@H]3O)[C@@H](C)O2)[C@@H](C)O1	N045-0007	C47H74O19	-6.38	943.09			0.103
O=C(Cc1ccc(Cl)cc1)Nc1ccc(S(=O)(=O)[N-]c2nccc(/C=C/c3ccccc3Cl)n2)cc1	3966-4551	C26H19Cl2N4O3S-	-6.38	539.435			0.275
O=c1c(O[C@@H]2O[C@H](CO)[C@H](O)[C@@H](O)[C@H]2O)c(-c2ccc(O)c(O)c2)oc2cc(O)cc(O)c12	0407-0014	C21H20O12	-6.375	464.382	catechol_A(92)	PAINS filters (family B)	0.229
C[C@@]12CCC[C@@](C)(C(=O)O[C@@H]3O[C@H](CO)[C@H](O)[C@@H](O)[C@H]3O)[C@@H]1CC[C@]13CC[C@](O[C@@H]4O[C@H](CO)[C@H](O)[C@@H](O)[C@@H]4O[C@H]4O[C@H](CO)[C@H](O)[C@@H](O)[C@@H]4O)(CC[C@H]12)C3	N060-0154	C37H60O18	-6.371	792.87			0.081
O=S(=O)([O-])c1cc([O-])c2c(O)c(/N=N/c3cc(Cl)ccc3O)c(S(=O)(=O)[O-])cc2c1	0083-0070	C16H8ClN2O9S2-3	-6.37	474.844	azo_A(324)	PAINS filters (family A)	0.422
COc1cc([N+](=O)[O-])cc(/C=C2\C(=O)[N-]C(=O)N(c3ccccc3)C2=O)c1[O-]	4490-1042	C18H11N3O7-2	-6.37	383.317	ene_six_het_A(483)	PAINS filters (family A)	0.341
C[C@H](Oc1ccc2c(-c3ccccc3)cc(=O)oc2c1)C(=O)N[C@H](Cc1c[nH]c2ccc(O)cc12)C(=O)[O-]	Y041-2263	C29H23N2O7-	-6.367	512.518			0.272
O=C([O-])CCN1C(=O)C(=O)/C(=C(/[O-])c2ccc(Cl)cc2)[C@H]1c1ccc(Br)cc1	3773-0155	C20H13BrClNO5-2	-6.364	464.699			0.38
[O-][n+]1cc(-c2ccccc2)[n+]([O-])c2ccccc21	8016-2742	C14H10N2O2	-6.351	238.245	het_pyridiniums_A(39)	PAINS filters (family B)	0.479
O=C([O-])c1ccc(N[C@H]2O[C@@H](CO)[C@H](O[C@H]3O[C@H](CO)[C@H](O)[C@@H](O)[C@H]3O)[C@H](O)[C@H]2O)cc1	8006-6085	C19H26NO12-	-6.348	461.422			0.191
CCc1cc2c(=O)c(-c3nncn3-c3ccccc3)coc2cc1OCC(=O)N[C@@H](Cc1c[nH]c2ccccc12)C(=O)[O-]	Y041-1345	C32H26N5O6-	-6.347	577.595			0.252
[H]/N=c1\n(O)/c(=N/[H])n([O-])c(N)[n+]1[O-]	8010-7764	C3H5N6O3-	-6.341	174.119			0.188
O=C([O-])CN1C(=O)N[C@@H]2O[C@H]([C@H]3O[C@H]4NC(=O)N(CC(=O)[O-])[C@H]4O3)O[C@@H]21	8015-5741	C12H12N4O10-2	-6.335	374.263			0.472
C[C@@H](CCC(=O)[O-])[C@@H]1CC[C@@H]2[C@@H]3CC[C@@H]4C[C@H](O)CC[C@]4(C)[C@H]3CC(=O)[C@@]21C	S003-0006	C24H37O4-	-6.33	390.562			0.8
CC(=O)O[C@H]1C[C@@H](O[C@@H]2[C@@H](O)C[C@@H](O[C@@H]3[C@@H](O)C[C@H](O[C@H]4CC[C@@]5(C)[C@H](CC[C@@H]6[C@@H]5C[C@@H](O)[C@]5(C)[C@H](C7=CC(=O)OC7)CC[C@]65O)C4)O[C@@H]3C)O[C@@H]2C)O[C@H](C)[C@H]1O[C@H]1O[C@H](CO)[C@H](O)[C@@H](O)[C@@H]1O	0449-0145	C49H76O20	-6.329	985.127			0.104
CCCCCCCCCCCCCCCCCC(=O)NCCCC[C@@H](NC(=O)[C@@H](CCC(N)=O)NC(=O)[C@@H](C)NC(=O)[C@@H](C)O[C@@H]1[C@H](NC(C)=O)[C@H](O)O[C@@H](CO)[C@@H]1O[C@@H]1O[C@H](CO)[C@H](O)[C@H](O)[C@H]1NC(C)=O)C(=O)[O-]	8006-5806	C51H90N7O18-	-6.329	1090.32			0.031
C[C@H]1O[C@@H](O[C@H]2CC[C@@]3(C=O)[C@H]4CC[C@]5(C)[C@@H](C6=CC(=O)OC6)CC[C@@]5(O)[C@@H]4CC[C@]3(O)C2)C[C@H](O)[C@H]1O[C@H]1OC[C@@H](O)[C@@H](O)[C@H]1O	0449-0002	C34H50O13	-6.328	666.761			0.128
Cc1ncc(C(=O)NCCc2cccc(C(=O)[O-])c2)c(C2CCN(C(=O)c3cccc(C(=O)[O-])c3)CC2)n1	ZC47-0201	C28H26N4O6-2	-6.323	516.552			0.456
CC(=O)O[C@H]1C[C@@H](O[C@@H]2[C@@H](O)C[C@@H](O[C@@H]3[C@@H](O)C[C@H](O[C@H]4CC[C@]5(C)[C@H](CC[C@@H]6[C@@H]5CC[C@@]5(C)[C@@H](C7=CC(=O)OC7)CC[C@@]65O)C4)O[C@@H]3C)O[C@@H]2C)O[C@H](C)[C@H]1O[C@@H]1O[C@H](CO)[C@H](O)[C@@H](O)[C@@H]1O	0449-0136	C49H76O19	-6.311	969.128			0.115
CC(=O)O[C@H]1C[C@@H](O[C@@H]2[C@@H](O)C[C@@H](O[C@@H]3[C@@H](O)C[C@H](O[C@H]4CC[C@@]5(C)[C@H](CC[C@@H]6[C@@H]5CC[C@]5(C)[C@@H](C7=CC(=O)OC7)[C@@H](O)C[C@]65O)C4)O[C@@H]3C)O[C@@H]2C)O[C@H](C)[C@H]1O[C@H]1O[C@H](CO)[C@H](O)[C@@H](O)[C@H]1O	N001-0008	C49H76O20	-6.303	985.127			0.104
COc1cc(NC(=[NH2+])Nc2nc(CSc3nnc(C)s3)cc(=O)[n-]2)cc(OC)c1	Y021-1701	C17H19N7O3S2	-6.301	433.502			0.274
O=C([O-])CC[C@@]1(C(=O)[O-])[NH2+][C@H](c2ccc(O)cc2O)[C@@H]2C(=O)N(Cc3ccccc3)C(=O)[C@@H]21	8012-9491	C23H21N2O8-	-6.3	454.435	mannich_A(296)	PAINS filters (family A)	0.387
CC(C)[C@@H](NS(=O)(=O)c1ccc2c(c1)C(=O)c1cc(S(=O)(=O)N[C@@H](C(=O)[O-])C(C)C)ccc1-2)C(=O)[O-]	2578-0153	C23H24N2O9S2-2	-6.297	538.586			0.327
CC(=O)O[C@H]1C[C@]2(O)[C@@H]3CC[C@@H]4C[C@@H](O[C@H]5C[C@H](O)[C@@H](O[C@@H]6C[C@H](O)[C@@H](O[C@@H]7C[C@H](O)[C@@H](O)[C@@H](C)O7)[C@@H](C)O6)[C@@H](C)O5)CC[C@@]4(C)[C@H]3CC[C@]2(C)[C@@H]1C1=CC(=O)OC1	0449-0142	C43H66O15	-6.293	822.985			0.176
CC(=O)O[C@H]1C[C@@H](O[C@@H]2[C@@H](O)C[C@@H](O[C@@H]3[C@@H](O)C[C@H](O[C@H]4C[C@H]5CC[C@@H]6[C@H](CC[C@]7(C)[C@@H](C8=CC(=O)OC8)CC[C@@]67O)[C@]5(C)[C@@H](O)C4)O[C@@H]3C)O[C@@H]2C)O[C@H](C)[C@H]1O	0449-0166	C43H66O15	-6.279	822.985			0.176
CC(=O)O[C@H]1C[C@@H](O[C@@H]2[C@@H](O)C[C@@H](O[C@@H]3[C@@H](O)C[C@H](O[C@H]4CC[C@@]5(C)[C@H](CC[C@@H]6[C@@H]5CC[C@]5(C)[C@@H](C7=CC(=O)OC7)[C@@H](O)C[C@@]65O)C4)O[C@@H]3C)O[C@@H]2C)O[C@H](C)[C@H]1O[C@H]1O[C@H](CO)[C@H](O)[C@@H](O)[C@H]1O	N001-0008	C49H76O20	-6.275	985.127			0.104
O=C([O-])c1cc(N[C@H]2O[C@@H](CO)[C@@H](O[C@H]3O[C@H](CO)[C@H](O)[C@@H](O)[C@@H]3O)[C@H](O)[C@H]2O)cc([N+](=O)[O-])c1	6623-1945	C19H25N2O14-	-6.257	506.419			0.121
COc1ccc(-c2cc3c(=O)[n-]nc(SCc4nc(-c5ccc(C)c(C)c5)no4)n3n2)cc1OC	F835-0741	C24H21N6O4S-	-6.253	490.536			0.313
CC(=O)O[C@H]1C[C@@]2(O)[C@@H]3CC[C@@H]4C[C@@H](O[C@H]5C[C@H](O)[C@@H](O[C@@H]6C[C@H](O)[C@@H](O[C@@H]7C[C@H](O)[C@@H](O)[C@@H](C)O7)[C@@H](C)O6)[C@@H](C)O5)CC[C@@]4(C)[C@H]3CC[C@]2(C)[C@H]1C1=CC(=O)OC1	0449-0142	C43H66O15	-6.251	822.985			0.176
O=C1[N-]C(=O)[C@]2(Cc3cc([N+](=O)[O-])ccc3N3CC[N@@H+](Cc4ccccc4)C[C@H]32)C(=O)N1c1ccccc1	8017-5484	C28H25N5O5	-6.248	511.536			0.327
O=C([O-])COc1ccccc1/C=N/NC(=O)c1cc(-c2ccccc2)nc2ccccc12	2311-0522	C25H18N3O4-	-6.245	425.443			0.363
C[C@H](NS(=O)(=O)c1ccc2c(c1)C(=O)c1cc(S(=O)(=O)N[C@@H](C)C(=O)[O-])ccc1-2)C(=O)[O-]	2578-0155	C19H16N2O9S2-2	-6.244	482.479			0.358
Cc1ccc(NC(=O)Cn2nnc(C(=O)[O-])c2C(=O)[O-])cc1Cl	C337-0235	C13H9ClN4O5-2	-6.24	338.707			0.708
C[C@]12CC[C@H]3[C@@H](CC[C@]4(O)C[C@H](O)CC[C@@]34/C=N/NC(=O)c3cc(I)ccc3[O-])[C@]1(O)CC[C@@H]2C1=CC(=O)OC1	K087-0276	C30H36IN2O7-	-6.235	664.536			0.168
COc1ccc(-c2cc3c(=O)[n-]nc(SCc4ccc(N5CCCC5=O)cc4)n3n2)cc1OC	F835-0350	C24H22N5O4S-	-6.231	477.537			0.375
O=C([O-])CN1C(=O)N[C@H]2O[C@@H]([C@H]3O[C@@H]4[C@@H](NC(=O)N4CC(=O)[O-])O3)O[C@H]21	8015-5741	C12H12N4O10-2	-6.223	374.263			0.472
Cc1c(C)[n+]([O-])c2c([n+]1[O-])CCCCC2	5074-0044	C11H16N2O2	-6.219	208.26			0.36
O=C([O-])[C@@H]1O[C@@H](Oc2cc(O)c3c(=O)cc(-c4ccccc4)oc3c2O)[C@@H](O)[C@H](O)[C@H]1O	N084-1026	C21H17O11-	-6.193	446.367			0.303
C[C@H]1O[C@@H](O[C@H]2CC[C@@]3(C)[C@H](CC[C@@H]4[C@@H]3C[C@@H](O)[C@@]3(C)[C@H](C5=CC(=O)OC5)CC[C@@]43O)C2)C[C@H](O)[C@H]1O[C@@H]1C[C@H](O)[C@@H](O[C@@H]2C[C@H](O)[C@@H](O[C@@H]3O[C@H](CO)[C@H](O)[C@@H](O)[C@@H]3O)[C@@H](C)O2)[C@@H](C)O1	N045-0007	C47H74O19	-6.191	943.09			0.103
C=C(CO[C@@H]1O[C@H](CO[C@H]2OC[C@@H](O)[C@@H](O)[C@@H]2O)[C@H](O)[C@@H](O)[C@@H]1O)[C@@H]1Cc2c(ccc3c2O[C@@H]2COc4cc(OC)c(OC)cc4[C@@H]2C3=O)O1	N039-0028	C34H40O16	-6.188	704.68			0.172
C[C@H]1O[C@@H](O[C@H]2CC[C@@]3(C=O)[C@H]4CC[C@]5(C)[C@@H](C6=CC(=O)OC6)CC[C@]5(O)[C@@H]4CC[C@@]3(O)C2)C[C@H](O)[C@H]1O[C@H]1OC[C@@H](O)[C@@H](O)[C@@H]1O	0449-0002	C34H50O13	-6.186	666.761			0.128
CCc1ccc(-c2cc3c(=O)[n-]nc(SCC(=O)Nc4cc(Cl)c(OC)cc4OC)n3n2)cc1	F424-1081	C23H21ClN5O4S-	-6.182	499.971			0.366
C[C@@H]1C[C@@H](O)[C@@H](O)[C@H](Nc2ccccc2N[C@H]2O[C@H](C)[C@H](O)[C@H](O)[C@@H]2O)O1	8002-5606	C18H28N2O7	-6.181	384.428	anil_NH_alk_C(2)	PAINS filters (family C)	0.355
Cc1ccc(-c2nnc(CCC(=O)N3CC[NH+](CC(=O)NC(C)C)CC3)c([O-])n2)cc1Cl	V019-2795	C22H29ClN6O3	-6.173	460.962			0.589
COc1cc(Br)cc(Br)c1OCC(=O)N/N=C/c1ccc(Sc2ccc(/C=N/NC(=O)COc3c(Br)cc(Br)cc3OC)o2)o1	8005-6473	C28H22Br4N4O8S	-6.157	894.18			0.1
O=C([O-])CCCCCN1C(=O)[C@@H]2[C@H]3C[C@H]([C@H]4Sc5[nH]c(=O)sc5[C@H](c5ccc(Cl)cc5)[C@H]34)[C@@H]2C1=O	D008-0044	C25H24ClN2O5S2-	-6.156	533.056	thiaz_ene_E(8)	PAINS filters (family C)	0.434
COc1cc(C)c(S(=O)(=O)/N=C(\N)NCCC[C@H](NC(=O)OCC2c3ccccc3-c3ccccc32)C(=O)[O-])c(C)c1C	Y041-4564	C31H35N4O7S-	-6.154	608.708			0.168
O[C@@H]1[C@H](O)[C@@H](Nc2ccccc2N[C@H]2OC[C@@H](O)[C@@H](O)[C@@H]2O)OC[C@H]1O	0527-0155	C16H24N2O8	-6.142	372.374	anil_NH_alk_C(2)	PAINS filters (family C)	0.281
CC(C)(C)c1ccc(OCCSc2nc(-c3ccc4c(c3)OCO4)nc3cc(=O)[n-]n23)cc1	G199-2109	C24H23N4O4S-	-6.141	464.538			0.314
O=c1[n-]nc(SCc2nc(-c3ccc(F)cc3)no2)n2nc(-c3ccc(F)cc3)cc12	F835-0193	C20H11F2N6O2S-	-6.134	438.411			0.386
O=CN1[C@H](O)[C@H](O)N(C=O)[C@@H](O)[C@H]1O	0096-0112	C6H10N2O6	-6.129	206.155			0.344
COc1ccc(OC)c([C@H]2[NH2+][C@H](C(=O)[O-])[C@@H]3C(=O)N(c4cccc(C(=O)[O-])c4)C(=O)[C@@H]32)c1	C200-1127	C22H19N2O8-	-6.121	440.409			0.489
Cc1ccc(C(=O)[O-])cc1Nc1cnn([C@@]23C[C@@H]4C[C@@H](C[C@@H](C4)[C@H]2C(=O)[O-])C3)c(=O)c1Cl	C850-0006	C23H22ClN3O5-2	-6.116	457.913			0.717
O=C([O-])C1=C[C@@H](c2ccc3c(c2)OCO3)n2nc(-c3ccccc3)nc2N1	D718-1397	C19H13N4O4-	-6.106	362.344			0.751
CC(=O)OC[C@H]1O[C@@H](Oc2cc(C(=O)[O-])ccc2O[C@H]2O[C@H](COC(C)=O)[C@@H](OC(C)=O)[C@H](OC(C)=O)[C@H]2OC(C)=O)[C@@H](OC(C)=O)[C@@H](OC(C)=O)[C@@H]1OC(C)=O	8006-1016	C35H41O22-	-6.103	814.704			0.151
CO[C@H]1C[C@H](O[C@H]2CC[C@@]3(C=O)[C@H]4CC[C@@]5(C)[C@H](C6=CC(=O)OC6)CC[C@@]5(O)[C@@H]4CC[C@@]3(O)C2)O[C@H](C)[C@H]1O[C@@H]1O[C@H](CO[C@@H]2O[C@H](CO)[C@H](O)[C@@H](O)[C@@H]2O)[C@H](O)[C@@H](O)[C@@H]1O	0449-0045	C42H64O19	-6.103	872.956			0.062
CC(=O)[C@]1(C)[N+]([O-])=C(c2ccc(F)cc2)C(C)(C)[N@H+]1[O-]	5074-0029	C14H17FN2O3	-6.103	280.298			0.637
C[C@H]1O[C@@H](O[C@H]2CC[C@]3(C=O)[C@H]4CC[C@]5(C)[C@@H](C6=CC(=O)OC6)CC[C@@]5(O)[C@@H]4CC[C@@]3(O)C2)C[C@H](O)[C@H]1O[C@@H]1O[C@H](CO)[C@H](O)[C@@H](O)[C@@H]1O	0449-0121	C35H52O14	-6.102	696.787			0.102
CC1(C)C(c2ccccc2)=[N+]([O-])[C@H](c2ccc([N+](=O)[O-])cc2)N1O	4501-0059	C17H17N3O4	-6.097	327.339			0.405
COc1cc(/C=C2\C(=O)[N-]C(=O)N(c3cccc(C)c3)C2=O)cc(Cl)c1[O-]	4490-1053	C19H13ClN2O5-2	-6.097	386.791	ene_six_het_A(483)	PAINS filters (family A)	0.597
CCc1ccc(-c2cc3c(=O)[n-]nc(SCc4nc(-c5ccccc5)oc4C)n3n2)cc1	F835-0497	C24H20N5O2S-	-6.093	443.522			0.357
CC(=O)O[C@H]1C[C@@H](O[C@@H]2[C@@H](O)C[C@@H](O[C@@H]3[C@@H](O)C[C@H](O[C@H]4CC[C@@]5(C)[C@H](CC[C@@H]6[C@@H]5CC[C@]5(C)[C@@H](C7=CC(=O)OC7)CC[C@@]65O)C4)O[C@@H]3C)O[C@@H]2C)O[C@H](C)[C@H]1O[C@@H]1O[C@H](CO)[C@H](O)[C@@H](O)[C@@H]1O	0449-0136	C49H76O19	-6.092	969.128			0.115
Cc1ccc(-c2cc3c(=O)[n-]nc(SCc4nc(-c5ccc(C)cc5)oc4C)n3n2)cc1	F835-0221	C24H20N5O2S-	-6.092	443.522			0.368
O=C([O-])c1cccc(NC(=O)c2cccc(N3C(=O)c4ccc(C(=O)Nc5cccc(C(=O)[O-])c5)cc4C3=O)c2)c1	3289-2681	C30H17N3O8-2	-6.092	549.495			0.329
CC1(C)C(c2ccccc2)=[N+]([O-])[C@H](c2ccc(Cl)cc2Cl)N1O	4501-0052	C17H16Cl2N2O2	-6.086	351.232			0.641
O=C(COc1cccc2ccccc12)N/N=C/c1ccc(O[C@@H]2O[C@H](CO)[C@@H](O)[C@H](O)[C@H]2O)cc1	8011-6106	C25H26N2O8	-6.085	482.489			0.231
CC(=O)O[C@H]1C[C@@H](O[C@@H]2[C@@H](O)C[C@@H](O[C@@H]3[C@@H](O)C[C@H](O[C@H]4CC[C@@]5(C)[C@H](CC[C@@H]6[C@@H]5CC[C@]5(C)[C@@H](C7=CC(=O)OC7)[C@@H](O)C[C@@]65O)C4)O[C@@H]3C)O[C@@H]2C)O[C@H](C)[C@H]1O[C@@H]1O[C@H](CO)[C@H](O)[C@@H](O)[C@H]1O	N001-0008	C49H76O20	-6.083	985.127			0.104
CC(=O)OC[C@H]1O[C@H](Oc2ccc(C(=O)[O-])cc2O[C@H]2O[C@H](COC(C)=O)[C@@H](OC(C)=O)[C@@H](OC(C)=O)[C@H]2OC(C)=O)[C@@H](OC(C)=O)[C@H](OC(C)=O)[C@@H]1OC(C)=O	8006-1016	C35H41O22-	-6.077	814.704			0.151
COc1ccc(-c2nc(CSc3n[n-]c(=O)c4cc(-c5ccco5)nn34)c(C)o2)c(OC)c1	F835-0631	C22H18N5O5S-	-6.072	465.483			0.331
Nc1ccn([C@H]2C[C@H](O)[C@@H](COP(=O)([O-])[O-])O2)c(=O)n1	8002-7168	C9H12N3O7P-2	-6.072	307.199			0.564
CC[C@@H](C)c1ccc(OCCOc2ccc(/C=C3/C(=O)[N-]C(=O)N(c4ccc(OC)cc4)C3=O)cc2OC)cc1	2958-7432	C31H31N2O7-	-6.071	544.603	ene_six_het_A(483)	PAINS filters (family A)	0.163
O=C(CCCCCN1C(=O)c2ccccc2C1=O)Nc1nc2c(ncn2[C@H]2O[C@H](CO)[C@H](O)[C@H]2O)c(=O)[nH]1	1682-2554	C24H26N6O8	-6.069	526.505			0.179
O=C(CC[C@H]1Nc2c3ccccc3nc([S-])[n+]2C1=O)NC1CC1	K279-0401	C16H16N4O2S	-6.062		acyl_het_A(9)	PAINS filters (family C)	0.496
C[C@H]1O[C@H](O[C@@H]2[C@@H](O)C[C@@H](O[C@@H]3[C@@H](O)C[C@H](O[C@H]4CC[C@@]5(C)[C@H](CC[C@@H]6[C@@H]5CC[C@]5(C)[C@H](C7=CC(=O)OC7)CC[C@@]65O)C4)O[C@@H]3C)O[C@@H]2C)C[C@H](O)[C@H]1O	0449-0135	C41H64O13	-6.053	764.949			0.188
CC(=O)O[C@H]1C[C@@H](O[C@@H]2[C@@H](O)C[C@@H](O[C@@H]3[C@@H](O)C[C@H](O[C@H]4CC[C@@]5(C)[C@H](CC[C@@H]6[C@@H]5CC[C@]5(C)[C@@H](C7=CC(=O)OC7)CC[C@@]65O)C4)O[C@@H]3C)O[C@@H]2C)O[C@H](C)[C@H]1O[C@@H]1O[C@H](CO)[C@H](O)[C@@H](O)[C@H]1O	0449-0136	C49H76O19	-6.051	969.128			0.115
CC(=O)[C@]1(C)[N+]([O-])=C(c2ccc(C)cc2)C(C)(C)[N@H+]1[O-]	5074-0027	C15H20N2O3	-6.05	276.335			0.641
Cc1coc2cc3oc(=O)c(CCC(=O)N[C@@H](CCCNC(N)=O)C(=O)[O-])c(C)c3cc12	Y042-9704	C22H24N3O7-	-6.05	443.455			0.325
C[C@@H]1C[C@@H](O)[C@@H](O)[C@H](Nc2ccccc2N[C@@H]2O[C@H](C)[C@H](O)[C@H](O)[C@H]2O)O1	8002-5606	C18H28N2O7	-6.049	384.428	anil_NH_alk_C(2)	PAINS filters (family C)	0.355
Cc1cccc(C[C@@H]2CC(=O)N(c3ccc(/C=C/C(=O)[O-])cc3)C2=O)c1	3578-0862	C21H18NO4-	-6.043	349.385			0.611
CCc1ccccc1-n1nc(C(=O)[O-])c(C)c1Oc1ccc(NC(=O)C(C)C)cc1S(=O)(=O)NCc1ccco1	V005-5107	C28H29N4O7S-	-6.04	566.628			0.28
O=C([O-])CCCCCN1C(=O)[C@@H]2[C@@H]3C[C@H]([C@@H]2C1=O)[C@@H]1[C@@H](c2cccs2)c2sc(=O)[nH]c2S[C@H]31	D008-0124	C23H23N2O5S3-	-6.038	504.633	thiaz_ene_E(8)	PAINS filters (family C)	0.459
OC[C@@H]1O[C@@H](Nc2cccc(O)c2)[C@H](O)[C@@H](O)[C@H]1O	0827-0413	C12H17NO6	-6.037	271.269			0.4
O=C([O-])CCCCCN1C(=O)[C@@H]2[C@H]3C[C@H]([C@H]4Sc5[nH]c(=O)sc5[C@H](c5cccs5)[C@H]34)[C@@H]2C1=O	D008-0124	C23H23N2O5S3-	-6.032	504.633	thiaz_ene_E(8)	PAINS filters (family C)	0.459
O=C(NCC(=O)N1CCC[C@@H]1C(=O)N1CCC[C@H]1C(=O)NCC(=O)N1CCC[C@@H]1C(=O)N1CCC[C@H]1C(=O)[O-])OCc1ccccc1	6623-2073	C32H41N6O9-	-6.028	654.719			0.311
OC[C@H]1O[C@@H](Nc2cccc(O)c2)[C@H](O)[C@@H](O)[C@H]1O	0827-0413	C12H17NO6	-6.023	271.269			0.4
Cc1ccc(N2C(=O)[N-]C(=O)/C(=C\c3ccc(-c4ccccc4C(=O)[O-])o3)C2=O)cc1	2368-0488	C23H14N2O6-2	-6.016	416.389	ene_six_het_A(483)	PAINS filters (family A)	0.478
CCCCc1cc(=O)oc2cc(OCC(=O)N[C@@H](Cc3c[nH]c4ccc(O)cc34)C(=O)[O-])ccc12	Y041-2269	C26H25N2O7-	-6.011	478.501			0.297
C=CCc1ccccc1OCCOc1c(Br)cc(/C=C2/C(=O)[N-]C(=O)N(c3ccc(OC)cc3)C2=O)cc1OC	3202-0315	C30H26BrN2O7-	-6.011	607.456	ene_six_het_A(483)	PAINS filters (family A)	0.112
CCOc1cc(/C=C2/C(=O)[N-]C(=O)N(c3ccc(OC)cc3)C2=O)ccc1OCCOc1ccc([C@H](C)CC)cc1	2958-7437	C32H33N2O7-	-6.01	558.63	ene_six_het_A(483)	PAINS filters (family A)	0.142
Cc1ccc(-c2csc(NC(=O)CC(C)(C)CC(=O)Nc3scc(-c4ccc(C)cc4)c3C(=O)[O-])c2C(=O)[O-])cc1	3237-0717	C31H28N2O6S2-2	-6.009	590.708	thiophene_amino_Ab(40)	PAINS filters (family B)	0.271
O=c1nc2c(ncn2[C@@H]2O[C@@H](CO)[C@H](O)[C@@H]2O)c([O-])[nH]1	8014-8811	C10H11N4O6-	-6.003	284.228			0.449
O=C([O-])[C@H](CSSC[C@@H](NC(=O)C(F)(F)F)C(=O)[O-])NC(=O)C(F)(F)F	1499-0990	C10H8F6N2O6S2-2	-6.002	432.309			0.243
C[C@]12CC[C@H]3[C@@H](CC[C@]4(O)C[C@@H](OC(=O)CCC(=O)[O-])CC[C@]34COC(=O)CCC(=O)[O-])[C@]1(O)CC[C@H]2C1=CC(=O)OC1	0449-0119	C31H40O12-2	-5.999	606.666			0.247
C[C@H]1O[C@H](O[C@H]2CC[C@@]3(C=O)[C@H]4CC[C@@]5(C)[C@H](c6ccc(=O)oc6)CC[C@]5(O)[C@@H]4CC[C@@]3(O)C2)[C@@H](O)[C@H](O)[C@H]1O[C@@H]1O[C@H](CO)[C@H](O)[C@@H](O)[C@@H]1O	0449-0154	C36H52O15	-5.996	724.798			0.127
CC(=O)[C@]1(C)[N+]([O-])=C(c2ccc(Cl)cc2)C(C)(C)[N@H+]1[O-]	5074-0032	C14H17ClN2O3	-5.991	296.753			0.657
CC(=O)OC[C@H]1O[C@@H](Oc2cc(C(=O)[O-])ccc2O[C@H]2O[C@H](COC(C)=O)[C@@H](OC(C)=O)[C@H](OC(C)=O)[C@@H]2OC(C)=O)[C@@H](OC(C)=O)[C@@H](OC(C)=O)[C@@H]1OC(C)=O	8006-1016	C35H41O22-	-5.989	814.704			0.151
CCOc1cc(/C=C2/C(=O)[N-]C(=O)N(c3ccc(C)cc3)C2=O)ccc1OCCOc1ccc([C@H](C)CC)cc1	2958-7360	C32H33N2O6-	-5.988	542.63	ene_six_het_A(483)	PAINS filters (family A)	0.15
O=C([O-])[C@@H]1O[C@@H](Oc2cc(O)c3c(=O)cc(-c4ccccc4)oc3c2O)[C@@H](O)[C@@H](O)[C@H]1O	N084-1026	C21H17O11-	-5.987	446.367			0.303
COc1ccc(-c2cc(=O)c3c(O)cc(O[C@@H]4O[C@H](CO[C@@H]5O[C@H](C)[C@H](O)[C@H](O)[C@@H]5O)[C@H](O)[C@H](O)[C@H]4O)cc3o2)cc1	0080-0014	C28H32O14	-5.979	592.552			0.179
O=C([O-])CCCn1cc(NC(=O)/C=C/c2ccc(F)cc2)cn1	8016-5896	C16H15FN3O3-	-5.97	317.319			0.778
O=C([O-])CN1C(=O)[C@@H]2[C@@H]3C[C@@H]([C@@H]4Sc5[nH]c(=O)sc5[C@H](c5ccc(OCc6ccccc6)cc5)[C@@H]34)[C@@H]2C1=O	D008-0005	C28H23N2O6S2-	-5.967	548.627	thiaz_ene_E(8)	PAINS filters (family C)	0.47
O=C(NCc1cccc(C(F)(F)F)c1)[C@H]1C[N@@H+](Cc2ccccc2)C[C@H]1C(=O)[O-]	S719-0054	C21H21F3N2O3	-5.965	406.404			0.73
C[C@H]1O[C@@H](O[C@H]2CC[C@@]3(C)[C@H](CC[C@@H]4[C@@H]3C[C@@H](O)[C@@]3(C)[C@H](C5=CC(=O)OC5)CC[C@]43O)C2)C[C@H](O)[C@H]1O[C@@H]1C[C@H](O)[C@@H](O[C@@H]2C[C@H](O)[C@@H](O[C@H]3O[C@H](CO)[C@H](O)[C@@H](O)[C@H]3O)[C@@H](C)O2)[C@@H](C)O1	N045-0007	C47H74O19	-5.957	943.09			0.103
COc1ccc(-c2cc3c(=O)[n-]nc(CC(=O)Nc4cccc(F)c4C)n3n2)cc1	P671-2205	C21H17FN5O3-	-5.957	407.403			0.546
C=C1C(c2ccccc2)=[N+]([O-])[C@@](C)(CC)N1O	5794-0679	C13H16N2O2	-5.955	232.282			0.629
CO[C@H]1C[C@H](O[C@H]2CC[C@@]3(C)[C@H]4CC[C@@]5(C)[C@@H](C6=CC(=O)OC6)CC[C@]5(O)[C@@H]4CC[C@@]3(O)C2)O[C@H](C)[C@H]1O[C@@H]1O[C@H](CO)[C@H](O)[C@@H](O)[C@H]1O	0449-0150	C36H56O13	-5.953	696.831			0.164
CC1(C)C(c2ccccc2)=[N+]([O-])[C@H](c2ccc(Br)cc2)N1O	4501-0072	C17H17BrN2O2	-5.951	361.237			0.651
COc1ccc(-c2c(C)[n+]([O-])c3c([n+]2[O-])CCCCC3)cc1OC	5074-0118	C18H22N2O4	-5.95	330.383			0.491
O=C(C[C@@H]1SC(=O)[N-]C1=O)Nc1ccccc1NC(=O)C[C@H]1SC(=O)[N-]C1=O	4515-0358	C16H12N4O6S2-2	-5.947	422.43			0.711
C[C@H]1O[C@H](O[C@@H]2CC[C@]3(C=O)[C@H]4[C@H](O)C[C@@]5(C)[C@H](C6=CC(=O)OC6)CC[C@@]5(O)[C@@H]4CC[C@@]3(O)C2)[C@@H](O)[C@H](O)[C@H]1O	0449-0054	C29H42O11	-5.946	566.644			0.149
O=CN1[C@H](O)[C@@H](O)N(C=O)[C@@H](O)[C@@H]1O	0096-0112	C6H10N2O6	-5.945	206.155			0.344
Cc1oc(-c2cccc(Cl)c2)nc1CSc1n[n-]c(=O)c2cc(-c3cccs3)nn12	F835-0553	C20H13ClN5O2S2-	-5.943	455.936			0.356
Cc1ccc(-c2nc(CSc3n[n-]c(=O)c4cc(-c5cccs5)nn34)c(C)o2)cc1	F835-0551	C21H16N5O2S2-	-5.937	435.518			0.38
CC(C)C(=O)Nc1cccc(N2C[C@@H](C(=O)[O-])CC2=O)c1	FF50-0254	C15H17N2O4-	-5.935	290.318			0.868
O=C([O-])c1ccc(N[C@@H](CS(=O)(=O)Cc2ccccc2F)C(=O)[O-])c([N+](=O)[O-])c1	K784-0996	C17H13FN2O8S-2	-5.929	426.372			0.401
COc1ccc(NC(=O)CSc2nc(-c3sc(-c4ccccc4)nc3C)cc(=O)[n-]2)cc1Cl	L966-0031	C23H18ClN4O3S2-	-5.928	499.001			0.287
COc1cccc(CNC(=O)CSc2n[n-]c(=O)c3cc(-c4ccco4)nn23)c1	F424-0915	C19H16N5O4S-	-5.927	411.434			0.458
Cc1cccc(-c2nnc(CCC(=O)NCc3ccc4c(c3)OCO4)c([O-])n2)c1	V022-0785	C21H19N4O4-	-5.926	392.413			0.683
COc1ccc(-c2cc3c(=O)[n-]nc(CC(=O)Nc4ccc(C)c(F)c4)n3n2)cc1	P671-2190	C21H17FN5O3-	-5.923	407.403			0.546
CC1(C)C(c2ccccc2)=[N+]([O-])[C@H](c2ccccc2Cl)N1O	4501-0062	C17H17ClN2O2	-5.922	316.786			0.677
CCOC(=O)c1ccccc1NC(=O)CSc1n[n-]c(=O)c2cc(-c3ccc(F)cc3)nn12	F424-0156	C22H17FN5O4S-	-5.918	467.474			0.326
COc1ccccc1[C@@H]1N(O)C(C)(C)C(c2ccccc2)=[N+]1[O-]	4501-0047	C18H20N2O3	-5.918	312.368			0.698
COc1ccc(-n2nc(C(=O)[O-])c(C)c2Oc2ccc(NC(=O)c3ccc(F)c(C)c3)cc2S(=O)(=O)NCCN2CCOCC2)cc1	V027-7611	C32H33FN5O8S-	-5.915	667.708			0.23
Cc1oc(-c2ccc(Cl)cc2)nc1CSc1n[n-]c(=O)c2cc(-c3cccs3)nn12	F835-0554	C20H13ClN5O2S2-	-5.912	455.936			0.356
COc1cc([C@@H]2c3sc(=O)[nH]c3S[C@H]3[C@H]4C[C@H]([C@H]5C(=O)N(CCCCCC(=O)[O-])C(=O)[C@@H]45)[C@@H]23)ccc1O	D008-0010	C26H27N2O7S2-	-5.91	544.636	thiaz_ene_E(8)	PAINS filters (family C)	0.38
CC(=O)O[C@H]1C[C@@H](O[C@@H]2[C@@H](O)C[C@@H](O[C@@H]3[C@@H](O)C[C@H](O[C@H]4CC[C@@]5(C)[C@H](CC[C@@H]6[C@@H]5C[C@@H](O)[C@@]5(C)[C@H](C7=CC(=O)OC7)CC[C@@]65O)C4)O[C@@H]3C)O[C@@H]2C)O[C@H](C)[C@H]1O[C@@H]1O[C@H](CO)[C@H](O)[C@@H](O)[C@@H]1O	0449-0145	C49H76O20	-5.908	985.127			0.104
C[C@H]1O[C@@H](O[C@H]2CC[C@]3(C=O)[C@H]4CC[C@@]5(C)[C@@H](C6=CC(=O)OC6)CC[C@@]5(O)[C@@H]4CC[C@@]3(O)C2)C[C@H](O)[C@H]1O[C@H]1O[C@H](CO)[C@H](O)[C@@H](O)[C@@H]1O	0449-0121	C35H52O14	-5.906	696.787			0.102
O=c1cc(-c2ccc(O)c(O)c2)oc2cc(O[C@@H]3O[C@H](CO)[C@H](O)[C@H](O)[C@@H]3O)cc(O)c12	0120-0018	C21H20O11	-5.902	448.382	catechol_A(92)	PAINS filters (family B)	0.261
CC(=O)c1ccc(NC(=O)CSc2n[n-]c(=O)c3cc(-c4ccco4)nn23)cc1	F424-0858	C19H14N5O4S-	-5.901	409.419			0.381
CC(=O)c1ccc([N-]S(=O)(=O)c2cc(-c3nc(-c4ccc(Cl)cc4)no3)cs2)cc1	L828-0005	C20H13ClN3O4S2-	-5.9	459.921			0.342
CC[C@]1(C)N(O)C(C)(C)C(c2ccc(Cl)cc2)=[N+]1[O-]	5074-0146	C14H19ClN2O2	-5.898	282.769			0.669
CC(=O)O[C@H]1C[C@@H](O[C@@H]2[C@@H](O)C[C@@H](O[C@@H]3[C@@H](O)C[C@H](O[C@H]4CC[C@]5(C)[C@H](CC[C@@H]6[C@@H]5CC[C@]5(C)[C@@H](C7=CC(=O)OC7)[C@@H](O)C[C@]65O)C4)O[C@@H]3C)O[C@@H]2C)O[C@H](C)[C@H]1O[C@@H]1O[C@H](CO)[C@H](O)[C@@H](O)[C@H]1O	N001-0008	C49H76O20	-5.892	985.127			0.104
CCOc1cc([C@H]2CC(=O)[NH+]=C(SCC(=O)OCc3ccccc3)[C@@H]2C#N)ccc1O	8009-6800	C23H23N2O5S+	-5.891	438.497			0.634
NS(=O)(=O)c1ccc(CC[NH2+][C@H]2CC(=O)N(c3ccccc3F)C2=O)cc1	8008-2023	C18H19FN3O4S+	-5.89	391.416			0.669
Cc1ccc(Cn2c3c(n[n+]2[O-])C(=O)c2ccccc2C3=O)cc1	8020-8150	C18H13N3O3	-5.886	319.319	quinone_A(370)	PAINS filters (family A)	0.416
O=C([O-])CCc1nnc2nc3ccccc3n2c1[O-]	8019-6686	C12H8N4O3-2	-5.883	258.236			0.597
O=C(Cn1cnc2ccccc2c1=O)N[C@@H](C(=O)[O-])c1ccc(O)cc1	D715-0712	C18H14N3O5-	-5.88	353.334			0.65
CC(=O)[C@@]1(C)[N+]([O-])=C(c2ccc(F)cc2)C(C)(C)[N@H+]1[O-]	5074-0029	C14H17FN2O3	-5.873	280.298			0.637
O=C([O-])CN1C(=O)c2ccc(Oc3cccc4c3C(=O)N(CC(=O)[O-])C4=O)cc2C1=O	1037-1153	C20H10N2O9-2	-5.87	424.323			0.487
CCOC(=O)CCc1c(C)nc(NC(=[NH2+])Nc2ccc(OC)cc2OC)[n-]c1=O	8019-5716	C19H25N5O5	-5.87	403.437			0.312
CC(=O)O[C@H]1C[C@@H](O[C@@H]2[C@@H](O)C[C@@H](O[C@@H]3[C@@H](O)C[C@H](O[C@H]4CC[C@@]5(C)[C@H](CC[C@@H]6[C@@H]5CC[C@@]5(C)[C@@H](C7=CC(=O)OC7)CC[C@]65O)C4)O[C@@H]3C)O[C@@H]2C)O[C@H](C)[C@H]1O[C@H]1O[C@H](CO)[C@H](O)[C@@H](O)[C@@H]1O	0449-0136	C49H76O19	-5.868	969.128			0.115
CC(=O)O[C@H]1C[C@@H](O[C@@H]2[C@@H](O)C[C@@H](O[C@@H]3[C@@H](O)C[C@H](O[C@H]4CC[C@@]5(C)[C@H](CC[C@@H]6[C@@H]5C[C@@H](O)[C@]5(C)[C@H](C7=CC(=O)OC7)CC[C@]65O)C4)O[C@@H]3C)O[C@@H]2C)O[C@H](C)[C@H]1O[C@H]1O[C@H](CO)[C@H](O)[C@@H](O)[C@H]1O	0449-0145	C49H76O20	-5.868	985.127			0.104
O=C([O-])c1ccc(S(=O)(=O)c2ccc3c(c2)C(=O)N(c2cccc(C(=O)c4cccc(N5C(=O)c6ccc(S(=O)(=O)c7ccc(C(=O)[O-])cc7)cc6C5=O)c4)c2)C3=O)cc1	8005-4058	C43H22N2O13S2-2	-5.867	840.788			0.143
CCc1cc(C)cc(OCCOc2ccc(Br)cc2/C=C2\C(=O)[N-]C(=O)N(c3ccc(C)cc3)C2=O)c1	3202-0369	C29H26BrN2O5-	-5.866	563.447	ene_six_het_A(483)	PAINS filters (family A)	0.177
CCCc1nc(NCc2cc(OC)ccc2OC)ncc1C(=O)[O-]	S272-1813	C17H20N3O4-	-5.856	331.371			0.782
CC1(C)C(c2ccccc2)=[N+]([O-])[C@H](c2ccc(F)cc2)N1O	4501-0079	C17H17FN2O2	-5.853	300.332			0.684
O=[N+]([O-])c1cccc(C(c2c(-c3ccccc3)nn(-c3nc(-c4ccc(Br)cc4)cs3)c2[O-])c2c(-c3ccccc3)nn(-c3nc(-c4ccc(Br)cc4)cs3)c2[O-])c1	4478-3044	C43H25Br2N7O4S2-2	-5.847	929.659			0.097
CSc1ccc(N2C[C@H](c3nnc([N-]C(=O)COc4ccc(C(C)C)cc4)o3)CC2=O)cc1	L934-0630	C24H25N4O4S-	-5.845	466.554			0.429
CC1(C)C(c2ccccc2)=[N+]([O-])[C@H](c2ccccc2[N+](=O)[O-])N1O	4501-0081	C17H17N3O4	-5.843	327.339			0.405
OC[C@@H]1O[C@H](Nc2ccc(O)cc2)[C@@H](O)[C@H](O)[C@@H]1O	1225-0489	C12H17NO6	-5.842	271.269			0.374
C=CCc1cc(C=C2C(=O)c3ccccc3C2=O)cc(OC)c1OCC(=O)[O-]	4228-1015	C22H17O6-	-5.84	378.381	ene_five_one_A(55)	PAINS filters (family B)	0.416
CC(C)c1ccc([C@H]2CC(=O)[NH+]=C(SCC(=O)Nc3cccc(F)c3)[C@@H]2C#N)cc1	4296-0345	C23H23FN3O2S+	-5.839	423.504			0.773
O=C([O-])C1=NN(c2ccc(S(=O)(=O)[O-])cc2)C(=O)/C1=C\C=C\C=C\c1c(C(=O)[O-])nn(-c2ccc(S(=O)(=O)[O-])cc2)c1[O-]	1154-0003	C25H13N4O12S2-5	-5.836	630.557	ene_five_het_A(201)	PAINS filters (family A)	0.138
COc1ccc(-c2nc3cnccn3c2Nc2ccc(C(=O)[O-])cc2)cc1	D401-0746	C20H15N4O3-	-5.835	360.371			0.589
COc1ccc(N2C(=O)[N-]C(=O)/C(=C/c3cc(Br)c(OCCOc4ccccc4OC)c(OC)c3)C2=O)cc1	3202-0316	C28H24BrN2O8-	-5.834	597.418	ene_six_het_A(483)	PAINS filters (family A)	0.174
C[C@H]1O[C@H](O[C@@H]2[C@@H](O)C[C@@H](O[C@@H]3[C@@H](O)C[C@H](O[C@H]4CC[C@@]5(C)[C@H](CC[C@@H]6[C@@H]5CC[C@]5(C)[C@H](C7=CC(=O)OC7)[C@@H](O)C[C@]65O)C4)O[C@@H]3C)O[C@@H]2C)C[C@H](O)[C@H]1O	0449-0141	C41H64O14	-5.833	780.948			0.162
CC(=O)O[C@H]1C[C@@H](O[C@@H]2[C@@H](O)C[C@@H](O[C@@H]3[C@@H](O)C[C@H](O[C@H]4CC[C@]5(C)[C@H](CC[C@@H]6[C@@H]5C[C@@H](O)[C@]5(C)[C@H](C7=CC(=O)OC7)CC[C@]65O)C4)O[C@@H]3C)O[C@@H]2C)O[C@H](C)[C@H]1O[C@@H]1O[C@H](CO)[C@H](O)[C@@H](O)[C@@H]1O	0449-0145	C49H76O20	-5.833	985.127			0.104
COc1ccc(/C=C2\SC(=S)N(CC(=O)N[C@H]3[C@H](O)[C@@H](O)[C@@H](CO)O[C@@H]3O)C2=O)cc1	1682-5308	C19H22N2O8S2	-5.83	470.511	ene_rhod_A(235)	PAINS filters (family A)	0.254
O=C([O-])CCCn1cc(NC(=O)/C=C/c2cccc([N+](=O)[O-])c2)cn1	8018-2134	C16H15N4O5-	-5.83	344.326			0.432
COc1ccc(CCN(C)C(=O)CCc2nnc(-c3cccc(Cl)c3)nc2[O-])cc1OC	V027-3090	C23H24ClN4O4-	-5.829	456.928			0.489
COc1ccc(OC)c(NC(=O)CSc2nnc3[n-]c(=O)c(C)nn23)c1	G856-7958	C15H15N6O4S-	-5.827	376.389			0.614
C[C@@]12CC[C@H]3[C@@H](CC[C@]4(O)C[C@H](O)CC[C@]34/C=N/NC(=O)c3cc(I)ccc3[O-])[C@@]1(O)CC[C@H]2C1=CC(=O)OC1	K087-0276	C30H36IN2O7-	-5.825	664.536			0.168
CC1(C)OC(=O)C(=CN[C@@H](CC(=O)[O-])C(=O)[O-])C(=O)O1	5202-0589	C11H11NO8-2	-5.824	287.226	ene_six_het_A(483)	PAINS filters (family A)	0.309
COc1ccc(-c2cc(=O)c3c(O)cc(O[C@H]4O[C@H](CO[C@@H]5O[C@H](C)[C@H](O)[C@@H](O)[C@@H]5O)[C@H](O)[C@@H](O)[C@@H]4O)cc3o2)cc1	0080-0014	C28H32O14	-5.815	592.552			0.179
O=C(CCCCCN1C(=O)c2ccccc2C1=O)Nc1nc2c(ncn2[C@H]2O[C@H](CO)[C@@H](O)[C@@H]2O)c(=O)[nH]1	1682-2554	C24H26N6O8	-5.814	526.505			0.179
Cc1c(-c2ccc(F)cc2)[n+]([O-])c2c([n+]1[O-])CCCCC2	5794-0598	C16H17FN2O2	-5.811	288.321			0.459
Cc1ccc(C2=NN[C@H]([C@H](O)[C@@H](O)[C@H](O)[C@@H](O)CO)S2)cc1	Y010-0202	C14H20N2O5S	-5.811	328.382			0.385
Cc1ccc(NC(=O)Cc2n[n-]c(=O)c3cc(-c4ccc(F)cc4)nn23)c(F)c1	P671-2760	C20H14F2N5O2-	-5.809	395.368			0.574
CC1(C)OC(=O)C(=CN[C@H](CC(=O)[O-])C(=O)[O-])C(=O)O1	5202-0589	C11H11NO8-2	-5.806	287.226	ene_six_het_A(483)	PAINS filters (family A)	0.309
Cc1coc2c(C)c3oc(=O)c(CC(=O)N(CC(=O)[O-])CC(=O)[O-])c(C)c3cc12	Y041-2100	C20H17NO8-2	-5.805	401.372			0.497
O=C([O-])CN1C(=O)/C(=C\c2cc(Cc3ccccc3)cc([N+](=O)[O-])c2[O-])SC1=S	2533-1232	C19H12N2O6S2-2	-5.805	430.449	ene_rhod_A(235)	PAINS filters (family A)	0.291
Cc1ccsc1[C@@H]1CC(=O)[NH+]=C(SCC(N)=O)[C@@H]1C#N	2699-0219	C13H14N3O2S2+	-5.802	307.385			0.815
CC(=O)[C@@]1(C)[N+]([O-])=C(c2ccc(Cl)cc2)C(C)(C)[N@H+]1[O-]	5074-0032	C14H17ClN2O3	-5.801	296.753			0.657
C[C@H]1O[C@H](O[C@@H]2[C@@H](O)C[C@@H](O[C@H]3[C@@H](O)C[C@H](O[C@H]4CC[C@]5(C)[C@H](CC[C@@H]6[C@@H]5CC[C@@]5(C)[C@@H](C7=CC(=O)OC7)[C@@H](O)C[C@]65O)C4)O[C@@H]3C)O[C@@H]2C)C[C@H](O)[C@H]1O	0449-0141	C41H64O14	-5.799	780.948			0.162
O=c1nc(NCCc2ccccc2)ccn1[C@@H]1O[C@H](CO)[C@@H](O)[C@H]1O	8020-7633	C17H21N3O5	-5.795	347.37			0.557
O=C(NCC(=O)N1CCC[C@@H]1C(=O)N1CCC[C@@H]1C(=O)NCC(=O)N1CCC[C@H]1C(=O)N1CCC[C@H]1C(=O)[O-])OCc1ccccc1	6623-2073	C32H41N6O9-	-5.793	654.719			0.311
CCOC(=O)c1sc(NC(=O)CSc2nnc(CNC(=O)COc3ccc(Cl)cc3)n2-c2ccc(F)cc2)c(C(=O)OCC)c1C	K403-0387	C30H29ClFN5O7S2	-5.793	690.16			0.133
Nc1ccn([C@@H]2C[C@H](O)[C@H](COP(=O)([O-])[O-])O2)c(=O)n1	8002-7168	C9H12N3O7P-2	-5.791	307.199			0.564
O=c1ccc2ccc(O[C@@H]3O[C@H](CO)[C@H](O)[C@@H](O)[C@H]3O)c(O)c2o1	6944-0111	C15H16O9	-5.789	340.286			0.429
C[C@H]1O[C@@H](O[C@H]2CC[C@]3(C)[C@H](CC[C@@H]4[C@@H]3C[C@@H](O)[C@@]3(C)[C@H](C5=CC(=O)OC5)CC[C@@]43O)C2)C[C@H](O)[C@H]1O[C@@H]1C[C@H](O)[C@@H](O[C@@H]2C[C@H](O)[C@@H](O[C@@H]3O[C@H](CO)[C@H](O)[C@@H](O)[C@@H]3O)[C@@H](C)O2)[C@@H](C)O1	N045-0007	C47H74O19	-5.785	943.09			0.103
O=C([O-])C1=NN(c2ccc(S(=O)(=O)[O-])cc2)C(=O)/C1=C\C=C\C=C\c1c(C(=O)[O-])nn(-c2ccc(S(=O)(=O)[O-])cc2)c1O	1154-0003	C25H14N4O12S2-4	-5.784	630.557	ene_five_het_A(201)	PAINS filters (family A)	0.159
CCCCCCCCCCCCCCCCCC(=O)NCCCC[C@@H](NC(=O)[C@@H](CCC(N)=O)NC(=O)[C@@H](C)NC(=O)[C@@H](C)O[C@@H]1[C@H](NC(C)=O)[C@H](O)O[C@@H](CO)[C@@H]1O[C@H]1O[C@H](CO)[C@H](O)[C@H](O)[C@H]1NC(C)=O)C(=O)[O-]	8006-5806	C51H90N7O18-	-5.784	1090.32			0.031
CCc1ccc(-c2cc3c(=O)[n-]nc(SCc4nc(-c5ccc(OC)cc5OC)no4)n3n2)cc1	F835-0526	C24H21N6O4S-	-5.784	490.536			0.299
O=C(COc1ccc2c(-c3ccccc3)cc(=O)oc2c1)N[C@H](Cc1c[nH]c2ccc(O)cc12)C(=O)[O-]	Y041-2270	C28H21N2O7-	-5.783	498.491			0.279
COc1cc(/C=C\CO)cc(OC)c1O[C@H]1O[C@H](CO)[C@H](O)[C@@H](O)[C@H]1O	0120-0021	C17H24O9	-5.782	372.371			0.403
CCOc1cc(C=C2C(=O)c3ccccc3C2=O)ccc1O[C@@H](C)C(=O)[O-]	4362-4662	C21H17O6-	-5.781	366.37	ene_five_one_A(55)	PAINS filters (family B)	0.575
CC(C)c1ccc(C[C@H](NC(=O)c2ccccc2)C(=O)NCC(=O)[O-])cc1	8017-5465	C21H23N2O4-	-5.78	368.432			0.728
COc1cc(C=C2C(=O)c3ccccc3C2=O)ccc1O[C@@H](C)C(=O)[O-]	4889-0221	C20H15O6-	-5.775	352.343	ene_five_one_A(55)	PAINS filters (family B)	0.601
CC(=O)O[C@H]1C[C@@H](O[C@@H]2[C@@H](O)C[C@@H](O[C@@H]3[C@@H](O)C[C@H](O[C@H]4CC[C@]5(C)[C@H](CC[C@@H]6[C@@H]5CC[C@@]5(C)[C@@H](C7=CC(=O)OC7)[C@@H](O)C[C@]65O)C4)O[C@@H]3C)O[C@@H]2C)O[C@H](C)[C@H]1O[C@@H]1O[C@H](CO)[C@H](O)[C@@H](O)[C@@H]1O	N001-0008	C49H76O20	-5.775	985.127			0.104
CC(=O)O[C@@H]1C[C@@]2(O)[C@@H]3CC[C@@H]4C[C@@H](O[C@H]5C[C@H](O)[C@@H](O[C@@H]6C[C@H](O)[C@@H](O[C@@H]7C[C@H](O)[C@@H](O)[C@@H](C)O7)[C@@H](C)O6)[C@@H](C)O5)CC[C@@]4(C)[C@H]3CC[C@@]2(C)[C@H]1C1=CC(=O)OC1	0449-0142	C43H66O15	-5.774	822.985			0.176
CCOC(=O)c1c(NC(=O)CSc2nnc(CNC(=O)COc3ccccc3)n2-c2ccc(F)cc2)sc2c1CCCCC2	K403-0340	C31H32FN5O5S2	-5.768	637.743			0.121
O=CN1[C@H](O)[C@H](O)N(C=O)[C@@H](O)[C@@H]1O	0096-0112	C6H10N2O6	-5.764	206.155			0.344
CO[C@H]1C[C@H](O[C@H]2CC[C@@]3(C=O)[C@H]4CC[C@]5(C)[C@H](C6=CC(=O)OC6)CC[C@@]5(O)[C@@H]4CC[C@@]3(O)C2)O[C@H](C)[C@H]1O[C@H]1O[C@H](CO[C@@H]2O[C@H](CO)[C@H](O)[C@@H](O)[C@@H]2O)[C@H](O)[C@@H](O)[C@@H]1O	0449-0045	C42H64O19	-5.764	872.956			0.062
CC1(C)C(c2ccc(F)cc2)=[N+]([O-])[C@]2(CCCCC2=O)[N@@H+]1[O-]	5074-0030	C16H19FN2O3	-5.763	306.336			0.625
CCc1ccc(-c2cc3c(=O)[n-]nc(SCC(=O)NCCc4ccc(OC)c(OC)c4)n3n2)cc1	F424-1045	C25H26N5O4S-	-5.763	493.579			0.337
CC(=O)O[C@H]1C[C@@H](O[C@@H]2[C@@H](O)C[C@@H](O[C@@H]3[C@@H](O)C[C@H](O[C@H]4CC[C@]5(C)[C@H](CC[C@@H]6[C@@H]5CC[C@@]5(C)[C@@H](C7=CC(=O)OC7)[C@@H](O)C[C@@]65O)C4)O[C@@H]3C)O[C@@H]2C)O[C@H](C)[C@H]1O[C@@H]1O[C@H](CO)[C@H](O)[C@@H](O)[C@@H]1O	N001-0008	C49H76O20	-5.761	985.127			0.104
Cc1ccnc([N-]S(=O)(=O)c2ccc(NC(=O)[C@@H]3CCCC[C@H]3C(=O)[O-])cc2)n1	6049-1133	C19H20N4O5S-2	-5.761	418.467			0.754
C[C@H]1O[C@@H](O[C@H]2CC[C@@]3(C)[C@H](CC[C@@H]4[C@@H]3C[C@@H](O)[C@]3(C)[C@H](C5=CC(=O)OC5)CC[C@@]43O)C2)C[C@H](O)[C@H]1O[C@@H]1C[C@H](O)[C@@H](O[C@@H]2C[C@H](O)[C@@H](O[C@@H]3O[C@H](CO)[C@H](O)[C@@H](O)[C@H]3O)[C@@H](C)O2)[C@@H](C)O1	N045-0007	C47H74O19	-5.76	943.09			0.103
C[C@@]12CCC[C@@](C)(C(=O)O[C@H]3O[C@H](CO)[C@H](O)[C@@H](O)[C@H]3O)[C@@H]1CC[C@]13CC[C@](O[C@H]4O[C@H](CO)[C@H](O)[C@@H](O)[C@@H]4O[C@@H]4O[C@H](CO)[C@H](O)[C@@H](O)[C@@H]4O)(CC[C@H]12)C3	N060-0154	C37H60O18	-5.76	792.87			0.081
OC[C@@H]1O[C@@H](Oc2ccc(O)cc2)[C@H](O)[C@H](O)[C@H]1O	N034-0001	C12H16O7	-5.759	272.254			0.457
O=CN1[C@@H](O)[C@H](O)N(C=O)[C@@H](O)[C@@H]1O	0096-0112	C6H10N2O6	-5.759	206.155			0.344
CC[C@H](C)c1ccc(OCCOc2ccc(/C=C3/C(=O)[N-]C(=O)N(c4ccc(OC)cc4)C3=O)cc2OC)cc1	2958-7432	C31H31N2O7-	-5.758	544.603	ene_six_het_A(483)	PAINS filters (family A)	0.163
CC(=O)O[C@@]1(C)C[C@@H](O)[C@@]2(O)C=CO[C@@H](O[C@H]3O[C@H](CO)[C@H](O)[C@@H](O)[C@H]3O)[C@H]21	N029-0014	C17H26O11	-5.756	406.386			0.264
C=C(C)[C@H]1CC=C(C)[C@H](COc2ccc3ccc(=O)oc3c2)[C@]1(C)CCC(=O)OC[C@H]1O[C@H](O[C@]2(CO)O[C@H](CO)[C@H](O)[C@@H]2O)[C@@H](O)[C@H](O)[C@H]1O	N014-0006	C36H48O15	-5.753	720.766			0.084
CC(=O)[C@@]1(C)[N+]([O-])=C(c2ccc(C)cc2)C(C)(C)[N@H+]1[O-]	5074-0027	C15H20N2O3	-5.75	276.335			0.641
C[C@@]12CC[C@H]3[C@@H](CC[C@]4(O)C[C@H](O)CC[C@]34/C=N/NC(=O)c3cc(Br)ccc3[O-])[C@@]1(O)CC[C@H]2C1=CC(=O)OC1	K087-0144	C30H36BrN2O7-	-5.747	617.535			0.231
Cc1c(O[C@@H]2O[C@H](CO)[C@H](O)[C@H](O)[C@H]2O)ccc2c3c(c(=O)oc12)CCC3	D715-0264	C19H22O8	-5.746	378.378			0.539
N#C[C@H]1C(SCC(=O)Nc2cccc(F)c2)=[NH+]C(=O)C[C@H]1c1ccccc1F	4554-6410	C20H16F2N3O2S+	-5.743	399.414			0.822
COc1cccc(/C=C2/C(=O)[N-]C(=O)N(c3cc(C)cc(C)c3)C2=O)c1[O-]	2368-0002	C20H16N2O5-2	-5.735	366.373	ene_six_het_A(483)	PAINS filters (family A)	0.616
O=C([O-])CN1C(=O)/C(=C\c2ccc(OC(=O)c3ccc(Cl)cc3Cl)cc2)SC1=S	3229-2157	C19H10Cl2NO5S2-	-5.733	468.326	ene_rhod_A(235)	PAINS filters (family A)	0.289
CC(=O)O[C@H]1C[C@@H](O[C@@H]2[C@@H](O)C[C@@H](O[C@@H]3[C@@H](O)C[C@H](O[C@H]4CC[C@@]5(C)[C@H](CC[C@@H]6[C@@H]5CC[C@@]5(C)[C@@H](C7=CC(=O)OC7)CC[C@@]65O)C4)O[C@@H]3C)O[C@@H]2C)O[C@H](C)[C@H]1O[C@@H]1O[C@H](CO)[C@H](O)[C@@H](O)[C@H]1O	0449-0136	C49H76O19	-5.733	969.128			0.115
CC1(C)NC(=O)N(C[C@@H](O)COc2ccc(C(C)(C)c3ccc(OC[C@H](O)CN4C(=O)NC(C)(C)C4=O)cc3)cc2)C1=O	3773-3482	C31H40N4O8	-5.732	596.679			0.272
C[C@H]1O[C@H](O[C@H]2[C@@H](O)C[C@@H](O[C@@H]3[C@@H](O)C[C@H](O[C@H]4CC[C@]5(C)[C@H](CC[C@@H]6[C@@H]5CC[C@@]5(C)[C@@H](C7=CC(=O)OC7)CC[C@]65O)C4)O[C@@H]3C)O[C@@H]2C)C[C@H](O)[C@H]1O	0449-0135	C41H64O13	-5.731	764.949			0.188
CCCCOC(=O)c1ccc(N2C(=O)c3ccc(C(=O)c4ccc5c(c4)C(=O)N(c4ccc(C(=O)OCCCC)cc4)C5=O)cc3C2=O)cc1	8002-3852	C39H32N2O9	-5.726	672.69			0.072
COc1ccc2nc(SCC(=O)Nc3ccc(S(=O)(=O)[N-]c4nccc(C)n4)cc3)[nH]c2c1	5236-0024	C21H19N6O4S2-	-5.725	484.547			0.361
CC(=O)O[C@H]1C[C@@H](O[C@@H]2[C@@H](O)C[C@@H](O[C@@H]3[C@@H](O)C[C@H](O[C@H]4CC[C@]5(C)[C@H](CC[C@@H]6[C@@H]5C[C@@H](O)[C@@]5(C)[C@H](C7=CC(=O)OC7)CC[C@]65O)C4)O[C@@H]3C)O[C@@H]2C)O[C@H](C)[C@H]1O[C@H]1O[C@H](CO)[C@H](O)[C@@H](O)[C@H]1O	0449-0145	C49H76O20	-5.721	985.127			0.104
CCOc1ccccc1[C@H]1CC(=O)[NH+]=C(SCC(N)=O)[C@@H]1C#N	4296-0021	C16H18N3O3S+	-5.72	331.389			0.785
O=C(CSc1nnnn1-c1ccccc1)Nc1cc(C(=O)[O-])cc(C(=O)[O-])c1	5461-0019	C17H11N5O5S-2	-5.718	399.38			0.501
CS(=O)(=O)Nc1cccc(C2=NN(C(=O)CCC(=O)[O-])[C@H](c3cccc([N+](=O)[O-])c3)C2)c1	C327-0203	C20H19N4O7S-	-5.717	460.461			0.457
CC[C@H](C)C(=O)Nc1ccc(Oc2c(C)c(C(=O)[O-])nn2-c2cccc(F)c2)c(S(=O)(=O)NCCN2CCOCC2)c1	V025-9731	C28H33FN5O7S-	-5.709	603.664			0.317
CCc1ccc(NC(=O)c2sc(=S)n3c2[n-]c(=O)c2cc(OC)c(OC)cc23)cc1	F083-0368	C21H18N3O4S2-	-5.706	441.519			0.472
OC[C@H]1O[C@H](Oc2ccc(O)cc2)[C@H](O)[C@@H](O)[C@@H]1O	N034-0001	C12H16O7	-5.704	272.254			0.457
C[C@H]1O[C@@H](O[C@H]2CC[C@@]3(C)[C@H](CC[C@@H]4[C@@H]3C[C@@H](O)[C@@]3(C)[C@H](C5=CC(=O)OC5)CC[C@]43O)C2)C[C@H](O)[C@H]1O[C@@H]1C[C@H](O)[C@@H](O[C@@H]2C[C@H](O)[C@@H](O[C@@H]3O[C@H](CO)[C@H](O)[C@@H](O)[C@H]3O)[C@@H](C)O2)[C@@H](C)O1	N045-0007	C47H74O19	-5.704	943.09			0.103
COc1cc([C@H]2c3c(O)n[nH]c3C[C@@](C)(O)[C@@H]2C(=O)OCc2ccccc2)ccc1O	D046-0063	C23H24N2O6	-5.704	424.452			0.464
Cc1ccccc1CSC[C@H](Nc1ccc(C(=O)[O-])cc1[N+](=O)[O-])C(=O)[O-]	R152-0757	C18H16N2O6S-2	-5.704	390.41			0.49
C[C@H]1O[C@H](O[C@H]2[C@@H](O)C[C@@H](O[C@@H]3[C@@H](O)C[C@H](O[C@H]4CC[C@@]5(C)[C@H](CC[C@@H]6[C@@H]5CC[C@@]5(C)[C@H](C7=CC(=O)OC7)CC[C@]65O)C4)O[C@@H]3C)O[C@@H]2C)C[C@H](O)[C@H]1O	0449-0135	C41H64O13	-5.701	764.949			0.188
O=C(NCC(=O)N1CCC[C@H]1C(=O)N1CCC[C@H]1C(=O)NCC(=O)N1CCC[C@H]1C(=O)N1CCC[C@H]1C(=O)[O-])OCc1ccccc1	6623-2073	C32H41N6O9-	-5.7	654.719			0.311
CC(=O)N[C@@H]1[C@H](Oc2ccc3c(C)cc(=O)oc3c2)O[C@@H](CO)[C@H](O)[C@@H]1O	2244-0027	C18H21NO8	-5.692	379.366			0.518
C=C1C(c2ccccc2)=[N+]([O-])[C@](C)(CC)N1O	5794-0679	C13H16N2O2	-5.691	232.282			0.629
N#C[C@H]1C(SCC(=O)Nc2ccc(F)cc2)=[NH+]C(=O)C[C@@H]1c1cccc([N+](=O)[O-])c1	4552-5442	C20H16FN4O4S+	-5.689	426.421			0.553
[O-][n+]1c2c([n+]([O-])c3cc(F)c(F)cc31)CCCC2	8015-3427	C12H10F2N2O2	-5.687	252.22			0.523
O=C(CSc1nnnn1-c1ccccc1)N/N=C/c1ccc(-c2ccccc2C(=O)[O-])o1	8009-4531	C21H15N6O4S-	-5.685	448.455			0.244
CC1(C)C(c2ccccc2)=[N+]([O-])[C@H](c2ccccc2O)N1O	8007-6127	C17H18N2O3	-5.684	298.341	mannich_A(296)	PAINS filters (family A)	0.66
O=C(CCc1n[nH]c(=O)[n-]c1=O)N/N=C/c1ccccc1Br	2279-4354	C13H11BrN5O3-	-5.683	366.173			0.568
Nc1ccn([C@H]2C[C@H](O)[C@H](COP(=O)([O-])[O-])O2)c(=O)n1	8002-7168	C9H12N3O7P-2	-5.682	307.199			0.564
O=C(CCCN1C(=O)/C(=C2/SC(=S)N(CCCC(=O)Nc3ccccc3C(=O)[O-])C2=O)SC1=S)Nc1ccccc1C(=O)[O-]	3232-0776	C28H22N4O8S4-2	-5.678	672.76	ene_rhod_A(235)	PAINS filters (family A)	0.246
O=C([O-])CCCCCN1C(=O)[C@@H]2[C@@H]3C[C@H]([C@@H]2C1=O)[C@@H]1[C@@H](c2ccc(Cl)cc2)c2sc(=O)[nH]c2S[C@H]31	D008-0044	C25H24ClN2O5S2-	-5.678	533.056	thiaz_ene_E(8)	PAINS filters (family C)	0.434
O=c1cc(-c2ccc(O)c(O)c2)oc2cc(O[C@@H]3O[C@H](CO)[C@H](O)[C@@H](O)[C@@H]3O)cc(O)c12	0120-0018	C21H20O11	-5.677	448.382	catechol_A(92)	PAINS filters (family B)	0.261
CCOC(=O)c1c(NC(=O)CSc2nnc(CNC(=O)Cc3ccc(OC)cc3)n2-c2ccc(F)cc2)sc2c1CCCCC2	K403-0214	C32H34FN5O5S2	-5.674	651.769			0.117
O=c1[n-]nc(SCc2nc(-c3ccc(Cl)cc3)no2)n2nc(-c3ccco3)cc12	F835-0647	C18H10ClN6O3S-	-5.672	426.836			0.391
Cc1ncc(C(=O)NCc2ccccc2)c(C2CCN(C(=O)c3cccc(C(=O)[O-])c3)CC2)n1	ZC47-0093	C26H25N4O4-	-5.669	458.516			0.606
O=C([O-])[C@H]1CS[C@H](c2cccc(O)c2O)N1	8010-6264	C10H10NO4S-	-5.667	241.261	mannich_A(296); catechol_A(92)	PAINS filters (family A); PAINS filters (family B)	0.606
C/C(=N\O)[C@@]1(C)[N+]([O-])=C(c2ccc(Br)cc2)C(C)(C)[N@H+]1[O-]	5794-0695	C14H18BrN3O3	-5.666	356.218			0.277
Cc1ccccc1[C@@H]1CC(=O)[NH+]=C(SCC(=O)Nc2ccc([N+](=O)[O-])cc2)[C@@H]1C#N	4552-4330	C21H19N4O4S+	-5.665	422.458			0.559
COc1cc([C@@H]2Nc3ccccc3-c3nnc(SCc4ccccc4Cl)nc3O2)ccc1OCC(=O)[O-]	4896-4124	C26H20ClN4O5S-	-5.661	536.989			0.33
CCO/C([O-])=C\C1=CC(=O)N(CC(=O)NCCCc2ccccc2)c2cc(C)c(C)cc2N1	F404-0386	C26H30N3O4-	-5.657	449.549			0.454
C[C@H]1O[C@H](O[C@@H]2[C@@H](O)C[C@@H](O[C@@H]3[C@@H](O)C[C@H](O[C@H]4CC[C@]5(C)[C@H](CC[C@@H]6[C@@H]5CC[C@]5(C)[C@H](C7=CC(=O)OC7)[C@@H](O)C[C@@]65O)C4)O[C@@H]3C)O[C@@H]2C)C[C@H](O)[C@H]1O	0449-0141	C41H64O14	-5.656	780.948			0.162
Nc1ccn([C@H]2O[C@@H](CO)[C@@H](O)[C@@H]2O)c(=O)n1	1075-0005	C9H13N3O5	-5.655	243.219			0.449
COc1cccc(CNC(=O)c2ccc3ncc4c([O-])n(-c5ccc(C)cc5)nc4c3c2)c1	L977-0860	C26H21N4O3-	-5.655	438.485			0.45
CCOc1ccc([C@H]2CC(=O)[NH+]=C(SCC(=O)Nc3ccccc3)[C@@H]2C#N)cc1	2293-2941	C22H22N3O3S+	-5.654	407.486			0.764
OC[C@H]1O[C@H](Nc2ccc(O)cc2)[C@@H](O)[C@@H](O)[C@@H]1O	1225-0489	C12H17NO6	-5.65	271.269			0.374
O=CN1[C@H](O)[C@@H](O)N(C=O)[C@H](O)[C@H]1O	0096-0112	C6H10N2O6	-5.647	206.155			0.344
C[C@@H]1C[C@@H](O)[C@H](O)[C@@H](Nc2ccccc2N[C@@H]2O[C@H](C)[C@H](O)[C@H](O)[C@H]2O)O1	8002-5606	C18H28N2O7	-5.645	384.428	anil_NH_alk_C(2)	PAINS filters (family C)	0.355
O=C1C[C@H]([NH2+]CCc2c[nH]c3ccc(Cl)cc23)C(=O)N1c1cccc(Cl)c1	8442-0397	C20H18Cl2N3O2+	-5.641	402.279			0.644
O=C([O-])[C@H]1CCCN1C(=O)c1ccc(N2C(=O)[C@@H]3[C@H](C2=O)[C@@H]2C=C[C@H]3C2)cc1	8013-0453	C21H19N2O5-	-5.637	380.399			0.558
O=C(Nc1ccc(Cl)cc1)c1no[n+]([O-])c1C(=O)Nc1ccc(Cl)cc1	8018-2502	C16H10Cl2N4O4	-5.63	393.185			0.662
C[C@H]1O[C@H](O[C@@H]2CC[C@@]3(C=O)[C@H]4[C@H](O)C[C@@]5(C)[C@H](C6=CC(=O)OC6)CC[C@]5(O)[C@@H]4CC[C@@]3(O)C2)[C@@H](O)[C@H](O)[C@H]1O	0449-0054	C29H42O11	-5.63	566.644			0.149
O=c1nc2c(ncn2[C@@H]2O[C@H](CO)[C@H](O)[C@H]2O)c([O-])[nH]1	8014-8811	C10H11N4O6-	-5.629	284.228			0.449
O=c1nc2c(ncn2[C@H]2O[C@@H](CO)[C@@H](O)[C@@H]2O)c([O-])[nH]1	8014-8811	C10H11N4O6-	-5.629	284.228			0.449
COc1ccc(CCNc2c([N+](=O)[O-])nn(-c3ccc4c(c3)OCCO4)[n+]2[O-])cc1OC	C437-0152	C20H21N5O7	-5.626	443.415			0.239
Nc1ccccc1C(=O)OC[C@H]1O[C@H](O[C@@]2(CO)O[C@H](COC(=O)c3ccccc3N)[C@H](O)[C@@H]2O)[C@H](O)[C@@H](O)[C@H]1O	N014-0016	C26H32N2O13	-5.625	580.544			0.113
Nc1nc2c(ncn2[C@@H]2O[C@@H](CO)[C@H](O)[C@H]2O)c(=O)[nH]1	Y070-1146	C10H13N5O5	-5.622	283.243			0.398
N#C[C@H]1C(SCC(N)=O)=[NH+]C(=O)C[C@@H]1c1cccc(F)c1	8010-1157	C14H13FN3O2S+	-5.616	305.326			0.799
Cc1cc([N-]S(=O)(=O)c2ccc(NC(=O)c3nn(-c4ccccc4)ccc3=O)cc2)nc(C)n1	D223-0416	C23H19N6O4S-	-5.616	476.509			0.451
CC(=O)OCC1=C(C(=O)[O-])N2C(=O)[C@H](NC(=O)Cn3nc(C(F)F)c(Cl)c3C)[C@H]2SC1	D052-0029	C17H16ClF2N4O6S-	-5.613	478.854			0.42
COc1ccc(C(=O)N2C[C@H](C(=O)[O-])CC[C@@H]2c2ccccc2)cc1	V019-0900	C20H20NO4-	-5.613	339.39			0.855
CC(=O)O[C@H]1C[C@@H](O[C@@H]2[C@@H](O)C[C@@H](O[C@@H]3[C@@H](O)C[C@H](O[C@H]4C[C@H]5CC[C@@H]6[C@H](CC[C@]7(C)[C@@H](C8=CC(=O)OC8)CC[C@]67O)[C@@]5(C)[C@@H](O)C4)O[C@@H]3C)O[C@@H]2C)O[C@H](C)[C@H]1O	0449-0166	C43H66O15	-5.609	822.985			0.176
O=C(COc1ccc2ccccc2c1)N[C@@H](C(=O)[O-])c1ccc(O)cc1	Y040-8805	C20H16NO5-	-5.607	351.358			0.702
CC[C@H](C)c1ccc(OCCOc2c(Br)cc(/C=C3/C(=O)[N-]C(=O)N(c4ccc(OC)cc4)C3=O)cc2OC)cc1	3202-0317	C31H30BrN2O7-	-5.605	623.499	ene_six_het_A(483)	PAINS filters (family A)	0.13
CCOc1cc([C@@H]2CC(=O)[NH+]=C(SCC(=O)Nc3cccc(F)c3)[C@@H]2C#N)ccc1O	5542-0217	C22H21FN3O4S+	-5.596	441.476			0.63
COc1cccc([C@@H]2CC(=O)[NH+]=C(SCC(N)=O)[C@@H]2C#N)c1	2188-1824	C15H16N3O3S+	-5.594	317.362			0.781
O=C(NCC(=O)N1CCC[C@@H]1C(=O)N1CCC[C@@H]1C(=O)NCC(=O)N1CCC[C@@H]1C(=O)N1CCC[C@@H]1C(=O)[O-])OCc1ccccc1	6623-2073	C32H41N6O9-	-5.592	654.719			0.311
COc1cc([C@H]2CC(=O)[NH+]=C(SCC(=O)OCc3ccccc3)[C@@H]2C#N)ccc1O	8009-7836	C22H21N2O5S+	-5.592	424.47			0.675
COc1ccc(-n2nc([N+](=O)[O-])c(NCCc3cccc(C)c3)[n+]2[O-])cc1	C437-0321	C18H19N5O4	-5.592	369.379			0.296
O=C(N/N=C/c1ccc(O)c(O)c1)N/N=C/c1ccc(O)c(O)c1	8005-3220	C15H14N4O5	-5.591	330.299	hzone_phenol_B(215); catechol_A(92)	PAINS filters (family A); PAINS filters (family B)	0.283
CCOC(=O)c1sc(NC(=O)CSc2nnc(CNC(=O)Cc3ccccc3)n2-c2cccc(Cl)c2)c(C(=O)OCC)c1C	K403-0323	C30H30ClN5O6S2	-5.591	656.17			0.146
O=C([O-])CCCn1cc(NC(=O)/C=C/c2ccc(Cl)c(Cl)c2)cn1	8018-7377	C16H14Cl2N3O3-	-5.589	368.219			0.762
NS(=O)(=O)c1ccc(-c2ccc(/C=C3/SC(=S)N(CCCCCC(=O)[O-])C3=O)o2)cc1	Y070-0039	C20H19N2O6S3-	-5.589	480.568	ene_rhod_A(235)	PAINS filters (family A)	0.328
Nc1nc2c(ncn2[C@@H]2O[C@@H](CO)[C@@H](O)[C@@H]2O)c(=O)[nH]1	Y070-1146	C10H13N5O5	-5.588	283.243			0.398
CCOc1cccc(N2C(=O)C[C@@H]([NH+]3CCC(C(=O)[O-])CC3)C2=O)c1	8008-3703	C18H22N2O5	-5.585	346.382			0.674
COCCN1C(=O)c2cc(C(=O)[O-])ccc2[C@@H]1O	C430-0042	C12H12NO5-	-5.584	251.238			0.751
CC(=O)O[C@H]1C[C@@H](O[C@@H]2[C@@H](O)C[C@@H](O[C@@H]3[C@@H](O)C[C@H](O[C@H]4CC[C@@]5(C)[C@H](CC[C@@H]6[C@@H]5C[C@@H](O)[C@]5(C)[C@H](C7=CC(=O)OC7)CC[C@@]65O)C4)O[C@@H]3C)O[C@@H]2C)O[C@H](C)[C@H]1O[C@@H]1O[C@H](CO)[C@H](O)[C@@H](O)[C@@H]1O	0449-0145	C49H76O20	-5.583	985.127			0.104
CC(C)=C1CC[C@H](C)[C@@H](COc2ccc3ccc(=O)oc3c2)[C@@]1(C)CCC(=O)OC[C@H]1O[C@@H](O[C@]2(CO)O[C@H](CO)[C@H](O)[C@@H]2O)[C@@H](O)[C@H](O)[C@H]1O	N014-0003	C36H50O15	-5.583	722.782			0.09
O=C(Cn1nnc2ccccc2c1=O)N[C@@H](C(=O)[O-])c1ccc(O)cc1	Y042-2754	C17H13N4O5-	-5.582	354.321			0.606
O=C(Oc1ccc(-c2ccccc2)cc1)c1cccc2c1N[C@H](C(=O)[O-])[C@@H]1CC=C[C@H]21	8012-6360	C26H20NO4-	-5.577	411.456	anil_alk_ene(51)	PAINS filters (family B)	0.402
Cc1cc(C)nc([N-]S(=O)(=O)c2ccc(N3C(=O)c4ccc(C(=O)[O-])cc4C3=O)cc2)n1	5227-0418	C21H14N4O6S-2	-5.575	452.441			0.532
CC[C@]1(C)N(O)C(C)(C)C(c2ccc(OC)cc2)=[N+]1[O-]	5074-0149	C15H22N2O3	-5.575	278.35			0.682
COc1cc(/C=C2/C(=O)[N-]C(=O)N(c3ccc(C)cc3)C2=O)ccc1OCCOc1ccc([N+](=O)[O-])cc1	2958-7493	C27H22N3O8-	-5.574	517.494	ene_six_het_A(483)	PAINS filters (family A)	0.13
C[C@H]1O[C@H](O[C@H]2[C@@H](O)C[C@@H](O[C@@H]3[C@@H](O)C[C@H](O[C@H]4CC[C@]5(C)[C@H](CC[C@@H]6[C@@H]5CC[C@]5(C)[C@H](C7=CC(=O)OC7)CC[C@]65O)C4)O[C@@H]3C)O[C@@H]2C)C[C@H](O)[C@H]1O	0449-0135	C41H64O13	-5.572	764.949			0.188
COc1cc(/C=C2/SC(=S)N(CC(=O)[O-])C2=O)ccc1OCc1cccc(C(=O)[O-])c1	4482-4124	C21H15NO7S2-2	-5.572	459.488	ene_rhod_A(235)	PAINS filters (family A)	0.414
O=C(CCc1ccc2c(c1)CN(C(=O)c1ccc3ccccc3n1)CCO2)N1CCOCC1	S629-2625	C26H27N3O4	-5.57	445.517			0.617
Cc1c(Cc2ccccc2)c(=O)oc2cc(OCC(=O)NCC(=O)[O-])ccc12	D715-0506	C21H18NO6-	-5.567	381.384			0.611
COc1ccc(-n2nc([N+](=O)[O-])c(NCCc3ccc(C)cc3)[n+]2[O-])cc1	C437-0348	C18H19N5O4	-5.566	369.379			0.296
COc1ccc(-c2noc(CSc3n[n-]c(=O)c4cc(-c5cccs5)nn34)n2)cc1OC	F835-0585	C20H15N6O4S2-	-5.566	468.504			0.33
COc1cccc(CNc2c([N+](=O)[O-])nn(-c3ccccc3)[n+]2[O-])c1	C359-0089	C16H15N5O4	-5.565	341.326			0.318
CO[C@H]1C[C@H](O[C@H]2CC[C@]3(C=O)[C@H]4CC[C@@]5(C)[C@H](C6=CC(=O)OC6)CC[C@@]5(O)[C@@H]4CC[C@@]3(O)C2)O[C@H](C)[C@H]1O[C@@H]1O[C@H](CO[C@@H]2O[C@H](CO)[C@H](O)[C@@H](O)[C@@H]2O)[C@H](O)[C@@H](O)[C@@H]1O	0449-0045	C42H64O19	-5.564	872.956			0.062
C[C@H]1O[C@@H](O[C@H]2CC[C@]3(C)[C@H](CC[C@@H]4[C@@H]3C[C@@H](O)[C@]3(C)[C@H](C5=CC(=O)OC5)CC[C@]43O)C2)C[C@H](O)[C@H]1O[C@@H]1C[C@H](O)[C@@H](O[C@@H]2C[C@H](O)[C@@H](O[C@H]3O[C@H](CO)[C@H](O)[C@@H](O)[C@@H]3O)[C@@H](C)O2)[C@@H](C)O1	N045-0007	C47H74O19	-5.558	943.09			0.103
OC[C@@H]1O[C@@H](Nc2cccc(O)c2)[C@H](O)[C@H](O)[C@@H]1O	0827-0413	C12H17NO6	-5.557	271.269			0.4
Cc1ccc(NC(=O)Cc2n[n-]c(=O)c3cc(-c4ccc(F)cc4)nn23)cc1F	P671-2761	C20H14F2N5O2-	-5.557	395.368			0.574
CCOc1ccc(NC(=O)Cc2c(C)nn(-c3nc(-c4ccccc4)cs3)c2[O-])cc1	D475-0107	C23H21N4O3S-	-5.557	434.512			0.476
CCOc1cc([C@@H]2Nc3ccccc3-c3nnc(SCc4ccccc4F)nc3O2)ccc1OCC(=O)[O-]	4896-3942	C27H22FN4O5S-	-5.554	534.561			0.316
O=C1c2c(O)cc(O)cc2O[C@@H](c2ccc(O)c(O)c2)[C@H]1O	0407-0108	C15H12O7	-5.553	304.256	catechol_A(92)	PAINS filters (family B)	0.501
N#C[C@H]1C(SCC(=O)Nc2ccc(Br)cc2)=[NH+]C(=O)C[C@@H]1c1cccc(Cl)c1	3331-4035	C20H16BrClN3O2S+	-5.553	476.774			0.709
Nc1c2ncn([C@@H]3O[C@@H](CO)[C@@H](O)[C@@H]3O)c2nc[n+]1[O-]	0723-2064	C10H13N5O5	-5.553	283.243			0.342
COc1cc(/C=C2/SC(=S)N(C)C2=O)cc(Br)c1OCC(=O)[O-]	4489-3342	C14H11BrNO5S2-	-5.549	418.276	ene_rhod_A(235)	PAINS filters (family A)	0.53
COc1ccc(C(=O)[O-])cc1Nc1cc(C)nc2nc(-c3ccc(C)cc3)nn12	G608-0072	C21H18N5O3-	-5.549	389.413			0.56
OC[C@@H]1O[C@H](Oc2ccc(O)cc2)[C@H](O)[C@H](O)[C@@H]1O	N034-0001	C12H16O7	-5.546	272.254			0.457
O=[N+]([O-])c1nn(-c2cccc(C(F)(F)F)c2)[n+]([O-])c1NCCc1ccc(Cl)cc1	C301-1557	C17H13ClF3N5O3	-5.545	427.77			0.279
O=C([O-])C[NH+](CC(=O)[O-])Cc1ccc(O)cc1O	8012-5854	C11H12NO6-	-5.544	255.227	mannich_A(296)	PAINS filters (family A)	0.475
Cc1cccc(-n2nc([N+](=O)[O-])c(NCCc3ccccc3)[n+]2[O-])c1	C301-0223	C17H17N5O3	-5.543	339.353			0.322
CC(=O)O[C@H]1C[C@@H](O[C@@H]2[C@@H](O)C[C@@H](O[C@@H]3[C@@H](O)C[C@H](O[C@H]4CC[C@@]5(C)[C@H](CC[C@@H]6[C@@H]5C[C@@H](O)[C@@]5(C)[C@H](C7=CC(=O)OC7)CC[C@@]65O)C4)O[C@@H]3C)O[C@@H]2C)O[C@H](C)[C@H]1O[C@H]1O[C@H](CO)[C@H](O)[C@@H](O)[C@H]1O	0449-0145	C49H76O20	-5.538	985.127			0.104
COc1ccc(CCN(C)C(=O)Cc2csc3nc(C)c(-c4cc(C)n(-c5ccccc5OC)n4)c(=O)n23)cc1OC	V004-6841	C31H33N5O5S	-5.535	587.692			0.237
O=C(C[C@H]1Nc2c3ccccc3nc([S-])[n+]2C1=O)NCc1ccc(Cl)cc1	K279-0449	C19H15ClN4O2S	-5.531		acyl_het_A(9)	PAINS filters (family C)	0.4
OC[C@H]1O[C@H](Oc2ccc(O)cc2)[C@@H](O)[C@H](O)[C@H]1O	N034-0001	C12H16O7	-5.527	272.254			0.457
COc1ccc(-c2noc(CSc3n[n-]c(=O)c4cc(-c5cccs5)nn34)n2)c(OC)c1	F835-0592	C20H15N6O4S2-	-5.527	468.504			0.33
O=C1c2c(O)cc(O)cc2O[C@H](c2ccc(O)c(O)c2)[C@H]1O	0407-0108	C15H12O7	-5.522	304.256	catechol_A(92)	PAINS filters (family B)	0.501
CCc1cc(=O)oc2c(C)c(OCC(=O)N[C@H](Cc3c[nH]c4ccc(O)cc34)C(=O)[O-])ccc12	Y041-2268	C25H23N2O7-	-5.52	464.474			0.337
Cc1ccc(NC(=O)Cc2n[n-]c(=O)c3cc(-c4ccc(F)cc4)nn23)cc1	P671-2721	C20H15FN5O2-	-5.519	377.377			0.59
O=C([N-]c1nc(-c2csc([N-]C(=O)C3=COCCO3)n2)cs1)C1=COCCO1	G786-1240	C16H12N4O6S2-2	-5.513	422.43			0.722
COc1cc(OC)cc(-c2nnc(SCC(=O)[O-])o2)c1	F235-0142	C12H11N2O5S-	-5.507	296.297			0.714
Cc1c(CC(=O)NCC(=O)NCC(=O)[O-])c(=O)oc2cc(O)ccc12	Y041-1741	C16H15N2O7-	-5.498	348.312			0.529
COc1ccccc1CNc1ncc(C(=O)[O-])c(C(C)C)n1	S272-2093	C16H18N3O3-	-5.485	301.344			0.871
CCc1ccc(NC(=O)Cc2n[n-]c(=O)c3cc(-c4ccccc4)nn23)cc1	P671-1639	C21H18N5O2-	-5.478	373.413			0.581
N#Cc1c(-c2ccc(Cl)cc2)nc(SCC(=O)Nc2ccc(S(N)(=O)=O)cc2)[n-]c1=O	D490-0757	C19H13ClN5O4S2-	-5.474	475.924	cyano_pyridone_B(27)	PAINS filters (family B)	0.405
Cc1nnc2c(Nc3ccc(C(=O)[O-])cc3)nc3ccc(C(=O)c4ccccc4)cc3n12	E881-0222	C24H16N5O3-	-5.464	423.43			0.433
O=C([O-])c1ccc(Nc2nc(-c3ccc(Cl)cc3Cl)nc3ccccc23)cc1	4358-1605	C21H12Cl2N3O2-	-5.464	410.259			0.528
Cc1ccccc1NC(=O)Cc1n[n-]c(=O)c2cc(-c3ccc(F)cc3)nn12	P671-2719	C20H15FN5O2-	-5.453	377.377			0.59
Cc1cc(C)c2c(CC(=O)Nc3ccc(S(=O)(=O)[N-]c4cc(C)nc(C)n4)cc3)coc2c1	D038-0637	C24H23N4O4S-	-5.448	464.538			0.429
COc1cccc(NC(=O)Cc2c(C)nn(-c3nc(-c4ccc(C)cc4)cs3)c2[O-])c1	D475-0165	C23H21N4O3S-	-5.447	434.512			0.498
O=c1[n-]nc(SCc2nc(-c3ccccc3)no2)n2nc(-c3ccco3)cc12	F835-0640	C18H11N6O3S-	-5.444	392.391			0.417
CCc1cccc(OCC(=O)c2ccc3c(c2)N(Cc2ccc(C(=O)NCCc4ccccn4)o2)C(=O)CO3)c1	V015-2061	C31H29N3O6	-5.435	539.587			0.281
CC(=O)N[C@H]1[C@H](OCCN2C(=O)c3ccccc3C2=O)O[C@H](CO)[C@@H](O)[C@@H]1O	D011-1398	C18H22N2O8	-5.433	394.38			0.415
Cc1ccc(Cn2nnc(C(=O)[O-])c2C(=O)[O-])cc1	C200-2516	C12H9N3O4-2	-5.429	261.237			0.651
Cc1cccc(-c2nc(SCCOc3cc(C)ccc3C(C)C)n3[n-]c(=O)cc3n2)c1	G199-0298	C24H25N4O2S-	-5.427	434.555			0.313
Cc1ccc(CS(=O)(=O)C[C@@H](Nc2ccc(C(=O)[O-])cc2[N+](=O)[O-])C(=O)[O-])cc1	R152-0767	C18H16N2O8S-2	-5.426	422.409			0.411
COc1cc([C@@H]2c3sc(=O)[nH]c3S[C@H]3[C@H]4C[C@H]([C@@H]5C(=O)N(CCCCCC(=O)[O-])C(=O)[C@H]45)[C@H]23)ccc1O	D008-0010	C26H27N2O7S2-	-5.421	544.636	thiaz_ene_E(8)	PAINS filters (family C)	0.38
COc1cc(C)ccc1OCCSc1nc(-c2ccccc2F)nc2cc(=O)[n-]n12	G199-1019	C21H18FN4O3S-	-5.421	426.464			0.332
COc1ccc(CNC(=O)CC[C@@H]2N=C3c4ccccc4N=C(SCC(=O)NCCc4ccc(S(N)(=O)=O)cc4)N3C2=O)cc1	K279-0753	C31H32N6O6S2	-5.42	648.75			0.271
Cc1ccc([C@@H]2c3sc(=O)[nH]c3S[C@H]3[C@H]4C[C@H]([C@H]5C(=O)N(CCCCCC(=O)[O-])C(=O)[C@@H]45)[C@@H]23)cc1	D008-0102	C26H27N2O5S2-	-5.41	512.638	thiaz_ene_E(8)	PAINS filters (family C)	0.452
CC(C)(C)OC(=O)NCc1nnc([C@H]2C[C@H](NC(=O)OCC3c4ccccc4-c4ccccc43)[C@H](C(=O)[O-])C2)o1	P207-9104	C29H31N4O7-	-5.407	548.594			0.453
O=C([N-]S(=O)(=O)c1ccc(N2C(=O)Nc3ccccc3N2O)cc1)c1ccccc1	C710-0074	C20H15N4O5S-	-5.4	424.43			0.659
Cc1ccc(-c2csc(-n3nc(C)c(CC(=O)Nc4ccc(C)cc4C)c3[O-])n2)cc1	D475-0160	C24H23N4O2S-	-5.396	432.539			0.505
O=C([O-])c1cccc(NC(=O)c2sc(=S)n3c2[n-]c(=O)c2cc(Br)ccc23)c1	F083-0268	C18H8BrN3O4S2-2	-5.394	476.319			0.458
COc1ccc(-c2nc(SCCOc3ccccc3OC)n3[n-]c(=O)cc3n2)cc1	G199-1576	C21H19N4O4S-	-5.392	424.473			0.316
Cc1ncc(C(=O)NCCc2cccc(C(=O)[O-])c2)c(C2CC[NH+](CC3CC3)CC2)n1	ZC47-0204	C24H30N4O3	-5.387	422.526			0.637
CC(C)(C)c1cc(O)c2oc3nn(-c4cccc(C(=O)[O-])c4)c(=O)c-3cc2c1	F808-0859	C21H17N2O5-	-5.381	378.384			0.575
CC[NH+]1CCN(CCNC(=O)CCCCn2c([O-])c3[nH]c4ccc(OC)cc4c3nc2=S)CC1	C675-0100	C24H34N6O3S	-5.375	486.631			0.29
COc1ccccc1C(=O)Nc1ccc(Oc2cc(C(=O)[O-])nn2C)c(S(=O)(=O)NCc2ccc3c(c2)OCO3)c1	V030-1786	C27H23N4O9S-	-5.372	580.568			0.283
COc1ccc(-c2noc(CSc3n[n-]c(=O)c4cc(-c5cccs5)nn34)n2)cc1	F835-0578	C19H13N6O3S2-	-5.361	438.478			0.37
Cc1nc(-c2ccccc2)sc1-c1cc(=O)[n-]c(SCC(=O)Nc2ccc(F)cc2)n1	L966-0030	C22H16FN4O2S2-	-5.341	452.52			0.346
Cc1noc([N-]S(=O)(=O)c2ccc(NC(=O)CSc3nnc4c5ccccc5n(CCc5ccccc5)c4n3)cc2)c1C	8013-3507	C30H26N7O4S2-	-5.336	613.708			0.185
Cc1ccc(NC(=O)Cc2n[n-]c(=O)c3cc(-c4ccccc4)nn23)c(F)c1	P671-1673	C20H15FN5O2-	-5.32	377.377			0.59
COc1cc([C@@H]2c3sc(=O)[nH]c3S[C@H]3[C@H]4C[C@H]([C@H]5C(=O)N(CCCC(=O)[O-])C(=O)[C@@H]45)[C@@H]23)ccc1O	D008-0090	C24H23N2O7S2-	-5.317	516.583	thiaz_ene_E(8)	PAINS filters (family C)	0.546
Cc1ccc(OCC(=O)[N-]c2nnc([C@@H]3CC(=O)N(c4ccc(F)cc4)C3)o2)cc1	L934-0213	C21H18FN4O4-	-5.316	410.404			0.616
CCCC1=NN(C(=O)[C@@H](O)c2ccccc2)[C@](O)(C(F)(F)F)C1	D015-0276	C15H17F3N2O3	-5.306	330.306			0.89
CC(=O)N1N=C(Cc2n[nH]c(=O)[n-]c2=O)O[C@H]1c1cccc([N+](=O)[O-])c1	F076-0466	C14H11N6O6-	-5.306	360.285			0.56
Cc1ccc(NC(=O)Cc2n[n-]c(=O)c3cc(-c4cccs4)nn23)cc1F	P671-3194	C18H13FN5O2S-	-5.302	383.399			0.585
O=C([O-])CCCC(=O)N1N=C(c2ccc(Br)cc2)C[C@H]1c1nc2ccccc2[nH]1	G856-2298	C21H18BrN4O3-	-5.295	455.31			0.619
Cc1[nH]c2ccccc2c1-c1csc(NC(=O)CSCC(=O)[O-])n1	D231-0058	C16H14N3O3S2-	-5.282	361.433			0.701
O=C([O-])c1cnn2c(-c3ccc4c(c3)OCO4)ccnc12	C201-1718	C14H8N3O4-	-5.271	283.243			0.679
COc1cccc(C(=O)Nc2ccc(Oc3c(C)c(C(=O)[O-])nn3-c3ccc(C)cc3)c(S(=O)(=O)NC(C)C)c2)c1	V029-9615	C29H29N4O7S-	-5.267	578.639			0.29
Nc1ccn([C@@H]2O[C@@H](CO)[C@H](O)[C@H]2O)c(=O)n1	1075-0005	C9H13N3O5	-5.263	243.219			0.449
CCOC(=O)c1c(NC(=O)CSc2nnc(CNC(=O)c3ccc(C)c([N+](=O)[O-])c3)n2-c2ccc(Br)cc2)sc2c1CCC2	K403-0113	C29H27BrN6O6S2	-5.26	699.593			0.088
COc1ccc(OC)c(C(=O)CSc2n[n-]c(=O)c3cc(-c4ccco4)nn23)c1	F835-0638	C19H15N4O5S-	-5.247	412.419			0.334
CC(C)CC1=NN(C(=O)[C@@H](O)c2ccccc2)[C@](O)(C(F)(F)F)C1	D015-0283	C16H19F3N2O3	-5.237	344.333			0.882
COc1cc(-c2nnc(CCC(=O)N3CCC(Cc4ccccc4)CC3)c([O-])n2)ccc1OCc1cccc(F)c1	V018-0550	C32H32FN4O4-	-5.232	556.635			0.278
Cc1ccc(NC(=O)c2ccc(NC(=O)CSc3nc[nH]n3)cc2)cc1Cl	D513-0308	C18H16ClN5O2S	-5.23	401.87			0.546
COc1cccc(COc2ccc(-c3nnc(CCC(=O)N4CCC(Cc5ccccc5)CC4)c([O-])n3)cc2OC)c1	V020-8904	C33H35N4O5-	-5.226	568.671			0.258
Nc1ccn([C@@H]2O[C@@H](CO)[C@@H](O)[C@H]2O)c(=O)n1	1075-0005	C9H13N3O5	-5.216	243.219			0.449
O=C([O-])c1ccc(N[C@H](CS(=O)(=O)Cc2c(F)cccc2Cl)C(=O)[O-])c([N+](=O)[O-])c1	R152-0838	C17H12ClFN2O8S-2	-5.21	460.818			0.398
COc1ccc(-c2nc(NCc3ccco3)ncc2C(=O)[O-])cc1	S272-2265	C17H14N3O4-	-5.208	325.323			0.736
O=C([O-])[C@@H]1CC(=O)N(Cc2ccc(C(F)(F)F)cc2)C1	FF11-0269	C13H11F3NO3-	-5.208	287.238			0.826
CCOC(=O)c1ccc(NC(=O)CSc2n[n-]c(=O)c3cc(-c4ccc(CC)cc4)nn23)cc1	F424-0985	C24H22N5O4S-	-5.208	477.537			0.304
O=C1c2c(O)cc(O)cc2O[C@H](c2ccc(O)c(O)c2)[C@@H]1O	0407-0108	C15H12O7	-5.207	304.256	catechol_A(92)	PAINS filters (family B)	0.501
O=C([O-])CCCCc1nc2ccccc2[nH]1	R330-0033	C12H13N2O2-	-5.205	218.255			0.76
CSc1nc2n(n1)[C@H](c1ccc(O)cc1)C=C(C(=O)[O-])N2	D718-1387	C13H11N4O3S-	-5.203	304.323			0.789
O=C([O-])CN1C(=O)[C@@H]2[C@@H]3C[C@@H]([C@@H]4Sc5[nH]c(=O)sc5[C@H](c5cccc(Oc6ccccc6)c5)[C@H]34)[C@@H]2C1=O	D426-0932	C27H21N2O6S2-	-5.199	534.601	thiaz_ene_E(8)	PAINS filters (family C)	0.501
COC(=O)c1c(C)sc(-c2c(-c3cccc(Cl)c3)[nH]c3[nH]c(=O)[nH]c(=O)c23)c1[O-]	D343-0045	C19H13ClN3O5S-	-5.198	431.85			0.43
C[C@@H]1CCC[C@H](C(=O)[O-])N1C(=O)CCSSCCC(=O)N1[C@H](C)CCC[C@@H]1C(=O)[O-]	C285-0128	C20H30N2O6S2-2	-5.196	460.603			0.355
Cc1[nH+]ccn1C1CN(C(=O)CCCc2c[nH]c3ccccc23)C1	S695-1989	C19H23N4O+	-5.193	322.409			0.77
CCOC(=O)[C@H]1CCCN(C(=O)Cc2csc(NC(=O)CN(CC(C)C)C(=O)c3ccc(Cl)cc3Cl)n2)C1	V002-0800	C26H32Cl2N4O5S	-5.187	583.529			0.412
O=C(CCn1cccn1)Nc1ccc(F)c(F)c1	G239-0172	C12H11F2N3O	-5.182	251.235			0.905
O=C(c1csc(CSc2nnc(-c3ccncc3)n2-c2ccccc2Cl)n1)N1CCN(c2ccccc2Cl)CC1	V006-1791	C28H23Cl2N7OS2	-5.181	608.562			0.199
CCc1ccc(-c2cc3c(=O)[n-]nc(SCC(=O)NCc4ccco4)n3n2)cc1	F424-1041	C20H18N5O3S-	-5.181	409.462			0.468
COc1ccc(-c2ccc(CCC(=O)[O-])n2CC(=O)Nc2ccccc2OC)cc1	D135-0115	C23H23N2O5-	-5.178	408.453	pyrrole_C(8)	PAINS filters (family C)	0.588
CC(=O)OCC1=C(C(=O)[O-])N2C(=O)[C@@H](NC(=O)[C@H](C)n3cc([N+](=O)[O-])cn3)[C@@H]2SC1	D052-0047	C16H16N5O8S-	-5.173	439.399			0.224
COc1cc(Cl)c(C)cc1NC(=O)CSc1n[n-]c(=O)c2cc(-c3cccs3)nn12	F424-1169	C19H15ClN5O3S2-	-5.165	461.94			0.439
COc1ccc(C(=O)Nc2ccc(SC3=C(Nc4cc(C)ccc4OC)C(=O)N(c4ccc(C)cc4)C3=O)cc2)c(OC)c1	V030-5403	C34H31N3O6S	-5.16	609.695			0.195
Cc1nn(-c2nc(-c3ccc(F)cc3)cs2)c([O-])c1CCC(=O)Nc1cccc(C(F)(F)F)c1	D475-2556	C23H17F4N4O2S-	-5.159	490.474			0.382
O=C([O-])CN1C(=O)[C@@H]2[C@@H]3C[C@H]([C@@H]2C1=O)[C@@H]1[C@@H](c2ccc(OCc4ccccc4)cc2)c2sc(=O)[nH]c2S[C@@H]31	D008-0005	C28H23N2O6S2-	-5.157	548.627	thiaz_ene_E(8)	PAINS filters (family C)	0.47
CCn1c(C(=O)NCc2ccco2)cc2cc(S(=O)(=O)N(C)C)ccc21	G732-2526	C18H21N3O4S	-5.153	375.442			0.717
CCc1cccc(C)c1NC(=O)[C@@H]1Cc2ccccc2N1C(C)=O	G366-0139	C20H22N2O2	-5.152	322.406			0.94
O=C([O-])c1c2c(nc3ccc(S(=O)(=O)N4CCC(C(=O)NCCc5ccc(Cl)cc5)CC4)cc13)CCCC2	C800-0009	C28H29ClN3O5S-	-5.15	556.075			0.479
O=C([O-])C[C@@H]1Cc2ccccc2C2(CCN(C(=O)c3ccccc3)CC2)O1	SA90-0011	C22H22NO4-	-5.147	365.428			0.834
CCCCCCSc1nnc2c(n1)O[C@H](c1ccc(OCC(=O)[O-])c(OC)c1)Nc1ccccc1-2	4896-3332	C25H27N4O5S-	-5.143	496.58			0.31
O=C1[C@H]2C[N@@H+](Cc3ccccc3Br)C[C@H]2C(=O)N1Cc1ccc2c(c1)OCO2	S296-4332	C21H20BrN2O4+	-5.142	443.296			0.725
CCn1nc(C(=O)[O-])c(C)c1Oc1ccc(NC(=O)c2ccc(OC)c(C(F)(F)F)c2)cc1S(=O)(=O)NC(C)C	V007-7700	C25H26F3N4O7S-	-5.141	584.566			0.369
CC[C@@H](SC1=Nc2ccccc2C2=N[C@H](CCC(=O)NCc3ccccc3OC)C(=O)N12)C(=O)Nc1cccc(OC)c1	K279-0831	C32H33N5O5S	-5.136	599.703			0.323
CCc1ccc(NC(=O)CSc2nnc3[n-]c(=O)c(C)nn23)cc1	G856-7951	C15H15N6O2S-	-5.135	344.39			0.69
Cn1c(SCC(=O)Nc2cccc(C(=O)[O-])c2)nnc1[C@H](CO)NC(=O)c1ccccc1	7309-0137	C21H20N5O5S-	-5.135	455.487			0.393
Cc1ccccc1-c1oc(C)c(C)[n+]1[O-]	K780-0431	C12H13NO2	-5.132	203.24			0.527
Cc1cc(OCc2nc3ccccc3[nH]2)ccc1Cl	D347-1372	C15H13ClN2O	-5.132	272.733			0.779
CN1C(=O)[C@H]2C[N@@H+](Cc3ccc4[nH]ccc4c3)C[C@H]2C1=O	S296-1899	C16H18N3O2+	-5.126	283.329			0.75
COc1cc([C@H]2N[C@@H](C(=O)[O-])CS2)ccc1OCc1ccc(Cl)cc1	6322-0307	C18H17ClNO4S-	-5.125	379.857			0.832
COc1ccc(CCNC(=O)CSC2=Nc3ccccc3C3=N[C@H](CCC(=O)NCc4ccccc4)C(=O)N23)cc1OC	K279-0603	C32H33N5O5S	-5.115	599.703			0.326
O=C([N-]c1nnc([C@@H]2CC(=O)N(c3ccc(OC(F)(F)F)cc3)C2)o1)c1cccs1	L934-0485	C18H12F3N4O4S-	-5.113	438.38			0.587
Cc1ccc(CNC(=O)C2CCN(S(=O)(=O)c3ccc4nc5c(c(C(=O)[O-])c4c3)C[C@@H](C)CC5)CC2)cc1	C708-0035	C29H32N3O5S-	-5.105	535.657			0.519
CC(=O)OCC1=C(C(=O)[O-])N2C(=O)[C@@H](NC(=O)[C@H](C)Cn3cc(Cl)cn3)[C@@H]2SC1	D052-0005	C17H18ClN4O6S-	-5.102	442.873			0.426
O=C([O-])[C@H]1CCC(=O)N1Cc1ccccc1Cl	FF01-2909	C12H11ClNO3-	-5.102	253.685			0.791
Cc1ccc(CS(=O)(=O)c2ncc(Cl)c(C(=O)[N-]c3nc4ccc(C)cc4s3)n2)cc1	D233-0846	C21H16ClN4O3S2-	-5.1	472.963			0.371
CCOC(=O)C1CCN(C(=O)c2ccc(CSc3nc(-c4ccccc4)cc(N(C)CCc4ccc(OC)c(OC)c4)n3)o2)CC1	V025-5443	C35H40N4O6S	-5.082	644.784			0.096
COc1ccc(N2C(=O)C3(CCCCC3)[C@H]2C(=O)[O-])cc1	T964-0135	C16H18NO4-	-5.081	289.33			0.781
NS(=O)(=O)c1ccc(CCNC(=O)CCCn2c(SCC(=O)NCCc3ccc(S(N)(=O)=O)cc3)nc3ccsc3c2=O)cc1	K292-2048	C28H32N6O7S4	-5.077	692.837			0.104
CC(=O)N1c2ccccc2C[C@H]1C(=O)Nc1c(C)cccc1C	G366-0089	C19H20N2O2	-5.076	308.379			0.926
O=C(C[C@H]1Nc2c3ccccc3nc([S-])[n+]2C1=O)NCc1ccccc1Cl	K279-0445	C19H15ClN4O2S	-5.07		acyl_het_A(9)	PAINS filters (family C)	0.4
O=C([O-])[C@H]1CC(=O)N(Cc2ccc(C(F)(F)F)cc2)C1	FF11-0269	C13H11F3NO3-	-5.07	287.238			0.826
Cc1c(O)ccc2c(CC(=O)NCC(=O)NCC(=O)[O-])cc(=O)oc12	D715-1344	C16H15N2O7-	-5.067	348.312			0.529
COc1ccc(NC(=O)CCc2nnc(-c3ccc(OCC(C)C)c(OC)c3)nc2[O-])c(OC)c1	V005-6266	C25H29N4O6-	-5.067	482.535			0.439
NS(=O)(=O)c1ccc(CCNC(=O)CSC2=Nc3ccccc3C3=N[C@H](CCC(=O)NCc4ccc5c(c4)OCO5)C(=O)N23)cc1	K279-0654	C31H30N6O7S2	-5.06	662.734			0.279
CC(=O)OCC1=C(C(=O)[O-])N2C(=O)[C@@H](NC(=O)[C@H](C)n3cc(Cl)c(C)n3)[C@@H]2SC1	D052-0038	C17H18ClN4O6S-	-5.056	442.873			0.455
CCOC(=O)[C@@H]1CCCN(C(=O)c2ccc(CSc3nc(-c4ccccc4)cc(N4CCCC4)n3)o2)C1	V026-3777	C28H32N4O4S	-5.056	520.645			0.232
Cc1ccn2c(=O)cc(COc3cccc(NC(=O)Nc4cccc(C(F)(F)F)c4)c3)nc2c1	G756-1072	C24H19F3N4O3	-5.055	468.434			0.419
O=C([O-])CCCC(=O)N1N=C(c2ccc(Br)cc2)C[C@@H]1c1nc2ccccc2[nH]1	G856-2298	C21H18BrN4O3-	-5.054	455.31			0.619
C[C@H](CC(=O)Nc1ccc(F)cc1F)n1cccn1	G262-0045	C13H13F2N3O	-5.054	265.262			0.924
COc1cc(-c2nnc(CCC(=O)N3CC[NH+](Cc4ccc(F)cc4)CC3)c([O-])n2)ccc1OCc1cccc(Cl)c1	V021-0567	C31H31ClFN5O4	-5.051	592.068			0.302
CCc1ccc(OCC(=O)[N-]c2nnc([C@@H]3CC(=O)N(c4ccc(F)cc4)C3)o2)cc1	L934-0248	C22H20FN4O4-	-5.048	424.431			0.571
O=C([O-])CN1C(=O)[C@@H]2[C@@H]3C[C@@H]([C@@H]4Sc5[nH]c(=O)sc5[C@@H](c5ccc(OCc6ccccc6)cc5)[C@H]34)[C@@H]2C1=O	D008-0005	C28H23N2O6S2-	-5.044	548.627	thiaz_ene_E(8)	PAINS filters (family C)	0.47
O=C([O-])[C@H]1CC(=O)N(Cc2ccc(Cl)cc2)C1	FF11-0270	C12H11ClNO3-	-5.033	253.685			0.784
O=C1c2c(O)cc(O)cc2O[C@@H](c2ccc(O)c(O)c2)[C@@H]1O	0407-0108	C15H12O7	-5.028	304.256	catechol_A(92)	PAINS filters (family B)	0.501
CC1(C)C=C2C(=C([O-])C1)[C@@]1(C(=O)Nc3ccccc31)C(C#N)=C(N)N2c1nnc(SCc2cccc(C(F)(F)F)c2)s1	8016-4656	C29H22F3N6O2S2-	-5.026	608.655			0.388
COC(=O)c1ccccc1CS(=O)(=O)[N-]c1ccc(SC2=C(Nc3ccc(C)c(C)c3)C(=O)N(Cc3ccco3)C2=O)cc1	V031-2498	C32H28N3O7S2-	-5.02	631.717			0.152
O=c1[nH]c2ccc(NCC#Cc3ccccc3)cc2[nH]1	D215-0759	C16H13N3O	-5.019	263.298	anil_NH_alk_A(5)	PAINS filters (family C)	0.621
Cc1c(CCC(=O)[O-])c(=O)oc2c(C)c(O[C@@H](C)C(=O)[O-])ccc12	D715-1127	C17H16O7-2	-5.011	334.325			0.661
COc1ccc(NC(=O)CSc2n[n-]c(=O)c3cc(-c4ccc(C(C)C)cc4)nn23)cc1Cl	F424-0400	C23H21ClN5O3S-	-5.009	483.971			0.393
O=C(NCc1ccc(Br)cc1)C(=O)c1ccc[nH]1	L793-0351	C13H11BrN2O2	-5.008	307.146			0.672
CCn1c(=O)c(NCc2ccc(F)cc2Cl)nc2ccncc21	T841-2243	C16H14ClFN4O	-5.002	332.764			0.797
Cc1nn2c(SCC(=O)Nc3ccc(C(F)(F)F)cc3)nnc2[n-]c1=O	G856-7942	C14H10F3N6O2S-	-4.998	384.335			0.681
O=c1[n-]cc(S(=O)(=O)NCc2ccc(S(=O)(=O)N3CCOCC3)cc2)c(=O)[nH]1	D668-0192	C15H17N4O7S2-	-4.997	430.45			0.544
COc1cccc(COc2ccc(-c3nnc(CCC(=O)N4CCN(c5ccc(F)cc5)CC4)c([O-])n3)cc2OC)c1	V020-8928	C31H31FN5O5-	-4.996	573.623			0.281
COc1cc2c(=O)[n-]c3c(C(=O)Nc4c(F)cccc4F)sc(=S)n3c2cc1OC	F083-0323	C19H12F2N3O4S2-	-4.995	449.446			0.479
CCCCNc1ncc(C(=O)[O-])c(-c2ccncc2)n1	S272-2808	C14H15N4O2-	-4.994	272.306			0.791
CCOC(=O)c1c(NC(=O)CSc2nnc(CNC(=O)COc3ccccc3)n2-c2cccc(C)c2C)sc2c1CCCC2	K403-0374	C32H35N5O5S2	-4.992	633.779			0.156
COc1ccc(CNC(=O)C2CCN(S(=O)(=O)c3ccc4nc5c(c(C(=O)[O-])c4c3)C[C@@H](C)CC5)CC2)cc1	C795-0013	C29H32N3O6S-	-4.982	551.656			0.478
Cc1ccccc1-n1nc(C(=O)[O-])c(C)c1Oc1ccc(NC(=O)C(C)C)cc1S(=O)(=O)NCc1ccco1	V005-0461	C27H27N4O7S-	-4.979	552.601			0.304
CCCC(=O)OC[C@@H](O)C[N@H+](CCCOC)Cc1nc2sc3c(c2c(=O)[nH]1)CC[C@H](C)C3	V016-4706	C23H36N3O5S+	-4.972	465.607			0.321
C[NH+](C)CCNc1nc(Nc2ccc3c(c2)OCO3)c2cnn(-c3ccccc3)c2n1	G932-0810	C22H24N7O2+	-4.969	417.469			0.422
Cc1oc(-c2c(F)cccc2Cl)[n+]([O-])c1C	K780-0492	C11H9ClFNO2	-4.969	241.649			0.569
CCOC(=O)C1=C(CN2CCN(C(=O)c3ccc(OC)cc3)CC2)N(CC)C(=O)N[C@@H]1c1ccc(C(F)(F)F)cc1	V019-3717	C29H33F3N4O5	-4.966	574.599			0.478
CCOc1ccc([C@@H]2OC(Cc3n[nH]c(=O)[n-]c3=O)=NN2C(C)=O)cc1OC	F076-0472	C17H18N5O6-	-4.966	389.367			0.726
O=C1[C@H]2C[N@@H+](Cc3ccccc3Cl)C[C@H]2C(=O)N1Cc1ccc2c(c1)OCO2	S296-4313	C21H20ClN2O4+	-4.962	398.845			0.787
COc1ccc([C@]2(O)CSC3=C(C#N)[C@H](c4cccc(O)c4)CC(=O)N32)cc1OC	D005-0083	C22H20N2O5S	-4.958	424.47			0.778
COCCN(CC(=O)Nc1nc(-c2ccc(OC)cc2)cn1-c1ccc(C)c(C)c1)C(=O)c1ccccc1F	V020-3575	C30H31FN4O4	-4.958	530.598			0.311
CCc1cccc(CC)c1NC(=O)[C@H](CC)n1nc(C)c2c(C)onc2c1=O	F279-0451	C21H26N4O3	-4.956	382.461			0.702
Cc1c(Cc2ccccc2)c(=O)oc2cc(OCC(=O)[O-])c(Cl)cc12	D715-2582	C19H14ClO5-	-4.955	358.777			0.655
COc1cccc(NC(=O)CSc2nnc3[n-]c(=O)c(C)nn23)c1	G856-7937	C14H13N6O3S-	-4.953	346.363			0.665
O=C([O-])CN1C(=O)[C@@H]2[C@@H]3C[C@@H]([C@@H]4Sc5[nH]c(=O)sc5[C@H](c5ccc(-c6ccccc6Cl)o5)[C@@H]34)[C@@H]2C1=O	D008-0017	C25H18ClN2O6S2-	-4.952	543.008	thiaz_ene_E(8)	PAINS filters (family C)	0.503
O=C([N-]c1nnc([C@@H]2CC(=O)N(c3ccc(F)cc3)C2)o1)c1ccc(C(F)(F)F)cc1	L934-0234	C20H13F4N4O3-	-4.95	434.349			0.561
Cc1ccc(Nc2ncccc2S(N)(=O)=O)cc1	M784-3115	C12H13N3O2S	-4.949	263.314			0.884
COc1cc([C@@H]2c3sc(=O)[nH]c3S[C@H]3[C@H]4C[C@H]([C@@H]5C(=O)N(CCCC(=O)[O-])C(=O)[C@H]45)[C@H]23)ccc1O	D008-0090	C24H23N2O7S2-	-4.947	516.583	thiaz_ene_E(8)	PAINS filters (family C)	0.546
Cc1cccc(-c2noc(-c3cn(Cc4ccc(NC(=O)NCc5ccccc5)cc4)cn3)n2)c1	F357-0711	C27H24N6O2	-4.947	464.526			0.342
O=c1[n-]cc(S(=O)(=O)NCc2ccccc2Cl)c(=O)[nH]1	D668-0022	C11H9ClN3O4S-	-4.946	315.731			0.813
COc1ccc(C(=O)/C=C/c2cn(C[C@H](O)C[NH+]3CCN(C)CC3)c3ccccc23)cc1	D009-0558	C26H32N3O3+	-4.945	433.549			0.419
CCOc1ccc(NC(=O)Cn2c(CCC(=O)[O-])ccc2-c2ccccc2)cc1	D135-0139	C23H23N2O4-	-4.944	392.454	pyrrole_C(8)	PAINS filters (family C)	0.608
CCC(CC)C(=O)Nc1ccc(Oc2c(C)c(C(=O)[O-])nn2-c2ccc(C)cc2)c(S(=O)(=O)NCc2ccc3c(c2)OCO3)c1	V027-3812	C32H33N4O8S-	-4.94	634.703			0.233
Cc1cc(C)c(NC(=O)[C@H](C)Sc2nc(-c3ccccc3)c(C#N)c(=O)[n-]2)c(C)c1	D285-0155	C23H21N4O2S-	-4.937	418.512	cyano_pyridone_B(27)	PAINS filters (family B)	0.498
Cc1ccnc([N-]S(=O)(=O)c2ccc(NC(=O)c3nc(S(C)(=O)=O)ncc3Cl)cc2)n1	D053-0273	C17H14ClN6O5S2-	-4.932	482.916			0.52
CCc1ccc(NC(=O)CSc2nc(-c3ccc(C)cc3)c(C#N)c(=O)[n-]2)cc1	D285-0235	C22H19N4O2S-	-4.923	404.486	cyano_pyridone_B(27)	PAINS filters (family B)	0.499
O=C(Nc1ccc(Cl)c(C(F)(F)F)c1)N1CCc2c(nc3ccnn3c2[O-])C1	S021-0327	C17H12ClF3N5O2-	-4.922	411.77			0.668
O=C(/C=C/c1ccco1)Nc1ccc2nc3n(c(=O)c2c1)CCCCC3	C803-0367	C20H19N3O3	-4.92	349.388			0.736
COc1ccc(Sc2ccc(/C=C3/C(=O)[N-]C(=O)N(c4ccc(OC)cc4)C3=O)o2)cc1	C639-0089	C23H17N2O6S-	-4.92	450.465	ene_six_het_A(483)	PAINS filters (family A)	0.39
Cc1cc(Cl)ccc1N1C(=O)/C(=C\c2ccc(OCC(=O)[O-])cc2)N(C)C1=S	V014-9307	C20H16ClN2O4S-	-4.916	416.878			0.551
O[C@@H](COCc1ccccc1)C[N@H+](Cc1cccc(F)c1)C[C@H]1CC(c2ccccc2)=NO1	V022-9069	C27H30FN2O3+	-4.913	448.536			0.473
COc1cc(OC)cc(C(=O)N2CC3(C2)C[N@@H+](Cc2ccccc2)C[C@@H]3c2ncc(C)o2)c1	SC58-0063	C26H30N3O4+	-4.912	447.533			0.627
COc1cc(OC)cc(C(=O)N2CC3(C2)C[N@@H+](Cc2ccccc2)C[C@@H]3c2ncc(C)o2)c1	SC58-0063	C26H30N3O4+	-4.912	447.533			0.627
O=C([N-]c1nnc([C@@H]2CC(=O)N(c3ccc(OC(F)(F)F)cc3)C2)o1)c1cccc(Cl)c1	L934-0508	C20H13ClF3N4O4-	-4.905	466.803			0.526
O=C([O-])CCCCCN1C(=O)[C@@H]2[C@H]3C[C@H]([C@@H]4Sc5[nH]c(=O)sc5[C@H](c5ccccc5O)[C@@H]34)[C@@H]2C1=O	D426-1178	C25H25N2O6S2-	-4.904	514.61	thiaz_ene_E(8)	PAINS filters (family C)	0.427
CC(=O)N1N=C(c2c([O-])[nH]c(=O)n(C)c2=O)C[C@H]1c1cccc(O)c1	D364-1781	C16H15N4O5-	-4.901	344.326			0.762
Cc1cccc(NC(=O)CCc2c(C)nn(-c3nc(-c4ccccc4)cs3)c2[O-])c1	D475-2446	C23H21N4O2S-	-4.901	418.512			0.508
Cc1ncc(C(=O)NCc2cccc(C(=O)[O-])c2)c(C2CCN(C(=O)c3ccccc3)CC2)n1	ZC47-0110	C26H25N4O4-	-4.898	458.516			0.606
O=C(Cn1c(CO)cnc1SCC(=O)Nc1ccc2c(c1)OCO2)NCc1ccc(Cl)cc1	F711-0738	C22H21ClN4O5S	-4.894	488.945			0.397
C[NH2+]CCC(=O)N1c2ccccc2CCc2ccc(NC(=O)OC)cc21	S008-0052	C20H24N3O3+	-4.893	353.42			0.884
Cc1cc(NC(=O)CSc2nc3ccccc3c(=O)n2CCCn2c(SCC(=O)Nc3cc(C)n[nH]3)nc3ccccc3c2=O)[nH]n1	K284-7405	C31H30N10O4S2	-4.892	670.763			0.11
O=C1CCN(S(=O)(=O)c2ccccc2)CCC[C@H](C(=O)[O-])CCN1	S733-1696	C16H21N2O5S-	-4.885	354.42			0.805
O=C(NCc1cn2ccsc2n1)c1c(F)cccc1Cl	C991-0036	C13H9ClFN3OS	-4.881	309.745			0.808
COc1ccccc1N1CCN(c2ccc(NC(=O)Nc3cc(C(F)(F)F)cc(C(F)(F)F)c3)cc2C(=O)N[C@@H](C)c2ccccc2)CC1	V011-2870	C35H33F6N5O3	-4.88	685.668	anil_di_alk_A(478)	PAINS filters (family A)	0.163
Cc1cccc(C(=O)[N-]c2nnc([C@H]3CC(=O)N(c4ccc(S(C)(=O)=O)cc4)C3)o2)c1	L934-0649	C21H19N4O5S-	-4.879	440.473			0.598
O=C(/C=C/c1cccs1)Nc1ccc2nc3n(c(=O)c2c1)CCCCC3	C803-0357	C20H19N3O2S	-4.879	365.449			0.717
Cc1nn2c(SCC(=O)Nc3ccc(C(C)C)cc3)nnc2[n-]c1=O	G856-7945	C16H17N6O2S-	-4.875	358.417			0.692
Cc1ccc(Cl)cc1Nc1nc(=O)c(C)n[nH]1	C102-0176	C11H11ClN4O	-4.875	250.687			0.857
O=C([O-])c1ccc(N[C@@H](CS(=O)(=O)Cc2ccccc2Cl)C(=O)[O-])c([N+](=O)[O-])c1	R152-0876	C17H13ClN2O8S-2	-4.87	442.827			0.408
COc1ccc(-n2nc3c(cnc4ccc(C(=O)NCCCc5ccccc5)cc43)c2[O-])cc1	L977-0619	C27H23N4O3-	-4.87	452.512			0.378
O=C(Cn1c(=O)n(Cc2nc(-c3ccccc3)no2)c(=O)c2cc3c(cc21)OCO3)Nc1ccccc1F	E843-0222	C26H18FN5O6	-4.869	515.456			0.365
CS(=O)(=O)c1ccc(N2C[C@H](c3nnc([N-]C(=O)c4ccc(F)cc4)o3)CC2=O)cc1	L934-0666	C20H16FN4O5S-	-4.868	444.436			0.594
COc1cc(-c2nnc(CCC(=O)NCc3cccc(C(F)(F)F)c3)c([O-])n2)ccc1OCc1cccc(F)c1	V021-4701	C28H23F4N4O4-	-4.867	556.516			0.285
CC(=O)N[C@H]1[C@H](Oc2nc3cc(C)ccc3o2)O[C@H](CO)[C@@H](O)[C@@H]1O	D011-1572	C16H20N2O7	-4.867	352.343			0.576
CS(=O)(=O)Nc1cccc(C2=NN(C(=O)CCCC(=O)[O-])[C@@H](c3ccc(F)cc3)C2)c1	C327-0158	C21H21FN3O5S-	-4.864	447.48			0.663
Cc1ccc2c(c1)c(=O)[n-]c1c(C(=O)Nc3cccc(C(=O)[O-])c3)sc(=S)n12	F083-0454	C19H11N3O4S2-2	-4.86	411.449			0.52
O=C(Cn1ccn2nc(-c3ccc(F)cc3)c(CO)c2c1=O)Nc1ccc(F)c(Cl)c1	P165-2505	C21H15ClF2N4O3	-4.857	444.824			0.494
CNC(=O)[C@H]1C[N@H+](Cc2ccccc2)CC12CN(C(=O)c1ccoc1C)C2	SA96-0755	C21H26N3O3+	-4.852	367.447			0.826
CC(C)n1c(=O)c(NCc2cc(F)cc(F)c2)nc2ccncc21	T841-2444	C17H16F2N4O	-4.85	330.336			0.798
Cc1ccc2c(CC(=O)Nc3ccc(S(=O)(=O)[N-]c4onc(C)c4C)cc3)coc2c1C	D038-1129	C23H22N3O5S-	-4.849	453.512			0.428
Cc1ccc(-n2ccn3c(CCC(=O)NCCc4ccc(S(N)(=O)=O)cc4)nnc3c2=O)cc1C	G298-0312	C24H26N6O4S	-4.849	494.567			0.38
COc1cccc(-c2nnc(CCC(=O)N(C)CCc3ccc(OC)c(OC)c3)c([O-])n2)c1	V021-8947	C24H27N4O5-	-4.848	452.509			0.462
Cc1cc(NC(=O)CCNS(=O)(=O)c2ccc3[nH]c(=O)oc3c2)ccc1Br	G305-2144	C17H16BrN3O5S	-4.848	454.294			0.529
CCC(=O)Nc1ccc2nc(SCC(N)=O)sc2c1	D336-6047	C12H13N3O2S2	-4.846	295.374			0.828
CC(=O)c1ccc(NC(=O)CSc2n[n-]c(=O)c3cc(-c4cccs4)nn23)cc1	F424-0739	C19H14N5O3S2-	-4.843	425.479			0.374
COc1ccc(CCNC(=O)CSC2=Nc3ccccc3C3=N[C@H](CC(=O)NCCc4ccccc4)C(=O)N23)cc1OC	K279-1522	C32H33N5O5S	-4.839	599.703			0.329
Cc1ccc(C)c(NC(=O)Nc2ccc3nncn3c2)c1	M726-0018	C15H15N5O	-4.839	281.316			0.758
Cc1cc(NC(=O)c2c([O-])c3c4c(sc3[nH]c2=O)CCCCC4)ccc1F	M435-2013	C20H18FN2O3S-	-4.834	386.44			0.661
COc1ccc(-c2cn(-c3ccc(OC)cc3)c(NC(=O)CN(CCN3CCOCC3)C(=O)c3ccccc3)n2)cc1	V019-9183	C32H35N5O5	-4.834	569.659			0.292
CC(=O)N1N=C(c2c([O-])n(C)c(=O)n(C)c2=O)C[C@H]1c1cccc(O)c1	D364-0661	C17H17N4O5-	-4.829	358.353			0.781
Cc1c(CCC(=O)[O-])c(=O)oc2cc(O[C@@H](C)C(=O)[O-])ccc12	D715-1128	C16H14O7-2	-4.827	320.298			0.646
COc1ccc(NC(=O)CSc2nnc3[n-]c(=O)c(C)nn23)cc1OC	G856-7960	C15H15N6O4S-	-4.823	376.389			0.614
CCOC(=O)c1c(NC(=O)CSc2nnc(CNC(=O)c3ccco3)n2-c2cccc(C)c2)sc2c1CCCCC2	K403-0520	C29H31N5O5S2	-4.823	593.714			0.143
Cc1cc(=O)n2nc(N3CCC[C@@H](C(=O)[O-])C3)sc2n1	FF01-0459	C12H13N4O3S-	-4.823	294.328			0.736
O=C(COc1ccccc1F)c1ccc2c(c1)N(Cc1ccc(C(=O)NCC[NH+]3CCCCC3)o1)C(=O)CO2	V024-3083	C29H31FN3O6+	-4.821	535.571			0.386
CC(=O)N1N=C(c2cccc(NC(=O)c3cccc(Cl)c3)c2)O[C@H]1c1ccccc1OCc1ccc(Br)cc1	F076-0710	C30H23BrClN3O4	-4.818	604.886			0.243
O=C(NCC[NH+]1CCCCC1)c1c(-c2ccccc2)cc(=O)n2c1CCCC2	S627-0066	C23H30N3O2+	-4.816	379.501			0.829
CNC(=O)[C@H]1C[N@H+](Cc2ccccc2)CC12CN(C(=O)CCc1c(C)n[nH]c1C)C2	SA96-1219	C23H32N5O2+	-4.816	409.53			0.639
COCCn1c(C)c[nH+]c1C[C@@H]1CCCN(C(=O)c2cc[nH]n2)C1	T159-0067	C17H26N5O2+	-4.816	331.417			0.86
COC(=O)c1ccc(NC2=C(C(N)=O)S(=O)(=O)c3ccccc32)cc1	D531-0131	C17H14N2O5S	-4.813	358.368			0.801
O=C(NCC1CC1)[C@@H]1C[N@H+](Cc2ccccc2)CC12CN(C(=O)Cc1ccc(F)cc1)C2	SA96-1412	C26H31FN3O2+	-4.811	435.54			0.69
NS(=O)(=O)c1ccc(CCNC(=O)CSC2=Nc3ccccc3C3=N[C@H](CCC(=O)NCc4ccccc4)C(=O)N23)cc1	K279-0607	C30H30N6O5S2	-4.81	618.724			0.299
COCCCN1C(=O)C(Nc2ccccc2)=C(Sc2ccc(NC(=O)c3ccc(OC)cc3OC)cc2)C1=O	V026-5534	C29H29N3O6S	-4.808	547.625			0.247
O=C([O-])C[C@H]1CS(=O)(=O)c2ccccc2NC1=O	FF01-1892	C11H10NO5S-	-4.805	269.272			0.754
O[C@@H](COCc1ccccc1)C[N@H+](Cc1ccc(F)cc1F)C[C@H]1CC(c2ccc(F)cc2)=NO1	V022-0960	C27H28F3N2O3+	-4.805	484.517			0.439
Nc1ccn([C@H]2O[C@@H](CO)[C@H](O)[C@@H]2O)c(=O)n1	1075-0005	C9H13N3O5	-4.802	243.219			0.449
O=C([O-])c1cccc(-n2nc3oc4ccc(Cl)cc4cc-3c2=O)c1	F808-0688	C17H8ClN2O4-	-4.801	340.722			0.558
Cc1c(CCC(=O)[O-])c(=O)oc2cc(O)c(Cl)cc12	D715-0261	C13H10ClO5-	-4.793	282.68			0.852
COc1ccc(OCCNC(=O)c2ccc(N3C(=O)CCS3(=O)=O)cc2)cc1	D473-0834	C19H20N2O6S	-4.789	404.437			0.703
Cc1c(C)c2ccc(OCC(=O)N[C@@H](Cc3c[nH]c4ccccc34)C(=O)[O-])c(C)c2oc1=O	D715-0483	C25H23N2O6-	-4.789	448.474			0.418
COc1ccc(S(=O)(=O)NCCc2nnc3ccc(SCC(=O)Nc4ccc(OC)cc4OC)nn23)cc1	E551-0279	C24H26N6O6S2	-4.787	558.626			0.249
Cc1ccc(C)c(-n2nc(-c3c(C)nc4scc(CC(=O)N5CCN(c6ccccc6F)CC5)n4c3=O)cc2C)c1	V015-4551	C31H31FN6O2S	-4.786	570.683			0.301
COc1ccc(CNC(=O)c2c([O-])nc3cc(C)ccn3c2=O)cc1	C720-0596	C18H16N3O4-	-4.784	339.35			0.766
NS(=O)(=O)c1ccc(CCNC(=O)CSC2=Nc3ccccc3C3=N[C@H](CCC(=O)NCc4ccco4)C(=O)N23)cc1	K279-0951	C28H28N6O6S2	-4.784	608.686			0.298
O=C([O-])c1cccc(CCNC(=O)c2cn3c(n2)[C@H](c2ccccc2)[N@H+](CC2CC2)CC3)c1	ZC46-0204	C26H28N4O3	-4.775	444.532			0.533
Cc1cc(NC(=O)C(=O)c2c[nH]c3ccccc23)ccc1Br	C730-0176	C17H13BrN2O2	-4.772	357.206			0.549
CCOC(=O)c1c(NC(=O)CSc2nnc(CNC(=O)c3ccc(C)c([N+](=O)[O-])c3)n2-c2ccc(OCC)cc2)sc2c1CCCC2	K403-0117	C32H34N6O7S2	-4.771	678.777			0.078
Cc1cc(=O)[nH]c(Nc2ccc(O)cc2C)n1	D416-0444	C12H13N3O2	-4.771	231.254			0.689
N#Cc1cccc(NC(=O)CCNS(=O)(=O)c2ccc3[nH]c(=O)oc3c2)c1	G305-2153	C17H14N4O5S	-4.769	386.381			0.582
Cc1ccc(Cl)cc1-n1nc(-c2c(C)nc3scc(CC(=O)N4CCN(c5ccccc5F)CC4)n3c2=O)cc1C	V004-5579	C30H28ClFN6O2S	-4.766	591.102			0.281
Nc1nc(NCC(=O)[O-])nc(N2CCCC2)c1[N+](=O)[O-]	G786-0160	C10H13N6O4-	-4.766	282.258			0.497
O=C(CCc1c[nH]c2ccccc12)N1CCC2(CC1)C[C@@H](CCOCc1ccccc1)CCO2	S726-1815	C29H36N2O3	-4.762	460.615			0.452
CC(C)C(=O)Nc1cccc(N2C[C@H](C(=O)[O-])CC2=O)c1	FF50-0254	C15H17N2O4-	-4.761	290.318			0.868
COc1ccc(NC(=O)CSc2nc3ccsc3c(=O)n2CCCC(=O)NCCc2ccc(S(N)(=O)=O)cc2)cc1	K292-2065	C27H29N5O6S3	-4.76	615.736			0.153
Cc1cc(=O)oc2cc(OCC(=O)NCC(=O)N[C@@H](C)C(=O)[O-])ccc12	D715-0645	C17H17N2O7-	-4.755	362.338			0.594
O=C([O-])CSc1nc2c(cnn2CCO)c(=O)[nH]1	F248-0122	C9H9N4O4S-	-4.753	270.262			0.473
Cc1ccc(N2C(=O)C(Nc3ccc(Br)cc3)=C(Sc3cccc(NC(=O)c4ccc(Br)cc4)c3)C2=O)cc1C	V031-2764	C31H23Br2N3O3S	-4.753	677.409			0.194
Cc1cc(C)cc(NC(=O)c2cn(-c3ccc(S(=O)(=O)N4CCCC4)cc3)cn2)c1	M144-0224	C22H24N4O3S	-4.75	424.517			0.679
CCCC(=O)OC[C@H](O)C[N@H+](Cc1ccccc1F)C[C@H]1CC(c2ccc(Cl)c(Cl)c2)=NO1	V003-8653	C24H28Cl2FN2O4+	-4.748	497.393			0.466
COc1ccc(Cn2c(=O)c3ccnn3c3ccc(C(=O)[O-])cc32)cc1	P207-8896	C19H14N3O4-	-4.747	349.345			0.55
O=C([O-])[C@@H]1CCCN(C(=O)Cn2nc3c(cc2=O)CCCC3)C1	J103-0015	C16H20N3O4-	-4.742	319.36			0.72
COc1ccc(/C=C/C(=O)Nc2ccc3nc4n(c(=O)c3c2)CCCC4)cc1OC	C803-0066	C23H23N3O4	-4.741	405.452			0.658
CCOC(=O)c1c(NC(=O)CSc2nnc(CNC(=O)Cc3ccccc3)n2-c2cccc(Cl)c2)sc2c1CCC2	K403-0322	C29H28ClN5O4S2	-4.737	610.144			0.177
CCCC(=O)OC[C@H](O)C[N@H+](Cc1ccccc1)C[C@H]1CC(c2ccc(Cl)c(Cl)c2)=NO1	V003-8619	C24H29Cl2N2O4+	-4.733	479.402			0.485
O=c1[nH]c2ccc(NC/C=C/c3ccccc3)cc2[nH]1	F235-1469	C16H15N3O	-4.729	265.314	anil_NH_alk_A(5)	PAINS filters (family C)	0.679
COc1cc([C@@H]2NC(=O)NC(C)=C2C(C)=O)cc([N+](=O)[O-])c1[O-]	F018-3620	C14H14N3O6-	-4.728	321.289			0.625
NC(=O)[C@@H]1C[C@@H](O)C[N@@H+]1C1CCN(Cc2cc(F)cc(F)c2)CC1	S825-0746	C17H24F2N3O2+	-4.728	339.384			0.688
COc1ccc(-c2nnc(COc3ccc(NC(=O)CSc4ccncc4)cc3)o2)cc1	M350-0840	C23H20N4O4S	-4.724	448.495			0.375
Cc1oc(-c2ccccc2F)[n+]([O-])c1C	K780-0523	C11H10FNO2	-4.723	207.204			0.532
CS(=O)(=O)[N-]c1nc2ccc(NC(=O)COc3ccccc3)cc2s1	F260-0283	C16H14N3O4S2-	-4.722	377.432			0.712
COc1cccc(-c2nc(CSc3nc(C(F)(F)F)cc(=O)[n-]3)c(C)o2)c1OC	F407-0153	C18H15F3N3O4S-	-4.721	427.397			0.436
O=C([N-]c1nnc([C@@H]2CC(=O)N(c3ccc(F)cc3)C2)o1)c1cccc(F)c1	L934-0178	C19H13F2N4O3-	-4.719	384.341			0.685
COc1cc2[nH]c3c(SCC(N)=O)ncnc3c2cc1OC	M060-0336	C14H14N4O3S	-4.718	318.35			0.548
Cc1c[nH+]c(C)n1[C@H]1CCCN(C(=O)c2cn(C)cn2)C1	S692-1463	C15H22N5O+	-4.716	287.364			0.832
CC(=O)[N-]S(=O)(=O)c1ccc(NC(=O)c2cccn(Cc3cccc(F)c3)c2=O)cc1	G842-0069	C21H17FN3O5S-	-4.713	443.449			0.63
Cc1ccc(S(=O)(=O)[N-]c2nc3ccc(NC(=O)NCc4ccc(F)cc4)cc3s2)cc1	L366-0337	C22H18FN4O3S2-	-4.711	470.535			0.391
CCCNS(=O)(=O)c1cc(NC(=O)C(C)C)ccc1Oc1c(C)c(C(=O)[O-])nn1-c1ccc(OC)cc1	V029-4526	C25H29N4O7S-	-4.708	530.595			0.385
CCOc1ccccc1NC(=O)N1CCC[C@H](Cn2c(C)c[nH+]c2C)C1	S693-1528	C20H29N4O2+	-4.705	356.467			0.893
O=C(CSC1=Nc2ccccc2C2=N[C@H](CC(=O)NCCc3ccccc3)C(=O)N12)NCCc1ccccc1	K279-1519	C30H29N5O3S	-4.705	539.651			0.412
CCOC(=O)C1=C(CN2CCN(C(=O)c3ccc(OC)cc3)[C@H](C)C2)N(CC)C(=O)N[C@@H]1c1cccc(Cl)c1Cl	V015-9411	C29H34Cl2N4O5	-4.703	589.517			0.447
O=C(Cn1nc2c(cc1=O)CCCC2)N[C@@H](C(=O)[O-])c1ccccc1	J103-0007	C18H18N3O4-	-4.702	341.366			0.807
CNC(=O)[C@H]1C[N@H+](Cc2ccccc2)CC12CN(C(=O)c1ncccc1F)C2	SA96-0780	C21H24FN4O2+	-4.702	382.437			0.789
COc1ccc(CNC(=O)C[C@H]2N=C3c4ccccc4N=C(SCC(=O)NCCc4ccc(S(N)(=O)=O)cc4)N3C2=O)cc1	K279-1367	C30H30N6O6S2	-4.701	634.724			0.29
COc1ccc(N2C(=O)C[C@H]([NH2+]CCc3c[nH]c4ccc(Cl)cc34)C2=O)cc1	8442-0396	C21H21ClN3O3+	-4.697	397.86			0.625
COCCNC(=O)c1cccc(CSc2nc(-c3ccccc3)cc(N(C)CCc3ccc(OC)c(OC)c3)n2)c1	V026-5034	C32H36N4O4S	-4.693	572.721			0.12
O=C([O-])c1cccc(C(=O)N2CCC([C@@H]3c4[nH+]c[nH]c4CCN3C(=O)c3cccnc3)CC2)c1	ZC43-0165	C25H25N5O4	-4.69	459.504			0.62
Cc1ccc(CNC(=O)c2ccc(-n3ccnc3SCC(=O)Nc3ccc(C#N)cc3)cc2)cc1	F984-0584	C27H23N5O2S	-4.69	481.571			0.355
Nc1ccn([C@@H]2O[C@@H](CO)[C@@H](O)[C@@H]2O)c(=O)n1	1075-0005	C9H13N3O5	-4.688	243.219			0.449
NC(=O)c1sc(=S)n2c1[n-]c(=O)c1cc(Cl)ccc12	F083-0005	C11H5ClN3O2S2-	-4.685	311.76			0.697
Cc1oc(-c2ccccc2Cl)[n+]([O-])c1C	K780-0392	C11H10ClNO2	-4.684	223.658			0.551
CC(C)CN1CC(=O)N2CCN(C(=O)CCc3nc4ccccc4[nH]3)CC[C@H]2C1=O	S993-0693	C22H29N5O3	-4.683	411.503			0.806
CSc1nc(C)cc(Nc2ccc(S(N)(=O)=O)cc2)n1	D278-0570	C12H14N4O2S2	-4.682	310.388			0.661
C[C@@H](C(=O)[O-])N1C(=O)[C@@H]2[C@@H]3C[C@@H]([C@H]4Sc5[nH]c(=O)sc5[C@@H](c5cccs5)[C@@H]34)[C@@H]2C1=O	D008-0218	C20H17N2O5S3-	-4.682	462.553	thiaz_ene_E(8)	PAINS filters (family C)	0.686
COc1ccc(/C=C/C(=O)Nc2ccc3nc4n(c(=O)c3c2)CCCCC4)cc1	C803-0351	C23H23N3O3	-4.681	389.453			0.689
CCc1ccc(NC(=O)CCc2c(C)nn(-c3nc(-c4ccc(F)cc4)cs3)c2[O-])cc1	D475-2555	C24H22FN4O2S-	-4.681	450.53			0.445
O=C([O-])c1ccc(N2C(=O)Nc3ccccc3N2O)cc1	D045-0013	C14H10N3O4-	-4.679	285.259			0.864
Cc1ccc(C[S@@](=O)Cc2ccc(C(=O)NCc3ccccc3Br)o2)cc1	E535-5174	C21H20BrNO3S	-4.677	446.358			0.571
CS(=O)(=O)[N-]c1nc2ccc(NC(=O)COc3ccc(Cl)cc3)cc2s1	F260-0172	C16H13ClN3O4S2-	-4.677	411.877			0.663
O=C1[C@H]2C[N@@H+](Cc3ccccc3F)C[C@H]2C(=O)N1Cc1ccc2c(c1)OCO2	S296-4338	C21H20FN2O4+	-4.674	382.39			0.792
CCOC[C@H](O)C[N@H+](CCOC)Cc1nc2scc(-c3cc(C)ccc3C)c2c(=O)[nH]1	V022-8595	C23H32N3O4S+	-4.672	445.576			0.417
CCOc1cccc(-c2nnc(CCC(=O)NC3CCCCC3)c([O-])n2)c1	V010-0741	C20H25N4O3-	-4.671	370.45			0.804
CCC(=O)Nc1ccc(N2CCC(C(N)=O)([NH+]3CCCCC3)CC2)cc1C(=O)[O-]	F685-0617	C21H30N4O4	-4.668	402.492			0.581
Cc1c[nH+]c(C[C@@H]2CCCN(C(=O)c3ccco3)C2)n1Cc1ccc(F)cc1	T159-1370	C22H25FN3O2+	-4.667	381.449			0.678
O=C([O-])CCN1C(=O)[C@@H]2[C@@H]3C[C@@H]([C@H]4Sc5[nH]c(=O)sc5[C@@H](c5cccs5)[C@@H]34)[C@@H]2C1=O	D008-0217	C20H17N2O5S3-	-4.666	462.553	thiaz_ene_E(8)	PAINS filters (family C)	0.683
C[C@H]1C=CC[C@@H]2C(=O)N(c3cccc(C(=O)[O-])c3)C(=O)[C@@H]21	R052-1662	C16H14NO4-	-4.665	285.299			0.593
CCN1CCN(S(=O)(=O)c2cc(NC(=O)c3ccccc3OC)ccc2Oc2c(C)c(C(=O)[O-])nn2-c2cccc(F)c2)CC1	V026-2796	C31H31FN5O7S-	-4.662	637.681			0.278
O=C([O-])CC[C@H](NC(=O)COc1ccc2c3c(c(=O)oc2c1)CCC3)C(=O)[O-]	D715-0538	C19H17NO8-2	-4.661	389.361			0.534
CCOc1cc([C@@H]2CC(=O)N3C(=C2C#N)SC[C@@]3(O)c2ccc(OC)c(OC)c2)ccc1O	D005-0164	C24H24N2O6S	-4.659	468.523			0.663
COc1ccc(-n2cc(C(=O)Nc3cc(F)ccc3F)nn2)cc1	D296-0166	C16H12F2N4O2	-4.657	330.293			0.799
Cc1ccc(C(=O)C[C@@H](C(=O)[O-])c2c[nH]c3ccccc23)cc1	7602-0979	C19H16NO3-	-4.654	307.348			0.736
CC(C)(C)OC(=O)N1CC[C@@]2(C[C@@H](C(=O)[O-])NC2=O)C1	SB74-1000	C13H19N2O5-	-4.651	284.311			0.683
COc1ccc(-c2noc(Cn3c(=O)c4ccccc4n(CC(N)=O)c3=O)n2)cc1	E842-0421	C20H17N5O5	-4.648	407.385			0.498
COc1ccc2[nH]c3c([O-])n(CC(=O)NCc4cccnc4)c(=S)nc3c2c1	C676-0038	C19H16N5O3S-	-4.648	395.435			0.502
CCc1cccc(C)c1NC(=O)Cn1cc(S(=O)(=O)N2CCOCC2)ccc1=O	P511-1705	C20H25N3O5S	-4.646	419.495			0.763
Cc1noc(-c2cccc(C(F)(F)F)c2)c1C(=O)NCCC[NH+](C)C	V014-4910	C17H21F3N3O2+	-4.646	355.359			0.778
Cc1ccc(C)c(NC(=O)Cc2cn3cc(F)ccc3[nH+]2)c1	M878-1297	C17H17FN3O+	-4.645	297.331			0.794
CCc1cc(=O)oc2c(C)c(OCC(=O)NCC(=O)NCC(=O)[O-])ccc12	D715-0642	C18H19N2O7-	-4.644	376.365			0.566
NS(=O)(=O)c1ccc(CCNC(=O)CSC2=Nc3ccccc3C3=N[C@@H](CC(=O)NCc4ccc5c(c4)OCO5)C(=O)N23)cc1	K279-1473	C30H28N6O7S2	-4.642	648.707			0.298
CC(C)CNc1c2c(nc3ncnn13)CCC2	V030-9873	C12H17N5	-4.641	231.3			0.873
O=C([O-])CCN1C(=O)[C@@H]2[C@@H]3C[C@H]([C@@H]2C1=O)[C@@H]1[C@H](c2ccc(O)cc2)c2sc(=O)[nH]c2S[C@@H]31	D008-0207	C22H19N2O6S2-	-4.641	472.53	thiaz_ene_E(8)	PAINS filters (family C)	0.63
CCc1ccc(Nc2nc3ccccc3c3nnc(C)n23)cc1	E881-0093	C18H17N5	-4.64	303.366			0.624
O=C(COc1ccc2c3c(c(=O)oc2c1)CCC3)N[C@H](C(=O)[O-])c1ccccc1	D715-0534	C22H18NO6-	-4.639	393.395			0.633
COc1ccc(C(=O)N2CC[C@H](CO)[C@H]([NH+](C)C)C2)c(OC)c1	S617-0337	C17H27N2O4+	-4.639	322.403			0.779
Cc1cc([N-]S(=O)(=O)c2cc(-c3nc(C)c(C(=O)N4CCOCC4)s3)n(C)c2C)no1	L507-0948	C19H22N5O5S2-	-4.633	465.541			0.569
NC(=O)[C@@H]1C[C@@H](O)C[N@@H+]1C1CCN(Cc2cccc(F)c2F)CC1	S825-0680	C17H24F2N3O2+	-4.632	339.384			0.688
O=C([O-])c1cn(C[C@@H](O)c2ccc3c(c2)OCO3)nn1	S553-0443	C12H10N3O5-	-4.629	277.236			0.77
CC[C@@H](SC1=Nc2ccccc2C2=N[C@@H](CCC(=O)NCc3ccco3)C(=O)N12)C(=O)Nc1cccc(OC)c1	K279-0982	C29H29N5O5S	-4.625	559.639			0.377
Cc1c(CCC(=O)N[C@H](Cc2ccc(Cl)cc2)C(=O)[O-])c(=O)oc2c(C)c(O)ccc12	D715-1233	C23H21ClNO6-	-4.625	443.883			0.541
Cc1ccccc1C1=NO[C@@H](C[N@H+](Cc2ccc(F)cc2F)C[C@H](O)COCc2ccccc2)C1	V022-0888	C28H31F2N2O3+	-4.625	480.553			0.441
CCCCN(CC)S(=O)(=O)c1ccc(C(=O)Nc2ccc(Cl)c3ncsc23)cc1	F488-0080	C20H22ClN3O3S2	-4.623	451.985			0.521
COc1cccc(NC(=O)CSc2nccn2-c2ccc(C(=O)NCc3cccs3)cc2)c1	F984-0087	C24H22N4O3S2	-4.622	478.583			0.343
O=C([O-])c1ccc(CN2CC(=O)N3CCC[C@H]3C2=O)cc1	FF01-0339	C15H15N2O4-	-4.621	288.302			0.742
CC(C)NC(=O)N1CCC[C@H]1c1noc(CCC(=O)[O-])n1	S510-1095	C13H19N4O4-	-4.62	296.325			0.818
CNC(=O)[C@H]1C[N@H+](C)C[C@@H]1NC(=O)c1ccccc1OC	S963-0310	C15H22N3O3+	-4.618	291.349			0.645
Cc1ccccc1NC(=O)Nc1ccc2nncn2c1	M726-0026	C14H13N5O	-4.618	267.29			0.749
O=C([O-])C[C@@H]1Cc2ccccc2C2(CCN(C(=O)c3ccon3)CC2)O1	SA90-0014	C19H19N2O5-	-4.616	356.377			0.811
Cc1cccc(C(=O)N2CCn3c(nnc3[C@@H]3C[C@@H](O)C[N@@H+]3Cc3ccccc3)C2)c1	S625-0284	C24H28N5O2+	-4.614	417.51			0.666
CCC(=O)Nc1c(C(=O)N2CC[NH+](C)CC2)oc2ccccc12	E957-1757	C17H22N3O3+	-4.611	315.371			0.878
O=C([O-])c1cn(C[C@H](O)c2ccc3c(c2)OCO3)nn1	S553-0443	C12H10N3O5-	-4.61	277.236			0.77
O=C([N-]c1nnc([C@@H]2CC(=O)N(c3ccc(OC(F)(F)F)cc3)C2)o1)c1ccc(F)cc1	L934-0507	C20H13F4N4O4-	-4.609	450.349			0.533
CC[C@H](C)[C@@H](NC(=O)Nc1cc(C(F)(F)F)cc(C(F)(F)F)c1)C(=O)Nc1nnc(-c2ccc(OC)cc2)s1	V014-9200	C24H23F6N5O3S	-4.606	575.528			0.269
COc1ccc(-c2cc3c(N4CCC(C(=O)[O-])CC4)nccn3n2)cc1	C200-5601	C19H19N4O3-	-4.606	352.392			0.706
CC(C)[C@@H](C(=O)[O-])N1C(=O)[C@@H]2[C@@H]3C[C@@H]([C@H]4Sc5[nH]c(=O)sc5[C@@H](c5cccnc5)[C@@H]34)[C@@H]2C1=O	D008-0181	C23H22N3O5S2-	-4.605	485.572	thiaz_ene_E(8)	PAINS filters (family C)	0.644
NC1=Nc2nc3ccccc3n2[C@H](c2cccc([N+](=O)[O-])c2[O-])N1	F018-2714	C15H11N6O3-	-4.604	324.298			0.536
COc1cccc(-c2nc(NCc3ccncc3)ncc2C(=O)[O-])c1	S272-2427	C18H15N4O3-	-4.604	336.349			0.729
COc1ccc([C@]2(O)CSC3=C(C#N)[C@H](c4ccc(C(F)(F)F)cc4)CC(=O)N32)cc1OC	D005-0269	C23H19F3N2O4S	-4.602	476.469			0.706
CCn1nc(C(=O)Nc2cccc(C(F)(F)F)c2)cc1-c1ccco1	V028-6120	C17H14F3N3O2	-4.601	349.312			0.758
COc1cccc(C(=O)N2CCC([N@@H+]3C[C@H](O)C[C@H]3C(=O)NCc3cccc(C)c3)CC2)c1	S596-0844	C26H34N3O4+	-4.59	451.564			0.609
Cc1cccc(OCCc2noc(C3CN(C(=O)c4cccc(C#N)c4)C3)n2)c1	S700-1156	C22H20N4O3	-4.588	388.425			0.644
Cc1ccc(C(=O)C[C@H](C(=O)[O-])c2c[nH]c3ccccc23)cc1	7602-0979	C19H16NO3-	-4.587	307.348			0.736
Cc1ccc(CN(CCc2ccccc2)C(=O)CN(CC[NH+]2CCCC2)C(=O)c2ccc(Cl)cc2Cl)o1	V008-5137	C29H34Cl2N3O3+	-4.587	542.504			0.393
CCOC(=O)c1cc(-c2cccc(NC(=O)[C@@H](OC(C)=O)c3ccccc3)c2)n(-c2ccccn2)n1	V008-3607	C27H24N4O5	-4.585	484.51			0.37
CC(C)n1cnc2nc(CSc3ccc(NC(=O)/C=C/c4ccccc4)cc3)cc(=O)n21	D439-6690	C24H23N5O2S	-4.585	445.538			0.336
COc1cccc(-c2nc(NC[C@H]3CCCO3)ncc2C(=O)[O-])c1	S272-2433	C17H18N3O4-	-4.585	329.355			0.848
CCOc1ccc(NC(=O)CSC2=Nc3ccccc3C3=N[C@@H](CC(=O)NCc4ccccc4OC)C(=O)N23)cc1	K279-1410	C30H29N5O5S	-4.584	571.65			0.378
O=C([O-])[C@H]1CC(=O)N(c2ccc(F)c(Cl)c2)C1	R152-1908	C11H8ClFNO3-	-4.583	257.648			0.778
Cc1ccsc1C(=O)N1CCn2c(nnc2[C@@H]2C[C@@H](O)C[N@@H+]2Cc2ccccc2)C1	S625-0689	C22H26N5O2S+	-4.582	423.532			0.66
C[NH+](C)CCNC(=O)c1c(-c2ccccc2)cc(=O)n2c1CCC2	T508-0141	C19H24N3O2+	-4.581	325.41			0.832
CCn1nc(C(=O)Nc2ccc(F)c(F)c2)cc1-c1cccc(C(F)(F)F)c1	V028-6800	C19H14F5N3O	-4.58	395.331			0.624
C[C@H](c1ccccc1)N1C[C@@H](C(=O)[O-])CC1=O	R152-2019	C13H14NO3-	-4.574	233.266			0.755
NS(=O)(=O)c1ccc(CCNC(=O)CSC2=Nc3ccccc3C3=N[C@@H](CCC(=O)NCc4ccc(F)cc4)C(=O)N23)cc1	K279-0707	C30H29FN6O5S2	-4.572	636.715			0.293
O=c1c(O)c(-c2ccc(O)cc2O)oc2cc(O)cc(O)c12	R092-0051	C15H10O7	-4.571	302.24			0.464
CCOC(=O)C1=C(CN2CCN(C(=O)NC(C)(C)C)CC2)N(CC)C(=O)N[C@@H]1c1cccc(Oc2ccccc2)c1	V018-6025	C31H41N5O5	-4.57	563.695			0.458
NS(=O)(=O)c1ccc(CCNC(=O)CCCn2c(SCc3cc(=O)n4cc(Br)ccc4n3)nc3ccsc3c2=O)cc1	K292-2057	C27H25BrN6O5S3	-4.569	689.616			0.158
CC(=O)N(CCC[NH+](C)C)c1nc2c(F)cccc2s1	E677-1271	C14H19FN3OS+	-4.568	295.374			0.904
Cc1c[nH+]c(C)n1[C@H]1CCCN(C(=O)c2nccn2C)C1	S692-1535	C15H22N5O+	-4.568	287.364			0.832
Cc1ccc([C@@H]2c3sc(=O)[nH]c3S[C@@H]3[C@@H]4C[C@@H]([C@H]5C(=O)N([C@@H](C)C(=O)[O-])C(=O)[C@@H]45)[C@H]23)cc1	D008-0213	C23H21N2O5S2-	-4.566	470.557	thiaz_ene_E(8)	PAINS filters (family C)	0.68
CCn1c(=O)c2ccnn2c2ccc(C(=O)NCCOC)cc21	T226-1249	C16H18N4O3	-4.565	314.343			0.714
Cc1c(CC(=O)[O-])c(=O)oc2c(C)c(OCC(=O)[O-])ccc12	D715-0240	C15H12O7-2	-4.565	306.271			0.638
O=C(NCc1ccccc1)Nc1ccc(Cn2cnc(-c3nc(-c4ccc(Cl)cc4)no3)c2)cc1	F357-0713	C26H21ClN6O2	-4.564	484.944			0.312
COc1cccc(CNC(=O)CSc2nc(-c3ccccc3)[n-]c2S(=O)(=O)c2ccc(C)cc2)c1	D406-0509	C26H24N3O4S2-	-4.564	507.621			0.339
NC(=O)CSc1ncc(-c2cccc(Br)c2)o1	F465-0973	C11H9BrN2O2S	-4.564	313.168			0.881
CN1C(=O)N[C@H](c2ccc(C(F)(F)F)cc2)C2=C1CN(CCC(=O)[O-])C2=O	V029-1447	C17H15F3N3O4-	-4.563	383.326			0.827
COCCCN1C(=O)[C@H](CC(=O)Nc2cc(OC)ccc2OC)n2c1nc1ccccc12	D718-1810	C23H26N4O5	-4.557	438.482			0.516
Cc1ccc(C)c(-n2nc(C(=O)[O-])c(C)c2Oc2ccc(NC(=O)C(C)C)cc2S(=O)(=O)NCc2ccc3c(c2)OCO3)c1	V003-9832	C31H31N4O8S-	-4.555	620.676			0.269
Cc1cccc(OCC(=O)Nc2ccc(N3CCC(C(N)=O)([NH+]4CCCCC4)CC3)cc2C(=O)[O-])c1	F685-1341	C27H34N4O5	-4.554	494.589			0.483
Cc1c(CCC(=O)[O-])c(=O)oc2c(C)c3occ(C(C)(C)C)c3cc12	D143-0296	C20H21O5-	-4.554	342.391			0.683
COC(=O)[C@@H](C)NC(=O)N1CCOc2ccccc21	Z606-0315	C13H16N2O4	-4.554	264.28			0.814
Cn1nc(C(=O)[O-])cc1Oc1ccc(NC(=O)c2cccc(Cl)c2)cc1S(=O)(=O)NCc1ccc2c(c1)OCO2	V030-1762	C26H20ClN4O8S-	-4.553	584.987			0.302
O=C(Nc1cnn(-c2ncc(N3CCSCC3)cn2)c1)Nc1ccccc1C(F)(F)F	P431-1494	C19H18F3N7OS	-4.548	449.453			0.629
COc1cc(NC(=O)Cn2nnc(-c3ccc(C(F)(F)F)cc3)n2)c(C(=O)[O-])cc1OC	8017-3739	C19H15F3N5O5-	-4.547	451.361			0.571
COc1ccc([C@]2(O)CSC3=C(C#N)[C@H](c4ccc(Cl)cc4)CC(=O)N32)cc1OC	D005-0155	C22H19ClN2O4S	-4.542	442.916			0.77
O=C([O-])[C@H]1CC(=O)N(Cc2ccncc2)C1	D727-0649	C11H11N2O3-	-4.541	220.227			0.665
CC[C@@H](Sc1nc2ccsc2c(=O)n1CCCC(=O)NCCc1ccc(S(N)(=O)=O)cc1)C(=O)Nc1cc(Cl)ccc1C	K292-2063	C29H32ClN5O5S3	-4.54	662.235			0.138
O=C(NCC[NH+]1CCCC1)c1c(OCC2CC2)cc(=O)n2c1CCOCC2	T957-0106	C20H30N3O4+	-4.54	375.467			0.68
NC(=O)[C@@H]1C[C@@H](O)C[N@H+]1C1CCN(C(=O)c2ccc(F)c(F)c2)CC1	S825-0786	C17H22F2N3O3+	-4.538	353.368			0.656
CCn1nc(C(=O)Nc2cccc(C(F)(F)F)c2)cc1-c1ccc2c(c1)OCO2	V013-4096	C20H16F3N3O3	-4.538	403.36			0.693
C=CCOC(=O)[C@H]1[C@@H](c2ccc(O)c(OC)c2)c2c(O)n[nH]c2C[C@]1(C)O	D046-0040	C19H22N2O6	-4.531	374.393			0.463
COc1ccc(-c2nnc(CCC(=O)NCc3cccc(C(F)(F)F)c3)c([O-])n2)cc1	V020-9264	C21H18F3N4O3-	-4.531	432.401			0.618
CC(=O)N1CCc2c(sc(NC(=O)CS(=O)(=O)c3ccc(C)cc3)c2C(N)=O)C1	G856-7199	C19H21N3O5S2	-4.53	435.512			0.735
NC(=O)C1=C(Nc2ccc(F)cc2)c2ccccc2S1(=O)=O	D531-0041	C15H11FN2O3S	-4.529	318.322			0.904
CC(C)CN1C(=O)C(Nc2ccccc2)=C(Sc2cccc(NC(=O)Nc3cc(C(F)(F)F)cc(C(F)(F)F)c3)c2)C1=O	V029-8276	C29H24F6N4O3S	-4.525	622.584			0.176
CCC(=O)N1CCc2oc(C)c(C(=O)NCC[NH+](C)C)c2C1	T829-1973	C16H26N3O3+	-4.525	307.392			0.789
CC[C@H](SC1=Nc2ccccc2C2=N[C@H](CCC(=O)NCc3ccccc3OC)C(=O)N12)C(=O)Nc1ccc2c(c1)OCO2	K279-0827	C32H31N5O6S	-4.525	613.687			0.341
Cc1ccc(NC(=O)Cn2nc(-c3nc(-c4ccncc4)no3)ccc2=O)cc1F	P040-1921	C20H15FN6O3	-4.524	406.375			0.541
CCOC(=O)c1c(NC(=O)CSc2nnc(CNC(=O)COc3ccc(Cl)cc3Cl)n2C)sc2c1CCCC2	K403-0408	C25H27Cl2N5O5S2	-4.523	612.545			0.237
Cc1cc(C)c(NC(=O)Cn2cc(-c3nc(-c4cccc(F)c4)no3)c(=O)c3ccc(C)nc32)c(C)c1	L859-0442	C28H24FN5O3	-4.523	497.528			0.361
COc1cc(-c2noc([C@H]([NH2+]C[C@@H](O)COCc3ccco3)C(C)C)n2)cc(OC)c1OC	V003-8006	C23H32N3O7+	-4.521	461.514			0.393
CN1C(=O)N[C@@H](c2ccc(C(F)(F)F)cc2)C2=C1CN(CCC(=O)[O-])C2=O	V029-1447	C17H15F3N3O4-	-4.518	383.326			0.827
COc1cc(-c2noc(-c3ccc(C)cc3)n2)ccc1OCC(=O)Nc1ccc(C(N)=O)cc1	D400-3931	C25H22N4O5	-4.518	458.473			0.41
CCC[N@@H+](CC(=O)N(CCc1c[nH]c2ccccc12)Cc1ccc(C(C)(C)C)cc1)C[C@@H](O)COCc1ccccc1	V014-0718	C36H48N3O3+	-4.518	569.786			0.19
CCOc1nc(-c2cccc(C(F)(F)F)c2)n(-c2ccc(NC(=O)/C=C/c3ccc([N+](=O)[O-])cc3)cc2)n1	V014-5874	C26H20F3N5O4	-4.517	523.47			0.175
Cc1cc(C)c(NC(=O)CSc2nc3ccsc3c(=O)n2C[C@H]2CC[C@@H](C(=O)[O-])CC2)c(C)c1	E793-3689	C25H28N3O4S2-	-4.516	499.642			0.394
NS(=O)(=O)c1ccc([N-]S(=O)(=O)c2cc(-c3noc(C4CCC4)n3)cs2)cc1	L287-1256	C16H15N4O5S3-	-4.515	440.506			0.62
O=C(c1cn(C[C@@H]2C[C@H](F)CN2C(=O)c2ccncn2)nn1)N1CCc2ccccc21	SB21-0513	C21H20FN7O2	-4.515	421.433			0.634
CCOC(=O)c1c(NC(=O)CSc2nnc(CNC(=O)c3cc(OC)cc(OC)c3)n2-c2cccc(Cl)c2)sc2c1CCCC2	K403-0197	C31H32ClN5O6S2	-4.514	670.197			0.144
Cn1nc(-c2ccc(Cl)cc2)c2cc(C(=O)Nc3ccc(F)cc3F)sc21	G789-2053	C19H12ClF2N3OS	-4.512	403.833			0.492
O=C([O-])CN1C(=O)/C(=C/c2ccc(SCc3ccccc3)o2)SC1=S	C639-0497	C17H12NO4S3-	-4.511	391.474	ene_rhod_A(235)	PAINS filters (family A)	0.426
CCn1ccc(C(=O)N2CCC[C@H](n3c(C)c[nH+]c3C)C2)n1	S692-1526	C16H24N5O+	-4.51	301.391			0.865
CCOc1ccc(-c2noc(-c3cn(CC)c4ccc(F)cc4c3=O)n2)cc1OC	G607-0353	C22H20FN3O4	-4.51	409.416			0.473
COc1ccc(S(=O)(=O)[N-]c2nc(CC(=O)N3CCc4ccccc4C3)cs2)cc1	D715-1336	C21H20N3O4S2-	-4.504	443.535			0.581
Cc1oc(-c2cccc(Cl)c2)[n+]([O-])c1C	K780-0576	C11H10ClNO2	-4.503	223.658			0.551
CCc1cccc(NC(=O)CN2C(=O)N[C@@H](c3ccc(C)cc3)C3=C2COC3=O)c1	S350-0492	C23H23N3O4	-4.501	405.452			0.749
O=C(N[C@@H](Cc1c[nH]c2ccccc12)C(=O)[O-])c1ccc(Cl)cc1	1682-7513	C18H14ClN2O3-	-4.499	342.781			0.743
COc1ccc(/C=C/C(=O)Nc2ccc(-n3cnnn3)cc2)cc1OC	D541-0021	C18H17N5O3	-4.499	351.364			0.686
O=C(Nc1cc(F)ccc1Cl)c1cc(C2CC2)n2nccc2n1	P757-0942	C16H12ClFN4O	-4.497	330.748			0.797
CCCc1cc(=O)[n-]c2nnc(SCC(=O)Nc3ccc(CC)cc3)n12	G856-6878	C18H20N5O2S-	-4.497	371.456			0.642
COc1cc(OC)c(NC(=O)c2cc(C(F)(F)F)n(C)n2)cc1Cl	D522-0030	C14H13ClF3N3O3	-4.496	363.723			0.904
CC[C@@H](C(=O)[O-])n1cc(C=O)c2ccccc21	C800-0055	C13H12NO3-	-4.496	231.251			0.74
O=C1C[C@@H](C(=O)Nc2ccc([N+](=O)[O-])cc2)[NH+]=C(Nc2cccc(C(F)(F)F)c2)N1	F019-5590	C18H15F3N5O4+	-4.495	421.335			0.432
COC(=O)c1c(SCC(=O)Nc2ccc(C(C)=O)cc2)nc2cc(Cl)ccc2c1[O-]	G023-1449	C21H16ClN2O5S-	-4.486	444.889			0.351
CC(=O)N1c2ccc(S(=O)(=O)N[C@H](CC(=O)[O-])c3ccc(OC(C)C)cc3)cc2C[C@@H]1C	E797-0421	C23H27N2O6S-	-4.483	460.544			0.645
Cc1oc(-c2ccc(Cl)cc2)[n+]([O-])c1C	K780-0404	C11H10ClNO2	-4.48	223.658			0.551
COc1ccc(C)cc1NC(=O)N1CCN(c2ccc(C#N)c(C(F)(F)F)c2)C[C@@H]1C(N)=O	S951-5121	C22H22F3N5O3	-4.477	461.443			0.727
Cn1cnc(S(=O)(=O)N2CCC[C@H](C(=O)[O-])CCNC(=O)CC2)c1	S733-1893	C14H21N4O5S-	-4.476	358.412			0.699
C[NH+](C)CCCN1c2ccccc2Sc2ccc(Cl)cc21	6264-0421	C17H20ClN2S+	-4.476	318.863			0.922
CNC(=O)[C@H]1C[N@H+](C)C[C@@H]1NC(=O)c1c(F)ccc(F)c1F	S963-0021	C14H17F3N3O2+	-4.474	315.295			0.633
COc1ccc(C(=O)N2CC[C@@]3(CO)CN(c4ccc(C#N)c(C(F)(F)F)c4)C[C@H]3C2)c(C)c1	S948-5046	C25H26F3N3O3	-4.474	473.494			0.73
COc1cc([C@H]([NH3+])CC(=O)[O-])ccc1OCC(N)=O	R052-2012	C12H16N2O5	-4.474	268.269			0.589
O=C([O-])c1cnc(NCc2cccnc2)nc1-c1cccnc1	S272-2786	C16H12N5O2-	-4.474	307.311			0.747
Nc1ccn([C@H]2O[C@H](CO)[C@H](O)[C@@H]2O)c(=O)n1	1075-0005	C9H13N3O5	-4.473	243.219			0.449
NC(=O)[C@@H]1C[C@@H](O)C[N@@H+]1C1CCN(Cc2cccc(Cl)c2)CC1	S825-1209	C17H25ClN3O2+	-4.472	337.848			0.712
C[NH+](C)CCNC(=O)c1nc[nH]c1C(=O)NCc1ccccn1	D340-1054	C15H21N6O2+	-4.472	316.362			0.505
CCCn1c(SCC(N)=O)nc2c(-c3ccccc3)nsc2c1=O	M109-0213	C16H16N4O2S2	-4.471	360.448			0.539
COc1ccc(/C=C/C(=O)NCc2n[nH]c(=O)c3ccccc23)cc1OC	G786-2300	C20H19N3O4	-4.471	365.388			0.654
COc1ccc(-n2cc(C(=O)Nc3ccc(F)c(F)c3)nn2)cc1	D296-0159	C16H12F2N4O2	-4.471	330.293			0.799
O=C(NCc1ccccc1)Nc1ccc(Cn2cnc(-c3nc(-c4ccc(F)cc4)no3)c2)cc1	F357-0706	C26H21FN6O2	-4.469	468.489			0.346
CCOC(=O)c1c(NC(=O)CSc2nnc(CNC(=O)c3cccc(OC)c3)n2-c2ccccc2OC)sc2c1CCCCC2	K403-0604	C32H35N5O6S2	-4.467	649.778			0.117
O=C(Cn1c(CO)cnc1SCC(=O)Nc1ccc2c(c1)OCCO2)NCc1ccc(F)cc1	F711-0675	C23H23FN4O5S	-4.466	486.517			0.398
COc1ccc(CCN2C(=O)[C@@H](CC(C)C)[NH2+]C23CCN(C(=O)c2ccc4c(c2)OCO4)CC3)cc1OC	V031-2248	C29H38N3O6+	-4.466	523.628			0.57
CCC[N@@H+](CC(=O)N1CCc2sccc2[C@@H]1COc1ccc(OC)cc1)C[C@@H](O)COC	V022-9920	C24H35N2O5S+	-4.464	462.603			0.5
Cc1cccc(C)c1NC(=O)Nc1nnc2ccccn12	Z268-0844	C15H15N5O	-4.463	281.316			0.758
COCCCNC(=O)CSc1nc2cc3c(cc2c(=O)n1Cc1ccc(C(=O)NCc2ccc4c(c2)OCO4)cc1)OCO3	K284-5867	C31H30N4O8S	-4.462	618.66			0.138
Cc1cc(C)nc([N-]S(=O)(=O)c2ccc(NC(=O)c3nn(-c4ccc(F)cc4)ccc3=O)cc2)n1	D223-0969	C23H18FN6O4S-	-4.462	494.499			0.434
NS(=O)(=O)c1ccc(CCNC(=O)CSc2nc3ccccc3c(=O)n2C[C@H]2CC[C@H](C(=O)NCc3ccco3)CC2)cc1	K284-4781	C31H35N5O6S2	-4.46	637.767			0.157
Cc1ccc(OCC(=O)Nc2ccc3nc(SCC(=O)Nc4ccccc4F)sc3c2)cc1	D336-2159	C24H20FN3O3S2	-4.46	481.559			0.325
Cc1c(NC(=O)c2ccccc2OCc2nc(-c3ccccc3)no2)c(=O)n(-c2ccccc2)n1C	D400-3103	C27H23N5O4	-4.457	481.51			0.37
CCOC(=O)c1c(NC(=O)[C@@H](C)Sc2nnc(CNC(=O)COc3ccccc3)n2-c2cc(C)ccc2C)sc2c1CCC2	K403-1041	C32H35N5O5S2	-4.457	633.779			0.157
CCn1c(SCC(N)=O)nc2c(-c3ccccc3)csc2c1=O	F847-0112	C16H15N3O2S2	-4.457	345.433			0.57
COc1ccc([C@@H]2[NH2+][C@H](C(=O)[O-])Cc3c2[nH]c2ccccc32)cc1OC	K082-0004	C20H20N2O4	-4.456	352.389	indol_3yl_alk(461)	PAINS filters (family A)	0.716
CC(=O)N1N=C(c2ccc(OC(=O)CCCOc3ccc(Cl)cc3Cl)cc2)O[C@H]1COc1ccc(Cl)cc1	G642-6618	C27H23Cl3N2O6	-4.456	577.847			0.158
COc1ccc(OC)c([C@H](NC2=NC(=O)[C@H](CC(=O)Nc3ccc(C)cc3)S2)c2c([O-])[nH]c(=O)[nH]c2=O)c1	E755-0496	C25H24N5O7S-	-4.454	539.562			0.328
Nc1ccn([C@H]2O[C@@H](CO)[C@H](O)[C@H]2O)c(=O)n1	1075-0005	C9H13N3O5	-4.453	243.219			0.449
CCOC(=O)c1sc(NC(=O)[C@@H](C)Sc2nnc(CNC(=O)c3ccccc3C(F)(F)F)n2C)c(C(=O)OCC)c1C	K403-1294	C26H28F3N5O6S2	-4.452	627.652			0.23
Cc1cccc(-c2nnc(SCC(N)=O)o2)c1	D344-8579	C11H11N3O2S	-4.449	249.287			0.833
CC(=O)c1cccc(NC(=O)c2cc(C(F)(F)F)n(C)n2)c1	D522-0091	C14H12F3N3O2	-4.449	311.263			0.887
[NH3+][C@@H](CC(=O)[O-])c1ccc(O)cc1	R052-2039	C9H11NO3	-4.449	181.191			0.615
CCOC(=O)Nc1ccc2c(c1)N(C(=O)C[NH+](C)C)c1ccccc1S2	S008-0095	C19H22N3O3S+	-4.448	371.453			0.866
COc1cc(C(=O)[O-])c(N2C(=O)Nc3ccccc3N2O)cc1OC	D045-0021	C16H14N3O6-	-4.447	345.311			0.857
NS(=O)(=O)c1ccc(CCNC(=O)c2cccc(N3C(=O)CCS3(=O)=O)c2)cc1	D473-1565	C18H19N3O6S2	-4.445	437.485			0.668
CSC1=NC([O-])=C2C(=NC(=O)C[C@@H]2c2ccc(O)c(O)c2)N1	D271-0001	C14H12N3O4S-	-4.445	319.334	catechol_A(92)	PAINS filters (family B)	0.645
Oc1ccccc1C[NH+]1CCN(c2cc(-c3ccccc3)[nH]n2)CC1	P867-0010	C20H23N4O+	-4.444	334.42	mannich_A(296)	PAINS filters (family A)	0.68
O=C([O-])CCN1C(=O)c2ccccc2S1(=O)=O	1213-0017	C10H8NO5S-	-4.443	255.245			0.687
Cc1ccc(NC(=O)Cn2c(=O)n(CCCCC(=O)Nc3ccccc3)c(=O)c3ccccc32)cc1	F142-0492	C28H28N4O4	-4.443	484.554			0.352
Cc1cccc(CSc2nnc(N3C4=CCCC([O-])=C4[C@@]4(C(=O)Nc5ccc(F)cc54)C(C#N)=C3N)s2)c1	8016-4552	C27H20FN6O2S2-	-4.442	544.62			0.473
CCn1c(SCC(N)=O)nc2c3cc(OC)ccc3n(C)c2c1=O	L880-0021	C16H18N4O3S	-4.441	346.403			0.558
Cc1c(C[NH2+]C[C@@H]2CCCO2)c(C(=O)[O-])c(C)n1Cc1ccccc1Cl	G396-0982	C20H25ClN2O3	-4.44	376.882			0.794
COCCCNC(=O)c1cc(NC(=O)Nc2cc(C(F)(F)F)cc(C(F)(F)F)c2)ccc1N1CCCC1	V001-3744	C24H26F6N4O3	-4.439	532.485	anil_di_alk_A(478)	PAINS filters (family A)	0.299
O=C([O-])COc1ccc(-c2nnn(CC(=O)[O-])n2)cc1	7286-2318	C11H8N4O5-2	-4.439	278.224			0.553
NC(=O)Cn1c(=O)n(Cc2nc(-c3ccccc3)no2)c(=O)c2cc3c(cc21)OCO3	E843-0211	C20H15N5O6	-4.437	421.368			0.49
O=C(CN1C(=O)N[C@@H](c2ccccc2Cl)C2=C1COC2=O)NCc1ccc(F)cc1	S350-0358	C21H17ClFN3O4	-4.437	429.834			0.715
O=c1[n-]cc(S(=O)(=O)NCCSCc2ccccc2F)c(=O)[nH]1	D698-0001	C13H13FN3O4S2-	-4.436	359.39			0.677
Cc1ccc(CNC(=O)Cn2c(-c3ccc(F)cc3)nc(C)c(CCO)c2=O)cc1	T604-0273	C23H24FN3O3	-4.435	409.459			0.628
O=C(CSc1nnc2[n-]c(=O)c(Cc3ccccc3)nn12)Nc1cccc(F)c1	G856-7992	C19H14FN6O2S-	-4.435	410.425			0.485
O=C(CN1C(=O)C2(CCCCC2)[C@H]1c1ccccc1)NCCc1nc2ccccc2[nH]1	S642-0115	C25H28N4O2	-4.434	416.522			0.601
CCCNC(=O)c1ccc(Cn2c(SCC(=O)Nc3ccc(F)cc3F)nc3ccccc3c2=O)cc1	G629-0036	C27H24F2N4O3S	-4.433	522.568			0.248
O=S(=O)([N-]c1ccc(Cl)cn1)c1cc(-c2noc(C3CCCC3)n2)cs1	L287-1587	C16H14ClN4O3S2-	-4.433	410.892			0.594
O=C(Nc1ccc(F)cc1F)c1cc(-c2ccc(F)cc2)ns1	P498-0380	C16H9F3N2OS	-4.433	334.315			0.767
Cc1cccc(NC(=O)c2cc(-c3ccc(C(C)(C)C)cc3)n(C)n2)c1	V010-2159	C22H25N3O	-4.432	347.459			0.729
C[C@H](CC(=O)Nc1ccccc1Cl)n1cccn1	G262-0212	C13H14ClN3O	-4.432	263.726			0.921
CCOC(=O)c1cc(S(=O)(=O)[N-]c2ccc(NC(C)=O)cc2)n[nH]1	G695-0046	C14H15N4O5S-	-4.432	352.364			0.764
Cc1ccc(OCC(=O)Nc2ccccc2C(=O)[O-])c(-n2cnnc2)c1	J016-0034	C18H15N4O4-	-4.429	352.349			0.708
Cc1cc(Nc2cccc(O)c2)ncn1	D278-0387	C11H11N3O	-4.429	201.227			0.782
C[C@H](CNC(=O)c1ccc2c(c1)NC(=O)/C(=C/c1ccccc1)O2)c1ccccc1	F389-0867	C25H22N2O3	-4.427	398.46			0.618
COCCNC(=O)c1ccc2c(c1)n(C)c(=O)c1ccnn12	T226-1028	C15H16N4O3	-4.424	300.316			0.714
O=C([N-]c1nnc([C@@H]2CC(=O)N(c3ccc(OC(F)(F)F)cc3)C2)o1)c1ccccc1F	L934-0526	C20H13F4N4O4-	-4.424	450.349			0.533
C[C@@H](C(=O)[O-])N1C(=O)[C@@H]2[C@@H]3C[C@@H]([C@H]4Sc5[nH]c(=O)sc5[C@@H](c5ccc(C(C)(C)C)cc5)[C@@H]34)[C@@H]2C1=O	D008-0101	C26H27N2O5S2-	-4.423	512.638	thiaz_ene_E(8)	PAINS filters (family C)	0.634
Cc1ccc(C)c(-c2csc3nc(C[NH2+]CC(C)C)[nH]c(=O)c23)c1	V031-1590	C19H24N3OS+	-4.423	341.47			0.749
CCOc1ccc(-n2nnc(C(=O)Nc3cc(Cl)ccc3C)c2C)cc1	E141-0520	C19H19ClN4O2	-4.421	370.838			0.731
CC[C@H](SC1=Nc2ccccc2C2=N[C@@H](CCC(=O)NCc3ccccc3OC)C(=O)N12)C(=O)Nc1cccc(OC)c1	K279-0831	C32H33N5O5S	-4.421	599.703			0.323
O=C([O-])c1ccc(CN2CC(=O)N3CCC[C@@H]3C2=O)cc1	FF01-0339	C15H15N2O4-	-4.419	288.302			0.742
COc1ccc(CCN(C)S(=O)(=O)c2ccc(OC)c(N3CCN(C(=O)c4ccc(F)c(F)c4)CC3)c2)cc1OC	V008-9388	C29H33F2N3O6S	-4.417	589.653			0.355
Cn1c(=O)[nH]c(=O)c2c1ncn2C[C@H](O)CO	D090-0126	C9H12N4O4	-4.416	240.218			0.562
N#Cc1ccc(N2C[C@@H](C(N)=O)[C@H](C3CC[NH+](Cc4cccc(O)c4)CC3)C2)cc1C(F)(F)F	S954-5108	C25H28F3N4O2+	-4.416	472.509			0.621
CCc1cccc(NC(=O)CN2C(=O)N[C@@H](c3ccccc3Cl)C3=C2COC3=O)c1	S350-0347	C22H20ClN3O4	-4.415	425.871			0.718
CCc1ccc(Nc2nn3c(=O)c4cc(Cl)ccc4nc3s2)cc1	F127-0182	C17H13ClN4OS	-4.415	356.829			0.595
Cn1nc(-c2ccc(C(C)(C)C)cc2)cc1C(=O)Nc1cccc(Cl)c1	V013-2002	C21H22ClN3O	-4.414	367.877			0.683
Cc1c(C(=O)[O-])nn(C(C)(C)C)c1Oc1ccc(NC(=O)c2ccccc2Cl)cc1S(=O)(=O)NCC(C)C	V005-3166	C26H30ClN4O6S-	-4.414	563.067			0.403
C[C@H](C(=O)[O-])N1C(=O)[C@@H]2[C@@H]3C[C@H]([C@@H]2C1=O)[C@@H]1[C@@H](c2ccccc2O)c2sc(=O)[nH]c2S[C@H]31	D426-0992	C22H19N2O6S2-	-4.413	472.53	thiaz_ene_E(8)	PAINS filters (family C)	0.632
C[C@H](Oc1ccccc1)C(=O)N1CCC2(CCC(=O)N2)CC1	S924-0529	C17H22N2O3	-4.413	302.372			0.925
CC[C@H](SC1=Nc2ccccc2C2=N[C@H](CCC(=O)NCc3ccco3)C(=O)N12)C(=O)Nc1ccc2c(c1)OCO2	K279-0977	C29H27N5O6S	-4.413	573.622			0.392
O=S(=O)(c1ccc(F)c(F)c1)N(CC[NH+]1CCCC1)[C@@H]1CC[NH2+]C1	SB91-0700	C16H25F2N3O2S+2	-4.412	359.433			0.681
COc1ccc(NC(=O)c2cc(C(F)(F)F)n(C)n2)c(OC)c1	D522-0037	C14H14F3N3O3	-4.412	329.278			0.937
Cc1ccc(NC(=O)c2cc(C(F)(F)F)n(C)n2)c(C)c1	D522-0071	C14H14F3N3O	-4.412	297.279			0.924
CCOC(=O)c1c(NC(=O)CSc2nnc(CNC(=O)c3ccc([N+](=O)[O-])cc3)n2-c2ccccc2OC)sc2c1CCCC2	K403-0074	C30H30N6O7S2	-4.411	650.723			0.093
CCc1ccc(NC(=O)[C@@H](CC)SC2=Nc3ccccc3C3=N[C@@H](CCC(=O)NCc4ccc5c(c4)OCO5)C(=O)N23)cc1	K279-0682	C33H33N5O5S	-4.41	611.714			0.326
CC(C)(C)c1ccc(C(=O)N/N=C/c2ccccc2O)cc1	V005-6901	C18H20N2O2	-4.408	296.368	hzone_phenol_A(479)	PAINS filters (family A)	0.673
COCCNc1ncc(C(=O)[O-])c(-c2ccc(OC)cc2)n1	S272-2285	C15H16N3O4-	-4.408	303.317			0.747
CCc1cccc2c([C@@H](CC(N)=O)CC(C)C)c[nH]c12	V029-3732	C17H24N2O	-4.407	272.389			0.827
O=C(CC[C@H]1Nc2c3ccccc3nc([S-])[n+]2C1=O)NCc1ccccc1	K279-0358	C20H18N4O2S	-4.407		acyl_het_A(9)	PAINS filters (family C)	0.403
COc1ccc(F)cc1S(=O)(=O)N1C[C@@H](C(N)=O)[C@H](C2CC[NH+](C)CC2)C1	S632-0689	C18H27FN3O4S+	-4.407	399.479			0.696
O=C(Cn1nc2c(cc1=O)CCCCC2)N[C@@H](C(=O)[O-])c1ccccc1	J102-0010	C19H20N3O4-	-4.406	355.393			0.768
O=C([O-])CN1C(=O)[C@@H]2[C@@H]3C[C@H]([C@@H]2C1=O)[C@H]1[C@@H](c2ccccc2O)c2sc(=O)[nH]c2S[C@@H]31	D426-0930	C21H17N2O6S2-	-4.402	458.503	thiaz_ene_E(8)	PAINS filters (family C)	0.637
Cc1cc(Oc2cnn(-c3cccc(F)c3)c(=O)c2Nc2cccc(C(=O)NCc3ccccn3)c2)ccc1Cl	V004-4307	C30H23ClFN5O3	-4.399	555.995			0.237
COc1ccc(CNC(=O)CC[C@@H]2N=C3c4ccccc4N=C(SCC(=O)Nc4ccc(F)cc4)N3C2=O)cc1	K279-0770	C29H26FN5O4S	-4.398	559.614			0.407
Cc1ccc(C)c(NC(=O)c2cc(C(F)(F)F)n(C)n2)c1	D522-0070	C14H14F3N3O	-4.396	297.279			0.924
CCc1ccc(NC(=O)CSc2ncc(CO)n2CC(=O)NCc2ccc(Cl)cc2)cc1	F711-0728	C23H25ClN4O3S	-4.395	472.988			0.391
COCCN(CC(=O)Nc1nc(-c2ccc(Cl)cc2)cn1-c1cccc(Cl)c1)C(=O)c1ccc(OC)cc1	V019-9168	C28H26Cl2N4O4	-4.392	553.444			0.277
Cc1noc2c1[C@@H](c1ccc(O)c(O)c1)C1=C(O)CCC=C1N2	D588-0191	C17H16N2O4	-4.391	312.324	catechol_A(92)	PAINS filters (family B)	0.602
CCC(=O)Nc1c(C(=O)N2CC[NH+](CC)CC2)oc2ccccc12	E957-1767	C18H24N3O3+	-4.39	329.398			0.883
Cc1cccc(NC(=O)c2ccc(=O)n(CCC(=O)Nc3nc(C)cs3)n2)c1	F550-3133	C19H19N5O3S	-4.388	397.451			0.665
Cc1ccc(-c2nc(Cn3c(=O)c4ccccc4n(CC(N)=O)c3=O)no2)cc1	E842-0281	C20H17N5O4	-4.387	391.385			0.542
O=S(=O)(c1cccc(C(F)(F)F)c1)N1CC[NH2+]CC1	D047-0051	C11H14F3N2O2S+	-4.386	294.291			0.852
CCCNS(=O)(=O)c1cc(NC(=O)[C@@H](C)CC)ccc1Oc1c(C)c(C(=O)[O-])nn1-c1cccc(F)c1	V029-2704	C25H28FN4O6S-	-4.385	532.586			0.387
O=C([N-]c1nnc([C@@H]2CC(=O)N(c3ccc(OC(F)(F)F)cc3)C2)o1)c1ccccc1Cl	L934-0503	C20H13ClF3N4O4-	-4.385	466.803			0.526
CCCCC(=O)Nc1ccc(N2CCC(C(N)=O)([NH+]3CCCCC3)CC2)cc1C(=O)[O-]	F685-0483	C23H34N4O4	-4.385	430.546			0.539
COc1cccc([C@@H]2CC(c3ccc(Br)cc3)=NN2C(=O)CSc2nc3c(cnn3-c3ccc(S(N)(=O)=O)cc3)c(=O)[nH]2)c1OC	C099-0757	C30H26BrN7O6S2	-4.383	724.603			0.168
CSc1nc(N[C@@H](C)C(=O)[O-])c(C#N)c(-c2ccc(C)cc2)n1	D490-0412	C16H15N4O2S-	-4.383	328.388			0.657
COc1ccc(C(=O)N2CCCCCNC(=O)[C@H]3C[C@H](C(=O)N4CCc5ccccc5C4)C[C@H]32)c(OC)n1	S802-0009	C29H36N4O5	-4.382	520.627			0.666
O=C(Nc1nccs1)Nc1ccccc1Br	V009-7682	C10H8BrN3OS	-4.382	298.157			0.891
COc1ccc([C@]2(O)CSC3=C(C#N)[C@H](c4ccc(C)cc4)CC(=O)N32)cc1OC	D005-0119	C23H22N2O4S	-4.382	422.498			0.81
Cc1cccc(OCc2c(C(=O)N3CC4(C[C@H](CO)[N@@H+](C)C4)C3)noc2C)c1	SA41-0049	C21H28N3O4+	-4.381	385.462			0.786
CC[NH+]1CCN(C(=O)c2oc3ccccc3c2NC(=O)COC)CC1	E957-1218	C18H24N3O4+	-4.381	345.397			0.821
COCCNC(=O)c1cccc2c1SCCC2=O	G777-0049	C13H15NO3S	-4.38	265.326			0.843
CCN1C(=O)N[C@H](c2cccc([N+](=O)[O-])c2)C2=C1CN([C@@H](C)C(=O)Nc1ccc(F)cc1)C2=O	V026-5762	C23H22FN5O5	-4.38	467.456			0.499
COc1ccc(C)cc1NC(=O)CSc1nccn1-c1ccc(C(=O)NCc2ccc(C)o2)cc1	F984-0831	C26H26N4O4S	-4.379	490.576			0.329
COc1ccc(N2C(=O)C(Nc3ccc(F)cc3)=C(Sc3cccc(NC(=O)c4ccc([N+](=O)[O-])cc4)c3)C2=O)cc1	V030-2342	C30H21FN4O6S	-4.377	584.577			0.14
COc1ccc(CCOc2nc(-c3ccc(C)cc3)n(-c3cccc(NC(=O)c4cccc([N+](=O)[O-])c4)c3)n2)cc1	V024-6485	C31H27N5O5	-4.377	549.585			0.167
COc1cc2c(=O)[n-]c3c(C(=O)Nc4ccc(C)cc4)sc(=S)n3c2cc1OC	F083-0332	C20H16N3O4S2-	-4.377	427.492			0.5
Cc1cc(N2CC[NH+](CCO)CC2)n2nc(-c3cccc(Cl)c3)c(C)c2n1	D503-0212	C20H25ClN5O+	-4.374	385.895			0.711
CCc1cccc(C)c1NC(=O)Cn1c(C(=O)OC)cc2ccsc21	C777-1199	C19H20N2O3S	-4.373	356.439			0.703
CCOC(=O)c1c(NC(=O)CSc2nnc(CNC(=O)c3cccc(OC)c3)n2Cc2ccccc2)sc2c1CCCCC2	K403-0600	C32H35N5O5S2	-4.372	633.779			0.119
Cc1cc(=O)[n-]c2nnc(SCC(=O)Nc3ccccc3C(F)(F)F)n12	G856-6688	C15H11F3N5O2S-	-4.37	383.347			0.695
COc1cc([C@H]2OC(c3ccc(NC(=O)c4ccc(F)cc4)cc3)=NN2C(C)=O)ccc1O	F076-0727	C24H20FN3O5	-4.369	449.437			0.613
O=C(Nc1cc(F)ccc1F)c1cc(-c2cccnc2)[nH]n1	G639-0396	C15H10F2N4O	-4.368	300.267			0.781
COc1cccc(CC(=O)N2CCC[C@H](Cn3c(C)c[nH+]c3C)C2)c1	S693-1328	C20H28N3O2+	-4.367	341.452			0.838
COCCCN(CC(=O)N(CCc1c[nH]c2ccccc12)Cc1ccc(C(C)(C)C)cc1)C(=O)c1ccc(F)cc1	V031-2877	C34H40FN3O3	-4.366	557.707			0.206
O=C(CCc1nnc(-c2ccc(F)c(Cl)c2)nc1[O-])NCc1ccc2c(c1)OCO2	V022-4805	C20H15ClFN4O4-	-4.363	430.822			0.64
Cn1cncc1C(=O)N1CCC2(CC1)O[C@H](CC(=O)[O-])Cc1ccccc12	SA90-0013	C20H22N3O4-	-4.362	369.419			0.793
COc1ccc([C@H]2SC[C@@H](C(=O)[O-])N2C(C)=O)cc1	C700-1022	C13H14NO4S-	-4.362	281.326			0.802
COc1ccc(C(=O)N(CCC[NH+](C)C)c2nc3c(F)cc(F)cc3s2)cc1OC	E677-2704	C21H24F2N3O3S+	-4.361	435.488			0.59
CS(=O)(=O)c1ccc(N2C[C@H](c3nnc([N-]C(=O)c4ccc(Cl)cc4)o3)CC2=O)cc1	L934-0673	C20H16ClN4O5S-	-4.361	460.891			0.571
Cc1cccc(Nc2nccc(=O)[nH]2)c1	D416-0435	C11H11N3O	-4.36	201.227			0.779
CC(=O)Nc1cccc(C(=O)N2CCc3c(c(CCC(=O)N4CCCCC4)nn3C)C2)c1	SB99-0096	C24H31N5O3	-4.36	437.541			0.779
Cc1cccc(OCC(=O)N2CC3(C[C@H](COc4cc[nH+]cc4)[N@H+](C)C3)C2)c1	SA41-0794	C22H29N3O3+2	-4.357	381.474			0.785
CNC(=O)[C@H]1C[N@H+](Cc2cccnc2)C[C@@H]1NC(=O)c1ccccc1C	S963-3293	C20H25N4O2+	-4.356	352.435			0.706
O=C([O-])c1ccc(N2C(=O)Nc3ccccc3N2O)cc1O	D045-0007	C14H10N3O5-	-4.356	301.258			0.759
CCn1nccc1C(=O)N1CCC[C@@H](Cc2[nH+]cc(C)n2Cc2ccc(F)cc2)C1	T159-1386	C23H29FN5O+	-4.356	409.505			0.627
COc1cccc(-c2nnc(SCCCC(=O)NC(c3ccccc3)c3ccccc3)n2-c2ccccc2)c1	V011-4080	C32H30N4O2S	-4.356	534.675			0.15
CCN(CCC(=O)N1CCOCC1)C(=O)c1cc2n(n1)CCCN(Cc1ccc(C)cc1)C2=O	V023-7379	C25H33N5O4	-4.355	467.567			0.621
Cc1ccccc1NC(=O)Nc1ccc2nnc(C)n2c1	M726-0150	C15H15N5O	-4.35	281.316			0.758
COc1ccc(CCNC(=O)CCCCCn2c(SCC#N)nc3cc4c(cc3c2=O)OCO4)cc1OC	K284-5807	C27H30N4O6S	-4.35	538.617			0.197
CCOc1ccc(NC(=O)CSC2=Nc3ccccc3C3=N[C@@H](CCC(=O)NCc4ccc(F)cc4)C(=O)N23)cc1	K279-0697	C30H28FN5O4S	-4.35	573.641			0.367
COc1ccc(OC)c(NC(=O)CSC2=Nc3ccccc3C3=N[C@H](CCC(=O)NCc4ccccc4OC)C(=O)N23)c1	K279-0811	C31H31N5O6S	-4.349	601.676			0.338
COc1ccc(CNC(=O)CCC(=O)Nc2nnc3ccccn23)cc1OC	Z236-0222	C19H21N5O4	-4.349	383.406			0.614
Cc1ccc(-c2csc(-n3nc(C)c(CC(=O)N4CCN(c5ccc(F)cc5)CC4)c3[O-])n2)cc1	D475-0128	C26H25FN5O2S-	-4.347	491.582			0.426
CCn1nc(C(=O)Nc2cccc(C(F)(F)F)c2)cc1-c1ccc(Cl)s1	V012-4074	C17H13ClF3N3OS	-4.346	399.817			0.624
CCn1nc(C(=O)Nc2ccc(F)c(F)c2)cc1-c1ccco1	V013-6384	C16H13F2N3O2	-4.345	317.294			0.798
Cc1ccc(C)c(Nc2ncnc3c2cnn3-c2cc(Cl)ccc2C)c1	K405-3453	C20H18ClN5	-4.344	363.849			0.547
Cc1ccc(C)c(C(=O)N2CCC([N@@H+]3C[C@H](O)C[C@H]3C(N)=O)CC2)c1	S825-1239	C19H28N3O3+	-4.343	345.441			0.684
CC[C@@H](SC1=Nc2ccccc2C2=N[C@@H](CC(=O)NCc3ccccc3OC)C(=O)N12)C(=O)Nc1cccc(OC)c1	K279-1451	C31H31N5O5S	-4.343	585.676			0.361
Cc1ccc(C)c(NC(=O)c2cnn(-c3ccc(F)cc3)c2)c1	F434-0338	C18H16FN3O	-4.336	309.342			0.798
CCOC(=O)c1c(NC(=O)[C@H](C)Sc2nnc(CNC(=O)c3cccc(OC)c3)n2-c2ccccc2OC)sc2c1CCCC2	K403-1199	C32H35N5O6S2	-4.336	649.778			0.152
O=C(Nc1ccc(F)cc1)c1cn2cc(-c3ccccc3)ccc2n1	V019-0885	C20H14FN3O	-4.335	331.348			0.605
COc1ccc(-n2nc(C(=O)[O-])c(C)c2Oc2ccc(NC(=O)c3cccs3)cc2S(=O)(=O)NCCN2CCOCC2)cc1	V027-7634	C29H30N5O8S2-	-4.331	641.713			0.235
CC[C@@]1(C(=O)[O-])CCCCC(=O)N1	S515-0417	C9H14NO3-	-4.33	185.222			0.633
COC[C@@H]1C[N@@H+](Cc2cccc(F)c2F)C[C@H]1C(N)=O	S836-2751	C14H19F2N2O2+	-4.33	284.305			0.782
NC(=O)c1cn(C[C@@H]2C[C@H](F)CN2C(=O)c2ccc3cc[nH]c3c2)nn1	SB21-1272	C17H17FN6O2	-4.326	356.359			0.729
O=C(Cn1c(CO)cnc1SCC(=O)N1CCc2ccccc21)NC1CCCC1	F711-0370	C21H26N4O3S	-4.326	414.521			0.678
CC#CC(=O)N1CCc2ccccc2C1	T001-2200	C13H13NO	-4.325	199.252			0.581
Cc1cc(Cl)ccc1NC(=O)c1cnn(-c2ccc(Cl)cc2)c1	F434-0571	C17H13Cl2N3O	-4.324	346.215			0.745
COc1cccc([C@H]2NC(=O)N(C)C3=C2C(=O)N(CC(=O)N2CC[NH+](Cc4ccc5c(c4)OCO5)CC2)C3)c1OC	V004-3361	C29H34N5O7+	-4.322	563.609			0.492
CCOC(=O)C1=C(CN2CCN(C(=O)c3ccccc3Cl)CC2)N(CC)C(=O)N[C@@H]1c1ccc(C(F)(F)F)cc1	V019-3694	C28H30ClF3N4O4	-4.322	579.018			0.481
O=C1CC[NH2+]CCCOCCN1	S789-0088	C8H17N2O2+	-4.322	172.227			0.467
C[C@H](CCc1ccccc1)NC(=O)CC1CCN(C(=O)c2ccc3oc(-c4ccccc4)nc3c2)CC1	L249-1059	C31H33N3O3	-4.321	495.62			0.331
O=C(Cn1nc2c(cc1=O)CCCC2)N[C@@H](Cc1ccccc1)C(=O)[O-]	J103-0006	C19H20N3O4-	-4.321	355.393			0.76
Nc1ccn([C@H]2O[C@@H](CO)[C@@H](O)[C@H]2O)c(=O)n1	1075-0005	C9H13N3O5	-4.319	243.219			0.449
CCOc1ccccc1NC(=O)c1cccc(Oc2ccnc(-c3cccc(F)c3)n2)c1	L661-0872	C25H20FN3O3	-4.317	429.45			0.406
O=C(CSc1nc2cc3c(cc2c(=O)n1Cc1ccc(C(=O)NCc2ccc4c(c2)OCO4)cc1)OCO3)NCc1ccco1	K284-5870	C32H26N4O8S	-4.316	626.639			0.173
Cc1ccccc1NC(=O)N1CCC[C@@H]1C(=O)[O-]	D207-0187	C13H15N2O3-	-4.315	248.281			0.837
O=C([O-])c1csc(CSc2nnc(-c3ccco3)n2-c2ccc(F)cc2)n1	V029-5210	C17H10FN4O3S2-	-4.315	402.417			0.458
COc1c(C)c[nH+]c(Cn2ccn3nc(-c4ccc(F)cc4)c(CO)c3c2=O)c1C	P165-2118	C22H22FN4O3+	-4.314	408.431			0.548
O[C@H](COCc1ccco1)C[N@H+](Cc1ccc(F)cc1)C[C@@H]1CC(c2ccc(Cl)cc2)=NO1	V019-2842	C25H27ClFN2O4+	-4.314	472.943			0.448
NS(=O)(=O)c1ccc(CCNC(=O)CSC2=Nc3ccccc3C3=N[C@@H](CC(=O)NCc4cccs4)C(=O)N23)cc1	K279-1049	C27H26N6O5S3	-4.313	610.72			0.319
Cc1ncc(CO)c([C@H]2CCCN(C(=O)c3cocn3)C2)n1	SA04-1139	C15H18N4O3	-4.313	302.332			0.918
COc1ccc(CCNC(=O)CSC2=Nc3ccccc3C3=N[C@@H](CC(=O)NCc4ccc(F)cc4)C(=O)N23)cc1OC	K279-1310	C31H30FN5O5S	-4.311	603.667			0.346
COc1ccc(CCNC(=O)c2cnc3scc(-c4cc(OC)ccc4OC)n3c2=O)cc1	D358-2509	C24H23N3O5S	-4.31	465.523			0.429
CCOC(=O)c1c(NC(=O)[C@@H](C)Sc2nnc(CNC(=O)COc3ccc(Cl)cc3)n2C)sc2c1CCC2	K403-1044	C25H28ClN5O5S2	-4.31	578.1			0.259
CC[C@@H](SC1=Nc2ccccc2C2=N[C@@H](CC(=O)NCc3ccc(F)cc3)C(=O)N12)C(=O)Nc1cccc(OC)c1	K279-1345	C30H28FN5O4S	-4.31	573.641			0.387
CCN1C(=O)N[C@H](c2ccc(Cl)cc2Cl)C2=C1CN([C@@H](C)C(=O)NCCc1ccccn1)C2=O	V004-3857	C24H25Cl2N5O3	-4.309	502.399			0.608
CC[C@H](Sc1nc2ccsc2c(=O)n1CCCC(=O)NCCc1ccc(S(N)(=O)=O)cc1)C(=O)NCc1ccc(C)cc1	K292-2062	C30H35N5O5S3	-4.309	641.817			0.14
Cc1ccccc1OC[C@H](O)C[N@@H+](Cc1cccc(Cl)c1)C[C@H]1CC(c2ccc(Cl)c(Cl)c2)=NO1	V022-0935	C27H28Cl3N2O3+	-4.309	533.881			0.386
CCC(CC)C(=O)N1CCC([N@H+]2C[C@H](O)C[C@H]2C(=O)NCc2cccc(OC)c2)CC1	S596-0013	C24H38N3O4+	-4.307	431.574			0.566
COCCN(C)C(=O)c1cn(C2CN(C(=O)NCc3ccc(OC)cc3)C2)nn1	S724-2141	C19H26N6O4	-4.305	402.452			0.7
COc1ccc(CCNC(=O)c2ccc(Cn3c(SCc4cccc([N+](=O)[O-])c4)nc4cc5c(cc4c3=O)OCO5)cc2)cc1OC	K284-5896	C34H30N4O8S	-4.304	654.693			0.081
COc1ccccc1-c1csc2nc(C[N@H+](C[C@@H](O)COc3ccccc3)C3CC3)[nH]c(=O)c12	V016-9169	C26H28N3O4S+	-4.303	477.577			0.326
C[NH+](C)[C@@H]1CN(C(=O)c2ccc3ccccc3n2)CC[C@@H]1CO	S617-0343	C18H24N3O2+	-4.301	313.399			0.851
Cc1cc([N-]S(=O)(=O)c2cc(CN3C(=O)[C@H]4CCCC[C@H]4C3=O)ccc2C)no1	F383-0162	C20H22N3O5S-	-4.3	417.479			0.691
COc1ccc(-n2cc(C(=O)Nc3cccc4ncccc34)nn2)cc1	D296-0010	C19H15N5O2	-4.299	345.36			0.615
CS(=O)(=O)c1ccc(N2C[C@H](c3nnc([N-]C(=O)c4ccccc4F)o3)CC2=O)cc1	L934-0686	C20H16FN4O5S-	-4.294	444.436			0.594
CC[C@@H](C)[C@@H](NC(=O)Nc1cc(C(F)(F)F)cc(C(F)(F)F)c1)C(=O)Nc1nnc(-c2ccccc2)s1	V017-2873	C23H21F6N5O2S	-4.292	545.502			0.299
COc1ccc(CNC(=O)CC[C@@H]2N=C3c4ccccc4N=C(SCC(=O)Nc4cc(OC)ccc4OC)N3C2=O)cc1	K279-0762	C31H31N5O6S	-4.29	601.676			0.338
Cc1ccccc1C(=O)Nc1ccc(Oc2cc(C(=O)[O-])nn2C)c(S(=O)(=O)NCc2ccc3c(c2)OCO3)c1	V030-1750	C27H23N4O8S-	-4.287	564.569			0.311
O=C(c1csc(CSc2nnc(-c3ccncc3)n2-c2cccc(Cl)c2)n1)N1CC[NH+](Cc2ccccc2)CC1	V010-1515	C29H27ClN7OS2+	-4.285	588.144			0.273
CC(=O)NC[C@H]1CCN(C(=O)c2cc(C)ccc2C)C[C@H]1[NH+](C)C	S618-0453	C19H30N3O2+	-4.282	331.457			0.839
CC(=O)N1C[C@H]2CN(C(=O)NCc3ccccc3)C[C@@]2(C(=O)N2CCCC2)C1	S985-0350	C21H28N4O3	-4.28	384.477			0.854
C[NH+](C)[C@@H]1CN(C(=O)c2ccccc2C(F)(F)F)C[C@H]1CO	S823-4148	C15H20F3N2O2+	-4.279	316.323			0.841
CCc1ccc(-c2oc(C)c(C)[n+]2[O-])cc1	K780-0481	C13H15NO2	-4.279	217.267			0.573
Cc1c(C(=O)N2CC[C@H](CO)[C@H]([NH+](C)C)C2)cc(-c2ccccc2)n1C	S617-0389	C21H30N3O2+	-4.279	355.479			0.858
Cc1ccc(-n2c(SCc3ccccc3)nnc2[C@H](Cc2ccccc2)NC(=O)Nc2ccc(C)c(Cl)c2)cc1	V015-1418	C32H30ClN5OS	-4.279	568.135			0.177
COc1cc([C@@H]2Nc3ccccc3-c3nnc(SCc4ccc(C)cc4)nc3O2)ccc1OCC(=O)[O-]	4896-4453	C27H23N4O5S-	-4.277	516.57			0.347
O=C([O-])c1cnc(NCc2ccco2)nc1-c1ccccc1	S272-2049	C16H12N3O3-	-4.275	295.297			0.77
O=C(CCC(=O)N1CCOc2ccccc21)Nc1c(F)c(F)c(F)c(F)c1F	E015-1644	C18H13F5N2O3	-4.275	400.304			0.485
C[C@@H](Cl)C(=O)Nc1c(-c2ccc(F)c(F)c2)nc2ccccn12	V002-4990	C16H12ClF2N3O	-4.273	335.74			0.739
CCOC(=O)c1ccccc1NC(=O)CN1C(=O)N[C@@H](c2ccc(Cl)cc2)C2=C1COC2=O	S350-0044	C23H20ClN3O6	-4.273	469.88			0.628
CCNC(=O)N(CC(=O)Nc1nc(-c2ccc(Cl)cc2)cn1-c1cccc(Cl)c1)C1CC1	V019-9202	C23H23Cl2N5O2	-4.271	472.373			0.509
COc1ccc(/C=N/NC(=O)c2ccc(C(C)(C)C)cc2)cc1O	V005-6911	C19H22N2O3	-4.27	326.394			0.667
NC(=O)[C@H]1CCCN(C(=O)c2cnc(-c3ccc4c(c3)OCO4)nc2Nc2cccc(F)c2)C1	V021-8317	C24H22FN5O4	-4.27	463.467			0.597
O=C([O-])c1ccc2c(c1)CC(=O)N2Cc1ccc(F)cc1	P207-8818	C16H11FNO3-	-4.27	285.274			0.853
O=C1NCCCCCN(C(=O)c2nccc3ccccc23)[C@H]2CCC[C@@H]12	S788-0038	C21H25N3O2	-4.266	351.447			0.858
CC(=O)N1CCC[C@@H](Cc2[nH+]cc(C)n2Cc2ccc(F)cc2)C1	T159-1381	C19H25FN3O+	-4.266	329.416			0.849
Cc1ccc([C@H]2NC(=O)N(C)C3=C2C(=O)N(CCC(=O)NCCc2ccccn2)C3)c(C)c1	V007-3151	C25H29N5O3	-4.264	447.536			0.681
Cc1ccc(-c2ccc3nnc(CNC(=O)c4ccn[nH]4)n3n2)cc1	S554-0621	C17H15N7O	-4.264	333.352			0.592
Cc1[nH]c2ccccc2c1[C@@]1(O)C(=O)N(C/C=C/c2ccccc2)c2ccccc21	8179-0047	C26H22N2O2	-4.263	394.472			0.524
O=C(Nc1ccc(F)cc1)c1cn2cc(-c3ccccc3Cl)ccc2n1	V029-7615	C20H13ClFN3O	-4.263	365.794			0.552
O=C([O-])c1cnc(NCc2cccnc2)nc1-c1ccncc1	S272-2858	C16H12N5O2-	-4.263	307.311			0.747
Cc1cccc(NC(=O)N2CCc3c(c(COCc4ccccc4)nn3C)C2)c1	L775-0042	C23H26N4O2	-4.257	390.484			0.715
COc1cc(OC)c(NC(=O)c2cnn(-c3ccccc3)c2)cc1Cl	F434-0021	C18H16ClN3O3	-4.257	357.796			0.754
CC[C@@H](C)NS(=O)(=O)c1cc(NC(=O)CC(C)C)ccc1Oc1c(C)c(C(=O)[O-])nn1-c1ccc(C)cc1	V029-4589	C27H33N4O6S-	-4.257	542.649			0.377
NC(=O)[C@@H]1C[C@@H](O)C[N@H+]1C1CCN(C(=O)c2ccccc2Cl)CC1	S825-1795	C17H23ClN3O3+	-4.257	351.832			0.682
O=C1Nc2ccc(S(=O)(=O)[O-])cc2C1=O	R052-1068	C8H4NO5S-	-4.256	227.191			0.524
CC(C)CN(CC(=O)Nc1nc(-c2ccc(Cl)cc2)cn1-c1ccc(F)c(Cl)c1)C(=O)c1ccco1	V003-4792	C26H23Cl2FN4O3	-4.255	529.397			0.29
CC[NH+]1CCN(c2ncnc(-c3ccccc3C(F)(F)F)c2N)CC1	V030-7382	C17H21F3N5+	-4.255	351.374			0.878
CNC(=O)[C@H]1C[N@H+](C)C[C@@H]1NS(=O)(=O)c1cccc(Cl)c1C	S963-0214	C14H21ClN3O3S+	-4.255	345.843			0.667
CCC[C@H](O)C[N@H+](CC)CC(=O)N1CCc2sccc2[C@@H]1COc1ccccc1OC	V022-3349	C24H35N2O4S+	-4.254	446.604			0.555
CC(C)OC[C@@H](O)C[N@@H+](CC(=O)N1CCc2sccc2[C@@H]1COc1ccccc1F)CC1CC1	V018-2284	C26H36FN2O4S+	-4.253	490.632			0.479
O=C(Cc1n[n-]c(=O)c2cc(-c3ccc(F)cc3)nn12)NCc1cc(F)cc(F)c1	P671-2803	C20H13F3N5O2-	-4.253	413.358			0.542
O=C(NCc1ccccc1)c1cc2n(n1)C[C@@H](NC(=O)C1CCC1)C2	SB70-0834	C19H22N4O2	-4.253	338.408			0.87
CCCCCCC(=O)Nc1c(-c2ccc(OC)c(OC)c2)nc2ccc(C)cn12	V008-9735	C23H29N3O3	-4.25	395.5			0.504
COc1cccc(-c2nc(NCc3cccnc3)ncc2C(=O)[O-])c1	S272-2426	C18H15N4O3-	-4.244	336.349			0.729
O=[N+]([O-])c1ccc(-c2nc3ccc(-c4cccc(Cl)c4)cn3c2CN2CCN(S(=O)(=O)c3cccc4cccnc34)CC2)cc1	V030-1543	C33H27ClN6O4S	-4.243	639.127			0.149
Cc1cnn(CCC(=O)N2CCc3c(c(COc4cccc(C)n4)nn3C)C2)c1	SB01-0087	C21H26N6O2	-4.24	394.475			0.64
COCC(=O)Nc1ccc(Oc2c(C)c(C(=O)[O-])nn2-c2ccc(OC)cc2)c(S(=O)(=O)NCc2ccco2)c1	V029-4555	C26H25N4O9S-	-4.24	570.573			0.257
O=C(CN1C(=O)N[C@@H](c2ccc(Cl)cc2)C2=C1COC2=O)NCc1ccc2c(c1)OCO2	S350-0088	C22H18ClN3O6	-4.239	455.854			0.67
CS(=O)(=O)N1CCC([C@H]2CCN(C(=O)CCC(=O)[O-])C2)CC1	S632-5215	C14H23N2O5S-	-4.238	332.414			0.646
CCC(=O)N1CCC2(CC1)O[C@H](CC(=O)[O-])Cc1ccccc12	SA90-0007	C18H22NO4-	-4.236	317.384			0.834
CC(C)CN1C(=O)c2cccn2C[C@H]1C(=O)[O-]	S531-0414	C12H15N2O3-	-4.235	236.27			0.723
COc1ccc(NC(=O)Nc2ccc(SC3=C(Nc4ccccc4)C(=O)N(c4ccc(C(F)(F)F)cc4)C3=O)cc2)cc1	V029-8616	C31H23F3N4O4S	-4.234	604.602			0.182
CCn1nccc1C(=O)N1CC[C@@H]2C(=O)N(Cc3cccc(C)c3)CC(=O)N2CC1	S993-0874	C22H27N5O3	-4.231	409.487			0.763
Cc1oc2c(c1C(=O)NCCC[NH+]1CCCCC1)C[N@H+](Cc1ccccc1)CC2	T829-0311	C24H35N3O2+2	-4.229	395.544			0.609
Cc1c[nH+]c(CC2CCN(C(=O)Cc3cccnc3)CC2)n1Cc1ccc(F)cc1	T160-0606	C24H28FN4O+	-4.224	406.502			0.63
CC(=O)c1cccc(NC(=O)Cn2c(=O)n(-c3ccccc3)c(=O)c3c2cc(C)n3C)c1	S348-1489	C24H22N4O4	-4.217	430.462			0.493
CCN(CC)c1ccc(C(=O)NCc2nnc3ccc(-c4ccc(C)c(C)c4)nn23)cc1	S554-0968	C25H28N6O	-4.215	428.536			0.478
Cc1ccc(S(=O)(=O)N(CC[NH+]2CCCCC2)[C@H]2CC[NH2+]C2)cc1F	SB91-0895	C18H30FN3O2S+2	-4.207	369.496			0.71
COc1cccc(C(=O)N2CCC([N@@H+]3CC(F)(F)C[C@H]3CO)CC2)c1	S829-1528	C18H25F2N2O3+	-4.207	354.396			0.831
COc1ccc2[nH]cc(C[N@@H+]3C[C@@H](Oc4ccccc4)C[C@H]3C(N)=O)c2c1	S720-2189	C21H24N3O3+	-4.206	365.431			0.614
O=C([O-])C[C@@H]1Cc2ccccc2C2(CCN(C(=O)c3cccnc3)CC2)O1	SA90-0012	C21H21N2O4-	-4.206	366.416			0.819
CC(=O)N[C@H]1C[C@H]2CN(C(=O)c3cc(F)cc(F)c3)CC(=O)N2C1	S974-1895	C16H17F2N3O3	-4.203	337.325			0.856
Cc1ccc(NC(=O)N2CCC[C@@H](c3noc(COCc4ccccc4)n3)C2)c(C)c1	S426-0980	C24H28N4O3	-4.2	420.51			0.619
COc1ccccc1C(=O)N1CCC([N@@H+]2C[C@H](O)C[C@H]2C(N)=O)CC1	S825-1218	C18H26N3O4+	-4.189	347.413			0.637
O=C(COCc1ccccc1)N1CCC[C@H](OCc2noc(C3CCOCC3)n2)C1	CM2944-3523	C22H29N3O5	-4.178	415.488			0.655
CO[C@H]1Cc2cc(C(=O)N3CCc4ccccc4C3)nn2C1	SB69-0033	C17H19N3O2	-4.173	297.356			0.847
Cc1cnn(Cc2cc(C(=O)N3CC(=O)N(CCc4ccccc4)C[C@@H](O)C3)no2)c1	SA85-0326	C22H25N5O4	-4.173	423.471			0.637
O=C([O-])[C@H]1CCCN(C(=O)Cn2nc3c(cc2=O)CCCC3)C1	J103-0015	C16H20N3O4-	-4.168	319.36			0.72
CCN1CCn2cc(C(=O)N(C)Cc3cccnc3)nc2C1=O	SA18-1052	C16H19N5O2	-4.164	313.358			0.845
COC[C@H]1NC(=O)CC[C@H]1C(=O)[O-]	S760-0196	C8H12NO4-	-4.164	187.195			0.568
COC[C@@H]1C[N@@H+](Cc2cc(F)c(F)c(F)c2)C[C@H]1C(N)=O	S836-2672	C14H18F3N2O2+	-4.163	302.296			0.744
C[C@H]1C(=O)N2C[C@@H]([NH+](C)C)C[C@H]2CN1C(=O)c1ccc(F)cc1Cl	S974-2219	C17H22ClFN3O2+	-4.162	353.823			0.837
Cc1ccnc(OCc2nn(C)c3c2CN(C(=O)c2ccn(C)n2)CC3)c1	SB01-0392	C19H22N6O2	-4.161	366.422			0.701
O=C1CCCC[C@@H](C(=O)[O-])N1	S515-0139	C7H10NO3-	-4.154	157.169			0.518
CC(C)CN1CCN2C(=O)[C@H](C)N(C(=O)c3ccoc3)C[C@H]2C1=O	S975-0599	C17H23N3O4	-4.152	333.386			0.821
O=C(c1n[nH]c(=O)c2ccccc12)N1CC[C@@H](Cc2noc(-c3ccncc3)n2)C1	S248-3612	C21H18N6O3	-4.152	402.412			0.555
NC(=O)C1(CC2CC2)CCN(C(=O)COCc2ccccc2)CC1	SA99-0325	C19H26N2O3	-4.145	330.426			0.832
Cc1nn(C)c(C)c1C(=O)N1C[C@@H](CO)[C@H]([NH+](C)C)C1	S823-4505	C14H25N4O2+	-4.141	280.369			0.717
O=C(c1cn(CC[C@H]2CCCCN2C(=O)COCc2ccccc2)nn1)N1CCOCC1	T505-1025	C23H31N5O4	-4.141	441.529			0.62
